# Supplementary material for: Osmolar Modulation Drives Reversible Cell Cycle Exit and Human Pluripotent Cell Differentiation via NF‐κВ and WNT Signaling
Source: Adv Sci (Weinh). 2023 Dec 1;11(7):2307554. doi: 10.1002/advs.202307554 (PMC10870039; doi:10.1002/advs.202307554)
Supplement: Supplementary file 2 — Supporting Information [file ADVS-11-2307554-s004.xlsx]

## Sheet: Table 3
Table 3 - Defined gene sets used in heatmaps
Osmoprotection	Antioxidation	Proliferation	Differentiation	Stemness/hepatocarcinoma	Wnt signaling pathway	NF-kB signaling	ER stress	SLC gene family
NFAT5	PRDX6	E2F2	RNASE4	IGF1R	LRP5	IKBKB	ATF5	SLCO1A2
PTGS2	ENO1	E2F3	CPS1	PRDM15	TCF7L2	TNFRSF1A	HSPA5	SLCO1B1
AKR1B1	GAPDH	CDK6	CFB	TERT	WNT7B	TRAF2	HYOU1	SLCO1B3
SLC6A12	PRDX2	CCN2	C6	DLK1	SP5	NFKBIA	ATF4	SLCO1B7
AQP1		MYBL2	C8B	DKK1	LRP6	IKBKG	DDIT3	SLCO1C1
HSPA1A		PCNA	APOH	SOX12	LGR5	BCL2L1	XBP1	SLCO2A1
SLC5A3		E2F7	KNG1		AXIN2	PARP1		SLCO2B1
		CDC25C	CYP2C9		LEF1	CXCL2		SLCO3A1
		MKI67	AFP		FZD1	CXCL1		SLCO4A1
		MCM2	HPR		FZD7	CXCL8		SLCO4C1
		CCNA2	HNF4A		FZD3	ICAM1		SLCO5A1
		CDK2	CYP3A4		TLE2	TICAM1		SLCO6A1
		BUB1	GLUL		TLCF7	RELB		SLC1A1
		PLK1	SERPING1		FZD5	NFKB2		SLC1A2
		CDC25A	FOXO4		RNF43	NFKB1		SLC1A3
		CCNB1	NR1I2		DKK1	CXCL3		SLC1A4
		CCNF	HPX		DZD2	TRAF1		SLC1A5
		CDK4	APOC2		FRZB	TRAF3		SLC1A6
		MYC	APOA5		FZD6	BCL10		SLC1A7
		CCNE1	APOB		APC	TNFAIP3		SLC2A1
		CDK1	C5		DVL1	MYD88		SLC2A2
		E2F1	TDO2		MYC	IL1R1		SLC2A3
			AHR		GSK3B	TNFSF11		SLC2A4
			AKAP10		FN1	VCAM1		SLC2A5
			F2			ERC1		SLC2A6
			SERPINB1			TRAF6		SLC2A7
			CYP2B6			RELA		SLC2A8
			NR1I3					SLC2A9
			CYP2D6					SLC2A10
			CYP2E1					SLC2A11
								SLC2A12
								SLC2A13
								SLC2A14
								SLC3A1
								SLC3A2
								SLC4A1
								SLC4A2
								SLC4A3
								SLC4A4
								SLC4A5
								SLC4A7
								SLC4A8
								SLC4A9
								SLC4A10
								SLC4A11
								SLC5A1
								SLC5A2
								SLC5A3
								SLC5A4
								SLC5A5
								SLC5A6
								SLC5A7
								SLC5A8
								SLC5A9
								SLC5A10
								SLC5A11
								SLC5A12
								SLC6A1
								SLC6A2
								SLC6A3
								SLC6A4
								SLC6A5
								SLC6A6
								SLC6A7
								SLC6A8
								SLC6A9
								SLC6A10P
								SLC6A11
								SLC6A12
								SLC6A13
								SLC6A14
								SLC6A15
								SLC6A16
								SLC6A17
								SLC6A18
								SLC6A19
								SLC6A20
								SLC6A21P
								SLC7A1
								SLC7A2
								SLC7A3
								SLC7A4
								SLC7A5
								SLC7A6
								SLC7A7
								SLC7A8
								SLC7A9
								SLC7A10
								SLC7A11
								SLC7A13
								SLC7A14
								SLC7A15P
								SLC8A1
								SLC8A2
								SLC8A3
								SLC8B1
								SLC9A1
								SLC9A2
								SLC9A3
								SLC9A4
								SLC9A5
								SLC9A6
								SLC9A7
								SLC9A8
								SLC9A9
								SLC9B1
								SLC9B2
								SLC9C1
								SLC9C2
								SLC10A1
								SLC10A2
								SLC10A3
								SLC10A4
								SLC10A5
								SLC10A6
								SLC10A7
								SLC11A1
								SLC11A2
								SLC12A1
								SLC12A2
								SLC12A3
								SLC12A4
								SLC12A5
								SLC12A6
								SLC12A7
								SLC12A8
								SLC12A9
								SLC13A1
								SLC13A2
								SLC13A3
								SLC13A4
								SLC13A5
								SLC14A1
								SLC14A2
								SLC15A1
								SLC15A2
								SLC15A3
								SLC15A4
								SLC15A5
								SLC16A1
								SLC16A2
								SLC16A3
								SLC16A4
								SLC16A5
								SLC16A6
								SLC16A7
								SLC16A8
								SLC16A9
								SLC16A10
								SLC16A11
								SLC16A12
								SLC16A13
								SLC16A14
								SLC17A1
								SLC17A2
								SLC17A3
								SLC17A4
								SLC17A5
								SLC17A6
								SLC17A7
								SLC17A8
								SLC17A9
								SLC18A1
								SLC18A2
								SLC18A3
								SLC18B1
								SLC19A1
								SLC19A2
								SLC19A3
								SLC20A1
								SLC20A2
								SLC22A1
								SLC22A2
								SLC22A3
								SLC22A4
								SLC22A5
								SLC22A6
								SLC22A7
								SLC22A8
								SLC22A9
								SLC22A10
								SLC22A11
								SLC22A12
								SLC22A13
								SLC22A14
								SLC22A15
								SLC22A16
								SLC22A17
								SLC22A18
								SLC22A20P
								SLC22A23
								SLC22A24
								SLC22A25
								SLC22A31
								SLC23A1
								SLC23A2
								SLC23A3
								SLC23A4P
								SLC24A1
								SLC24A2
								SLC24A3
								SLC24A4
								SLC24A5
								SLC25A1
								SLC25A2
								SLC25A3
								SLC25A4
								SLC25A5
								SLC25A6
								UCP1
								UCP2
								UCP3
								SLC25A10
								SLC25A11
								SLC25A12
								SLC25A13
								SLC25A14
								SLC25A15
								SLC25A16
								SLC25A17
								SLC25A18
								SLC25A19
								SLC25A20
								SLC25A21
								SLC25A22
								SLC25A23
								SLC25A24
								SLC25A25
								SLC25A26
								SLC25A27
								SLC25A28
								SLC25A29
								SLC25A30
								SLC25A31
								SLC25A32
								SLC25A33
								SLC25A34
								SLC25A35
								SLC25A36
								SLC25A37
								SLC25A38
								SLC25A39
								SLC25A40
								SLC25A41
								SLC25A42
								SLC25A43
								SLC25A44
								SLC25A45
								SLC25A46
								SLC25A47
								SLC25A48
								MTCH1
								MTCH2
								SLC25A51
								SLC25A52
								SLC25A53
								SLC26A1
								SLC26A2
								SLC26A3
								SLC26A4
								SLC26A5
								SLC26A6
								SLC26A7
								SLC26A8
								SLC26A9
								SLC26A10P
								SLC26A11
								SLC27A1
								SLC27A2
								SLC27A3
								SLC27A4
								SLC27A5
								SLC27A6
								SLC28A1
								SLC28A2
								SLC28A3
								SLC29A1
								SLC29A2
								SLC29A3
								SLC29A4
								SLC30A1
								SLC30A2
								SLC30A3
								SLC30A4
								SLC30A5
								SLC30A6
								SLC30A7
								SLC30A8
								SLC30A9
								SLC30A10
								SLC31A1
								SLC31A2
								SLC32A1
								SLC33A1
								SLC34A1
								SLC34A2
								SLC34A3
								SLC35A1
								SLC35A2
								SLC35A3
								SLC35A4
								SLC35A5
								SLC35B1
								SLC35B2
								SLC35B3
								SLC35B4
								SLC35C1
								SLC35C2
								SLC35D1
								SLC35D2
								SLC35D3
								SLC35E1
								SLC35E2A
								SLC35E2B
								SLC35E3
								SLC35E4
								SLC35F1
								SLC35F2
								SLC35F3
								SLC35F4
								SLC35F5
								SLC35F6
								SLC35G1
								SLC35G2
								SLC35G3
								SLC35G4
								SLC35G5
								SLC35G6
								SLC36A1
								SLC36A2
								SLC36A3
								SLC36A4
								SLC37A1
								SLC37A2
								SLC37A3
								SLC37A4
								SLC38A1
								SLC38A2
								SLC38A3
								SLC38A4
								SLC38A5
								SLC38A6
								SLC38A7
								SLC38A8
								SLC38A9
								SLC38A10
								SLC38A11
								SLC39A1
								SLC39A2
								SLC39A3
								SLC39A4
								SLC39A5
								SLC39A6
								SLC39A7
								SLC39A8
								SLC39A9
								SLC39A10
								SLC39A11
								SLC39A12
								SLC39A13
								SLC39A14
								SLC40A1
								SLC41A1
								SLC41A2
								SLC41A3
								RHAG
								RHBG
								RHCG
								SLC43A1
								SLC43A2
								SLC43A3
								SLC44A1
								SLC44A2
								SLC44A3
								SLC44A4
								SLC44A5
								SLC45A1
								SLC45A2
								SLC45A3
								SLC45A4
								SLC46A1
								SLC46A2
								SLC46A3
								SLC47A1
								SLC47A2
								SLC48A1
								FLVCR1
								FLVCR2
								SLC49A3
								SLC49A4
								SLC50A1
								SLC51A
								SLC51B
								SLC52A1
								SLC52A2
								SLC52A3
								XPR1
								MPC1
								MPC2
								MPC1L
								LETM1
								LETM2
								LETMD1
								SFXN1
								SFXN2
								SFXN3
								SFXN4
								SFXN5
								NIPA1
								NIPA2
								NIPAL1
								NIPAL2
								NIPAL3
								NIPAL4
								MAGT1
								TUSC3
								MFSD2A
								MFSD2B
								MFSD4A
								MFSD4B
								MFSD5
								ANKH
								SPNS1
								SPNS2
								SPNS3
								TMEM165
								NPC1
								NPC1L1
								SLC66A1
								SLC66A2
								SLC66A3
								CTNS
								MPDU1
