# Supplementary material for: Osmolar Modulation Drives Reversible Cell Cycle Exit and Human Pluripotent Cell Differentiation via NF‐κВ and WNT Signaling
Source: Adv Sci (Weinh). 2023 Dec 1;11(7):2307554. doi: 10.1002/advs.202307554 (PMC10870039; doi:10.1002/advs.202307554)
Supplement: Supplementary file 3 — Supporting Information [file ADVS-11-2307554-s007.xlsx]

## Sheet: Table 4
Table 4 - DEGs HUH7.5 PlasOsm vs OsmG
HUH7.5 OsmG 36h upregulated DEGs	HUH7.5 OsmG 36h upregulated DEGs	HUH7.5 OsmG 36h downregulated DEGs	HUH7.5 OsmG 36h downregulated DEGs	HUH7.5 OsmG 5 days upregulated DEGs	HUH7.5 OsmG 5 days upregulated DEGs	HUH7.5 OsmG 5 days downregulated DEGs	HUH7.5 OsmG 5 days downregulated DEGs
ENSEMBL_GENE_ID	HGNC_SYMBOL	ENSEMBL_GENE_ID	HGNC_SYMBOL	ENSEMBL_GENE_ID	HGNC_SYMBOL	ENSEMBL_GENE_ID	HGNC_SYMBOL
ENSG00000001460	STPG1	ENSG00000000460	C1orf112	ENSG00000001461	NIPAL3	ENSG00000000460	C1orf112
ENSG00000001461	NIPAL3	ENSG00000001497	LAS1L	ENSG00000001561	ENPP4	ENSG00000001497	LAS1L
ENSG00000001561	ENPP4	ENSG00000001630	CYP51A1	ENSG00000002079	MYH16	ENSG00000001626	CFTR
ENSG00000002587	HS3ST1	ENSG00000002746	HECW1	ENSG00000002587	HS3ST1	ENSG00000002822	MAD1L1
ENSG00000002933	TMEM176A	ENSG00000004478	FKBP4	ENSG00000002933	TMEM176A	ENSG00000004468	CD38
ENSG00000003137	CYP26B1	ENSG00000005436	GCFC2	ENSG00000003137	CYP26B1	ENSG00000004478	FKBP4
ENSG00000003987	MTMR7	ENSG00000006042	TMEM98	ENSG00000003987	MTMR7	ENSG00000004487	KDM1A
ENSG00000004139	SARM1	ENSG00000006607	FARP2	ENSG00000004139	SARM1	ENSG00000005022	SLC25A5
ENSG00000004948	CALCR	ENSG00000006625	GGCT	ENSG00000004809	SLC22A16	ENSG00000005100	DHX33
ENSG00000005108	THSD7A	ENSG00000006634	DBF4	ENSG00000004846	ABCB5	ENSG00000005436	GCFC2
ENSG00000005238	FAM214B	ENSG00000006652	IFRD1	ENSG00000004948	CALCR	ENSG00000005961	ITGA2B
ENSG00000005448	WDR54	ENSG00000007376	RPUSD1	ENSG00000005108	THSD7A	ENSG00000006625	GGCT
ENSG00000005882	PDK2	ENSG00000007866	TEAD3	ENSG00000005189	REXO5	ENSG00000006634	DBF4
ENSG00000005884	ITGA3	ENSG00000008256	CYTH3	ENSG00000005238	FAM214B	ENSG00000006652	IFRD1
ENSG00000006210	CX3CL1	ENSG00000008311	AASS	ENSG00000005249	PRKAR2B	ENSG00000006757	PNPLA4
ENSG00000006432	MAP3K9	ENSG00000008323	PLEKHG6	ENSG00000005302	MSL3	ENSG00000007080	CCDC124
ENSG00000006576	PHTF2	ENSG00000008513	ST3GAL1	ENSG00000005421	PON1	ENSG00000007923	DNAJC11
ENSG00000006606	CCL26	ENSG00000009950	MLXIPL	ENSG00000005469	CROT	ENSG00000008517	IL32
ENSG00000006747	SCIN	ENSG00000010292	NCAPD2	ENSG00000005882	PDK2	ENSG00000008988	RPS20
ENSG00000008086	CDKL5	ENSG00000010318	PHF7	ENSG00000005884	ITGA3	ENSG00000010292	NCAPD2
ENSG00000008735	MAPK8IP2	ENSG00000011523	CEP68	ENSG00000006047	YBX2	ENSG00000011052	NME1-NME2
ENSG00000010310	GIPR	ENSG00000015475	BID	ENSG00000006210	CX3CL1	ENSG00000011260	UTP18
ENSG00000010810	FYN	ENSG00000021852	C8B	ENSG00000006432	MAP3K9	ENSG00000011304	PTBP1
ENSG00000010818	HIVEP2	ENSG00000022567	SLC45A4	ENSG00000006555	TTC22	ENSG00000011426	ANLN
ENSG00000012822	CALCOCO1	ENSG00000023902	PLEKHO1	ENSG00000006747	SCIN	ENSG00000013275	PSMC4
ENSG00000013293	SLC7A14	ENSG00000029993	HMGB3	ENSG00000008086	CDKL5	ENSG00000013503	POLR3B
ENSG00000013364	MVP	ENSG00000033050	ABCF2	ENSG00000008196	TFAP2B	ENSG00000013810	TACC3
ENSG00000013588	GPRC5A	ENSG00000034152	MAP2K3	ENSG00000008441	NFIX	ENSG00000015133	CCDC88C
ENSG00000018236	CNTN1	ENSG00000035681	NSMAF	ENSG00000008735	MAPK8IP2	ENSG00000015475	BID
ENSG00000018408	WWTR1	ENSG00000036473	OTC	ENSG00000009765	IYD	ENSG00000018699	TTC27
ENSG00000019144	PHLDB1	ENSG00000037965	HOXC8	ENSG00000010310	GIPR	ENSG00000020922	MRE11
ENSG00000021300	PLEKHB1	ENSG00000039123	MTREX	ENSG00000010319	SEMA3G	ENSG00000023572	GLRX2
ENSG00000021355	SERPINB1	ENSG00000040275	SPDL1	ENSG00000010818	HIVEP2	ENSG00000023608	SNAPC1
ENSG00000023445	BIRC3	ENSG00000044446	PHKA2	ENSG00000010932	FMO1	ENSG00000023734	STRAP
ENSG00000025423	HSD17B6	ENSG00000048162	NOP16	ENSG00000011347	SYT7	ENSG00000023902	PLEKHO1
ENSG00000027075	PRKCH	ENSG00000051180	RAD51	ENSG00000011465	DCN	ENSG00000024526	DEPDC1
ENSG00000029534	ANK1	ENSG00000052749	RRP12	ENSG00000012504	NR1H4	ENSG00000028310	BRD9
ENSG00000029559	IBSP	ENSG00000052802	MSMO1	ENSG00000012822	CALCOCO1	ENSG00000029993	HMGB3
ENSG00000030419	IKZF2	ENSG00000053372	MRTO4	ENSG00000013288	MAN2B2	ENSG00000032742	IFT88
ENSG00000031081	ARHGAP31	ENSG00000055483	USP36	ENSG00000013364	MVP	ENSG00000033050	ABCF2
ENSG00000032444	PNPLA6	ENSG00000055955	ITIH4	ENSG00000013441	CLK1	ENSG00000034152	MAP2K3
ENSG00000033122	LRRC7	ENSG00000056050	HPF1	ENSG00000014257	ACPP	ENSG00000034510	TMSB10
ENSG00000034677	RNF19A	ENSG00000056998	GYG2	ENSG00000014914	MTMR11	ENSG00000035681	NSMAF
ENSG00000035115	SH3YL1	ENSG00000057657	PRDM1	ENSG00000018236	CNTN1	ENSG00000037897	METTL1
ENSG00000036828	CASR	ENSG00000059769	DNAJC25	ENSG00000018408	WWTR1	ENSG00000037965	HOXC8
ENSG00000038295	TLL1	ENSG00000062282	DGAT2	ENSG00000019144	PHLDB1	ENSG00000038427	VCAN
ENSG00000041515	MYO16	ENSG00000065150	IPO5	ENSG00000019485	PRDM11	ENSG00000039123	MTREX
ENSG00000041880	PARP3	ENSG00000065183	WDR3	ENSG00000021300	PLEKHB1	ENSG00000040275	SPDL1
ENSG00000042781	USH2A	ENSG00000065328	MCM10	ENSG00000021355	SERPINB1	ENSG00000042088	TDP1
ENSG00000042832	TG	ENSG00000065600	PACC1	ENSG00000021852	C8B	ENSG00000042980	ADAM28
ENSG00000046774	MAGEC2	ENSG00000065809	FAM107B	ENSG00000023445	BIRC3	ENSG00000044574	HSPA5
ENSG00000047346	FAM214A	ENSG00000065989	PDE4A	ENSG00000023839	ABCC2	ENSG00000048162	NOP16
ENSG00000047634	SCML1	ENSG00000066248	NGEF	ENSG00000026652	AGPAT4	ENSG00000048828	FAM120A
ENSG00000048052	HDAC9	ENSG00000066583	ISOC1	ENSG00000029534	ANK1	ENSG00000049130	KITLG
ENSG00000048342	CC2D2A	ENSG00000066651	TRMT11	ENSG00000031081	ARHGAP31	ENSG00000049167	ERCC8
ENSG00000048471	SNX29	ENSG00000066813	ACSM2B	ENSG00000032444	PNPLA6	ENSG00000049449	RCN1
ENSG00000048540	LMO3	ENSG00000067064	IDI1	ENSG00000033100	CHPF2	ENSG00000050344	NFE2L3
ENSG00000049192	ADAMTS6	ENSG00000068366	ACSL4	ENSG00000033122	LRRC7	ENSG00000051180	RAD51
ENSG00000049249	TNFRSF9	ENSG00000068615	REEP1	ENSG00000035115	SH3YL1	ENSG00000051596	THOC3
ENSG00000049323	LTBP1	ENSG00000069482	GAL	ENSG00000035664	DAPK2	ENSG00000052749	RRP12
ENSG00000049769	PPP1R3F	ENSG00000069493	CLEC2D	ENSG00000036828	CASR	ENSG00000053371	AKR7A2
ENSG00000050165	DKK3	ENSG00000069535	MAOB	ENSG00000038295	TLL1	ENSG00000053372	MRTO4
ENSG00000050405	LIMA1	ENSG00000070756	PABPC1	ENSG00000039537	C6	ENSG00000054967	RELT
ENSG00000054392	HHAT	ENSG00000070814	TCOF1	ENSG00000041515	MYO16	ENSG00000055044	NOP58
ENSG00000055163	CYFIP2	ENSG00000071054	MAP4K4	ENSG00000041880	PARP3	ENSG00000055955	ITIH4
ENSG00000056291	NPFFR2	ENSG00000071564	TCF3	ENSG00000042781	USH2A	ENSG00000056050	HPF1
ENSG00000056736	IL17RB	ENSG00000072135	PTPN18	ENSG00000042832	TG	ENSG00000056998	GYG2
ENSG00000056972	TRAF3IP2	ENSG00000072501	SMC1A	ENSG00000046774	MAGEC2	ENSG00000057657	PRDM1
ENSG00000057468	MSH4	ENSG00000072571	HMMR	ENSG00000047346	FAM214A	ENSG00000058056	USP13
ENSG00000057704	TMCC3	ENSG00000072736	NFATC3	ENSG00000047457	CP	ENSG00000058804	NDC1
ENSG00000058085	LAMC2	ENSG00000073111	MCM2	ENSG00000047634	SCML1	ENSG00000060762	MPC1
ENSG00000058799	YIPF1	ENSG00000073150	PANX2	ENSG00000048342	CC2D2A	ENSG00000060982	BCAT1
ENSG00000059728	MXD1	ENSG00000073169	SELENOO	ENSG00000048471	SNX29	ENSG00000061273	HDAC7
ENSG00000060642	PIGV	ENSG00000073605	GSDMB	ENSG00000049192	ADAMTS6	ENSG00000063177	RPL18
ENSG00000060718	COL11A1	ENSG00000074201	CLNS1A	ENSG00000049769	PPP1R3F	ENSG00000064199	SPA17
ENSG00000063180	CA11	ENSG00000074410	CA12	ENSG00000050165	DKK3	ENSG00000064666	CNN2
ENSG00000064989	CALCRL	ENSG00000074935	TUBE1	ENSG00000050327	ARHGEF5	ENSG00000065150	IPO5
ENSG00000065325	GLP2R	ENSG00000075131	TIPIN	ENSG00000050405	LIMA1	ENSG00000065183	WDR3
ENSG00000065357	DGKA	ENSG00000075188	NUP37	ENSG00000054392	HHAT	ENSG00000065328	MCM10
ENSG00000065621	GSTO2	ENSG00000075336	TIMM21	ENSG00000055163	CYFIP2	ENSG00000065427	KARS
ENSG00000065882	TBC1D1	ENSG00000075643	MOCOS	ENSG00000055609	KMT2C	ENSG00000065548	ZC3H15
ENSG00000066185	ZMYND12	ENSG00000076248	UNG	ENSG00000055957	ITIH1	ENSG00000065600	PACC1
ENSG00000067113	PLPP1	ENSG00000076382	SPAG5	ENSG00000056291	NPFFR2	ENSG00000065809	FAM107B
ENSG00000067715	SYT1	ENSG00000076662	ICAM3	ENSG00000056736	IL17RB	ENSG00000065911	MTHFD2
ENSG00000068079	IFI35	ENSG00000077097	TOP2B	ENSG00000056972	TRAF3IP2	ENSG00000065978	YBX1
ENSG00000068971	PPP2R5B	ENSG00000077348	EXOSC5	ENSG00000057704	TMCC3	ENSG00000066813	ACSM2B
ENSG00000069424	KCNAB2	ENSG00000077514	POLD3	ENSG00000058085	LAMC2	ENSG00000067533	RRP15
ENSG00000069667	RORA	ENSG00000077713	SLC25A43	ENSG00000058668	ATP2B4	ENSG00000067992	PDK3
ENSG00000069702	TGFBR3	ENSG00000079689	SCGN	ENSG00000059728	MXD1	ENSG00000068489	PRR11
ENSG00000070526	ST6GALNAC1	ENSG00000080608	PUM3	ENSG00000060642	PIGV	ENSG00000068654	POLR1A
ENSG00000070601	FRMPD1	ENSG00000080819	CPOX	ENSG00000060718	COL11A1	ENSG00000068724	TTC7A
ENSG00000070759	TESK2	ENSG00000080824	HSP90AA1	ENSG00000061455	PRDM6	ENSG00000068784	SRBD1
ENSG00000071282	LMCD1	ENSG00000080839	RBL1	ENSG00000062370	ZNF112	ENSG00000069275	NUCKS1
ENSG00000072163	LIMS2	ENSG00000081059	TCF7	ENSG00000063176	SPHK2	ENSG00000069482	GAL
ENSG00000072201	LNX1	ENSG00000082014	SMARCD3	ENSG00000063180	CA11	ENSG00000069998	HDHD5
ENSG00000072786	STK10	ENSG00000082512	TRAF5	ENSG00000064115	TM7SF3	ENSG00000070423	RNF126
ENSG00000072818	ACAP1	ENSG00000084628	NKAIN1	ENSG00000064607	SUGP2	ENSG00000070756	PABPC1
ENSG00000072954	TMEM38A	ENSG00000085840	ORC1	ENSG00000064787	BCAS1	ENSG00000070785	EIF2B3
ENSG00000073464	CLCN4	ENSG00000085999	RAD54L	ENSG00000065325	GLP2R	ENSG00000070814	TCOF1
ENSG00000073756	PTGS2	ENSG00000086189	DIMT1	ENSG00000065357	DGKA	ENSG00000071082	RPL31
ENSG00000073910	FRY	ENSG00000086205	FOLH1	ENSG00000065621	GSTO2	ENSG00000071462	BUD23
ENSG00000074416	MGLL	ENSG00000086827	ZW10	ENSG00000065665	SEC61A2	ENSG00000071539	TRIP13
ENSG00000074527	NTN4	ENSG00000087086	FTL	ENSG00000065717	TLE2	ENSG00000071564	TCF3
ENSG00000074621	SLC24A1	ENSG00000087269	NOP14	ENSG00000065882	TBC1D1	ENSG00000071626	DAZAP1
ENSG00000074771	NOX3	ENSG00000087586	AURKA	ENSG00000066185	ZMYND12	ENSG00000072135	PTPN18
ENSG00000075223	SEMA3C	ENSG00000088205	DDX18	ENSG00000067066	SP100	ENSG00000072501	SMC1A
ENSG00000075275	CELSR1	ENSG00000088247	KHSRP	ENSG00000067113	PLPP1	ENSG00000072571	HMMR
ENSG00000076258	FMO4	ENSG00000088305	DNMT3B	ENSG00000067221	STOML1	ENSG00000072736	NFATC3
ENSG00000076641	PAG1	ENSG00000088970	KIZ	ENSG00000067715	SYT1	ENSG00000073111	MCM2
ENSG00000076716	GPC4	ENSG00000089685	BIRC5	ENSG00000068079	IFI35	ENSG00000073536	NLE1
ENSG00000077150	NFKB2	ENSG00000090447	TFAP4	ENSG00000068971	PPP2R5B	ENSG00000073605	GSDMB
ENSG00000078018	MAP2	ENSG00000090470	PDCD7	ENSG00000069399	BCL3	ENSG00000074201	CLNS1A
ENSG00000078269	SYNJ2	ENSG00000090565	RAB11FIP3	ENSG00000069667	RORA	ENSG00000074410	CA12
ENSG00000078487	ZCWPW1	ENSG00000090621	PABPC4	ENSG00000069702	TGFBR3	ENSG00000074800	ENO1
ENSG00000079112	CDH17	ENSG00000090661	CERS4	ENSG00000070019	GUCY2C	ENSG00000074842	MYDGF
ENSG00000079215	SLC1A3	ENSG00000090889	KIF4A	ENSG00000070601	FRMPD1	ENSG00000074935	TUBE1
ENSG00000079263	SP140	ENSG00000091127	PUS7	ENSG00000070759	TESK2	ENSG00000075131	TIPIN
ENSG00000079308	TNS1	ENSG00000091483	FH	ENSG00000070915	SLC12A3	ENSG00000075188	NUP37
ENSG00000079691	CARMIL1	ENSG00000092020	PPP2R3C	ENSG00000072201	LNX1	ENSG00000075336	TIMM21
ENSG00000080031	PTPRH	ENSG00000092199	HNRNPC	ENSG00000072818	ACAP1	ENSG00000075618	FSCN1
ENSG00000080561	MID2	ENSG00000092421	SEMA6A	ENSG00000072954	TMEM38A	ENSG00000075643	MOCOS
ENSG00000080573	COL5A3	ENSG00000092853	CLSPN	ENSG00000073910	FRY	ENSG00000075914	EXOSC7
ENSG00000080947	CROCCP3	ENSG00000093009	CDC45	ENSG00000074219	TEAD2	ENSG00000076248	UNG
ENSG00000081181	ARG2	ENSG00000094804	CDC6	ENSG00000074416	MGLL	ENSG00000076382	SPAG5
ENSG00000081479	LRP2	ENSG00000095002	MSH2	ENSG00000074621	SLC24A1	ENSG00000076662	ICAM3
ENSG00000082438	COBLL1	ENSG00000095319	NUP188	ENSG00000074660	SCARF1	ENSG00000077152	UBE2T
ENSG00000083307	GRHL2	ENSG00000095380	NANS	ENSG00000074771	NOX3	ENSG00000077312	SNRPA
ENSG00000083782	EPYC	ENSG00000095485	CWF19L1	ENSG00000075884	ARHGAP15	ENSG00000077348	EXOSC5
ENSG00000083799	CYLD	ENSG00000096384	HSP90AB1	ENSG00000076258	FMO4	ENSG00000077514	POLD3
ENSG00000083814	ZNF671	ENSG00000099194	SCD	ENSG00000076356	PLXNA2	ENSG00000077713	SLC25A43
ENSG00000084444	FAM234B	ENSG00000099256	PRTFDC1	ENSG00000076716	GPC4	ENSG00000079134	THOC1
ENSG00000084731	KIF3C	ENSG00000099783	HNRNPM	ENSG00000077264	PAK3	ENSG00000079246	XRCC5
ENSG00000084764	MAPRE3	ENSG00000099875	MKNK2	ENSG00000077585	GPR137B	ENSG00000079313	REXO1
ENSG00000085465	OVGP1	ENSG00000099901	RANBP1	ENSG00000078018	MAP2	ENSG00000079616	KIF22
ENSG00000085662	AKR1B1	ENSG00000100029	PES1	ENSG00000078081	LAMP3	ENSG00000079689	SCGN
ENSG00000085831	TTC39A	ENSG00000100075	SLC25A1	ENSG00000078487	ZCWPW1	ENSG00000079785	DDX1
ENSG00000086159	AQP6	ENSG00000100079	LGALS2	ENSG00000078804	TP53INP2	ENSG00000080608	PUM3
ENSG00000086696	HSD17B2	ENSG00000100234	TIMP3	ENSG00000079101	CLUL1	ENSG00000080819	CPOX
ENSG00000087085	ACHE	ENSG00000100304	TTLL12	ENSG00000079112	CDH17	ENSG00000080824	HSP90AA1
ENSG00000087303	NID2	ENSG00000100413	POLR3H	ENSG00000079308	TNS1	ENSG00000080839	RBL1
ENSG00000087903	RFX2	ENSG00000100503	NIN	ENSG00000079337	RAPGEF3	ENSG00000081059	TCF7
ENSG00000088836	SLC4A11	ENSG00000100522	GNPNAT1	ENSG00000079385	CEACAM1	ENSG00000081307	UBA5
ENSG00000088854	C20orf194	ENSG00000100591	AHSA1	ENSG00000079557	AFM	ENSG00000081985	IL12RB2
ENSG00000088992	TESC	ENSG00000100599	RIN3	ENSG00000079691	CARMIL1	ENSG00000082014	SMARCD3
ENSG00000089060	SLC8B1	ENSG00000100664	EIF5	ENSG00000080031	PTPRH	ENSG00000082512	TRAF5
ENSG00000089127	OAS1	ENSG00000100749	VRK1	ENSG00000080166	DCT	ENSG00000082515	MRPL22
ENSG00000089199	CHGB	ENSG00000100941	PNN	ENSG00000080503	SMARCA2	ENSG00000082516	GEMIN5
ENSG00000089472	HEPH	ENSG00000101003	GINS1	ENSG00000080561	MID2	ENSG00000083544	TDRD3
ENSG00000089505	CMTM1	ENSG00000101057	MYBL2	ENSG00000080573	COL5A3	ENSG00000083635	NUFIP1
ENSG00000089639	GMIP	ENSG00000101194	SLC17A9	ENSG00000080910	CFHR2	ENSG00000083845	RPS5
ENSG00000089876	DHX32	ENSG00000101220	C20orf27	ENSG00000080947	CROCCP3	ENSG00000084110	HAL
ENSG00000090238	YPEL3	ENSG00000101343	CRNKL1	ENSG00000081014	AP4E1	ENSG00000084623	EIF3I
ENSG00000090339	ICAM1	ENSG00000101347	SAMHD1	ENSG00000081019	RSBN1	ENSG00000084774	CAD
ENSG00000090382	LYZ	ENSG00000101361	NOP56	ENSG00000081052	COL4A4	ENSG00000085231	AK6
ENSG00000090534	THPO	ENSG00000101400	SNTA1	ENSG00000081148	IMPG2	ENSG00000085415	SEH1L
ENSG00000090674	MCOLN1	ENSG00000101442	ACTR5	ENSG00000081181	ARG2	ENSG00000085840	ORC1
ENSG00000090971	NAT14	ENSG00000101447	FAM83D	ENSG00000081479	LRP2	ENSG00000085999	RAD54L
ENSG00000090975	PITPNM2	ENSG00000101546	RBFA	ENSG00000081913	PHLPP1	ENSG00000086189	DIMT1
ENSG00000091831	ESR1	ENSG00000101574	METTL4	ENSG00000082438	COBLL1	ENSG00000086200	IPO11
ENSG00000091986	CCDC80	ENSG00000101670	LIPG	ENSG00000083307	GRHL2	ENSG00000086827	ZW10
ENSG00000092068	SLC7A8	ENSG00000101746	NOL4	ENSG00000083782	EPYC	ENSG00000087086	FTL
ENSG00000092607	TBX15	ENSG00000101868	POLA1	ENSG00000083799	CYLD	ENSG00000087087	SRRT
ENSG00000092964	DPYSL2	ENSG00000101945	SUV39H1	ENSG00000083814	ZNF671	ENSG00000087191	PSMC5
ENSG00000093134	VNN3	ENSG00000102048	ASB9	ENSG00000084731	KIF3C	ENSG00000087269	NOP14
ENSG00000094975	SUCO	ENSG00000102302	FGD1	ENSG00000084734	GCKR	ENSG00000087299	L2HGDH
ENSG00000095066	HOOK2	ENSG00000102309	PIN4	ENSG00000084764	MAPRE3	ENSG00000087302	RTRAF
ENSG00000095397	WHRN	ENSG00000102317	RBM3	ENSG00000085063	CD59	ENSG00000087586	AURKA
ENSG00000096088	PGC	ENSG00000102384	CENPI	ENSG00000085465	OVGP1	ENSG00000088205	DDX18
ENSG00000096093	EFHC1	ENSG00000102763	VWA8	ENSG00000085514	PILRA	ENSG00000088247	KHSRP
ENSG00000099139	PCSK5	ENSG00000102977	ACD	ENSG00000085662	AKR1B1	ENSG00000088305	DNMT3B
ENSG00000099260	PALMD	ENSG00000102996	MMP15	ENSG00000086159	AQP6	ENSG00000088325	TPX2
ENSG00000099337	KCNK6	ENSG00000103154	NECAB2	ENSG00000086696	HSD17B2	ENSG00000088826	SMOX
ENSG00000099338	CATSPERG	ENSG00000103202	NME4	ENSG00000087076	HSD17B14	ENSG00000089009	RPL6
ENSG00000099365	STX1B	ENSG00000103275	UBE2I	ENSG00000087266	SH3BP2	ENSG00000089157	RPLP0
ENSG00000099377	HSD3B7	ENSG00000103740	ACSBG1	ENSG00000087303	NID2	ENSG00000089597	GANAB
ENSG00000099785	2023-03-02	ENSG00000103811	CTSH	ENSG00000088812	ATRN	ENSG00000089685	BIRC5
ENSG00000099812	MISP	ENSG00000103876	FAH	ENSG00000088836	SLC4A11	ENSG00000090273	NUDC
ENSG00000099860	GADD45B	ENSG00000104044	OCA2	ENSG00000088854	C20orf194	ENSG00000090447	TFAP4
ENSG00000099889	ARVCF	ENSG00000104064	GABPB1	ENSG00000088926	F11	ENSG00000090621	PABPC4
ENSG00000100097	LGALS1	ENSG00000104131	EIF3J	ENSG00000088992	TESC	ENSG00000090861	AARS
ENSG00000100100	PIK3IP1	ENSG00000104529	EEF1D	ENSG00000089060	SLC8B1	ENSG00000090889	KIF4A
ENSG00000100139	MICALL1	ENSG00000104613	INTS10	ENSG00000089091	DZANK1	ENSG00000091127	PUS7
ENSG00000100181	TPTEP1	ENSG00000104738	MCM4	ENSG00000089163	SIRT4	ENSG00000091136	LAMB1
ENSG00000100218	RSPH14	ENSG00000104980	TIMM44	ENSG00000089199	CHGB	ENSG00000091483	FH
ENSG00000100330	MTMR3	ENSG00000105011	ASF1B	ENSG00000089220	PEBP1	ENSG00000092140	G2E3
ENSG00000100354	TNRC6B	ENSG00000105085	MED26	ENSG00000089472	HEPH	ENSG00000092199	HNRNPC
ENSG00000100433	KCNK10	ENSG00000105173	CCNE1	ENSG00000089505	CMTM1	ENSG00000092201	SUPT16H
ENSG00000100439	ABHD4	ENSG00000105176	URI1	ENSG00000089639	GMIP	ENSG00000092208	GEMIN2
ENSG00000100557	CCDC198	ENSG00000105185	PDCD5	ENSG00000089847	ANKRD24	ENSG00000092421	SEMA6A
ENSG00000100558	PLEK2	ENSG00000105193	RPS16	ENSG00000089876	DHX32	ENSG00000092531	SNAP23
ENSG00000100596	SPTLC2	ENSG00000105202	FBL	ENSG00000090006	LTBP4	ENSG00000092853	CLSPN
ENSG00000101040	ZMYND8	ENSG00000105281	SLC1A5	ENSG00000090238	YPEL3	ENSG00000093009	CDC45
ENSG00000101049	SGK2	ENSG00000105398	SULT2A1	ENSG00000090534	THPO	ENSG00000094804	CDC6
ENSG00000101230	ISM1	ENSG00000105552	BCAT2	ENSG00000090539	CHRD	ENSG00000095002	MSH2
ENSG00000101246	ARFRP1	ENSG00000105821	DNAJC2	ENSG00000090971	NAT14	ENSG00000095319	NUP188
ENSG00000101335	MYL9	ENSG00000105835	NAMPT	ENSG00000090975	PITPNM2	ENSG00000095380	NANS
ENSG00000101577	LPIN2	ENSG00000105967	TFEC	ENSG00000091262	ABCC6	ENSG00000095485	CWF19L1
ENSG00000101940	WDR13	ENSG00000106031	HOXA13	ENSG00000091428	RAPGEF4	ENSG00000096384	HSP90AB1
ENSG00000102003	SYP	ENSG00000106049	HIBADH	ENSG00000091583	APOH	ENSG00000099256	PRTFDC1
ENSG00000102230	PCYT1B	ENSG00000106070	GRB10	ENSG00000091986	CCDC80	ENSG00000099385	BCL7C
ENSG00000102239	BRS3	ENSG00000106244	PDAP1	ENSG00000092068	SLC7A8	ENSG00000099783	HNRNPM
ENSG00000102312	PORCN	ENSG00000106263	EIF3B	ENSG00000092529	CAPN3	ENSG00000099817	POLR2E
ENSG00000102359	SRPX2	ENSG00000106344	RBM28	ENSG00000092607	TBX15	ENSG00000099875	MKNK2
ENSG00000102362	SYTL4	ENSG00000106348	IMPDH1	ENSG00000093134	VNN3	ENSG00000099901	RANBP1
ENSG00000102547	CAB39L	ENSG00000106443	PHF14	ENSG00000095066	HOOK2	ENSG00000099995	SF3A1
ENSG00000102760	RGCC	ENSG00000106462	EZH2	ENSG00000095383	TBC1D2	ENSG00000100028	SNRPD3
ENSG00000102886	GDPD3	ENSG00000106682	EIF4H	ENSG00000095397	WHRN	ENSG00000100029	PES1
ENSG00000102904	TSNAXIP1	ENSG00000106688	SLC1A1	ENSG00000095539	SEMA4G	ENSG00000100034	PPM1F
ENSG00000102981	PARD6A	ENSG00000106785	TRIM14	ENSG00000095585	BLNK	ENSG00000100104	SRRD
ENSG00000103021	CCDC113	ENSG00000106789	CORO2A	ENSG00000095752	IL11	ENSG00000100138	SNU13
ENSG00000103034	NDRG4	ENSG00000106804	C5	ENSG00000096088	PGC	ENSG00000100209	HSCB
ENSG00000103145	HCFC1R1	ENSG00000106948	AKNA	ENSG00000096433	ITPR3	ENSG00000100216	TOMM22
ENSG00000103199	ZNF500	ENSG00000107020	PLGRKT	ENSG00000099250	NRP1	ENSG00000100296	THOC5
ENSG00000103253	HAGHL	ENSG00000107164	FUBP3	ENSG00000099251	HSD17B7P2	ENSG00000100304	TTLL12
ENSG00000104081	BMF	ENSG00000107186	MPDZ	ENSG00000099260	PALMD	ENSG00000100316	RPL3
ENSG00000104413	ESRP1	ENSG00000107371	EXOSC3	ENSG00000099308	MAST3	ENSG00000100347	SAMM50
ENSG00000104490	NCALD	ENSG00000107443	CCNJ	ENSG00000099338	CATSPERG	ENSG00000100372	SLC25A17
ENSG00000104765	BNIP3L	ENSG00000107485	GATA3	ENSG00000099365	STX1B	ENSG00000100410	PHF5A
ENSG00000104814	MAP4K1	ENSG00000107731	UNC5B	ENSG00000099377	HSD3B7	ENSG00000100413	POLR3H
ENSG00000104881	PPP1R13L	ENSG00000107984	DKK1	ENSG00000099785	2023-03-02	ENSG00000100418	DESI1
ENSG00000104936	DMPK	ENSG00000108106	UBE2S	ENSG00000099812	MISP	ENSG00000100462	PRMT5
ENSG00000104953	TLE6	ENSG00000108179	PPIF	ENSG00000099937	SERPIND1	ENSG00000100522	GNPNAT1
ENSG00000105088	OLFM2	ENSG00000108239	TBC1D12	ENSG00000100024	UPB1	ENSG00000100526	CDKN3
ENSG00000105289	TJP3	ENSG00000108352	RAPGEFL1	ENSG00000100068	LRP5L	ENSG00000100567	PSMA3
ENSG00000105290	APLP1	ENSG00000108443	RPS6KB1	ENSG00000100100	PIK3IP1	ENSG00000100575	TIMM9
ENSG00000105329	TGFB1	ENSG00000108561	C1QBP	ENSG00000100139	MICALL1	ENSG00000100577	GSTZ1
ENSG00000105404	RABAC1	ENSG00000108576	SLC6A4	ENSG00000100151	PICK1	ENSG00000100591	AHSA1
ENSG00000105499	PLA2G4C	ENSG00000108578	BLMH	ENSG00000100228	RAB36	ENSG00000100626	GALNT16
ENSG00000105520	PLPPR2	ENSG00000108773	KAT2A	ENSG00000100292	HMOX1	ENSG00000100629	CEP128
ENSG00000105612	DNASE2	ENSG00000108932	SLC16A6	ENSG00000100299	ARSA	ENSG00000100632	ERH
ENSG00000105613	MAST1	ENSG00000108950	FAM20A	ENSG00000100330	MTMR3	ENSG00000100664	EIF5
ENSG00000105643	ARRDC2	ENSG00000109084	TMEM97	ENSG00000100342	APOL1	ENSG00000100714	MTHFD1
ENSG00000105696	TMEM59L	ENSG00000109099	PMP22	ENSG00000100344	PNPLA3	ENSG00000100749	VRK1
ENSG00000105707	HPN	ENSG00000109193	SULT1E1	ENSG00000100433	KCNK10	ENSG00000100764	PSMC1
ENSG00000105767	CADM4	ENSG00000109534	GAR1	ENSG00000100557	CCDC198	ENSG00000100865	CINP
ENSG00000105825	TFPI2	ENSG00000109674	NEIL3	ENSG00000100558	PLEK2	ENSG00000100911	PSME2
ENSG00000105855	ITGB8	ENSG00000109794	FAM149A	ENSG00000100592	DAAM1	ENSG00000100979	PLTP
ENSG00000105856	HBP1	ENSG00000109805	NCAPG	ENSG00000100612	DHRS7	ENSG00000101003	GINS1
ENSG00000105982	RNF32	ENSG00000109911	ELP4	ENSG00000100647	SUSD6	ENSG00000101084	RAB5IF
ENSG00000106025	TSPAN12	ENSG00000110063	DCPS	ENSG00000100867	DHRS2	ENSG00000101132	PFDN4
ENSG00000106034	CPED1	ENSG00000110080	ST3GAL4	ENSG00000100918	REC8	ENSG00000101182	PSMA7
ENSG00000106258	CYP3A5	ENSG00000110104	CCDC86	ENSG00000100968	NFATC4	ENSG00000101220	C20orf27
ENSG00000106302	HYAL4	ENSG00000110107	PRPF19	ENSG00000101040	ZMYND8	ENSG00000101311	FERMT1
ENSG00000106327	TFR2	ENSG00000110321	EIF4G2	ENSG00000101049	SGK2	ENSG00000101361	NOP56
ENSG00000106366	SERPINE1	ENSG00000110536	PTPMT1	ENSG00000101115	SALL4	ENSG00000101442	ACTR5
ENSG00000106460	TMEM106B	ENSG00000110619	CARS	ENSG00000101230	ISM1	ENSG00000101444	AHCY
ENSG00000106479	ZNF862	ENSG00000110628	SLC22A18	ENSG00000101246	ARFRP1	ENSG00000101447	FAM83D
ENSG00000106526	ACTR3C	ENSG00000110721	CHKA	ENSG00000101276	SLC52A3	ENSG00000101546	RBFA
ENSG00000106565	TMEM176B	ENSG00000110887	DAO	ENSG00000101323	HAO1	ENSG00000101574	METTL4
ENSG00000106829	TLE4	ENSG00000110958	PTGES3	ENSG00000101605	MYOM1	ENSG00000101638	ST8SIA5
ENSG00000107099	DOCK8	ENSG00000111196	MAGOHB	ENSG00000101955	SRPX	ENSG00000101811	CSTF2
ENSG00000107249	GLIS3	ENSG00000111247	RAD51AP1	ENSG00000102003	SYP	ENSG00000101842	VSIG1
ENSG00000107338	SHB	ENSG00000111445	RFC5	ENSG00000102174	PHEX	ENSG00000101868	POLA1
ENSG00000107738	VSIR	ENSG00000111450	STX2	ENSG00000102230	PCYT1B	ENSG00000101945	SUV39H1
ENSG00000107864	CPEB3	ENSG00000111452	ADGRD1	ENSG00000102359	SRPX2	ENSG00000102030	NAA10
ENSG00000107968	MAP3K8	ENSG00000111581	NUP107	ENSG00000102362	SYTL4	ENSG00000102054	RBBP7
ENSG00000108381	ASPA	ENSG00000111665	CDCA3	ENSG00000102547	CAB39L	ENSG00000102144	PGK1
ENSG00000108448	TRIM16L	ENSG00000111669	TPI1	ENSG00000102554	KLF5	ENSG00000102158	MAGT1
ENSG00000108509	CAMTA2	ENSG00000111725	PRKAB1	ENSG00000102575	ACP5	ENSG00000102181	CD99L2
ENSG00000108515	ENO3	ENSG00000111845	PAK1IP1	ENSG00000102780	DGKH	ENSG00000102309	PIN4
ENSG00000108679	LGALS3BP	ENSG00000112029	FBXO5	ENSG00000102886	GDPD3	ENSG00000102317	RBM3
ENSG00000108828	VAT1	ENSG00000112394	SLC16A10	ENSG00000102934	PLLP	ENSG00000102384	CENPI
ENSG00000108830	RND2	ENSG00000112599	GUCA1B	ENSG00000102981	PARD6A	ENSG00000102543	CDADC1
ENSG00000108947	EFNB3	ENSG00000112742	TTK	ENSG00000102984	ZNF821	ENSG00000102898	NUTF2
ENSG00000108960	MMD	ENSG00000112787	FBRSL1	ENSG00000103034	NDRG4	ENSG00000102900	NUP93
ENSG00000109063	MYH3	ENSG00000112941	TENT4A	ENSG00000103199	ZNF500	ENSG00000102901	CENPT
ENSG00000109089	CDR2L	ENSG00000112964	GHR	ENSG00000103852	TTC23	ENSG00000102967	DHODH
ENSG00000109205	ODAM	ENSG00000112984	KIF20A	ENSG00000104081	BMF	ENSG00000103035	PSMD7
ENSG00000109321	AREG	ENSG00000113296	THBS4	ENSG00000104112	SCG3	ENSG00000103047	TANGO6
ENSG00000109323	MANBA	ENSG00000113356	POLR3G	ENSG00000104154	SLC30A4	ENSG00000103154	NECAB2
ENSG00000109436	TBC1D9	ENSG00000113368	LMNB1	ENSG00000104177	MYEF2	ENSG00000103196	CRISPLD2
ENSG00000109472	CPE	ENSG00000113460	BRIX1	ENSG00000104381	GDAP1	ENSG00000103202	NME4
ENSG00000109618	SEPSECS	ENSG00000113492	AGXT2	ENSG00000104413	ESRP1	ENSG00000103257	SLC7A5
ENSG00000109738	GLRB	ENSG00000113649	TCERG1	ENSG00000104419	NDRG1	ENSG00000103275	UBE2I
ENSG00000109819	PPARGC1A	ENSG00000113810	SMC4	ENSG00000104490	NCALD	ENSG00000103423	DNAJA3
ENSG00000109846	CRYAB	ENSG00000113889	KNG1	ENSG00000104497	SNX16	ENSG00000103876	FAH
ENSG00000110002	VWA5A	ENSG00000114113	RBP2	ENSG00000104760	FGL1	ENSG00000103995	CEP152
ENSG00000110031	LPXN	ENSG00000114126	TFDP2	ENSG00000104765	BNIP3L	ENSG00000104044	OCA2
ENSG00000110243	APOA5	ENSG00000114268	PFKFB4	ENSG00000104881	PPP1R13L	ENSG00000104064	GABPB1
ENSG00000110693	SOX6	ENSG00000114302	PRKAR2A	ENSG00000104953	TLE6	ENSG00000104131	EIF3J
ENSG00000110697	PITPNM1	ENSG00000114391	RPL24	ENSG00000105136	ZNF419	ENSG00000104147	OIP5
ENSG00000111012	CYP27B1	ENSG00000114450	GNB4	ENSG00000105289	TJP3	ENSG00000104267	CA2
ENSG00000111077	TNS2	ENSG00000114631	PODXL2	ENSG00000105290	APLP1	ENSG00000104356	POP1
ENSG00000111181	SLC6A12	ENSG00000114646	CSPG5	ENSG00000105499	PLA2G4C	ENSG00000104408	EIF3E
ENSG00000111254	AKAP3	ENSG00000114686	MRPL3	ENSG00000105516	DBP	ENSG00000104524	PYCR3
ENSG00000111261	MANSC1	ENSG00000114737	CISH	ENSG00000105519	CAPS	ENSG00000104529	EEF1D
ENSG00000111348	ARHGDIB	ENSG00000114767	RRP9	ENSG00000105520	PLPPR2	ENSG00000104738	MCM4
ENSG00000111653	ING4	ENSG00000114904	NEK4	ENSG00000105612	DNASE2	ENSG00000104824	HNRNPL
ENSG00000111713	GYS2	ENSG00000114942	EEF1B2	ENSG00000105696	TMEM59L	ENSG00000104907	TRMT1
ENSG00000111727	HCFC2	ENSG00000114999	TTL	ENSG00000105707	HPN	ENSG00000104980	TIMM44
ENSG00000111752	PHC1	ENSG00000115053	NCL	ENSG00000105767	CADM4	ENSG00000105011	ASF1B
ENSG00000111817	DSE	ENSG00000115107	STEAP3	ENSG00000105784	RUNDC3B	ENSG00000105085	MED26
ENSG00000111846	GCNT2	ENSG00000115163	CENPA	ENSG00000105825	TFPI2	ENSG00000105173	CCNE1
ENSG00000111859	NEDD9	ENSG00000115255	REEP6	ENSG00000105855	ITGB8	ENSG00000105176	URI1
ENSG00000111913	RIPOR2	ENSG00000115368	WDR75	ENSG00000105856	HBP1	ENSG00000105185	PDCD5
ENSG00000112139	MDGA1	ENSG00000115468	EFHD1	ENSG00000105877	DNAH11	ENSG00000105193	RPS16
ENSG00000112164	GLP1R	ENSG00000115541	HSPE1	ENSG00000105982	RNF32	ENSG00000105197	TIMM50
ENSG00000112182	BACH2	ENSG00000115604	IL18R1	ENSG00000106034	CPED1	ENSG00000105202	FBL
ENSG00000112183	RBM24	ENSG00000115657	ABCB6	ENSG00000106258	CYP3A5	ENSG00000105220	GPI
ENSG00000112212	TSPO2	ENSG00000115758	ODC1	ENSG00000106327	TFR2	ENSG00000105281	SLC1A5
ENSG00000112280	COL9A1	ENSG00000115935	WIPF1	ENSG00000106351	AGFG2	ENSG00000105372	RPS19
ENSG00000112299	VNN1	ENSG00000116062	MSH6	ENSG00000106479	ZNF862	ENSG00000105447	GRWD1
ENSG00000112303	VNN2	ENSG00000116120	FARSB	ENSG00000106565	TMEM176B	ENSG00000105552	BCAT2
ENSG00000112320	SOBP	ENSG00000116127	ALMS1	ENSG00000106686	SPATA6L	ENSG00000105607	GCDH
ENSG00000112357	PEX7	ENSG00000116161	CACYBP	ENSG00000106733	NMRK1	ENSG00000105618	PRPF31
ENSG00000112561	TFEB	ENSG00000116350	SRSF4	ENSG00000106823	ECM2	ENSG00000105640	RPL18A
ENSG00000112796	ENPP5	ENSG00000116649	SRM	ENSG00000106829	TLE4	ENSG00000105700	KXD1
ENSG00000112936	C7	ENSG00000116667	C1orf21	ENSG00000106976	DNM1	ENSG00000105821	DNAJC2
ENSG00000113262	GRM6	ENSG00000116750	UCHL5	ENSG00000107099	DOCK8	ENSG00000105948	TTC26
ENSG00000113595	TRIM23	ENSG00000116771	AGMAT	ENSG00000107165	TYRP1	ENSG00000105967	TFEC
ENSG00000113721	PDGFRB	ENSG00000116852	KIF21B	ENSG00000107201	DDX58	ENSG00000105968	H2AFV
ENSG00000113742	CPEB4	ENSG00000116898	MRPS15	ENSG00000107281	NPDC1	ENSG00000106028	SSBP1
ENSG00000113916	BCL6	ENSG00000117143	UAP1	ENSG00000107282	APBA1	ENSG00000106244	PDAP1
ENSG00000114019	AMOTL2	ENSG00000117281	CD160	ENSG00000107518	ATRNL1	ENSG00000106263	EIF3B
ENSG00000114166	KAT2B	ENSG00000117298	ECE1	ENSG00000107611	CUBN	ENSG00000106268	NUDT1
ENSG00000114248	LRRC31	ENSG00000117395	EBNA1BP2	ENSG00000107738	VSIR	ENSG00000106305	AIMP2
ENSG00000114270	COL7A1	ENSG00000117399	CDC20	ENSG00000107864	CPEB3	ENSG00000106344	RBM28
ENSG00000114626	ABTB1	ENSG00000117525	F3	ENSG00000107897	ACBD5	ENSG00000106348	IMPDH1
ENSG00000114670	NEK11	ENSG00000117650	NEK2	ENSG00000107954	NEURL1	ENSG00000106462	EZH2
ENSG00000114698	PLSCR4	ENSG00000117877	CD3EAP	ENSG00000108381	ASPA	ENSG00000106541	AGR2
ENSG00000114796	KLHL24	ENSG00000118181	RPS25	ENSG00000108387	SEPTIN4	ENSG00000106554	CHCHD3
ENSG00000114805	PLCH1	ENSG00000118513	MYB	ENSG00000108448	TRIM16L	ENSG00000106628	POLD2
ENSG00000114854	TNNC1	ENSG00000118515	SGK1	ENSG00000108509	CAMTA2	ENSG00000106638	TBL2
ENSG00000114923	SLC4A3	ENSG00000118520	ARG1	ENSG00000108515	ENO3	ENSG00000106682	EIF4H
ENSG00000115009	CCL20	ENSG00000118939	UCHL3	ENSG00000108602	ALDH3A1	ENSG00000106683	LIMK1
ENSG00000115252	PDE1A	ENSG00000119285	HEATR1	ENSG00000108679	LGALS3BP	ENSG00000107020	PLGRKT
ENSG00000115266	APC2	ENSG00000119408	NEK6	ENSG00000108733	PEX12	ENSG00000107164	FUBP3
ENSG00000115290	GRB14	ENSG00000119927	GPAM	ENSG00000108830	RND2	ENSG00000107371	EXOSC3
ENSG00000115295	CLIP4	ENSG00000120254	MTHFD1L	ENSG00000108840	HDAC5	ENSG00000107443	CCNJ
ENSG00000115419	GLS	ENSG00000120256	LRP11	ENSG00000109072	VTN	ENSG00000107614	TRDMT1
ENSG00000115661	STK16	ENSG00000120437	ACAT2	ENSG00000109089	CDR2L	ENSG00000107651	SEC23IP
ENSG00000115828	QPCT	ENSG00000120438	TCP1	ENSG00000109193	SULT1E1	ENSG00000107742	SPOCK2
ENSG00000115896	PLCL1	ENSG00000120458	MSANTD2	ENSG00000109205	ODAM	ENSG00000107758	PPP3CB
ENSG00000116141	MARK1	ENSG00000120694	HSPH1	ENSG00000109323	MANBA	ENSG00000107815	TWNK
ENSG00000116525	TRIM62	ENSG00000120699	EXOSC8	ENSG00000109436	TBC1D9	ENSG00000107833	NPM3
ENSG00000116661	FBXO2	ENSG00000120800	UTP20	ENSG00000109472	CPE	ENSG00000107937	GTPBP4
ENSG00000116701	NCF2	ENSG00000120802	TMPO	ENSG00000109511	ANXA10	ENSG00000107938	EDRF1
ENSG00000116761	CTH	ENSG00000120896	SORBS3	ENSG00000109610	SOD3	ENSG00000107949	BCCIP
ENSG00000116990	MYCL	ENSG00000120913	PDLIM2	ENSG00000109618	SEPSECS	ENSG00000107984	DKK1
ENSG00000117069	ST6GALNAC5	ENSG00000121057	AKAP1	ENSG00000109654	TRIM2	ENSG00000108010	GLRX3
ENSG00000117472	TSPAN1	ENSG00000121152	NCAPH	ENSG00000109738	GLRB	ENSG00000108106	UBE2S
ENSG00000117595	IRF6	ENSG00000121211	MND1	ENSG00000109819	PPARGC1A	ENSG00000108107	RPL28
ENSG00000117707	PROX1	ENSG00000121858	TNFSF10	ENSG00000110002	VWA5A	ENSG00000108179	PPIF
ENSG00000118276	B4GALT6	ENSG00000122026	RPL21	ENSG00000110090	CPT1A	ENSG00000108244	KRT23
ENSG00000118402	ELOVL4	ENSG00000122121	XPNPEP2	ENSG00000110169	HPX	ENSG00000108298	RPL19
ENSG00000118407	FILIP1	ENSG00000122194	PLG	ENSG00000110243	APOA5	ENSG00000108344	PSMD3
ENSG00000118432	CNR1	ENSG00000122257	RBBP6	ENSG00000110422	HIPK3	ENSG00000108370	RGS9
ENSG00000118503	TNFAIP3	ENSG00000122484	RPAP2	ENSG00000110799	VWF	ENSG00000108424	KPNB1
ENSG00000118523	CCN2	ENSG00000122787	AKR1D1	ENSG00000110852	CLEC2B	ENSG00000108551	RASD1
ENSG00000118690	ARMC2	ENSG00000122952	ZWINT	ENSG00000110887	DAO	ENSG00000108561	C1QBP
ENSG00000118762	PKD2	ENSG00000123219	CENPK	ENSG00000111012	CYP27B1	ENSG00000108576	SLC6A4
ENSG00000118898	PPL	ENSG00000123374	CDK2	ENSG00000111077	TNS2	ENSG00000108578	BLMH
ENSG00000119125	GDA	ENSG00000123416	TUBA1B	ENSG00000111181	SLC6A12	ENSG00000108592	FTSJ3
ENSG00000119632	IFI27L2	ENSG00000123453	SARDH	ENSG00000111186	WNT5B	ENSG00000108641	B9D1
ENSG00000119801	YPEL5	ENSG00000123485	HJURP	ENSG00000111199	TRPV4	ENSG00000108651	UTP6
ENSG00000119899	SLC17A5	ENSG00000123992	DNPEP	ENSG00000111254	AKAP3	ENSG00000108671	PSMD11
ENSG00000119946	CNNM1	ENSG00000124207	CSE1L	ENSG00000111319	SCNN1A	ENSG00000108773	KAT2A
ENSG00000120251	GRIA2	ENSG00000124549	BTN2A3P	ENSG00000111339	ART4	ENSG00000108829	LRRC59
ENSG00000120278	PLEKHG1	ENSG00000124767	GLO1	ENSG00000111404	RERGL	ENSG00000108932	SLC16A6
ENSG00000120306	CYSTM1	ENSG00000124787	RPP40	ENSG00000111653	ING4	ENSG00000109099	PMP22
ENSG00000120324	PCDHB10	ENSG00000124795	DEK	ENSG00000111684	LPCAT3	ENSG00000109321	AREG
ENSG00000120658	ENOX1	ENSG00000125144	MT1G	ENSG00000111713	GYS2	ENSG00000109475	RPL34
ENSG00000120738	EGR1	ENSG00000125148	MT2A	ENSG00000111716	LDHB	ENSG00000109501	WFS1
ENSG00000120860	WASHC3	ENSG00000125430	HS3ST3B1	ENSG00000111727	HCFC2	ENSG00000109534	GAR1
ENSG00000120875	DUSP4	ENSG00000125450	NUP85	ENSG00000111817	DSE	ENSG00000109576	AADAT
ENSG00000120899	PTK2B	ENSG00000125520	SLC2A4RG	ENSG00000111834	RSPH4A	ENSG00000109674	NEIL3
ENSG00000121797	CCRL2	ENSG00000125691	RPL23	ENSG00000111846	GCNT2	ENSG00000109805	NCAPG
ENSG00000122507	BBS9	ENSG00000125835	SNRPB	ENSG00000111859	NEDD9	ENSG00000109911	ELP4
ENSG00000122585	NPY	ENSG00000125864	BFSP1	ENSG00000112130	RNF8	ENSG00000109971	HSPA8
ENSG00000122861	PLAU	ENSG00000126453	BCL2L12	ENSG00000112139	MDGA1	ENSG00000110063	DCPS
ENSG00000122862	SRGN	ENSG00000126787	DLGAP5	ENSG00000112164	GLP1R	ENSG00000110080	ST3GAL4
ENSG00000123095	BHLHE41	ENSG00000126934	MAP2K2	ENSG00000112183	RBM24	ENSG00000110104	CCDC86
ENSG00000123096	SSPN	ENSG00000127418	FGFRL1	ENSG00000112246	SIM1	ENSG00000110107	PRPF19
ENSG00000123240	OPTN	ENSG00000127423	AUNIP	ENSG00000112280	COL9A1	ENSG00000110274	CEP164
ENSG00000123342	MMP19	ENSG00000127528	KLF2	ENSG00000112299	VNN1	ENSG00000110492	MDK
ENSG00000123358	NR4A1	ENSG00000127564	PKMYT1	ENSG00000112303	VNN2	ENSG00000110536	PTPMT1
ENSG00000123405	NFE2	ENSG00000127922	SEM1	ENSG00000112309	B3GAT2	ENSG00000110700	RPS13
ENSG00000123561	SERPINA7	ENSG00000128011	LRFN1	ENSG00000112320	SOBP	ENSG00000110721	CHKA
ENSG00000123815	COQ8B	ENSG00000128050	PAICS	ENSG00000112333	NR2E1	ENSG00000110958	PTGES3
ENSG00000123836	PFKFB2	ENSG00000128165	ADM2	ENSG00000112337	SLC17A2	ENSG00000111142	METAP2
ENSG00000123933	MXD4	ENSG00000128228	SDF2L1	ENSG00000112343	TRIM38	ENSG00000111196	MAGOHB
ENSG00000123965	PMS2P5	ENSG00000128266	GNAZ	ENSG00000112378	PERP	ENSG00000111231	GPN3
ENSG00000124006	OBSL1	ENSG00000128283	CDC42EP1	ENSG00000112406	HECA	ENSG00000111247	RAD51AP1
ENSG00000124102	PI3	ENSG00000128294	TPST2	ENSG00000112494	UNC93A	ENSG00000111445	RFC5
ENSG00000124224	PPP4R1L	ENSG00000128534	LSM8	ENSG00000112659	CUL9	ENSG00000111450	STX2
ENSG00000124313	IQSEC2	ENSG00000128578	STRIP2	ENSG00000112715	VEGFA	ENSG00000111490	TBC1D30
ENSG00000124406	ATP8A1	ENSG00000128602	SMO	ENSG00000112761	CCN6	ENSG00000111581	NUP107
ENSG00000124479	NDP	ENSG00000128692	EIF2S2P4	ENSG00000112796	ENPP5	ENSG00000111639	MRPL51
ENSG00000124496	TRERF1	ENSG00000128944	KNSTRN	ENSG00000112936	C7	ENSG00000111640	GAPDH
ENSG00000124574	ABCC10	ENSG00000128973	CLN6	ENSG00000112964	GHR	ENSG00000111641	NOP2
ENSG00000124575	HIST1H1D	ENSG00000129173	E2F8	ENSG00000112992	NNT	ENSG00000111665	CDCA3
ENSG00000124602	UNC5CL	ENSG00000129226	CD68	ENSG00000113108	APBB3	ENSG00000111669	TPI1
ENSG00000124657	OR2B6	ENSG00000129351	ILF3	ENSG00000113140	SPARC	ENSG00000111725	PRKAB1
ENSG00000124813	RUNX2	ENSG00000129354	AP1M2	ENSG00000113212	PCDHB7	ENSG00000111786	SRSF9
ENSG00000124839	RAB17	ENSG00000129422	MTUS1	ENSG00000113240	CLK4	ENSG00000111845	PAK1IP1
ENSG00000124875	CXCL6	ENSG00000129646	QRICH2	ENSG00000113248	PCDHB15	ENSG00000112029	FBXO5
ENSG00000125124	BBS2	ENSG00000130005	GAMT	ENSG00000113303	BTNL8	ENSG00000112081	SRSF3
ENSG00000125434	SLC25A35	ENSG00000130024	PHF10	ENSG00000113578	FGF1	ENSG00000112110	MRPL18
ENSG00000125457	MIF4GD	ENSG00000130165	ELOF1	ENSG00000113595	TRIM23	ENSG00000112149	CD83
ENSG00000125462	C1orf61	ENSG00000130204	TOMM40	ENSG00000113600	C9	ENSG00000112306	RPS12
ENSG00000125618	PAX8	ENSG00000130332	LSM7	ENSG00000113721	PDGFRB	ENSG00000112367	FIG4
ENSG00000125629	INSIG2	ENSG00000130427	EPO	ENSG00000113742	CPEB4	ENSG00000112578	BYSL
ENSG00000125637	PSD4	ENSG00000130528	HRC	ENSG00000113889	KNG1	ENSG00000112742	TTK
ENSG00000125753	VASP	ENSG00000130560	UBAC1	ENSG00000113905	HRG	ENSG00000112769	LAMA4
ENSG00000125843	AP5S1	ENSG00000130695	CEP85	ENSG00000113916	BCL6	ENSG00000112941	TENT4A
ENSG00000125846	ZNF133	ENSG00000130707	ASS1	ENSG00000114166	KAT2B	ENSG00000112984	KIF20A
ENSG00000126217	MCF2L	ENSG00000130826	DKC1	ENSG00000114248	LRRC31	ENSG00000113013	HSPA9
ENSG00000126803	HSPA2	ENSG00000130921	C12orf65	ENSG00000114270	COL7A1	ENSG00000113356	POLR3G
ENSG00000126947	ARMCX1	ENSG00000130988	RGN	ENSG00000114670	NEK11	ENSG00000113361	CDH6
ENSG00000126970	ZC4H2	ENSG00000131153	GINS2	ENSG00000114698	PLSCR4	ENSG00000113368	LMNB1
ENSG00000127124	HIVEP3	ENSG00000131187	F12	ENSG00000114771	AADAC	ENSG00000113460	BRIX1
ENSG00000127241	MASP1	ENSG00000131373	HACL1	ENSG00000114796	KLHL24	ENSG00000113643	RARS
ENSG00000127325	BEST3	ENSG00000131386	GALNT15	ENSG00000114805	PLCH1	ENSG00000113649	TCERG1
ENSG00000127329	PTPRB	ENSG00000131389	SLC6A6	ENSG00000114854	TNNC1	ENSG00000113810	SMC4
ENSG00000127831	VIL1	ENSG00000131747	TOP2A	ENSG00000114923	SLC4A3	ENSG00000114113	RBP2
ENSG00000127946	HIP1	ENSG00000131873	CHSY1	ENSG00000115226	FNDC4	ENSG00000114346	ECT2
ENSG00000127954	STEAP4	ENSG00000132164	SLC6A11	ENSG00000115252	PDE1A	ENSG00000114391	RPL24
ENSG00000128242	GAL3ST1	ENSG00000132182	NUP210	ENSG00000115257	PCSK4	ENSG00000114446	IFT57
ENSG00000128394	APOBEC3F	ENSG00000132300	PTCD3	ENSG00000115266	APC2	ENSG00000114450	GNB4
ENSG00000128591	FLNC	ENSG00000132323	ILKAP	ENSG00000115267	IFIH1	ENSG00000114631	PODXL2
ENSG00000128596	CCDC136	ENSG00000132361	CLUH	ENSG00000115290	GRB14	ENSG00000114686	MRPL3
ENSG00000128833	MYO5C	ENSG00000132382	MYBBP1A	ENSG00000115295	CLIP4	ENSG00000114767	RRP9
ENSG00000128918	ALDH1A2	ENSG00000132437	DDC	ENSG00000115339	GALNT3	ENSG00000114850	SSR3
ENSG00000129003	VPS13C	ENSG00000132646	PCNA	ENSG00000115361	ACADL	ENSG00000114942	EEF1B2
ENSG00000129151	BBOX1	ENSG00000132677	RHBG	ENSG00000115423	DNAH6	ENSG00000115053	NCL
ENSG00000129244	ATP1B2	ENSG00000132744	ACY3	ENSG00000115520	COQ10B	ENSG00000115107	STEAP3
ENSG00000129757	CDKN1C	ENSG00000132780	NASP	ENSG00000115590	IL1R2	ENSG00000115163	CENPA
ENSG00000129946	SHC2	ENSG00000132819	RBM38	ENSG00000115594	IL1R1	ENSG00000115204	MPV17
ENSG00000130023	ERMARD	ENSG00000132846	ZBED3	ENSG00000115828	QPCT	ENSG00000115233	PSMD14
ENSG00000130066	SAT1	ENSG00000132854	KANK4	ENSG00000115896	PLCL1	ENSG00000115255	REEP6
ENSG00000130513	GDF15	ENSG00000132953	XPO4	ENSG00000116014	KISS1R	ENSG00000115268	RPS15
ENSG00000130584	ZBTB46	ENSG00000132967	HMGB1P5	ENSG00000116132	PRRX1	ENSG00000115368	WDR75
ENSG00000130751	NPAS1	ENSG00000133111	RFXAP	ENSG00000116194	ANGPTL1	ENSG00000115468	EFHD1
ENSG00000130755	GMFG	ENSG00000133773	CCDC59	ENSG00000116260	QSOX1	ENSG00000115484	CCT4
ENSG00000130772	MED18	ENSG00000134046	MBD2	ENSG00000116525	TRIM62	ENSG00000115541	HSPE1
ENSG00000130876	SLC7A10	ENSG00000134057	CCNB1	ENSG00000116661	FBXO2	ENSG00000115758	ODC1
ENSG00000131015	ULBP2	ENSG00000134072	CAMK1	ENSG00000116675	DNAJC6	ENSG00000115761	NOL10
ENSG00000131050	BPIFA2	ENSG00000134222	PSRC1	ENSG00000116690	PRG4	ENSG00000115866	DARS
ENSG00000131437	KIF3A	ENSG00000134323	MYCN	ENSG00000116717	GADD45A	ENSG00000115946	PNO1
ENSG00000131910	NR0B2	ENSG00000134324	LPIN1	ENSG00000116761	CTH	ENSG00000116062	MSH6
ENSG00000132003	ZSWIM4	ENSG00000134333	LDHA	ENSG00000116819	TFAP2E	ENSG00000116120	FARSB
ENSG00000132010	ZNF20	ENSG00000134453	RBM17	ENSG00000116977	LGALS8	ENSG00000116127	ALMS1
ENSG00000132122	SPATA6	ENSG00000134463	ECHDC3	ENSG00000116990	MYCL	ENSG00000116161	CACYBP
ENSG00000132141	CCT6B	ENSG00000134612	FOLH1B	ENSG00000117139	KDM5B	ENSG00000116221	MRPL37
ENSG00000132170	PPARG	ENSG00000134684	YARS	ENSG00000117226	GBP3	ENSG00000116266	STXBP3
ENSG00000132297	HHLA1	ENSG00000134690	CDCA8	ENSG00000117472	TSPAN1	ENSG00000116353	MECR
ENSG00000132329	RAMP1	ENSG00000134758	RNF138	ENSG00000117480	FAAH	ENSG00000116560	SFPQ
ENSG00000132357	CARD6	ENSG00000134824	FADS2	ENSG00000117595	IRF6	ENSG00000116649	SRM
ENSG00000132464	ENAM	ENSG00000134874	DZIP1	ENSG00000117598	PLPPR5	ENSG00000116741	RGS2
ENSG00000132535	DLG4	ENSG00000134905	CARS2	ENSG00000117600	PLPPR4	ENSG00000116750	UCHL5
ENSG00000132623	ANKEF1	ENSG00000134987	WDR36	ENSG00000117601	SERPINC1	ENSG00000116852	KIF21B
ENSG00000132718	SYT11	ENSG00000135097	MSI1	ENSG00000117643	MAN1C1	ENSG00000116898	MRPS15
ENSG00000132849	PATJ	ENSG00000135372	NAT10	ENSG00000117707	PROX1	ENSG00000116991	SIPA1L2
ENSG00000132881	CPLANE2	ENSG00000135446	CDK4	ENSG00000118094	TREH	ENSG00000117122	MFAP2
ENSG00000133115	STOML3	ENSG00000135447	PPP1R1A	ENSG00000118402	ELOVL4	ENSG00000117174	ZNHIT6
ENSG00000133454	MYO18B	ENSG00000135451	TROAP	ENSG00000118407	FILIP1	ENSG00000117394	SLC2A1
ENSG00000133636	NTS	ENSG00000135521	LTV1	ENSG00000118432	CNR1	ENSG00000117395	EBNA1BP2
ENSG00000133639	BTG1	ENSG00000135638	EMX1	ENSG00000118503	TNFAIP3	ENSG00000117399	CDC20
ENSG00000133665	DYDC2	ENSG00000135763	URB2	ENSG00000118514	ALDH8A1	ENSG00000117408	IPO13
ENSG00000133687	TMTC1	ENSG00000135929	CYP27A1	ENSG00000118520	ARG1	ENSG00000117525	F3
ENSG00000133794	ARNTL	ENSG00000136161	RCBTB2	ENSG00000118733	OLFM3	ENSG00000117592	PRDX6
ENSG00000133874	RNF122	ENSG00000136448	NMT1	ENSG00000118898	PPL	ENSG00000117593	DARS2
ENSG00000133962	CATSPERB	ENSG00000136527	TRA2B	ENSG00000118997	DNAH7	ENSG00000117650	NEK2
ENSG00000134013	LOXL2	ENSG00000136689	IL1RN	ENSG00000119121	TRPM6	ENSG00000117724	CENPF
ENSG00000134202	GSTM3	ENSG00000136982	DSCC1	ENSG00000119125	GDA	ENSG00000117877	CD3EAP
ENSG00000134215	VAV3	ENSG00000136997	MYC	ENSG00000119411	BSPRY	ENSG00000117906	RCN2
ENSG00000134240	HMGCS2	ENSG00000137054	POLR1E	ENSG00000119508	NR4A3	ENSG00000118162	KPTN
ENSG00000134243	SORT1	ENSG00000137124	ALDH1B1	ENSG00000119535	CSF3R	ENSG00000118181	RPS25
ENSG00000134245	WNT2B	ENSG00000137204	SLC22A7	ENSG00000119632	IFI27L2	ENSG00000118257	NRP2
ENSG00000134343	ANO3	ENSG00000137309	HMGA1	ENSG00000119655	NPC2	ENSG00000118412	CASP8AP2
ENSG00000134369	NAV1	ENSG00000137513	NARS2	ENSG00000119669	IRF2BPL	ENSG00000118420	UBE3D
ENSG00000134376	CRB1	ENSG00000137692	DCUN1D5	ENSG00000119698	PPP4R4	ENSG00000118705	RPN2
ENSG00000134398	ERN2	ENSG00000137710	RDX	ENSG00000119801	YPEL5	ENSG00000118894	EEF2KMT
ENSG00000134531	EMP1	ENSG00000137804	NUSAP1	ENSG00000119844	AFTPH	ENSG00000118939	UCHL3
ENSG00000134532	SOX5	ENSG00000137807	KIF23	ENSG00000119899	SLC17A5	ENSG00000118946	PCDH17
ENSG00000134545	KLRC1	ENSG00000137814	HAUS2	ENSG00000119922	IFIT2	ENSG00000118961	LDAH
ENSG00000134602	STK26	ENSG00000137825	ITPKA	ENSG00000119938	PPP1R3C	ENSG00000119185	ITGB1BP1
ENSG00000134827	TCN1	ENSG00000137834	SMAD6	ENSG00000119946	CNNM1	ENSG00000119203	CPSF3
ENSG00000134853	PDGFRA	ENSG00000137876	RSL24D1	ENSG00000120129	DUSP1	ENSG00000119285	HEATR1
ENSG00000134864	GGACT	ENSG00000137944	KYAT3	ENSG00000120162	MOB3B	ENSG00000119335	SET
ENSG00000134909	ARHGAP32	ENSG00000137955	RABGGTB	ENSG00000120251	GRIA2	ENSG00000119392	GLE1
ENSG00000135048	CEMIP2	ENSG00000138030	KHK	ENSG00000120278	PLEKHG1	ENSG00000119699	TGFB3
ENSG00000135090	TAOK3	ENSG00000138031	ADCY3	ENSG00000120306	CYSTM1	ENSG00000119705	SLIRP
ENSG00000135114	OASL	ENSG00000138035	PNPT1	ENSG00000120324	PCDHB10	ENSG00000119912	IDE
ENSG00000135312	HTR1B	ENSG00000138074	SLC5A6	ENSG00000120328	PCDHB12	ENSG00000120254	MTHFD1L
ENSG00000135338	LCA5	ENSG00000138095	LRPPRC	ENSG00000120332	TNN	ENSG00000120438	TCP1
ENSG00000135373	EHF	ENSG00000138109	CYP2C9	ENSG00000120341	SEC16B	ENSG00000120458	MSANTD2
ENSG00000135374	ELF5	ENSG00000138136	LBX1	ENSG00000120341	SEC16B	ENSG00000120526	NUDCD1
ENSG00000135378	PRRG4	ENSG00000138160	KIF11	ENSG00000120738	EGR1	ENSG00000120533	ENY2
ENSG00000135407	AVIL	ENSG00000138180	CEP55	ENSG00000120860	WASHC3	ENSG00000120694	HSPH1
ENSG00000135424	ITGA7	ENSG00000138182	KIF20B	ENSG00000120937	NPPB	ENSG00000120699	EXOSC8
ENSG00000135439	AGAP2	ENSG00000138346	DNA2	ENSG00000120949	TNFRSF8	ENSG00000120800	UTP20
ENSG00000135452	TSPAN31	ENSG00000138385	SSB	ENSG00000121039	RDH10	ENSG00000120802	TMPO
ENSG00000135749	PCNX2	ENSG00000138413	IDH1	ENSG00000121064	SCPEP1	ENSG00000121089	NACA3P
ENSG00000135835	KIAA1614	ENSG00000138442	WDR12	ENSG00000121068	TBX2	ENSG00000121152	NCAPH
ENSG00000135917	SLC19A3	ENSG00000138668	HNRNPD	ENSG00000121101	TEX14	ENSG00000121211	MND1
ENSG00000135960	EDAR	ENSG00000138698	RAP1GDS1	ENSG00000121270	ABCC11	ENSG00000121579	NAA50
ENSG00000136048	DRAM1	ENSG00000138750	NUP54	ENSG00000121380	BCL2L14	ENSG00000122026	RPL21
ENSG00000136059	VILL	ENSG00000138777	PPA2	ENSG00000121454	LHX4	ENSG00000122034	GTF3A
ENSG00000136160	EDNRB	ENSG00000138778	CENPE	ENSG00000121552	CSTA	ENSG00000122140	MRPS2
ENSG00000136235	GPNMB	ENSG00000138794	CASP6	ENSG00000121577	POPDC2	ENSG00000122406	RPL5
ENSG00000136247	ZDHHC4	ENSG00000138795	LEF1	ENSG00000121797	CCRL2	ENSG00000122484	RPAP2
ENSG00000136274	NACAD	ENSG00000138796	HADH	ENSG00000121858	TNFSF10	ENSG00000122565	CBX3
ENSG00000136305	CIDEB	ENSG00000139144	PIK3C2G	ENSG00000122121	XPNPEP2	ENSG00000122687	MRM2
ENSG00000136367	ZFHX2	ENSG00000139173	TMEM117	ENSG00000122188	LAX1	ENSG00000122779	TRIM24
ENSG00000136383	ALPK3	ENSG00000139263	LRIG3	ENSG00000122515	ZMIZ2	ENSG00000122787	AKR1D1
ENSG00000136531	SCN2A	ENSG00000139343	SNRPF	ENSG00000122585	NPY	ENSG00000122952	ZWINT
ENSG00000136542	GALNT5	ENSG00000139352	ASCL1	ENSG00000122678	POLM	ENSG00000123064	DDX54
ENSG00000136848	DAB2IP	ENSG00000139428	MMAB	ENSG00000122707	RECK	ENSG00000123144	TRIR
ENSG00000136869	TLR4	ENSG00000139437	TCHP	ENSG00000122756	CNTFR	ENSG00000123213	NLN
ENSG00000137177	KIF13A	ENSG00000139438	FAM222A	ENSG00000122861	PLAU	ENSG00000123219	CENPK
ENSG00000137198	GMPR	ENSG00000139445	FOXN4	ENSG00000122862	SRGN	ENSG00000123374	CDK2
ENSG00000137216	TMEM63B	ENSG00000140263	SORD	ENSG00000122971	ACADS	ENSG00000123416	TUBA1B
ENSG00000137218	FRS3	ENSG00000140284	SLC27A2	ENSG00000123095	BHLHE41	ENSG00000123473	STIL
ENSG00000137331	IER3	ENSG00000140395	WDR61	ENSG00000123104	ITPR2	ENSG00000123485	HJURP
ENSG00000137393	RNF144B	ENSG00000140403	DNAJA4	ENSG00000123201	GUCY1B2	ENSG00000123505	AMD1
ENSG00000137501	SYTL2	ENSG00000140406	TLNRD1	ENSG00000123342	MMP19	ENSG00000123545	NDUFAF4
ENSG00000137648	TMPRSS4	ENSG00000140534	TICRR	ENSG00000123364	HOXC13	ENSG00000123975	CKS2
ENSG00000137699	TRIM29	ENSG00000140650	PMM2	ENSG00000123407	HOXC12	ENSG00000123992	DNPEP
ENSG00000137720	C11orf1	ENSG00000141391	PRELID3A	ENSG00000123561	SERPINA7	ENSG00000124160	NCOA5
ENSG00000137767	SQOR	ENSG00000141428	C18orf21	ENSG00000123636	BAZ2B	ENSG00000124207	CSE1L
ENSG00000137819	PAQR5	ENSG00000141505	ASGR1	ENSG00000123836	PFKFB2	ENSG00000124243	BCAS4
ENSG00000137821	LRRC49	ENSG00000141556	TBCD	ENSG00000123838	C4BPA	ENSG00000124562	SNRPC
ENSG00000137843	PAK6	ENSG00000141639	MAPK4	ENSG00000123843	C4BPB	ENSG00000124571	XPO5
ENSG00000137843	PAK6	ENSG00000141664	ZCCHC2	ENSG00000123870	ZNF137P	ENSG00000124614	RPS10
ENSG00000137878	GCOM1	ENSG00000141753	IGFBP4	ENSG00000123933	MXD4	ENSG00000124733	MEA1
ENSG00000137941	TTLL7	ENSG00000141959	PFKL	ENSG00000124006	OBSL1	ENSG00000124784	RIOK1
ENSG00000137959	IFI44L	ENSG00000142207	URB1	ENSG00000124107	SLPI	ENSG00000124787	RPP40
ENSG00000138100	TRIM54	ENSG00000142208	AKT1	ENSG00000124140	SLC12A5	ENSG00000125144	MT1G
ENSG00000138119	MYOF	ENSG00000142230	SAE1	ENSG00000124171	PARD6B	ENSG00000125148	MT2A
ENSG00000138152	BTBD16	ENSG00000142453	CARM1	ENSG00000124257	NEURL2	ENSG00000125257	ABCC4
ENSG00000138380	CARF	ENSG00000142494	SLC47A1	ENSG00000124313	IQSEC2	ENSG00000125450	NUP85
ENSG00000138448	ITGAV	ENSG00000142676	RPL11	ENSG00000124406	ATP8A1	ENSG00000125454	SLC25A19
ENSG00000138623	SEMA7A	ENSG00000142731	PLK4	ENSG00000124479	NDP	ENSG00000125459	MSTO1
ENSG00000138653	NDST4	ENSG00000142864	SERBP1	ENSG00000124496	TRERF1	ENSG00000125520	SLC2A4RG
ENSG00000138669	PRKG2	ENSG00000142945	KIF2C	ENSG00000124564	SLC17A3	ENSG00000125630	POLR1B
ENSG00000138696	BMPR1B	ENSG00000143013	LMO4	ENSG00000124575	HIST1H1D	ENSG00000125691	RPL23
ENSG00000138735	PDE5A	ENSG00000143061	IGSF3	ENSG00000124602	UNC5CL	ENSG00000125743	SNRPD2
ENSG00000138772	ANXA3	ENSG00000143179	UCK2	ENSG00000124657	OR2B6	ENSG00000125821	DTD1
ENSG00000138801	PAPSS1	ENSG00000143228	NUF2	ENSG00000124721	DNAH8	ENSG00000125835	SNRPB
ENSG00000139112	GABARAPL1	ENSG00000143278	F13B	ENSG00000124749	COL21A1	ENSG00000125877	ITPA
ENSG00000139132	FGD4	ENSG00000143412	ANXA9	ENSG00000124762	CDKN1A	ENSG00000125885	MCM8
ENSG00000139160	ETFBKMT	ENSG00000143494	VASH2	ENSG00000124813	RUNX2	ENSG00000125901	MRPS26
ENSG00000139211	AMIGO2	ENSG00000143674	MAP3K21	ENSG00000124839	RAB17	ENSG00000125912	NCLN
ENSG00000139266	2023-03-09	ENSG00000143748	NVL	ENSG00000125388	GRK4	ENSG00000125970	RALY
ENSG00000139304	PTPRQ	ENSG00000143799	PARP1	ENSG00000125434	SLC25A35	ENSG00000125977	EIF2S2
ENSG00000139318	DUSP6	ENSG00000143858	SYT2	ENSG00000125462	C1orf61	ENSG00000125995	ROMO1
ENSG00000139329	LUM	ENSG00000143867	OSR1	ENSG00000125551	PLGLB2	ENSG00000126067	PSMB2
ENSG00000139567	ACVRL1	ENSG00000143869	GDF7	ENSG00000125629	INSIG2	ENSG00000126091	ST3GAL3
ENSG00000139625	MAP3K12	ENSG00000143942	CHAC2	ENSG00000125730	C3	ENSG00000126215	XRCC3
ENSG00000139737	SLAIN1	ENSG00000143977	SNRPG	ENSG00000125740	FOSB	ENSG00000126246	IGFLR1
ENSG00000139793	MBNL2	ENSG00000143995	MEIS1	ENSG00000125775	SDCBP2	ENSG00000126249	PDCD2L
ENSG00000139926	FRMD6	ENSG00000144034	TPRKB	ENSG00000125945	ZNF436	ENSG00000126261	UBA2
ENSG00000140015	KCNH5	ENSG00000144218	AFF3	ENSG00000126217	MCF2L	ENSG00000126453	BCL2L12
ENSG00000140093	SERPINA10	ENSG00000144354	CDCA7	ENSG00000126243	LRFN3	ENSG00000126457	PRMT1
ENSG00000140465	CYP1A1	ENSG00000144381	HSPD1	ENSG00000126391	FRMD8	ENSG00000126458	RRAS
ENSG00000140526	ABHD2	ENSG00000144895	EIF2A	ENSG00000126545	CSN1S1	ENSG00000126602	TRAP1
ENSG00000140853	NLRC5	ENSG00000145147	SLIT2	ENSG00000126709	IFI6	ENSG00000126749	EMG1
ENSG00000140859	KIFC3	ENSG00000145248	SLC10A4	ENSG00000126803	HSPA2	ENSG00000126787	DLGAP5
ENSG00000140950	MEAK7	ENSG00000145386	CCNA2	ENSG00000126838	PZP	ENSG00000126934	MAP2K2
ENSG00000141068	KSR1	ENSG00000145604	SKP2	ENSG00000126870	WDR60	ENSG00000126953	TIMM8A
ENSG00000141098	GFOD2	ENSG00000145692	BHMT	ENSG00000126947	ARMCX1	ENSG00000127022	CANX
ENSG00000141294	LRRC46	ENSG00000146267	FAXC	ENSG00000127124	HIVEP3	ENSG00000127418	FGFRL1
ENSG00000141449	GREB1L	ENSG00000146410	MTFR2	ENSG00000127241	MASP1	ENSG00000127423	AUNIP
ENSG00000141497	ZMYND15	ENSG00000146477	SLC22A3	ENSG00000127324	TSPAN8	ENSG00000127528	KLF2
ENSG00000141655	TNFRSF11A	ENSG00000146670	CDCA5	ENSG00000127325	BEST3	ENSG00000127589	TUBBP1
ENSG00000141696	P3H4	ENSG00000146731	CCT6A	ENSG00000127329	PTPRB	ENSG00000127922	SEM1
ENSG00000141738	GRB7	ENSG00000146776	ATXN7L1	ENSG00000128016	ZFP36	ENSG00000128050	PAICS
ENSG00000141854	MISP3	ENSG00000146904	EPHA1	ENSG00000128242	GAL3ST1	ENSG00000128059	PPAT
ENSG00000141971	MVB12A	ENSG00000147155	EBP	ENSG00000128335	APOL2	ENSG00000128165	ADM2
ENSG00000142197	DOP1B	ENSG00000147324	MFHAS1	ENSG00000128394	APOBEC3F	ENSG00000128228	SDF2L1
ENSG00000142227	EMP3	ENSG00000147536	GINS4	ENSG00000128591	FLNC	ENSG00000128266	GNAZ
ENSG00000142627	EPHA2	ENSG00000147604	RPL7	ENSG00000128596	CCDC136	ENSG00000128534	LSM8
ENSG00000142686	C1orf216	ENSG00000147687	TATDN1	ENSG00000128655	PDE11A	ENSG00000128578	STRIP2
ENSG00000142687	KIAA0319L	ENSG00000147996	CBWD5	ENSG00000128805	ARHGAP22	ENSG00000128692	EIF2S2P4
ENSG00000142794	NBPF3	ENSG00000148019	CEP78	ENSG00000128833	MYO5C	ENSG00000128708	HAT1
ENSG00000142871	CCN1	ENSG00000148303	RPL7A	ENSG00000128872	TMOD2	ENSG00000128944	KNSTRN
ENSG00000142910	TINAGL1	ENSG00000148672	GLUD1	ENSG00000128918	ALDH1A2	ENSG00000128973	CLN6
ENSG00000142961	MOB3C	ENSG00000148773	MKI67	ENSG00000129003	VPS13C	ENSG00000129128	SPCS3
ENSG00000143127	ITGA10	ENSG00000148843	PDCD11	ENSG00000129151	BBOX1	ENSG00000129173	E2F8
ENSG00000143147	GPR161	ENSG00000149100	EIF3M	ENSG00000129244	ATP1B2	ENSG00000129195	PIMREG
ENSG00000143153	ATP1B1	ENSG00000149485	FADS1	ENSG00000129467	ADCY4	ENSG00000129226	CD68
ENSG00000143199	ADCY10	ENSG00000149554	CHEK1	ENSG00000129654	FOXJ1	ENSG00000129351	ILF3
ENSG00000143248	RGS5	ENSG00000149948	HMGA2	ENSG00000129757	CDKN1C	ENSG00000129354	AP1M2
ENSG00000143315	PIGM	ENSG00000150753	CCT5	ENSG00000130023	ERMARD	ENSG00000129422	MTUS1
ENSG00000143320	CRABP2	ENSG00000150990	DHX37	ENSG00000130032	PRRG3	ENSG00000129484	PARP2
ENSG00000143355	LHX9	ENSG00000151131	C12orf45	ENSG00000130066	SAT1	ENSG00000129646	QRICH2
ENSG00000143390	RFX5	ENSG00000151353	TMEM18	ENSG00000130158	DOCK6	ENSG00000129667	RHBDF2
ENSG00000143409	MINDY1	ENSG00000151466	SCLT1	ENSG00000130396	AFDN	ENSG00000129680	MAP7D3
ENSG00000143502	SUSD4	ENSG00000151503	NCAPD3	ENSG00000130529	TRPM4	ENSG00000130159	ECSIT
ENSG00000143507	DUSP10	ENSG00000151572	ANO4	ENSG00000130545	CRB3	ENSG00000130165	ELOF1
ENSG00000143595	AQP10	ENSG00000151655	ITIH2	ENSG00000130584	ZBTB46	ENSG00000130204	TOMM40
ENSG00000143603	KCNN3	ENSG00000151725	CENPU	ENSG00000130590	SAMD10	ENSG00000130255	RPL36
ENSG00000143669	LYST	ENSG00000151726	ACSL1	ENSG00000130592	LSP1	ENSG00000130332	LSM7
ENSG00000144036	EXOC6B	ENSG00000151790	TDO2	ENSG00000130751	NPAS1	ENSG00000130413	STK33
ENSG00000144115	THNSL2	ENSG00000151835	SACS	ENSG00000130772	MED18	ENSG00000130427	EPO
ENSG00000144369	FAM171B	ENSG00000152253	SPC25	ENSG00000130813	SHFL	ENSG00000130520	LSM4
ENSG00000144426	NBEAL1	ENSG00000152256	PDK1	ENSG00000130876	SLC7A10	ENSG00000130560	UBAC1
ENSG00000144452	ABCA12	ENSG00000152284	TCF7L1	ENSG00000130940	CASZ1	ENSG00000130600	H19
ENSG00000144455	SUMF1	ENSG00000152402	GUCY1A2	ENSG00000131015	ULBP2	ENSG00000130695	CEP85
ENSG00000144488	ESPNL	ENSG00000152642	GPD1L	ENSG00000131183	SLC34A1	ENSG00000130713	EXOSC2
ENSG00000144648	ACKR2	ENSG00000152661	GJA1	ENSG00000131370	SH3BP5	ENSG00000130726	TRIM28
ENSG00000144821	MYH15	ENSG00000152990	ADGRA3	ENSG00000131482	G6PC	ENSG00000130731	METTL26
ENSG00000144837	PLA1A	ENSG00000153012	LGI2	ENSG00000131781	FMO5	ENSG00000130810	PPAN
ENSG00000144843	ADPRH	ENSG00000153487	ING1	ENSG00000131791	PRKAB2	ENSG00000130821	SLC6A8
ENSG00000144893	MED12L	ENSG00000153551	CMTM7	ENSG00000131910	NR0B2	ENSG00000130826	DKC1
ENSG00000144935	TRPC1	ENSG00000153885	KCTD15	ENSG00000131943	C19orf12	ENSG00000130935	NOL11
ENSG00000144959	NCEH1	ENSG00000154217	PITPNC1	ENSG00000132003	ZSWIM4	ENSG00000131148	EMC8
ENSG00000145022	TCTA	ENSG00000154380	ENAH	ENSG00000132024	CC2D1A	ENSG00000131153	GINS2
ENSG00000145029	NICN1	ENSG00000154719	MRPL39	ENSG00000132122	SPATA6	ENSG00000131174	COX7B
ENSG00000145198	VWA5B2	ENSG00000154839	SKA1	ENSG00000132141	CCT6B	ENSG00000131373	HACL1
ENSG00000145287	PLAC8	ENSG00000155265	GOLGA7B	ENSG00000132185	FCRLA	ENSG00000131389	SLC6A6
ENSG00000145335	SNCA	ENSG00000155438	NIFK	ENSG00000132204	LINC00470	ENSG00000131462	TUBG1
ENSG00000145358	DDIT4L	ENSG00000155846	PPARGC1B	ENSG00000132297	HHLA1	ENSG00000131467	PSME3
ENSG00000145362	ANK2	ENSG00000155893	PXYLP1	ENSG00000132329	RAMP1	ENSG00000131469	RPL27
ENSG00000145623	OSMR	ENSG00000155906	RMND1	ENSG00000132334	PTPRE	ENSG00000131477	RAMP2
ENSG00000145632	PLK2	ENSG00000155966	AFF2	ENSG00000132357	CARD6	ENSG00000131508	UBE2D2
ENSG00000145949	MYLK4	ENSG00000156110	ADK	ENSG00000132464	ENAM	ENSG00000131747	TOP2A
ENSG00000146021	KLHL3	ENSG00000156256	USP16	ENSG00000132470	ITGB4	ENSG00000131873	CHSY1
ENSG00000146094	DOK3	ENSG00000156374	PCGF6	ENSG00000132535	DLG4	ENSG00000131876	SNRPA1
ENSG00000146122	DAAM2	ENSG00000156398	SFXN2	ENSG00000132561	MATN2	ENSG00000132005	RFX1
ENSG00000146242	TPBG	ENSG00000156697	UTP14A	ENSG00000132718	SYT11	ENSG00000132300	PTCD3
ENSG00000146250	PRSS35	ENSG00000156787	TBC1D31	ENSG00000132793	LPIN3	ENSG00000132313	MRPL35
ENSG00000146276	GABRR1	ENSG00000157014	TATDN2	ENSG00000132849	PATJ	ENSG00000132341	RAN
ENSG00000146278	PNRC1	ENSG00000157168	NRG1	ENSG00000132879	FBXO44	ENSG00000132359	RAP1GAP2
ENSG00000146285	SCML4	ENSG00000157193	LRP8	ENSG00000133059	DSTYK	ENSG00000132361	CLUH
ENSG00000146373	RNF217	ENSG00000157399	ARSE	ENSG00000133116	KL	ENSG00000132382	MYBBP1A
ENSG00000146376	ARHGAP18	ENSG00000157456	CCNB2	ENSG00000133321	PLAAT4	ENSG00000132423	COQ3
ENSG00000146409	SLC18B1	ENSG00000157657	ZNF618	ENSG00000133328	PLAAT2	ENSG00000132475	H3F3B
ENSG00000146648	EGFR	ENSG00000157693	TMEM268	ENSG00000133454	MYO18B	ENSG00000132485	ZRANB2
ENSG00000146700	SSC4D	ENSG00000158161	EYA3	ENSG00000133597	ADCK2	ENSG00000132507	EIF5A
ENSG00000146755	TRIM50	ENSG00000158234	FAIM	ENSG00000133639	BTG1	ENSG00000132603	NIP7
ENSG00000146859	TMEM140	ENSG00000158321	AUTS2	ENSG00000133665	DYDC2	ENSG00000132676	DAP3
ENSG00000147003	CLTRN	ENSG00000158402	CDC25C	ENSG00000133687	TMTC1	ENSG00000132677	RHBG
ENSG00000147168	IL2RG	ENSG00000158966	CACHD1	ENSG00000133794	ARNTL	ENSG00000132688	NES
ENSG00000147174	GCNA	ENSG00000159216	RUNX1	ENSG00000133874	RNF122	ENSG00000132780	NASP
ENSG00000147262	GPR119	ENSG00000159259	CHAF1B	ENSG00000133962	CATSPERB	ENSG00000132819	RBM38
ENSG00000147408	CSGALNACT1	ENSG00000159593	NAE1	ENSG00000133985	TTC9	ENSG00000132854	KANK4
ENSG00000147437	GNRH1	ENSG00000159618	ADGRG5	ENSG00000134042	MRO	ENSG00000132953	XPO4
ENSG00000147509	RGS20	ENSG00000160072	ATAD3B	ENSG00000134070	IRAK2	ENSG00000132963	POMP
ENSG00000147526	TACC1	ENSG00000160124	CCDC58	ENSG00000134160	TRPM1	ENSG00000132967	HMGB1P5
ENSG00000147650	LRP12	ENSG00000160208	RRP1B	ENSG00000134202	GSTM3	ENSG00000133027	PEMT
ENSG00000147804	SLC39A4	ENSG00000160214	RRP1	ENSG00000134240	HMGCS2	ENSG00000133119	RFC3
ENSG00000147872	PLIN2	ENSG00000160223	ICOSLG	ENSG00000134243	SORT1	ENSG00000133265	HSPBP1
ENSG00000147883	CDKN2B	ENSG00000160233	LRRC3	ENSG00000134343	ANO3	ENSG00000133624	ZNF767P
ENSG00000148143	ZNF462	ENSG00000160256	FAM207A	ENSG00000134365	CFHR4	ENSG00000133627	ACTR3B
ENSG00000148677	ANKRD1	ENSG00000160439	RDH13	ENSG00000134389	CFHR5	ENSG00000133706	LARS
ENSG00000149564	ESAM	ENSG00000160752	FDPS	ENSG00000134398	ERN2	ENSG00000133740	E2F5
ENSG00000149591	TAGLN	ENSG00000160917	CPSF4	ENSG00000134538	SLCO1B1	ENSG00000133773	CCDC59
ENSG00000149798	CDC42EP2	ENSG00000161036	LRWD1	ENSG00000134571	MYBPC3	ENSG00000133863	TEX15
ENSG00000149922	TBX6	ENSG00000161547	SRSF2	ENSG00000134602	STK26	ENSG00000134001	EIF2S1
ENSG00000149972	CNTN5	ENSG00000161960	EIF4A1	ENSG00000134698	AGO4	ENSG00000134046	MBD2
ENSG00000150593	PDCD4	ENSG00000161970	RPL26	ENSG00000134853	PDGFRA	ENSG00000134057	CCNB1
ENSG00000150636	CCDC102B	ENSG00000161980	POLR3K	ENSG00000134909	ARHGAP32	ENSG00000134146	DPH6
ENSG00000150782	IL18	ENSG00000161981	SNRNP25	ENSG00000134962	KLB	ENSG00000134222	PSRC1
ENSG00000150938	CRIM1	ENSG00000162063	CCNF	ENSG00000135048	CEMIP2	ENSG00000134308	YWHAQ
ENSG00000151023	ENKUR	ENSG00000162073	PAQR4	ENSG00000135063	FAM189A2	ENSG00000134317	GRHL1
ENSG00000151164	RAD9B	ENSG00000162104	ADCY9	ENSG00000135090	TAOK3	ENSG00000134323	MYCN
ENSG00000151224	MAT1A	ENSG00000162385	MAGOH	ENSG00000135114	OASL	ENSG00000134333	LDHA
ENSG00000151320	AKAP6	ENSG00000162433	AK4	ENSG00000135127	BICDL1	ENSG00000134419	RPS15A
ENSG00000151376	ME3	ENSG00000162878	PKDCC	ENSG00000135218	CD36	ENSG00000134453	RBM17
ENSG00000151474	FRMD4A	ENSG00000162881	OXER1	ENSG00000135220	UGT2A3	ENSG00000134461	ANKRD16
ENSG00000151689	INPP1	ENSG00000163002	NUP35	ENSG00000135312	HTR1B	ENSG00000134463	ECHDC3
ENSG00000151690	MFSD6	ENSG00000163006	CCDC138	ENSG00000135373	EHF	ENSG00000134490	TMEM241
ENSG00000151883	PARP8	ENSG00000163029	SMC6	ENSG00000135378	PRRG4	ENSG00000134684	YARS
ENSG00000151892	GFRA1	ENSG00000163295	ALPI	ENSG00000135407	AVIL	ENSG00000134690	CDCA8
ENSG00000151967	SCHIP1	ENSG00000163377	TAFA4	ENSG00000135424	ITGA7	ENSG00000134697	GNL2
ENSG00000152078	TLCD4	ENSG00000163581	SLC2A2	ENSG00000135439	AGAP2	ENSG00000134748	PRPF38A
ENSG00000152137	HSPB8	ENSG00000163597	SNHG16	ENSG00000135452	TSPAN31	ENSG00000134758	RNF138
ENSG00000152154	TMEM178A	ENSG00000163634	THOC7	ENSG00000135636	DYSF	ENSG00000134809	TIMM10
ENSG00000152217	SETBP1	ENSG00000163710	PCOLCE2	ENSG00000135678	CPM	ENSG00000134825	TMEM258
ENSG00000152292	SH2D6	ENSG00000163807	KIAA1143	ENSG00000135723	FHOD1	ENSG00000134905	CARS2
ENSG00000152409	JMY	ENSG00000163808	KIF15	ENSG00000135835	KIAA1614	ENSG00000134987	WDR36
ENSG00000152433	ZNF547	ENSG00000163811	WDR43	ENSG00000135960	EDAR	ENSG00000135046	ANXA1
ENSG00000152527	PLEKHH2	ENSG00000163884	KLF15	ENSG00000136048	DRAM1	ENSG00000135049	AGTPBP1
ENSG00000152620	NADK2	ENSG00000163918	RFC4	ENSG00000136052	SLC41A2	ENSG00000135052	GOLM1
ENSG00000152689	RASGRP3	ENSG00000163931	TKT	ENSG00000136059	VILL	ENSG00000135069	PSAT1
ENSG00000152784	PRDM8	ENSG00000163938	GNL3	ENSG00000136147	PHF11	ENSG00000135108	FBXO21
ENSG00000152822	GRM1	ENSG00000163950	SLBP	ENSG00000136156	ITM2B	ENSG00000135245	HILPDA
ENSG00000152910	CNTNAP4	ENSG00000164045	CDC25A	ENSG00000136160	EDNRB	ENSG00000135372	NAT10
ENSG00000152932	RAB3C	ENSG00000164062	APEH	ENSG00000136235	GPNMB	ENSG00000135446	CDK4
ENSG00000152952	PLOD2	ENSG00000164086	DUSP7	ENSG00000136247	ZDHHC4	ENSG00000135451	TROAP
ENSG00000153029	MR1	ENSG00000164104	HMGB2	ENSG00000136305	CIDEB	ENSG00000135486	HNRNPA1
ENSG00000153064	BANK1	ENSG00000164105	SAP30	ENSG00000136367	ZFHX2	ENSG00000135521	LTV1
ENSG00000153113	CAST	ENSG00000164109	MAD2L1	ENSG00000136383	ALPK3	ENSG00000135624	CCT7
ENSG00000153292	ADGRF1	ENSG00000164167	LSM6	ENSG00000136514	RTP4	ENSG00000135632	SMYD5
ENSG00000153406	NMRAL1	ENSG00000164176	EDIL3	ENSG00000136531	SCN2A	ENSG00000135638	EMX1
ENSG00000153896	ZNF599	ENSG00000164182	NDUFAF2	ENSG00000136542	GALNT5	ENSG00000135698	MPHOSPH6
ENSG00000154127	UBASH3B	ENSG00000164287	CDC20B	ENSG00000136689	IL1RN	ENSG00000135763	URB2
ENSG00000154153	RETREG1	ENSG00000164346	NSA2	ENSG00000136828	RALGPS1	ENSG00000135829	DHX9
ENSG00000154237	LRRK1	ENSG00000164362	TERT	ENSG00000136842	TMOD1	ENSG00000135930	EIF4E2
ENSG00000154263	ABCA10	ENSG00000164484	TMEM200A	ENSG00000136848	DAB2IP	ENSG00000136010	ALDH1L2
ENSG00000154736	ADAMTS5	ENSG00000164488	DACT2	ENSG00000136872	ALDOB	ENSG00000136122	BORA
ENSG00000154874	CCDC144B	ENSG00000164611	PTTG1	ENSG00000137070	IL11RA	ENSG00000136159	NUDT15
ENSG00000154957	ZNF18	ENSG00000164647	STEAP1	ENSG00000137103	TMEM8B	ENSG00000136270	TBRG4
ENSG00000155111	CDK19	ENSG00000164687	FABP5	ENSG00000137171	KLC4	ENSG00000136271	DDX56
ENSG00000155330	C16orf87	ENSG00000164758	MED30	ENSG00000137177	KIF13A	ENSG00000136448	NMT1
ENSG00000155465	SLC7A7	ENSG00000164941	INTS8	ENSG00000137198	GMPR	ENSG00000136450	SRSF1
ENSG00000155729	KCTD18	ENSG00000164985	PSIP1	ENSG00000137393	RNF144B	ENSG00000136490	LIMD2
ENSG00000155754	C2CD6	ENSG00000165271	NOL6	ENSG00000137414	FAM8A1	ENSG00000136527	TRA2B
ENSG00000155980	KIF5A	ENSG00000165304	MELK	ENSG00000137491	SLCO2B1	ENSG00000136682	CBWD2
ENSG00000156006	NAT2	ENSG00000165376	CLDN2	ENSG00000137496	IL18BP	ENSG00000136718	IMP4
ENSG00000156042	CFAP70	ENSG00000165389	SPTSSA	ENSG00000137501	SYTL2	ENSG00000136811	ODF2
ENSG00000156049	GNA14	ENSG00000165449	SLC16A9	ENSG00000137699	TRIM29	ENSG00000136830	NIBAN2
ENSG00000156103	MMP16	ENSG00000165474	GJB2	ENSG00000137766	UNC13C	ENSG00000136856	SLC2A8
ENSG00000156194	PPEF2	ENSG00000165480	SKA3	ENSG00000137767	SQOR	ENSG00000136930	PSMB7
ENSG00000156219	ART3	ENSG00000165490	DDIAS	ENSG00000137817	PARP6	ENSG00000136938	ANP32B
ENSG00000156535	CD109	ENSG00000165556	CDX2	ENSG00000137843	PAK6	ENSG00000136942	RPL35
ENSG00000156587	UBE2L6	ENSG00000165609	NUDT5	ENSG00000137843	PAK6	ENSG00000136943	CTSV
ENSG00000156804	FBXO32	ENSG00000165644	COMTD1	ENSG00000137878	GCOM1	ENSG00000136982	DSCC1
ENSG00000156966	B3GNT7	ENSG00000165732	DDX21	ENSG00000137941	TTLL7	ENSG00000136997	MYC
ENSG00000157017	GHRL	ENSG00000165874	SHLD2P1	ENSG00000137959	IFI44L	ENSG00000137054	POLR1E
ENSG00000157077	ZFYVE9	ENSG00000165891	E2F7	ENSG00000138079	SLC3A1	ENSG00000137094	DNAJB5
ENSG00000157150	TIMP4	ENSG00000165912	PACSIN3	ENSG00000138100	TRIM54	ENSG00000137124	ALDH1B1
ENSG00000157514	TSC22D3	ENSG00000166012	TAF1D	ENSG00000138109	CYP2C9	ENSG00000137135	ARHGEF39
ENSG00000157613	CREB3L1	ENSG00000166166	TRMT61A	ENSG00000138380	CARF	ENSG00000137154	RPS6
ENSG00000157653	C9orf43	ENSG00000166197	NOLC1	ENSG00000138411	HECW2	ENSG00000137168	PPIL1
ENSG00000157765	SLC34A2	ENSG00000166441	RPL27A	ENSG00000138435	CHRNA1	ENSG00000137204	SLC22A7
ENSG00000158106	RHPN1	ENSG00000166450	PRTG	ENSG00000138449	SLC40A1	ENSG00000137288	UQCC2
ENSG00000158125	XDH	ENSG00000166451	CENPN	ENSG00000138496	PARP9	ENSG00000137309	HMGA1
ENSG00000158406	HIST1H4H	ENSG00000166483	WEE1	ENSG00000138623	SEMA7A	ENSG00000137337	MDC1
ENSG00000158486	DNAH3	ENSG00000166508	MCM7	ENSG00000138640	FAM13A	ENSG00000137547	MRPL15
ENSG00000158516	CPA2	ENSG00000166582	CENPV	ENSG00000138641	HERC3	ENSG00000137692	DCUN1D5
ENSG00000158806	NPM2	ENSG00000166803	PCLAF	ENSG00000138650	PCDH10	ENSG00000137710	RDX
ENSG00000158869	FCER1G	ENSG00000166851	PLK1	ENSG00000138653	NDST4	ENSG00000137807	KIF23
ENSG00000158882	TOMM40L	ENSG00000166886	NAB2	ENSG00000138669	PRKG2	ENSG00000137814	HAUS2
ENSG00000158955	WNT9B	ENSG00000166896	ATP23	ENSG00000138678	GPAT3	ENSG00000137818	RPLP1
ENSG00000159214	CCDC24	ENSG00000166938	DIS3L	ENSG00000138696	BMPR1B	ENSG00000137876	RSL24D1
ENSG00000159307	SCUBE1	ENSG00000167014	TERB2	ENSG00000138764	CCNG2	ENSG00000137944	KYAT3
ENSG00000159403	C1R	ENSG00000167088	SNRPD1	ENSG00000138769	CDKL2	ENSG00000137955	RABGGTB
ENSG00000159733	ZFYVE28	ENSG00000167244	IGF2	ENSG00000138798	EGF	ENSG00000138031	ADCY3
ENSG00000159761	C16orf86	ENSG00000167325	RRM1	ENSG00000139055	ERP27	ENSG00000138035	PNPT1
ENSG00000160181	TFF2	ENSG00000167363	FN3K	ENSG00000139112	GABARAPL1	ENSG00000138073	PREB
ENSG00000160182	TFF1	ENSG00000167513	CDT1	ENSG00000139132	FGD4	ENSG00000138074	SLC5A6
ENSG00000160207	HSF2BP	ENSG00000167524	RSKR	ENSG00000139209	SLC38A4	ENSG00000138092	CENPO
ENSG00000160469	BRSK1	ENSG00000167600	CYP2S1	ENSG00000139211	AMIGO2	ENSG00000138095	LRPPRC
ENSG00000160789	LMNA	ENSG00000167641	PPP1R14A	ENSG00000139266	2023-03-09	ENSG00000138160	KIF11
ENSG00000160808	MYL3	ENSG00000167670	CHAF1A	ENSG00000139304	PTPRQ	ENSG00000138180	CEP55
ENSG00000160868	CYP3A4	ENSG00000167695	TLCD3A	ENSG00000139329	LUM	ENSG00000138182	KIF20B
ENSG00000160870	CYP3A7	ENSG00000167747	C19orf48	ENSG00000139508	SLC46A3	ENSG00000138185	ENTPD1
ENSG00000160991	ORAI2	ENSG00000167780	SOAT2	ENSG00000139597	N4BP2L1	ENSG00000138326	RPS24
ENSG00000161048	NAPEPLD	ENSG00000167962	ZNF598	ENSG00000139625	MAP3K12	ENSG00000138346	DNA2
ENSG00000161149	TUBA3FP	ENSG00000167967	E4F1	ENSG00000139737	SLAIN1	ENSG00000138385	SSB
ENSG00000161642	ZNF385A	ENSG00000167992	VWCE	ENSG00000139793	MBNL2	ENSG00000138442	WDR12
ENSG00000161671	EMC10	ENSG00000168028	RPSA	ENSG00000139899	CBLN3	ENSG00000138443	ABI2
ENSG00000161912	ADCY10P1	ENSG00000168077	SCARA3	ENSG00000139946	PELI2	ENSG00000138668	HNRNPD
ENSG00000162078	ZG16B	ENSG00000168078	PBK	ENSG00000139998	RAB15	ENSG00000138698	RAP1GDS1
ENSG00000162241	SLC25A45	ENSG00000168237	GLYCTK	ENSG00000140092	FBLN5	ENSG00000138750	NUP54
ENSG00000162383	SLC1A7	ENSG00000168243	GNG4	ENSG00000140093	SERPINA10	ENSG00000138777	PPA2
ENSG00000162458	FBLIM1	ENSG00000168255	POLR2J3	ENSG00000140274	DUOXA2	ENSG00000138778	CENPE
ENSG00000162460	TMEM82	ENSG00000168268	NT5DC2	ENSG00000140279	DUOX2	ENSG00000138780	GSTCD
ENSG00000162490	DRAXIN	ENSG00000168306	ACOX2	ENSG00000140367	UBE2Q2	ENSG00000139131	YARS2
ENSG00000162520	SYNC	ENSG00000168404	MLKL	ENSG00000140478	GOLGA6D	ENSG00000139144	PIK3C2G
ENSG00000162542	TMCO4	ENSG00000168496	FEN1	ENSG00000140526	ABHD2	ENSG00000139163	ETNK1
ENSG00000162643	WDR63	ENSG00000168675	LDLRAD4	ENSG00000140545	MFGE8	ENSG00000139219	COL2A1
ENSG00000162645	GBP2	ENSG00000168772	CXXC4	ENSG00000140832	MARVELD3	ENSG00000139239	RPL14P1
ENSG00000162650	ATXN7L2	ENSG00000168824	NSG1	ENSG00000140836	ZFHX3	ENSG00000139278	GLIPR1
ENSG00000162654	GBP4	ENSG00000168970	JMJD7-PLA2G4B	ENSG00000140836	ZFHX3	ENSG00000139292	LGR5
ENSG00000162670	BRINP3	ENSG00000168993	CPLX1	ENSG00000140853	NLRC5	ENSG00000139343	SNRPF
ENSG00000162676	GFI1	ENSG00000168994	PXDC1	ENSG00000140950	MEAK7	ENSG00000139405	RITA1
ENSG00000162755	KLHDC9	ENSG00000169174	PCSK9	ENSG00000141098	GFOD2	ENSG00000139428	MMAB
ENSG00000162757	C1orf74	ENSG00000169230	PRELID1	ENSG00000141449	GREB1L	ENSG00000139437	TCHP
ENSG00000162777	DENND2D	ENSG00000169291	SHE	ENSG00000141497	ZMYND15	ENSG00000139445	FOXN4
ENSG00000162836	ACP6	ENSG00000169679	BUB1	ENSG00000141542	RAB40B	ENSG00000139514	SLC7A1
ENSG00000162869	PPP1R21	ENSG00000169684	CHRNA5	ENSG00000141562	NARF	ENSG00000139645	ANKRD52
ENSG00000162909	CAPN2	ENSG00000169715	MT1E	ENSG00000141574	SECTM1	ENSG00000140105	WARS
ENSG00000162997	PRORSD1P	ENSG00000169856	ONECUT1	ENSG00000141738	GRB7	ENSG00000140263	SORD
ENSG00000162998	FRZB	ENSG00000169862	CTNND2	ENSG00000141854	MISP3	ENSG00000140395	WDR61
ENSG00000162999	DUSP19	ENSG00000169992	NLGN2	ENSG00000141933	TPGS1	ENSG00000140406	TLNRD1
ENSG00000163013	FBXO41	ENSG00000170074	FAM153A	ENSG00000141934	PLPP2	ENSG00000140443	IGF1R
ENSG00000163069	SGCB	ENSG00000170085	SIMC1	ENSG00000141968	VAV1	ENSG00000140451	PIF1
ENSG00000163093	BBS5	ENSG00000170191	NANP	ENSG00000142089	IFITM3	ENSG00000140521	POLG
ENSG00000163220	S100A9	ENSG00000170515	PA2G4	ENSG00000142197	DOP1B	ENSG00000140534	TICRR
ENSG00000163288	GABRB1	ENSG00000170545	SMAGP	ENSG00000142235	LMTK3	ENSG00000140575	IQGAP1
ENSG00000163362	INAVA	ENSG00000170577	SIX2	ENSG00000142677	IL22RA1	ENSG00000140650	PMM2
ENSG00000163406	SLC15A2	ENSG00000170779	CDCA4	ENSG00000142686	C1orf216	ENSG00000140740	UQCRC2
ENSG00000163453	IGFBP7	ENSG00000170989	S1PR1	ENSG00000142687	KIAA0319L	ENSG00000140807	NKD1
ENSG00000163462	TRIM46	ENSG00000171016	PYGO1	ENSG00000142700	DMRTA2	ENSG00000140848	CPNE2
ENSG00000163517	HDAC11	ENSG00000171103	TRMT61B	ENSG00000142867	BCL10	ENSG00000140854	KATNB1
ENSG00000163536	SERPINI1	ENSG00000171444	MCC	ENSG00000142910	TINAGL1	ENSG00000140905	GCSH
ENSG00000163545	NUAK2	ENSG00000171490	RSL1D1	ENSG00000142961	MOB3C	ENSG00000140931	CMTM3
ENSG00000163576	EFHB	ENSG00000171497	PPID	ENSG00000143153	ATP1B1	ENSG00000140988	RPS2
ENSG00000163606	CD200R1	ENSG00000171517	LPAR3	ENSG00000143162	CREG1	ENSG00000141013	GAS8
ENSG00000163617	CCDC191	ENSG00000171557	FGG	ENSG00000143199	ADCY10	ENSG00000141030	COPS3
ENSG00000163661	PTX3	ENSG00000171560	FGA	ENSG00000143315	PIGM	ENSG00000141076	UTP4
ENSG00000163734	CXCL3	ENSG00000171564	FGB	ENSG00000143318	CASQ1	ENSG00000141101	NOB1
ENSG00000163735	CXCL5	ENSG00000171759	PAH	ENSG00000143344	RGL1	ENSG00000141510	TP53
ENSG00000163739	CXCL1	ENSG00000171763	SPATA5L1	ENSG00000143355	LHX9	ENSG00000141522	ARHGDIA
ENSG00000163820	FYCO1	ENSG00000171848	RRM2	ENSG00000143409	MINDY1	ENSG00000141543	EIF4A3
ENSG00000163898	LIPH	ENSG00000171943	SRGAP2C	ENSG00000143418	CERS2	ENSG00000141556	TBCD
ENSG00000164023	SGMS2	ENSG00000171960	PPIH	ENSG00000143469	SYT14	ENSG00000141627	DYM
ENSG00000164066	INTU	ENSG00000172009	THOP1	ENSG00000143502	SUSD4	ENSG00000141759	TXNL4A
ENSG00000164089	ETNPPL	ENSG00000172062	SMN1	ENSG00000143507	DUSP10	ENSG00000141956	PRDM15
ENSG00000164120	HPGD	ENSG00000172115	CYCS	ENSG00000143595	AQP10	ENSG00000141985	SH3GL1
ENSG00000164125	GASK1B	ENSG00000172201	ID4	ENSG00000143603	KCNN3	ENSG00000141994	DUS3L
ENSG00000164136	IL15	ENSG00000172301	COPRS	ENSG00000143614	GATAD2B	ENSG00000142230	SAE1
ENSG00000164171	ITGA2	ENSG00000172336	POP7	ENSG00000143627	PKLR	ENSG00000142453	CARM1
ENSG00000164181	ELOVL7	ENSG00000172469	MANEA	ENSG00000143669	LYST	ENSG00000142507	PSMB6
ENSG00000164188	RANBP3L	ENSG00000172893	DHCR7	ENSG00000143819	EPHX1	ENSG00000142534	RPS11
ENSG00000164220	F2RL2	ENSG00000172915	NBEA	ENSG00000144115	THNSL2	ENSG00000142541	RPL13A
ENSG00000164342	TLR3	ENSG00000172955	ADH6	ENSG00000144331	ZNF385B	ENSG00000142676	RPL11
ENSG00000164385	LINC01600	ENSG00000173145	NOC3L	ENSG00000144369	FAM171B	ENSG00000142731	PLK4
ENSG00000164418	GRIK2	ENSG00000173213	TUBB8P12	ENSG00000144426	NBEAL1	ENSG00000142798	HSPG2
ENSG00000164463	CREBRF	ENSG00000173218	VANGL1	ENSG00000144452	ABCA12	ENSG00000142856	ITGB3BP
ENSG00000164542	KIAA0895	ENSG00000173320	STOX2	ENSG00000144455	SUMF1	ENSG00000142864	SERBP1
ENSG00000164620	RELL2	ENSG00000173418	NAA20	ENSG00000144488	ESPNL	ENSG00000142937	RPS8
ENSG00000164627	KIF6	ENSG00000173473	SMARCC1	ENSG00000144596	GRIP2	ENSG00000142945	KIF2C
ENSG00000164663	USP49	ENSG00000173530	TNFRSF10D	ENSG00000144648	ACKR2	ENSG00000143013	LMO4
ENSG00000164692	COL1A2	ENSG00000173638	SLC19A1	ENSG00000144791	LIMD1	ENSG00000143106	PSMA5
ENSG00000164761	TNFRSF11B	ENSG00000173890	GPR160	ENSG00000144802	NFKBIZ	ENSG00000143179	UCK2
ENSG00000164850	GPER1	ENSG00000173894	CBX2	ENSG00000144837	PLA1A	ENSG00000143228	NUF2
ENSG00000164855	TMEM184A	ENSG00000174177	CTU2	ENSG00000144852	NR1I2	ENSG00000143256	PFDN2
ENSG00000164867	NOS3	ENSG00000174371	EXO1	ENSG00000144893	MED12L	ENSG00000143314	MRPL24
ENSG00000164938	TP53INP1	ENSG00000174992	ZG16	ENSG00000144935	TRPC1	ENSG00000143319	ISG20L2
ENSG00000164949	GEM	ENSG00000175054	ATR	ENSG00000144962	SPATA16	ENSG00000143401	ANP32E
ENSG00000164951	PDP1	ENSG00000175063	UBE2C	ENSG00000145022	TCTA	ENSG00000143436	MRPL9
ENSG00000165028	NIPSNAP3B	ENSG00000175093	SPSB4	ENSG00000145029	NICN1	ENSG00000143486	EIF2D
ENSG00000165046	LETM2	ENSG00000175198	PCCA	ENSG00000145198	VWA5B2	ENSG00000143498	TAF1A
ENSG00000165072	MAMDC2	ENSG00000175216	CKAP5	ENSG00000145321	GC	ENSG00000143537	ADAM15
ENSG00000165181	SHOC1	ENSG00000175305	CCNE2	ENSG00000145335	SNCA	ENSG00000143621	ILF2
ENSG00000165269	AQP7	ENSG00000175354	PTPN2	ENSG00000145358	DDIT4L	ENSG00000143748	NVL
ENSG00000165269	AQP7	ENSG00000175538	KCNE3	ENSG00000145362	ANK2	ENSG00000143761	ARF1
ENSG00000165409	TSHR	ENSG00000175768	TOMM5	ENSG00000145476	CYP4V2	ENSG00000143799	PARP1
ENSG00000165507	DEPP1	ENSG00000175866	BAIAP2	ENSG00000145808	ADAMTS19	ENSG00000143858	SYT2
ENSG00000165511	C10orf25	ENSG00000176208	ATAD5	ENSG00000145832	SLC25A48	ENSG00000143878	RHOB
ENSG00000165548	TMEM63C	ENSG00000176273	SLC35G1	ENSG00000145839	IL9	ENSG00000143942	CHAC2
ENSG00000165807	PPP1R36	ENSG00000176387	HSD11B2	ENSG00000145949	MYLK4	ENSG00000143947	RPS27A
ENSG00000165821	SALL2	ENSG00000176641	RNF152	ENSG00000146005	PSD2	ENSG00000143977	SNRPG
ENSG00000165861	ZFYVE1	ENSG00000176731	RBIS	ENSG00000146021	KLHL3	ENSG00000144029	MRPS5
ENSG00000165899	OTOGL	ENSG00000176894	PXMP2	ENSG00000146039	SLC17A4	ENSG00000144034	TPRKB
ENSG00000165923	AGBL2	ENSG00000177192	PUS1	ENSG00000146054	TRIM7	ENSG00000144218	AFF3
ENSG00000165929	TC2N	ENSG00000177602	HASPIN	ENSG00000146094	DOK3	ENSG00000144231	POLR2D
ENSG00000166046	TCP11L2	ENSG00000177706	FAM20C	ENSG00000146122	DAAM2	ENSG00000144339	TMEFF2
ENSG00000166145	SPINT1	ENSG00000177732	SOX12	ENSG00000146242	TPBG	ENSG00000144354	CDCA7
ENSG00000166199	ALKBH3	ENSG00000178035	IMPDH2	ENSG00000146278	PNRC1	ENSG00000144381	HSPD1
ENSG00000166321	NUDT13	ENSG00000178074	C2orf69	ENSG00000146376	ARHGAP18	ENSG00000144535	DIS3L2
ENSG00000166326	TRIM44	ENSG00000178105	DDX10	ENSG00000146411	SLC2A12	ENSG00000144635	DYNC1LI1
ENSG00000166349	RAG1	ENSG00000178199	ZC3H12D	ENSG00000146648	EGFR	ENSG00000144713	RPL32
ENSG00000166589	CDH16	ENSG00000178715		ENSG00000146755	TRIM50	ENSG00000144785
ENSG00000166682	TMPRSS5	ENSG00000178772	CPN2	ENSG00000146859	TMEM140	ENSG00000144848	ATG3
ENSG00000166750	SLFN5	ENSG00000178821	TMEM52	ENSG00000147003	CLTRN	ENSG00000144895	EIF2A
ENSG00000166816	LDHD	ENSG00000178921	PFAS	ENSG00000147168	IL2RG	ENSG00000145050	MANF
ENSG00000166888	STAT6	ENSG00000178999	AURKB	ENSG00000147174	GCNA	ENSG00000145088	EAF2
ENSG00000166924	NYAP1	ENSG00000179041	RRS1	ENSG00000147262	GPR119	ENSG00000145220	LYAR
ENSG00000166925	TSC22D4	ENSG00000179091	CYC1	ENSG00000147437	GNRH1	ENSG00000145248	SLC10A4
ENSG00000166963	MAP1A	ENSG00000179094	PER1	ENSG00000147459	DOCK5	ENSG00000145386	CCNA2
ENSG00000167191	GPRC5B	ENSG00000179409	GEMIN4	ENSG00000147872	PLIN2	ENSG00000145414	NAF1
ENSG00000167216	KATNAL2	ENSG00000179761	PIPOX	ENSG00000148120	AOPEP	ENSG00000145425	RPS3A
ENSG00000167528	ZNF641	ENSG00000179967	PPP1R14BP3	ENSG00000148123	PLPPR1	ENSG00000145494	NDUFS6
ENSG00000167552	TUBA1A	ENSG00000180098	TRNAU1AP	ENSG00000148143	ZNF462	ENSG00000145569	OTULINL
ENSG00000167555	ZNF528	ENSG00000180198	RCC1	ENSG00000148357	HMCN2	ENSG00000145592	RPL37
ENSG00000167578	RAB4B	ENSG00000180592	SKIDA1	ENSG00000148408	CACNA1B	ENSG00000145604	SKP2
ENSG00000167619	TMEM145	ENSG00000180767	CHST13	ENSG00000148702	HABP2	ENSG00000145736	GTF2H2
ENSG00000167646	DNAAF3	ENSG00000180817	PPA1	ENSG00000148735	PLEKHS1	ENSG00000145736	GTF2H2
ENSG00000167676	PLIN4	ENSG00000181163	NPM1	ENSG00000148965	SAA4	ENSG00000145741	BTF3
ENSG00000167701	GPT	ENSG00000181274	FRAT2	ENSG00000149131	SERPING1	ENSG00000145912	NHP2
ENSG00000167703	SLC43A2	ENSG00000181359	HSP90AA6P	ENSG00000149150	SLC43A1	ENSG00000145982	FARS2
ENSG00000167740	CYB5D2	ENSG00000181418	DDN	ENSG00000149177	PTPRJ	ENSG00000146263	MMS22L
ENSG00000167772	ANGPTL4	ENSG00000181544	FANCB	ENSG00000149300	C11orf52	ENSG00000146410	MTFR2
ENSG00000167861	HID1	ENSG00000181588	MEX3D	ENSG00000149489	ROM1	ENSG00000146540	C7orf50
ENSG00000167925	GHDC	ENSG00000182054	IDH2	ENSG00000149646	CNBD2	ENSG00000146670	CDCA5
ENSG00000167971	CASKIN1	ENSG00000182057	OGFRP1	ENSG00000149742	SLC22A9	ENSG00000146677
ENSG00000167972	ABCA3	ENSG00000182108	DEXI	ENSG00000149798	CDC42EP2	ENSG00000146701	MDH2
ENSG00000168000	BSCL2	ENSG00000182199	SHMT2	ENSG00000150175	FRMPD2B	ENSG00000146729	NIPSNAP2
ENSG00000168016	TRANK1	ENSG00000182379	NXPH4	ENSG00000150361	KLHL1	ENSG00000146731	CCT6A
ENSG00000168079	SCARA5	ENSG00000182481	KPNA2	ENSG00000150551	LYPD1	ENSG00000146776	ATXN7L1
ENSG00000168394	TAP1	ENSG00000182704	TSKU	ENSG00000150593	PDCD4	ENSG00000146918	NCAPG2
ENSG00000168477	TNXB	ENSG00000182871	COL18A1	ENSG00000150636	CCDC102B	ENSG00000147082	CCNB3
ENSG00000168497	CAVIN2	ENSG00000182979	MTA1	ENSG00000150938	CRIM1	ENSG00000147224	PRPS1
ENSG00000168517	HEXIM2	ENSG00000183032	SLC25A21	ENSG00000151062	CACNA2D4	ENSG00000147274	RBMX
ENSG00000168621	GDNF	ENSG00000183134	PTGDR2	ENSG00000151151	IPMK	ENSG00000147403	RPL10
ENSG00000168899	VAMP5	ENSG00000183527	PSMG1	ENSG00000151224	MAT1A	ENSG00000147536	GINS4
ENSG00000168936	TMEM129	ENSG00000183578	TNFAIP8L3	ENSG00000151320	AKAP6	ENSG00000147604	RPL7
ENSG00000168955	TM4SF20	ENSG00000183684	ALYREF	ENSG00000151376	ME3	ENSG00000147687	TATDN1
ENSG00000169116	PARM1	ENSG00000183688	RFLNB	ENSG00000151474	FRMD4A	ENSG00000147996	CBWD5
ENSG00000169231	THBS3	ENSG00000183765	CHEK2	ENSG00000151690	MFSD6	ENSG00000148019	CEP78
ENSG00000169239	CA5B	ENSG00000183783	KCTD8	ENSG00000151715	TMEM45B	ENSG00000148187	MRRF
ENSG00000169247	SH3TC2	ENSG00000183807	FAM162B	ENSG00000151892	GFRA1	ENSG00000148200	NR6A1
ENSG00000169302	STK32A	ENSG00000183943	PRKX	ENSG00000151967	SCHIP1	ENSG00000148229	POLE3
ENSG00000169429	CXCL8	ENSG00000184220	CMSS1	ENSG00000152137	HSPB8	ENSG00000148291	SURF2
ENSG00000169432	SCN9A	ENSG00000184232	OAF	ENSG00000152208	GRID2	ENSG00000148296	SURF6
ENSG00000169548	ZNF280A	ENSG00000184661	CDCA2	ENSG00000152217	SETBP1	ENSG00000148303	RPL7A
ENSG00000169851	PCDH7	ENSG00000184792	OSBP2	ENSG00000152292	SH2D6	ENSG00000148334	PTGES2
ENSG00000169896	ITGAM	ENSG00000185008	ROBO2	ENSG00000152409	JMY	ENSG00000148773	MKI67
ENSG00000169991	IFFO2	ENSG00000185088	RPS27L	ENSG00000152433	ZNF547	ENSG00000148840	PPRC1
ENSG00000169994	MYO7B	ENSG00000185104	FAF1	ENSG00000152527	PLEKHH2	ENSG00000148843	PDCD11
ENSG00000170006	TMEM154	ENSG00000185238	PRMT3	ENSG00000152689	RASGRP3	ENSG00000148985	PGAP2
ENSG00000170075	GPR37L1	ENSG00000185347	TEDC1	ENSG00000152779	SLC16A12	ENSG00000149091	DGKZ
ENSG00000170122	FOXD4	ENSG00000185559	DLK1	ENSG00000152910	CNTNAP4	ENSG00000149100	EIF3M
ENSG00000170190	SLC16A5	ENSG00000185924	RTN4RL1	ENSG00000152952	PLOD2	ENSG00000149136	SSRP1
ENSG00000170289	CNGB3	ENSG00000186185	KIF18B	ENSG00000153029	MR1	ENSG00000149218	ENDOD1
ENSG00000170381	SEMA3E	ENSG00000186193	SAPCD2	ENSG00000153064	BANK1	ENSG00000149273	RPS3
ENSG00000170485	NPAS2	ENSG00000186204	CYP4F12	ENSG00000153113	CAST	ENSG00000149428	HYOU1
ENSG00000170581	STAT2	ENSG00000186205	2023-03-01	ENSG00000153292	ADGRF1	ENSG00000149485	FADS1
ENSG00000170629	DPY19L2P2	ENSG00000186468	RPS23	ENSG00000153303	FRMD1	ENSG00000149503	INCENP
ENSG00000170681	CAVIN4	ENSG00000186480	INSIG1	ENSG00000153790	C7orf31	ENSG00000149554	CHEK1
ENSG00000170775	GPR37	ENSG00000186615	KTN1-AS1	ENSG00000153814	JAZF1	ENSG00000149639	SOGA1
ENSG00000170927	PKHD1	ENSG00000186654	PRR5	ENSG00000154153	RETREG1	ENSG00000149806	FAU
ENSG00000170935	NCBP2L	ENSG00000186815	TPCN1	ENSG00000154237	LRRK1	ENSG00000149925	ALDOA
ENSG00000170961	HAS2	ENSG00000186871	ERCC6L	ENSG00000154262	ABCA6	ENSG00000149948	HMGA2
ENSG00000170965	PLAC1	ENSG00000187017	ESPN	ENSG00000154263	ABCA10	ENSG00000150753	CCT5
ENSG00000171121	KCNMB3	ENSG00000187109	NAP1L1	ENSG00000154265	ABCA5	ENSG00000150768	DLAT
ENSG00000171124	FUT3	ENSG00000187193	MT1X	ENSG00000154269	ENPP3	ENSG00000150990	DHX37
ENSG00000171130	ATP6V0E2	ENSG00000187325	TAF9B	ENSG00000154309	DISP1	ENSG00000151014	NOCT
ENSG00000171219	CDC42BPG	ENSG00000187514	PTMA	ENSG00000154710	RABGEF1	ENSG00000151131	C12orf45
ENSG00000171223	JUNB	ENSG00000187522	HSPA14	ENSG00000154736	ADAMTS5	ENSG00000151465	CDC123
ENSG00000171224	FAM241B	ENSG00000187630	DHRS4L2	ENSG00000154822	PLCL2	ENSG00000151466	SCLT1
ENSG00000171236	LRG1	ENSG00000187741	FANCA	ENSG00000154874	CCDC144B	ENSG00000151503	NCAPD3
ENSG00000171346	KRT15	ENSG00000188026	RILPL1	ENSG00000154914	USP43	ENSG00000151572	ANO4
ENSG00000171469	ZNF561	ENSG00000188070	C11orf95	ENSG00000154957	ZNF18	ENSG00000151576	QTRT2
ENSG00000171552	BCL2L1	ENSG00000188312	CENPP	ENSG00000155085	AK9	ENSG00000151655	ITIH2
ENSG00000172123	SLFN12	ENSG00000188338	SLC38A3	ENSG00000155111	CDK19	ENSG00000151687	ANKAR
ENSG00000172159	FRMD3	ENSG00000188343	FAM92A	ENSG00000155330	C16orf87	ENSG00000151725	CENPU
ENSG00000172243	CLEC7A	ENSG00000188486	H2AFX	ENSG00000155465	SLC7A7	ENSG00000151835	SACS
ENSG00000172260	NEGR1	ENSG00000188582	PAQR9	ENSG00000155495	MAGEC1	ENSG00000151917	BEND6
ENSG00000172716	SLFN11	ENSG00000188641	DPYD	ENSG00000155729	KCTD18	ENSG00000152082	MZT2B
ENSG00000172733	PURG	ENSG00000188846	RPL14	ENSG00000155980	KIF5A	ENSG00000152253	SPC25
ENSG00000172738	TMEM217	ENSG00000188985	DHFRP1	ENSG00000156006	NAT2	ENSG00000152256	PDK1
ENSG00000172771	EFCAB12	ENSG00000189057	FAM111B	ENSG00000156042	CFAP70	ENSG00000152455	SUV39H2
ENSG00000172789	HOXC5	ENSG00000189127	ANKRD34B	ENSG00000156049	GNA14	ENSG00000152661	GJA1
ENSG00000172794	RAB37	ENSG00000189159	JPT1	ENSG00000156050	FAM161B	ENSG00000152795	HNRNPDL
ENSG00000172828	CES3	ENSG00000189403	HMGB1	ENSG00000156096	UGT2B4	ENSG00000153012	LGI2
ENSG00000172927	MYEOV	ENSG00000196092	PAX5	ENSG00000156127	BATF	ENSG00000153187	HNRNPU
ENSG00000173080	RXFP4	ENSG00000196296	ATP2A1	ENSG00000156219	ART3	ENSG00000153234	NR4A2
ENSG00000173114	LRRN3	ENSG00000196305	IARS	ENSG00000156265	MAP3K7CL	ENSG00000153551	CMTM7
ENSG00000173264	GPR137	ENSG00000196363	WDR5	ENSG00000156298	TSPAN7	ENSG00000153574	RPIA
ENSG00000173269	MMRN2	ENSG00000196365	LONP1	ENSG00000156475	PPP2R2B	ENSG00000153885	KCTD15
ENSG00000173517	PEAK1	ENSG00000196405	EVL	ENSG00000156535	CD109	ENSG00000153989	NUS1
ENSG00000173567	ADGRF3	ENSG00000196531	NACA	ENSG00000156587	UBE2L6	ENSG00000154102	C16orf74
ENSG00000173581	CCDC106	ENSG00000196584	XRCC2	ENSG00000156711	MAPK13	ENSG00000154217	PITPNC1
ENSG00000173705	SUSD5	ENSG00000196656		ENSG00000156804	FBXO32	ENSG00000154380	ENAH
ENSG00000173706	HEG1	ENSG00000196839	ADA	ENSG00000156966	B3GNT7	ENSG00000154518	ATP5MC3
ENSG00000173727		ENSG00000196843	ARID5A	ENSG00000157150	TIMP4	ENSG00000154553	PDLIM3
ENSG00000173805	HAP1	ENSG00000196873	CBWD3	ENSG00000157227	MMP14	ENSG00000154719	MRPL39
ENSG00000174130	TLR6	ENSG00000197008	ZNF138	ENSG00000157502	PWWP3B	ENSG00000154734	ADAMTS1
ENSG00000174348	PODN	ENSG00000197043	ANXA6	ENSG00000157514	TSC22D3	ENSG00000154839	SKA1
ENSG00000174373	RALGAPA1	ENSG00000197119	SLC25A29	ENSG00000157625	TAB3	ENSG00000155100	OTUD6B
ENSG00000174405	LIG4	ENSG00000197312	DDI2	ENSG00000157653	C9orf43	ENSG00000155158	TTC39B
ENSG00000174808	BTC	ENSG00000197451	HNRNPAB	ENSG00000157703	SVOPL	ENSG00000155265	GOLGA7B
ENSG00000174914	OR9G1	ENSG00000197498	RPF2	ENSG00000157765	SLC34A2	ENSG00000155380	SLC16A1
ENSG00000175155	YPEL2	ENSG00000197728	RPS26	ENSG00000157856	DRC1	ENSG00000155438	NIFK
ENSG00000175482	POLD4	ENSG00000197744	PTMAP2	ENSG00000157873	TNFRSF14	ENSG00000155660	PDIA4
ENSG00000175548	ALG10B	ENSG00000197771	MCMBP	ENSG00000158106	RHPN1	ENSG00000155846	PPARGC1B
ENSG00000175707	KDF1	ENSG00000197785	ATAD3A	ENSG00000158169	FANCC	ENSG00000155906	RMND1
ENSG00000175928	LRRN1	ENSG00000197870	PRB3	ENSG00000158373	HIST1H2BD	ENSG00000155966	AFF2
ENSG00000175984	DENND2C	ENSG00000197872	FAM49A	ENSG00000158406	HIST1H4H	ENSG00000156076	WIF1
ENSG00000176153	GPX2	ENSG00000197971	MBP	ENSG00000158457	TSPAN33	ENSG00000156110	ADK
ENSG00000176563	CNTD1	ENSG00000197978	GOLGA6L9	ENSG00000158486	DNAH3	ENSG00000156256	USP16
ENSG00000176593		ENSG00000197989	SNHG12	ENSG00000158516	CPA2	ENSG00000156261	CCT8
ENSG00000176697	BDNF	ENSG00000197993	KEL	ENSG00000158528	PPP1R9A	ENSG00000156313	RPGR
ENSG00000176746	MAGEB6	ENSG00000198000	NOL8	ENSG00000158555	GDPD5	ENSG00000156398	SFXN2
ENSG00000176809	LRRC37A3	ENSG00000198099	ADH4	ENSG00000158715	SLC45A3	ENSG00000156467	UQCRB
ENSG00000176834	VSIG10	ENSG00000198176	TFDP1	ENSG00000158806	NPM2	ENSG00000156482	RPL30
ENSG00000176919	C8G	ENSG00000198324	PHETA1	ENSG00000158815	FGF17	ENSG00000156697	UTP14A
ENSG00000176971	FIBIN	ENSG00000198408	OGA	ENSG00000158828	PINK1	ENSG00000156787	TBC1D31
ENSG00000177025	C19orf18	ENSG00000198417	MT1F	ENSG00000158955	WNT9B	ENSG00000156970	BUB1B
ENSG00000177076	ACER2	ENSG00000198546	ZNF511	ENSG00000159167	STC1	ENSG00000157168	NRG1
ENSG00000177181	RIMKLA	ENSG00000198826	ARHGAP11A	ENSG00000159197	KCNE2	ENSG00000157193	LRP8
ENSG00000177191	B3GNT8	ENSG00000198830	HMGN2	ENSG00000159403	C1R	ENSG00000157456	CCNB2
ENSG00000177303	CASKIN2	ENSG00000198836	OPA1	ENSG00000159674	SPON2	ENSG00000157617	C2CD2
ENSG00000177311	ZBTB38	ENSG00000198885	ITPRIPL1	ENSG00000159733	ZFYVE28	ENSG00000157693	TMEM268
ENSG00000177337	DLGAP1-AS1	ENSG00000198947	DMD	ENSG00000159882	ZNF230	ENSG00000157851	DPYSL5
ENSG00000177406		ENSG00000199352	RNA5S1	ENSG00000159885	ZNF222	ENSG00000157869	RAB28
ENSG00000177599	ZNF491	ENSG00000199744	SNORD36A	ENSG00000159899	NPR2	ENSG00000157978	LDLRAP1
ENSG00000177669	MBOAT4	ENSG00000203685	STUM	ENSG00000160180	TFF3	ENSG00000157985	AGAP1
ENSG00000177692	DNAJC28	ENSG00000204103	MAFB	ENSG00000160181	TFF2	ENSG00000158042	MRPL17
ENSG00000178038	ALS2CL	ENSG00000204219	TCEA3	ENSG00000160191	PDE9A	ENSG00000158161	EYA3
ENSG00000178053	MLF1	ENSG00000204220	PFDN6	ENSG00000160207	HSF2BP	ENSG00000158234	FAIM
ENSG00000178093	TSSK6	ENSG00000204335	SP5	ENSG00000160323	ADAMTS13	ENSG00000158321	AUTS2
ENSG00000178096	BOLA1	ENSG00000204394	VARS	ENSG00000160469	BRSK1	ENSG00000158402	CDC25C
ENSG00000178149	DALRD3	ENSG00000204682	MIR1915HG	ENSG00000160678	S100A1	ENSG00000158483	FAM86C1
ENSG00000178150	ZNF114	ENSG00000204856	FAM216A	ENSG00000160862	AZGP1	ENSG00000158710	TAGLN2
ENSG00000178201	VN1R1	ENSG00000205362	MT1A	ENSG00000160868	CYP3A4	ENSG00000159199	ATP5MC1
ENSG00000178460	MCMDC2	ENSG00000205364	MT1M	ENSG00000160870	CYP3A7	ENSG00000159216	RUNX1
ENSG00000178467	P4HTM	ENSG00000205485		ENSG00000161048	NAPEPLD	ENSG00000159377	PSMB4
ENSG00000178473	UCN3	ENSG00000205571	SMN2	ENSG00000161267	BDH1	ENSG00000159399	HK2
ENSG00000178498	DTX3	ENSG00000205571	SMN2	ENSG00000161328	LRRC56	ENSG00000159593	NAE1
ENSG00000178826	TMEM139	ENSG00000205581	HMGN1	ENSG00000161638	ITGA5	ENSG00000159618	ADGRG5
ENSG00000178971	CTC1	ENSG00000205937	RNPS1	ENSG00000161642	ZNF385A	ENSG00000159685	CHCHD6
ENSG00000179163	FUCA1	ENSG00000205940	HSP90AB2P	ENSG00000161912	ADCY10P1	ENSG00000160014	CALM3
ENSG00000179399	GPC5	ENSG00000206527	HACD2	ENSG00000161921	CXCL16	ENSG00000160072	ATAD3B
ENSG00000179406	LINC00174	ENSG00000206652	RNU1-1	ENSG00000162032	SPSB3	ENSG00000160075	SSU72
ENSG00000179818	PCBP1-AS1	ENSG00000210112	MT-TM	ENSG00000162267	ITIH3	ENSG00000160124	CCDC58
ENSG00000179869	ABCA13	ENSG00000213178	RPL22P1	ENSG00000162458	FBLIM1	ENSG00000160172	FAM86C2P
ENSG00000179935	LINC00652	ENSG00000213213	CCDC183	ENSG00000162496	DHRS3	ENSG00000160193	WDR4
ENSG00000180071	ANKRD18A	ENSG00000213228	RPL12P38	ENSG00000162520	SYNC	ENSG00000160208	RRP1B
ENSG00000180190	TDRP	ENSG00000213326	RPS7P11	ENSG00000162542	TMCO4	ENSG00000160211	G6PD
ENSG00000180340	FZD2	ENSG00000213339	QTRT1	ENSG00000162643	WDR63	ENSG00000160214	RRP1
ENSG00000180353	HCLS1	ENSG00000213347	MXD3	ENSG00000162645	GBP2	ENSG00000160256	FAM207A
ENSG00000180425	C11orf71	ENSG00000213390	ARHGAP19	ENSG00000162650	ATXN7L2	ENSG00000160439	RDH13
ENSG00000180458		ENSG00000213397	HAUS7	ENSG00000162654	GBP4	ENSG00000160606	TLCD1
ENSG00000180479	ZNF571	ENSG00000213430	HSPD1P1	ENSG00000162670	BRINP3	ENSG00000160688	FLAD1
ENSG00000180573	HIST1H2AC	ENSG00000213533	STIMATE	ENSG00000162676	GFI1	ENSG00000160818	GPATCH4
ENSG00000180574	EIF2S3B	ENSG00000213551	DNAJC9	ENSG00000162692	VCAM1	ENSG00000160877	NACC1
ENSG00000180712	LINC02363	ENSG00000213759	UGT2B11	ENSG00000162757	C1orf74	ENSG00000160917	CPSF4
ENSG00000180769	WDFY3-AS2	ENSG00000213885	RPL13AP7	ENSG00000162777	DENND2D	ENSG00000160963	COL26A1
ENSG00000180861	LINC01559	ENSG00000213903	LTB4R	ENSG00000162869	PPP1R21	ENSG00000161016	RPL8
ENSG00000180881	CAPS2	ENSG00000213999	MEF2B	ENSG00000162896	PIGR	ENSG00000161031	PGLYRP2
ENSG00000180938	ZNF572	ENSG00000213999	MEF2B	ENSG00000162909	CAPN2	ENSG00000161513	FDXR
ENSG00000181218	HIST3H2A	ENSG00000214026	MRPL23	ENSG00000162997	PRORSD1P	ENSG00000161547	SRSF2
ENSG00000181284	TMEM102	ENSG00000214026	MRPL23	ENSG00000162998	FRZB	ENSG00000161682	FAM171A2
ENSG00000181392	SYNE4	ENSG00000214435	AS3MT	ENSG00000162999	DUSP19	ENSG00000161692	DBF4B
ENSG00000181444	ZNF467	ENSG00000214706	IFRD2	ENSG00000163012	ZSWIM2	ENSG00000161791	FMNL3
ENSG00000181513	ACBD4	ENSG00000215251	FASTKD5	ENSG00000163050	COQ8A	ENSG00000161888	SPC24
ENSG00000181541	MAB21L2	ENSG00000215859	PDZK1P1	ENSG00000163069	SGCB	ENSG00000161960	EIF4A1
ENSG00000181652	ATG9B	ENSG00000218980	FTH1P15	ENSG00000163071	SPATA18	ENSG00000161970	RPL26
ENSG00000182070	OR52A1	ENSG00000219928		ENSG00000163093	BBS5	ENSG00000161980	POLR3K
ENSG00000182287	AP1S2	ENSG00000220749	RPL21P28	ENSG00000163121	NEURL3	ENSG00000161981	SNRNP25
ENSG00000182327	GLTPD2	ENSG00000220842	RPL21P16	ENSG00000163131	CTSS	ENSG00000162062	TEDC2
ENSG00000182397	DNM1P46	ENSG00000223391		ENSG00000163285	GABRG1	ENSG00000162063	CCNF
ENSG00000182463	TSHZ2	ENSG00000223509		ENSG00000163288	GABRB1	ENSG00000162244	RPL29
ENSG00000182472	CAPN12	ENSG00000223764	LINC02593	ENSG00000163293	NIPAL1	ENSG00000162385	MAGOH
ENSG00000182545	RNASE10	ENSG00000224040	HMGN1P4	ENSG00000163346	PBXIP1	ENSG00000162620	LRRIQ3
ENSG00000182568	SATB1	ENSG00000224126	UBE2SP2	ENSG00000163359	COL6A3	ENSG00000162630	B3GALT2
ENSG00000182585	EPGN	ENSG00000224417		ENSG00000163406	SLC15A2	ENSG00000162694	EXTL2
ENSG00000182612	TSPAN10	ENSG00000224420	ADM5	ENSG00000163435	ELF3	ENSG00000162714	ZNF496
ENSG00000182795	C1orf116	ENSG00000224543	SNRPGP15	ENSG00000163482	STK36	ENSG00000162814	SPATA17
ENSG00000182796	TMEM198B	ENSG00000224837	GCSHP5	ENSG00000163536	SERPINI1	ENSG00000162851	TFB2M
ENSG00000182836	PLCXD3	ENSG00000224893	LINC02840	ENSG00000163576	EFHB	ENSG00000162878	PKDCC
ENSG00000182919	C11orf54	ENSG00000225663	MCRIP1	ENSG00000163606	CD200R1	ENSG00000163002	NUP35
ENSG00000183091	NEB	ENSG00000226733		ENSG00000163617	CCDC191	ENSG00000163006	CCDC138
ENSG00000183114	FAM43B	ENSG00000227070		ENSG00000163623	NKX6-1	ENSG00000163083	INHBB
ENSG00000183208	GDPGP1	ENSG00000227105	PARP1P1	ENSG00000163624	CDS1	ENSG00000163170	BOLA3
ENSG00000183250	LINC01547	ENSG00000227682	ATP5F1AP2	ENSG00000163631	ALB	ENSG00000163319	MRPS18C
ENSG00000183346	CABCOCO1	ENSG00000228109	MELTF-AS1	ENSG00000163637	PRICKLE2	ENSG00000163377	TAFA4
ENSG00000183347	GBP6	ENSG00000228133		ENSG00000163661	PTX3	ENSG00000163430	FSTL1
ENSG00000183386	FHL3	ENSG00000228278	ORM2	ENSG00000163683	SMIM14	ENSG00000163468	CCT3
ENSG00000183508	TENT5C	ENSG00000228499	TMSB10P1	ENSG00000163687	DNASE1L3	ENSG00000163479	SSR2
ENSG00000183625	CCR3	ENSG00000228716	DHFR	ENSG00000163689	C3orf67	ENSG00000163528	CHCHD4
ENSG00000183914	DNAH2	ENSG00000229005	HNF4A-AS1	ENSG00000163762	TM4SF18	ENSG00000163535	SGO2
ENSG00000183935	HTR7P1	ENSG00000229007	EXOSC3P1	ENSG00000163814	CDCP1	ENSG00000163584	RPL22L1
ENSG00000184160	ADRA2C	ENSG00000229314	ORM1	ENSG00000163820	FYCO1	ENSG00000163597	SNHG16
ENSG00000184205	TSPYL2	ENSG00000229944	EIF4EP2	ENSG00000163898	LIPH	ENSG00000163634	THOC7
ENSG00000184226	PCDH9	ENSG00000229956	ZRANB2-AS2	ENSG00000163993	S100P	ENSG00000163636	PSMD6
ENSG00000184305	CCSER1	ENSG00000230629	RPS23P8	ENSG00000164007	CLDN19	ENSG00000163638	ADAMTS9
ENSG00000184374	COLEC10	ENSG00000230953		ENSG00000164023	SGMS2	ENSG00000163655	GMPS
ENSG00000184384	MAML2	ENSG00000231177	LINC00852	ENSG00000164039	BDH2	ENSG00000163682	RPL9
ENSG00000184481	FOXO4	ENSG00000231424		ENSG00000164078	MST1R	ENSG00000163710	PCOLCE2
ENSG00000184492	FOXD4L1	ENSG00000231607	DLEU2	ENSG00000164089	ETNPPL	ENSG00000163754	GYG1
ENSG00000184530	C6orf58	ENSG00000231878	SNRPFP1	ENSG00000164099	PRSS12	ENSG00000163808	KIF15
ENSG00000184613	NELL2	ENSG00000232445		ENSG00000164112	TMEM155	ENSG00000163811	WDR43
ENSG00000184619	KRBA2	ENSG00000232838	PET117	ENSG00000164120	HPGD	ENSG00000163818	LZTFL1
ENSG00000184634	MED12	ENSG00000232906		ENSG00000164123	C4orf45	ENSG00000163884	KLF15
ENSG00000184659	FOXD4L4	ENSG00000233016	SNHG7	ENSG00000164125	GASK1B	ENSG00000163918	RFC4
ENSG00000184678	HIST2H2BE	ENSG00000233514		ENSG00000164136	IL15	ENSG00000163923	RPL39L
ENSG00000184697	CLDN6	ENSG00000234160		ENSG00000164142	FAM160A1	ENSG00000163931	TKT
ENSG00000184809	B3GALT5-AS1	ENSG00000234274	COX7BP2	ENSG00000164181	ELOVL7	ENSG00000163933	RFT1
ENSG00000184867	ARMCX2	ENSG00000234664	HMGN2P5	ENSG00000164188	RANBP3L	ENSG00000163938	GNL3
ENSG00000184939	ZFP90	ENSG00000234851	RPL23AP42	ENSG00000164211	STARD4	ENSG00000164032	H2AFZ
ENSG00000185115	NSMCE3	ENSG00000234964	FABP5P7	ENSG00000164220	F2RL2	ENSG00000164045	CDC25A
ENSG00000185133	INPP5J	ENSG00000235173	HGH1	ENSG00000164251	F2RL1	ENSG00000164053	ATRIP
ENSG00000185168	LINC00482	ENSG00000235912		ENSG00000164266	SPINK1	ENSG00000164070	HSPA4L
ENSG00000185269	NOTUM	ENSG00000236155		ENSG00000164303	ENPP6	ENSG00000164074	ABHD18
ENSG00000185278	ZBTB37	ENSG00000236683	HMGA1P1	ENSG00000164308	ERAP2	ENSG00000164104	HMGB2
ENSG00000185332		ENSG00000238045		ENSG00000164309	CMYA5	ENSG00000164105	SAP30
ENSG00000185339	TCN2	ENSG00000238103	RPL9P7	ENSG00000164342	TLR3	ENSG00000164109	MAD2L1
ENSG00000185495		ENSG00000238105	GOLGA2P5	ENSG00000164344	KLKB1	ENSG00000164134	NAA15
ENSG00000185499	MUC1	ENSG00000238249	HMGN2P17	ENSG00000164403	SHROOM1	ENSG00000164162	ANAPC10
ENSG00000185513	L3MBTL1	ENSG00000238285	MRPL50P2	ENSG00000164404	GDF9	ENSG00000164163	ABCE1
ENSG00000185519	FAM131C	ENSG00000239227		ENSG00000164406	LEAP2	ENSG00000164167	LSM6
ENSG00000185522	LMNTD2	ENSG00000239900	ADSL	ENSG00000164411	GJB7	ENSG00000164182	NDUFAF2
ENSG00000185561	TLCD2	ENSG00000240053	LY6G5B	ENSG00000164418	GRIK2	ENSG00000164346	NSA2
ENSG00000185880	TRIM69	ENSG00000240288	GHRLOS	ENSG00000164463	CREBRF	ENSG00000164484	TMEM200A
ENSG00000186026	ZNF284	ENSG00000240303	ACAD11	ENSG00000164530	PI16	ENSG00000164587	RPS14
ENSG00000186074	CD300LF	ENSG00000241404	EGFL8	ENSG00000164542	KIAA0895	ENSG00000164611	PTTG1
ENSG00000186088	GSAP	ENSG00000242109	NPM1P23	ENSG00000164620	RELL2	ENSG00000164619	BMPER
ENSG00000186188	FFAR4	ENSG00000242125	SNHG3	ENSG00000164692	COL1A2	ENSG00000164647	STEAP1
ENSG00000186198	SLC51B	ENSG00000243414	TICAM2	ENSG00000164742	ADCY1	ENSG00000164649	CDCA7L
ENSG00000186326	RGS9BP	ENSG00000243708	PLA2G4B	ENSG00000164744	SUN3	ENSG00000164687	FABP5
ENSG00000186364	NUDT17	ENSG00000243725	TTC4	ENSG00000164761	TNFRSF11B	ENSG00000164758	MED30
ENSG00000186452	TMPRSS12	ENSG00000244115	DNAJC25-GNG10	ENSG00000164796	CSMD3	ENSG00000164818	DNAAF5
ENSG00000187013	C17orf82	ENSG00000244257	PKD1P1	ENSG00000164850	GPER1	ENSG00000164880	INTS1
ENSG00000187091	PLCD1	ENSG00000244398		ENSG00000164867	NOS3	ENSG00000164941	INTS8
ENSG00000187535	IFT140	ENSG00000245248	USP2-AS1	ENSG00000164938	TP53INP1	ENSG00000164985	PSIP1
ENSG00000187554	TLR5	ENSG00000247137		ENSG00000164949	GEM	ENSG00000165060	FXN
ENSG00000187566	NHLRC1	ENSG00000247810		ENSG00000165028	NIPSNAP3B	ENSG00000165138	ANKS6
ENSG00000187608	ISG15	ENSG00000249992	TMEM158	ENSG00000165046	LETM2	ENSG00000165271	NOL6
ENSG00000187867	PALM3	ENSG00000250251	PKD1P6	ENSG00000165072	MAMDC2	ENSG00000165283	STOML2
ENSG00000187955	COL14A1	ENSG00000250284		ENSG00000165140	FBP1	ENSG00000165304	MELK
ENSG00000187994	RINL	ENSG00000250575		ENSG00000165181	SHOC1	ENSG00000165416	SUGT1
ENSG00000188015	S100A3	ENSG00000250917		ENSG00000165269	AQP7	ENSG00000165449	SLC16A9
ENSG00000188107	EYS	ENSG00000250959	GLUD1P3	ENSG00000165269	AQP7	ENSG00000165480	SKA3
ENSG00000188175	HEPACAM2	ENSG00000251062		ENSG00000165272	AQP3	ENSG00000165490	DDIAS
ENSG00000188177	ZC3H6	ENSG00000251322	SHANK3	ENSG00000165312	OTUD1	ENSG00000165526	RPUSD4
ENSG00000188404	SELL	ENSG00000253203	GUSBP3	ENSG00000165323	FAT3	ENSG00000165556	CDX2
ENSG00000188452	CERKL	ENSG00000253293	HOXA10	ENSG00000165443	PHYHIPL	ENSG00000165609	NUDT5
ENSG00000188493	C19orf54	ENSG00000253368	TRNP1	ENSG00000165471	MBL2	ENSG00000165637	VDAC2
ENSG00000188501	LCTL	ENSG00000253552	HOXA-AS2	ENSG00000165507	DEPP1	ENSG00000165704	HPRT1
ENSG00000188549	CCDC9B	ENSG00000253584		ENSG00000165511	C10orf25	ENSG00000165732	DDX21
ENSG00000188554	NBR1	ENSG00000253945		ENSG00000165548	TMEM63C	ENSG00000165801	ARHGEF40
ENSG00000188643	S100A16	ENSG00000254093	PINX1	ENSG00000165804	ZNF219	ENSG00000165819	METTL3
ENSG00000188707	ZBED6CL	ENSG00000254336		ENSG00000165807	PPP1R36	ENSG00000165891	E2F7
ENSG00000188760	TMEM198	ENSG00000254673		ENSG00000165861	ZFYVE1	ENSG00000165905	LARGE2
ENSG00000188763	FZD9	ENSG00000254827	SLC22A18AS	ENSG00000165899	OTOGL	ENSG00000165912	PACSIN3
ENSG00000188818	ZDHHC11	ENSG00000254852	NPIPA2	ENSG00000165923	AGBL2	ENSG00000165916	PSMC3
ENSG00000188825	LINC00910	ENSG00000255120	OVOL1-AS1	ENSG00000166033	HTRA1	ENSG00000166012	TAF1D
ENSG00000188833	ENTPD8	ENSG00000256238	SUPT16HP1	ENSG00000166035	LIPC	ENSG00000166025	AMOTL1
ENSG00000188959	C9orf152	ENSG00000256566		ENSG00000166046	TCP11L2	ENSG00000166068	SPRED1
ENSG00000188993	LRRC66	ENSG00000256663		ENSG00000166073	GPR176	ENSG00000166165	CKB
ENSG00000189108	IL1RAPL2	ENSG00000256673		ENSG00000166145	SPINT1	ENSG00000166166	TRMT61A
ENSG00000189171	S100A13	ENSG00000257017	HP	ENSG00000166188	ZNF319	ENSG00000166197	NOLC1
ENSG00000189195	BTBD8	ENSG00000257167	TMPO-AS1	ENSG00000166206	GABRB3	ENSG00000166226	CCT2
ENSG00000189195	BTBD8	ENSG00000257411		ENSG00000166268	MYRFL	ENSG00000166228	PCBD1
ENSG00000189223	PAX8-AS1	ENSG00000257524		ENSG00000166278	C2	ENSG00000166263	STXBP4
ENSG00000189423	USP32P3	ENSG00000257893	LINC02404	ENSG00000166313	APBB1	ENSG00000166266	CUL5
ENSG00000196091	MYBPC1	ENSG00000258441	LINC00641	ENSG00000166326	TRIM44	ENSG00000166333	ILK
ENSG00000196136	SERPINA3	ENSG00000258460		ENSG00000166387	PPFIBP2	ENSG00000166337	TAF10
ENSG00000196154	S100A4	ENSG00000258645	HSPE1P2	ENSG00000166529	ZSCAN21	ENSG00000166435	XRRA1
ENSG00000196155	PLEKHG4	ENSG00000259030	FPGT-TNNI3K	ENSG00000166589	CDH16	ENSG00000166441	RPL27A
ENSG00000196167	COLCA1	ENSG00000259171		ENSG00000166592	RRAD	ENSG00000166450	PRTG
ENSG00000196189	SEMA4A	ENSG00000259347		ENSG00000166816	LDHD	ENSG00000166451	CENPN
ENSG00000196220	SRGAP3	ENSG00000259417	CTXND1	ENSG00000166888	STAT6	ENSG00000166508	MCM7
ENSG00000196263	ZNF471	ENSG00000259439	LINC01833	ENSG00000166920	C15orf48	ENSG00000166532	RIMKLB
ENSG00000196267	ZNF836	ENSG00000259479	SORD2P	ENSG00000166924	NYAP1	ENSG00000166582	CENPV
ENSG00000196345	ZKSCAN7	ENSG00000259746	HSPE1P3	ENSG00000166925	TSC22D4	ENSG00000166598	HSP90B1
ENSG00000196511	TPK1	ENSG00000260007		ENSG00000166984	TCP10L2	ENSG00000166788	SAAL1
ENSG00000196542	SPTSSB	ENSG00000260238	PMF1-BGLAP	ENSG00000167080	B4GALNT2	ENSG00000166794	PPIB
ENSG00000196597	ZNF782	ENSG00000260260	SNHG19	ENSG00000167106	FAM102A	ENSG00000166813	KIF7
ENSG00000196693	ZNF33B	ENSG00000260401		ENSG00000167107	ACSF2	ENSG00000166851	PLK1
ENSG00000196747	HIST1H2AI	ENSG00000260549	MT1L	ENSG00000167117	ANKRD40CL	ENSG00000166886	NAB2
ENSG00000196754	S100A2	ENSG00000260604		ENSG00000167183	PRR15L	ENSG00000166938	DIS3L
ENSG00000196787	HIST1H2AG	ENSG00000260804	LINC01963	ENSG00000167191	GPRC5B	ENSG00000166986	MARS
ENSG00000196812	ZSCAN16	ENSG00000261150	EPPK1	ENSG00000167216	KATNAL2	ENSG00000167004	PDIA3
ENSG00000196860	TOMM20L	ENSG00000261236	BOP1	ENSG00000167371	PRRT2	ENSG00000167014	TERB2
ENSG00000196866	HIST1H2AD	ENSG00000261701	HPR	ENSG00000167525	PROCA1	ENSG00000167037	SGSM1
ENSG00000196867	ZFP28	ENSG00000262877		ENSG00000167555	ZNF528	ENSG00000167085	PHB
ENSG00000196890	HIST3H2BB	ENSG00000263272		ENSG00000167619	TMEM145	ENSG00000167088	SNRPD1
ENSG00000196912	ANKRD36B	ENSG00000264350	SNRPGP2	ENSG00000167646	DNAAF3	ENSG00000167264	DUS2
ENSG00000196917	HCAR1	ENSG00000264424	MYH4	ENSG00000167701	GPT	ENSG00000167325	RRM1
ENSG00000196950	SLC39A10	ENSG00000265241	RBM8A	ENSG00000167711	SERPINF2	ENSG00000167491	GATAD2A
ENSG00000196951	SCOC-AS1	ENSG00000265254		ENSG00000167723	TRPV3	ENSG00000167513	CDT1
ENSG00000197013	ZNF429	ENSG00000265590		ENSG00000167733	HSD11B1L	ENSG00000167515	TRAPPC2L
ENSG00000197050	ZNF420	ENSG00000265681	RPL17	ENSG00000167740	CYB5D2	ENSG00000167524	RSKR
ENSG00000197128	ZNF772	ENSG00000266094	RASSF5	ENSG00000167771	RCOR2	ENSG00000167526	RPL13
ENSG00000197180		ENSG00000266402	SNHG25	ENSG00000167772	ANGPTL4	ENSG00000167553	TUBA1C
ENSG00000197181	PIWIL2	ENSG00000267023	LRRC37A16P	ENSG00000167861	HID1	ENSG00000167600	CYP2S1
ENSG00000197182	MIRLET7BHG	ENSG00000267057	LINC01905	ENSG00000167880	EVPL	ENSG00000167641	PPP1R14A
ENSG00000197191	CYSRT1	ENSG00000267652	NPM1P1	ENSG00000167916	KRT24	ENSG00000167658	EEF2
ENSG00000197324	LRP10	ENSG00000268790		ENSG00000167964	RAB26	ENSG00000167670	CHAF1A
ENSG00000197363	ZNF517	ENSG00000268942	CKS1BP3	ENSG00000167971	CASKIN1	ENSG00000167721	TSR1
ENSG00000197408	CYP2B6	ENSG00000270055		ENSG00000167972	ABCA3	ENSG00000167747	C19orf48
ENSG00000197415	VEPH1	ENSG00000271271	UGT2A2	ENSG00000168000	BSCL2	ENSG00000167797	CDK2AP2
ENSG00000197557	TTC30A	ENSG00000271303	SRXN1	ENSG00000168016	TRANK1	ENSG00000167862	MRPL58
ENSG00000197580	BCO2	ENSG00000272679		ENSG00000168079	SCARA5	ENSG00000167967	E4F1
ENSG00000197599	CCDC154	ENSG00000273154		ENSG00000168394	TAP1	ENSG00000167992	VWCE
ENSG00000197603	CPLANE1	ENSG00000273230		ENSG00000168453	HR	ENSG00000168028	RPSA
ENSG00000197653	DNAH10	ENSG00000273706	LHX1	ENSG00000168477	TNXB	ENSG00000168066	SF1
ENSG00000197757	HOXC6	ENSG00000274588	DGKK	ENSG00000168509	HJV	ENSG00000168078	PBK
ENSG00000197779	ZNF81	ENSG00000275088		ENSG00000168528	SERINC2	ENSG00000168090	COPS6
ENSG00000197837	HIST4H4	ENSG00000275152	CCL16	ENSG00000168542	COL3A1	ENSG00000168116	KIAA1586
ENSG00000197841	ZNF181	ENSG00000275700	AATF	ENSG00000168621	GDNF	ENSG00000168126	OR2W6P
ENSG00000197849	OR8G1	ENSG00000275835	TUBGCP5	ENSG00000168743	NPNT	ENSG00000168243	GNG4
ENSG00000197956	S100A6	ENSG00000276043	UHRF1	ENSG00000168843	FSTL5	ENSG00000168268	NT5DC2
ENSG00000197980	LEKR1	ENSG00000276293	PIP4K2B	ENSG00000168913	ENHO	ENSG00000168393	DTYMK
ENSG00000198074	AKR1B10	ENSG00000276529		ENSG00000168936	TMEM129	ENSG00000168411	RFWD3
ENSG00000198113	TOR4A	ENSG00000276672		ENSG00000168939	SPRY3	ENSG00000168439	STIP1
ENSG00000198133	TMEM229B	ENSG00000277758		ENSG00000168955	TM4SF20	ENSG00000168496	FEN1
ENSG00000198168	SVIP	ENSG00000278527		ENSG00000169116	PARM1	ENSG00000168566	SNRNP48
ENSG00000198198	SZT2	ENSG00000279348		ENSG00000169231	THBS3	ENSG00000168653	NDUFS5
ENSG00000198221	AFDN-DT	ENSG00000279392		ENSG00000169239	CA5B	ENSG00000168710	AHCYL1
ENSG00000198429	ZNF69	ENSG00000279970		ENSG00000169242	EFNA1	ENSG00000168872	DDX19A
ENSG00000198443	KRTAP4-1	ENSG00000280079		ENSG00000169247	SH3TC2	ENSG00000169045	HNRNPH1
ENSG00000198467	TPM2	ENSG00000280800		ENSG00000169302	STK32A	ENSG00000169057	MECP2
ENSG00000198468	FLVCR1-DT	ENSG00000281162	LINC01127	ENSG00000169306	IL1RAPL1	ENSG00000169100	SLC25A6
ENSG00000198517	MAFK	ENSG00000281398	SNHG4	ENSG00000169418	NPR1	ENSG00000169139	UBE2V2
ENSG00000198538	ZNF28	ENSG00000281404	LINC01176	ENSG00000169432	SCN9A	ENSG00000169174	PCSK9
ENSG00000198691	ABCA4	ENSG00000281566		ENSG00000169435	RASSF6	ENSG00000169180	XPO6
ENSG00000198718	TOGARAM1	ENSG00000283867	MIR1307	ENSG00000169507	SLC38A11	ENSG00000169189	NSMCE1
ENSG00000198734	F5	ENSG00000284803		ENSG00000169548	ZNF280A	ENSG00000169230	PRELID1
ENSG00000198756	COLGALT2	ENSG00000284946		ENSG00000169554	ZEB2	ENSG00000169255	B3GALNT1
ENSG00000198774	RASSF9	ENSG00000285238		ENSG00000169762	TAPT1	ENSG00000169288	MRPL1
ENSG00000198780	FAM169A	ENSG00000285404		ENSG00000169903	TM4SF4	ENSG00000169291	SHE
ENSG00000198832	SELENOM	ENSG00000285723		ENSG00000169991	IFFO2	ENSG00000169598	DFFB
ENSG00000198838	RYR3	ENSG00000285827		ENSG00000170044	ZPLD1	ENSG00000169607	CKAP2L
ENSG00000198853	RUSC2	ENSG00000286098		ENSG00000170122	FOXD4	ENSG00000169627	BOLA2B
ENSG00000203392		ENSG00000286600		ENSG00000170190	SLC16A5	ENSG00000169679	BUB1
ENSG00000203414	BTBD7P1	ENSG00000288258		ENSG00000170271	FAXDC2	ENSG00000169684	CHRNA5
ENSG00000203497	PDCD4-AS1			ENSG00000170289	CNGB3	ENSG00000169689	CENPX
ENSG00000203499	IQANK1			ENSG00000170345	FOS	ENSG00000169715	MT1E
ENSG00000203650	LINC01285			ENSG00000170381	SEMA3E	ENSG00000169855	ROBO1
ENSG00000203697	CAPN8			ENSG00000170458	CD14	ENSG00000169857	AVEN
ENSG00000203705	TATDN3			ENSG00000170485	NPAS2	ENSG00000169992	NLGN2
ENSG00000203709	MIR29B2CHG			ENSG00000170581	STAT2	ENSG00000170089
ENSG00000203778	FAM229B			ENSG00000170615	SLC26A5	ENSG00000170275	CRTAP
ENSG00000203811	HIST2H3C			ENSG00000170629	DPY19L2P2	ENSG00000170310	STX8
ENSG00000203814	HIST2H2BF			ENSG00000170634	ACYP2	ENSG00000170312	CDK1
ENSG00000203857	HSD3B1			ENSG00000170775	GPR37	ENSG00000170445	HARS
ENSG00000204019	CT83			ENSG00000170927	PKHD1	ENSG00000170515	PA2G4
ENSG00000204237	OXLD1			ENSG00000170935	NCBP2L	ENSG00000170540	ARL6IP1
ENSG00000204248	COL11A2			ENSG00000170954	ZNF415	ENSG00000170577	SIX2
ENSG00000204257	HLA-DMA			ENSG00000170961	HAS2	ENSG00000170638	TRABD
ENSG00000204282	TNRC6C-AS1			ENSG00000170965	PLAC1	ENSG00000170734	POLH
ENSG00000204390	HSPA1L			ENSG00000171116	HSFX1	ENSG00000170779	CDCA4
ENSG00000204396	VWA7			ENSG00000171121	KCNMB3	ENSG00000170854	RIOX2
ENSG00000204482	LST1			ENSG00000171124	FUT3	ENSG00000170860	LSM3
ENSG00000204580	DDR1			ENSG00000171219	CDC42BPG	ENSG00000170889	RPS9
ENSG00000204616	TRIM31			ENSG00000171223	JUNB	ENSG00000170946	DNAJC24
ENSG00000204650	LINC02210			ENSG00000171234	UGT2B7	ENSG00000171016	PYGO1
ENSG00000204758				ENSG00000171346	KRT15	ENSG00000171067	C11orf24
ENSG00000204779	FOXD4L5			ENSG00000171408	PDE7B	ENSG00000171103	TRMT61B
ENSG00000204815	TTC25			ENSG00000171443	ZNF524	ENSG00000171126	KCNG3
ENSG00000204876				ENSG00000171766	GATM	ENSG00000171241	SHCBP1
ENSG00000204947	ZNF425			ENSG00000171903	CYP4F11	ENSG00000171311	EXOSC1
ENSG00000204967	PCDHA4			ENSG00000171992	SYNPO	ENSG00000171444	MCC
ENSG00000205413	SAMD9			ENSG00000172031	EPHX4	ENSG00000171453	POLR1C
ENSG00000205464	ATP6AP1L			ENSG00000172037	LAMB2	ENSG00000171490	RSL1D1
ENSG00000205517	RGL3			ENSG00000172159	FRMD3	ENSG00000171497	PPID
ENSG00000205559	CHKB-DT			ENSG00000172197	MBOAT1	ENSG00000171517	LPAR3
ENSG00000205560	CPT1B			ENSG00000172243	CLEC7A	ENSG00000171557	FGG
ENSG00000205670	SMIM11A			ENSG00000172260	NEGR1	ENSG00000171560	FGA
ENSG00000205683	DPF3			ENSG00000172296	SPTLC3	ENSG00000171564	FGB
ENSG00000205763	RP9P			ENSG00000172348	RCAN2	ENSG00000171566	PLRG1
ENSG00000205791	LOH12CR2			ENSG00000172465	TCEAL1	ENSG00000171757	LRRC34
ENSG00000205808	PLPP6			ENSG00000172478	MAB21L4	ENSG00000171848	RRM2
ENSG00000205809	KLRC2			ENSG00000172497	ACOT12	ENSG00000171858	RPS21
ENSG00000205810	KLRC3			ENSG00000172602	RND1	ENSG00000171863	RPS7
ENSG00000205918	PDPK2P			ENSG00000172738	TMEM217	ENSG00000171865	RNASEH1
ENSG00000206113	CFAP99			ENSG00000172771	EFCAB12	ENSG00000171960	PPIH
ENSG00000211584	SLC48A1			ENSG00000172789	HOXC5	ENSG00000172009	THOP1
ENSG00000212864	RNF208			ENSG00000172828	CES3	ENSG00000172062	SMN1
ENSG00000213073				ENSG00000172830	SSH3	ENSG00000172115	CYCS
ENSG00000213190	MLLT11			ENSG00000172935	MRGPRF	ENSG00000172269	DPAGT1
ENSG00000213654	GPSM3			ENSG00000173080	RXFP4	ENSG00000172301	COPRS
ENSG00000213730	POLD2P1			ENSG00000173157	ADAMTS20	ENSG00000172336	POP7
ENSG00000213859	KCTD11			ENSG00000173193	PARP14	ENSG00000172469	MANEA
ENSG00000213886	UBD			ENSG00000173349	SFT2D3	ENSG00000172572	PDE3A
ENSG00000213888	LINC01521			ENSG00000173482	PTPRM	ENSG00000172809	RPL38
ENSG00000213928	IRF9			ENSG00000173535	TNFRSF10C	ENSG00000172986	GXYLT2
ENSG00000214049	UCA1			ENSG00000173567	ADGRF3	ENSG00000173113	TRMT112
ENSG00000214106	PAXIP1-AS2			ENSG00000173597	SULT1B1	ENSG00000173145	NOC3L
ENSG00000214248				ENSG00000173702	MUC13	ENSG00000173207	CKS1B
ENSG00000214353	VAC14-AS1			ENSG00000173705	SUSD5	ENSG00000173213	TUBB8P12
ENSG00000214425	LRRC37A4P			ENSG00000173706	HEG1	ENSG00000173218	VANGL1
ENSG00000214447	FAM187A			ENSG00000173727		ENSG00000173262	SLC2A14
ENSG00000214456	PLIN5			ENSG00000173762	CD7	ENSG00000173295	FAM86B3P
ENSG00000214787	MS4A4E			ENSG00000173821	RNF213	ENSG00000173406	DAB1
ENSG00000214837	LINC01347			ENSG00000174080	CTSF	ENSG00000173457	PPP1R14B
ENSG00000214900	LINC01588			ENSG00000174125	TLR1	ENSG00000173473	SMARCC1
ENSG00000214944	ARHGEF28			ENSG00000174130	TLR6	ENSG00000173530	TNFRSF10D
ENSG00000214955				ENSG00000174236	REP15	ENSG00000173540	GMPPB
ENSG00000215039	CD27-AS1			ENSG00000174282	ZBTB4	ENSG00000173638	SLC19A1
ENSG00000215068				ENSG00000174292	TNK1	ENSG00000173660	UQCRH
ENSG00000215790	SLC35E2A			ENSG00000174348	PODN	ENSG00000173812	EIF1
ENSG00000217801				ENSG00000174405	LIG4	ENSG00000173894	CBX2
ENSG00000219891	ZSCAN12P1			ENSG00000174599	TRAM1L1	ENSG00000173898	SPTBN2
ENSG00000220785	MTMR9LP			ENSG00000174844	DNAH12	ENSG00000174136	RGMB
ENSG00000221813	OR6B1			ENSG00000174914	OR9G1	ENSG00000174177	CTU2
ENSG00000221817	PPP3CB-AS1			ENSG00000174938	SEZ6L2	ENSG00000174371	EXO1
ENSG00000221869	CEBPD			ENSG00000175155	YPEL2	ENSG00000174444	RPL4
ENSG00000221883	ARIH2OS			ENSG00000175161	CADM2	ENSG00000174547	MRPL11
ENSG00000221926	TRIM16			ENSG00000175175	PPM1E	ENSG00000174748	RPL15
ENSG00000221947	XKR9			ENSG00000175482	POLD4	ENSG00000174775	HRAS
ENSG00000221988	PPT2			ENSG00000175662	TOM1L2	ENSG00000174780	SRP72
ENSG00000221990	EXOC3-AS1			ENSG00000175697	GPR156	ENSG00000174891	RSRC1
ENSG00000221994	ZNF630			ENSG00000175707	KDF1	ENSG00000174915	PTDSS2
ENSG00000221995	TIAF1			ENSG00000175874	CREG2	ENSG00000175054	ATR
ENSG00000222017				ENSG00000175899	A2M	ENSG00000175061	SNHG29
ENSG00000222033	LINC01124			ENSG00000175928	LRRN1	ENSG00000175063	UBE2C
ENSG00000223552	CCR5AS			ENSG00000175984	DENND2C	ENSG00000175093	SPSB4
ENSG00000223561				ENSG00000176046	NUPR1	ENSG00000175193	PARL
ENSG00000223797	ENTPD3-AS1			ENSG00000176153	GPX2	ENSG00000175198	PCCA
ENSG00000223813				ENSG00000176160	HSF5	ENSG00000175216	CKAP5
ENSG00000223820	CFL1P1			ENSG00000176165	FOXG1	ENSG00000175334	BANF1
ENSG00000223855				ENSG00000176170	SPHK1	ENSG00000175354	PTPN2
ENSG00000223891	OSER1-DT			ENSG00000176371	ZSCAN2	ENSG00000175376	EIF1AD
ENSG00000223908				ENSG00000176531	PHLDB3	ENSG00000175390	EIF3F
ENSG00000223949	ROR1-AS1			ENSG00000176532	PRR15	ENSG00000175414	ARL10
ENSG00000224081	SLC44A3-AS1			ENSG00000176593		ENSG00000175538	KCNE3
ENSG00000224086				ENSG00000176597	B3GNT5	ENSG00000175581	MRPL48
ENSG00000224358	TMCO1-AS1			ENSG00000176697	BDNF	ENSG00000175768	TOMM5
ENSG00000224424	PRKAR2A-AS1			ENSG00000176746	MAGEB6	ENSG00000175792	RUVBL1
ENSG00000224462	C4BPAP1			ENSG00000176834	VSIG10	ENSG00000175832	ETV4
ENSG00000224596	ZMIZ1-AS1			ENSG00000176919	C8G	ENSG00000175866	BAIAP2
ENSG00000224609				ENSG00000176920	FUT2	ENSG00000175906	ARL4D
ENSG00000224699	LAMTOR5-AS1			ENSG00000176971	FIBIN	ENSG00000176014	TUBB6
ENSG00000224712	NPIPA3			ENSG00000177025	C19orf18	ENSG00000176102	CSTF3
ENSG00000224805	LINC00853			ENSG00000177030	DEAF1	ENSG00000176142	TMEM39A
ENSG00000224897	POT1-AS1			ENSG00000177076	ACER2	ENSG00000176208	ATAD5
ENSG00000224899	LINC02830			ENSG00000177106	EPS8L2	ENSG00000176209	SMIM19
ENSG00000225062	CATIP-AS1			ENSG00000177181	RIMKLA	ENSG00000176619	LMNB2
ENSG00000225190	PLEKHM1			ENSG00000177303	CASKIN2	ENSG00000176731	RBIS
ENSG00000225265	TAF1A-AS1			ENSG00000177311	ZBTB38	ENSG00000176890	TYMS
ENSG00000225439	BOLA3-AS1			ENSG00000177337	DLGAP1-AS1	ENSG00000176907	TCIM
ENSG00000225506	CYP4A22-AS1			ENSG00000177406		ENSG00000177192	PUS1
ENSG00000225535	LINC01393			ENSG00000177409	SAMD9L	ENSG00000177542	SLC25A22
ENSG00000225680				ENSG00000177459	ERICH5	ENSG00000177600	RPLP2
ENSG00000225762	LINC01389			ENSG00000177576	C18orf32	ENSG00000177602	HASPIN
ENSG00000225778	PROSER2-AS1			ENSG00000177666	PNPLA2	ENSG00000177700	POLR2L
ENSG00000225914	TSBP1-AS1			ENSG00000177685	CRACR2B	ENSG00000177954	RPS27
ENSG00000226147	TUBBP10			ENSG00000177692	DNAJC28	ENSG00000178035	IMPDH2
ENSG00000226149				ENSG00000177728	TMEM94	ENSG00000178057	NDUFAF3
ENSG00000226200	SGMS1-AS1			ENSG00000177990	DPY19L2	ENSG00000178105	DDX10
ENSG00000226240	LINC00381			ENSG00000178038	ALS2CL	ENSG00000178202	POGLUT3
ENSG00000226332				ENSG00000178075	GRAMD1C	ENSG00000178538	CA8
ENSG00000226419	SLC16A1-AS1			ENSG00000178093	TSSK6	ENSG00000178585	CTNNBIP1
ENSG00000226421	SLC25A5P5			ENSG00000178150	ZNF114	ENSG00000178605	GTPBP6
ENSG00000226468				ENSG00000178201	VN1R1	ENSG00000178715
ENSG00000226652	PSMD10P2			ENSG00000178297	TMPRSS9	ENSG00000178772	CPN2
ENSG00000226690				ENSG00000178460	MCMDC2	ENSG00000178814	OPLAH
ENSG00000226754				ENSG00000178473	UCN3	ENSG00000178821	TMEM52
ENSG00000226824				ENSG00000178498	DTX3	ENSG00000178921	PFAS
ENSG00000226891	LINC01359			ENSG00000178568	ERBB4	ENSG00000178982	EIF3K
ENSG00000226919				ENSG00000178573	MAF	ENSG00000178999	AURKB
ENSG00000227038	GTF2IP7			ENSG00000178636		ENSG00000179029	TMEM107
ENSG00000227199	ST7-AS1			ENSG00000178665	ZNF713	ENSG00000179041	RRS1
ENSG00000227210				ENSG00000178685	PARP10	ENSG00000179091	CYC1
ENSG00000227258	SMIM2-AS1			ENSG00000178809	TRIM73	ENSG00000179115	FARSA
ENSG00000227268	KLLN			ENSG00000178826	TMEM139	ENSG00000179218	CALR
ENSG00000227359				ENSG00000178828	RNF186	ENSG00000179241	LDLRAD3
ENSG00000227507	LTB			ENSG00000178878	APOLD1	ENSG00000179271	GADD45GIP1
ENSG00000227533	SLC2A1-AS1			ENSG00000178965	ERICH3	ENSG00000179409	GEMIN4
ENSG00000227733				ENSG00000178977	LINC00324	ENSG00000179958	DCTPP1
ENSG00000227825	SLC9A7P1			ENSG00000179163	FUCA1	ENSG00000179967	PPP1R14BP3
ENSG00000227850	SEPTIN2P1			ENSG00000179292	TMEM151A	ENSG00000180098	TRNAU1AP
ENSG00000227963	RBM15-AS1			ENSG00000179314	WSCD1	ENSG00000180198	RCC1
ENSG00000228010				ENSG00000179399	GPC5	ENSG00000180228	PRKRA
ENSG00000228020	HNRNPA1P46			ENSG00000179406	LINC00174	ENSG00000180329	CCDC43
ENSG00000228063	LYPLAL1-DT			ENSG00000179520	SLC17A8	ENSG00000180535	BHLHA15
ENSG00000228221	LINC00578			ENSG00000179593	ALOX15B	ENSG00000180592	SKIDA1
ENSG00000228274				ENSG00000179818	PCBP1-AS1	ENSG00000180758	GPR157
ENSG00000228412				ENSG00000179869	ABCA13	ENSG00000180767	CHST13
ENSG00000228434				ENSG00000180061	TMEM150B	ENSG00000180817	PPA1
ENSG00000228486	C2orf92			ENSG00000180089	TMEM86B	ENSG00000181026	AEN
ENSG00000228594	FNDC10			ENSG00000180190	TDRP	ENSG00000181163	NPM1
ENSG00000228701	TNKS2-AS1			ENSG00000180340	FZD2	ENSG00000181359	HSP90AA6P
ENSG00000228775	WEE2-AS1			ENSG00000180353	HCLS1	ENSG00000181524	RPL24P4
ENSG00000228791	THRB-AS1			ENSG00000180354	MTURN	ENSG00000181773	GPR3
ENSG00000229043				ENSG00000180425	C11orf71	ENSG00000181924	COA4
ENSG00000229167				ENSG00000180458		ENSG00000182004	SNRPE
ENSG00000229404	LINC00858			ENSG00000180573	HIST1H2AC	ENSG00000182057	OGFRP1
ENSG00000229419	RALGAPA1P1			ENSG00000180574	EIF2S3B	ENSG00000182199	SHMT2
ENSG00000229619	MBNL1-AS1			ENSG00000180660	MAB21L1	ENSG00000182324	KCNJ14
ENSG00000229808				ENSG00000180712	LINC02363	ENSG00000182481	KPNA2
ENSG00000230359	TPI1P2			ENSG00000180772	AGTR2	ENSG00000182712	CMC4
ENSG00000230373	GOLGA6L5P			ENSG00000180881	CAPS2	ENSG00000182774	RPS17
ENSG00000230397	SPTLC1P1			ENSG00000180938	ZNF572	ENSG00000182782	HCAR2
ENSG00000230445	LRRC37A6P			ENSG00000180979	LRRC57	ENSG00000182841	RRP7BP
ENSG00000230487	PSMG3-AS1			ENSG00000181004	BBS12	ENSG00000182899	RPL35A
ENSG00000230490				ENSG00000181104	F2R	ENSG00000182903	ZNF721
ENSG00000230524	COL6A4P1			ENSG00000181218	HIST3H2A	ENSG00000182934	SRPRA
ENSG00000230534				ENSG00000181284	TMEM102	ENSG00000182957	SPATA13
ENSG00000230647				ENSG00000181355	OFCC1	ENSG00000182979	MTA1
ENSG00000230772	VN1R108P			ENSG00000181381	DDX60L	ENSG00000183010	PYCR1
ENSG00000230773				ENSG00000181392	SYNE4	ENSG00000183134	PTGDR2
ENSG00000230882				ENSG00000181444	ZNF467	ENSG00000183199	HSP90AB3P
ENSG00000231013				ENSG00000181458	TMEM45A	ENSG00000183207	RUVBL2
ENSG00000231028	LINC00271			ENSG00000181513	ACBD4	ENSG00000183258	DDX41
ENSG00000231128				ENSG00000181541	MAB21L2	ENSG00000183431	SF3A3
ENSG00000231170				ENSG00000181652	ATG9B	ENSG00000183444	OR7E38P
ENSG00000231185	SPRY4-AS1			ENSG00000181690	PLAG1	ENSG00000183520	UTP11
ENSG00000231249	ITPR1-DT			ENSG00000181751	C5orf30	ENSG00000183527	PSMG1
ENSG00000231304	SGO1-AS1			ENSG00000181938	GINS3	ENSG00000183684	ALYREF
ENSG00000231574	LINC02015			ENSG00000182022	CHST15	ENSG00000183696	UPP1
ENSG00000231721	LINC-PINT			ENSG00000182107	TMEM30B	ENSG00000183747	ACSM2A
ENSG00000231806	PCAT7			ENSG00000182165	TP53TG1	ENSG00000183751	TBL3
ENSG00000231995				ENSG00000182179	UBA7	ENSG00000183765	CHEK2
ENSG00000232006				ENSG00000182272	B4GALNT4	ENSG00000183943	PRKX
ENSG00000232040	ZBED9			ENSG00000182326	C1S	ENSG00000184154	LRTOMT
ENSG00000232098				ENSG00000182327	GLTPD2	ENSG00000184162	NR2C2AP
ENSG00000232110				ENSG00000182463	TSHZ2	ENSG00000184216	IRAK1
ENSG00000232555				ENSG00000182472	CAPN12	ENSG00000184220	CMSS1
ENSG00000232611				ENSG00000182545	RNASE10	ENSG00000184371	CSF1
ENSG00000232756				ENSG00000182568	SATB1	ENSG00000184465	WDR27
ENSG00000232759				ENSG00000182575	NXPH3	ENSG00000184508	HDDC3
ENSG00000232810	TNF			ENSG00000182612	TSPAN10	ENSG00000184661	CDCA2
ENSG00000232859	LYRM9			ENSG00000182685	BRICD5	ENSG00000184831	APOO
ENSG00000232907	DLGAP4-AS1			ENSG00000182759	MAFA	ENSG00000185008	ROBO2
ENSG00000232973	CYP1B1-AS1			ENSG00000182795	C1orf116	ENSG00000185088	RPS27L
ENSG00000233006	MIR3936HG			ENSG00000182796	TMEM198B	ENSG00000185104	FAF1
ENSG00000233058	LINC00884			ENSG00000182836	PLCXD3	ENSG00000185163	DDX51
ENSG00000233215	LINC01687			ENSG00000182902	SLC25A18	ENSG00000185238	PRMT3
ENSG00000233237	LINC00472			ENSG00000182919	C11orf54	ENSG00000185298	CCDC137
ENSG00000233242				ENSG00000182938	OTOP3	ENSG00000185306	C12orf56
ENSG00000233309	RPS6P12			ENSG00000183044	ABAT	ENSG00000185338	SOCS1
ENSG00000233327	USP32P2			ENSG00000183091	NEB	ENSG00000185344	ATP6V0A2
ENSG00000233379				ENSG00000183114	FAM43B	ENSG00000185347	TEDC1
ENSG00000233560	KRT8P39			ENSG00000183208	GDPGP1	ENSG00000185414	MRPL30
ENSG00000233614	DDX11L10			ENSG00000183281	PLGLB1	ENSG00000185437	SH3BGR
ENSG00000233621	LINC01137			ENSG00000183307	TMEM121B	ENSG00000185559	DLK1
ENSG00000233654				ENSG00000183354	KIAA2026	ENSG00000185633	NDUFA4L2
ENSG00000233828	LINC01949			ENSG00000183401	CCDC159	ENSG00000185710	SMG1P4
ENSG00000234156				ENSG00000183508	TENT5C	ENSG00000185721	DRG1
ENSG00000234380	LINC01426			ENSG00000183625	CCR3	ENSG00000186073	C15orf41
ENSG00000234426				ENSG00000183801	OLFML1	ENSG00000186185	KIF18B
ENSG00000234467	SLC25A1P2			ENSG00000183914	DNAH2	ENSG00000186193	SAPCD2
ENSG00000234494	SP2-AS1			ENSG00000183935	HTR7P1	ENSG00000186468	RPS23
ENSG00000234518	PTGES3P1			ENSG00000184068	SREBF2-AS1	ENSG00000186615	KTN1-AS1
ENSG00000234618	RPSAP9			ENSG00000184160	ADRA2C	ENSG00000186654	PRR5
ENSG00000234678	ELF3-AS1			ENSG00000184205	TSPYL2	ENSG00000186687	LYRM7
ENSG00000234771	SLC25A25-AS1			ENSG00000184305	CCSER1	ENSG00000186732	MPPED1
ENSG00000234807	LINC01135			ENSG00000184384	MAML2	ENSG00000186815	TPCN1
ENSG00000234899	SOX9-AS1			ENSG00000184441		ENSG00000186854	TRABD2A
ENSG00000234928	LINC01659			ENSG00000184454	NCMAP	ENSG00000186854	TRABD2A
ENSG00000234949				ENSG00000184481	FOXO4	ENSG00000186871	ERCC6L
ENSG00000235023				ENSG00000184492	FOXD4L1	ENSG00000186998	EMID1
ENSG00000235033				ENSG00000184588	PDE4B	ENSG00000187109	NAP1L1
ENSG00000235052				ENSG00000184613	NELL2	ENSG00000187193	MT1X
ENSG00000235100				ENSG00000184659	FOXD4L4	ENSG00000187325	TAF9B
ENSG00000235194	PPP1R3E			ENSG00000184672	RALYL	ENSG00000187514	PTMA
ENSG00000235280	MCF2L-AS1			ENSG00000184678	HIST2H2BE	ENSG00000187522	HSPA14
ENSG00000235381				ENSG00000184786	TCTE3	ENSG00000187630	DHRS4L2
ENSG00000235493	LINC01967			ENSG00000184792	OSBP2	ENSG00000187741	FANCA
ENSG00000235545				ENSG00000184867	ARMCX2	ENSG00000187790	FANCM
ENSG00000235706	DICER1-AS1			ENSG00000185101	ANO9	ENSG00000187840	EIF4EBP1
ENSG00000235718	MFRP			ENSG00000185133	INPP5J	ENSG00000188002
ENSG00000235897	TM4SF19-AS1			ENSG00000185305	ARL15	ENSG00000188026	RILPL1
ENSG00000235919	ASH1L-AS1			ENSG00000185332		ENSG00000188229	TUBB4B
ENSG00000235944	ZNF815P			ENSG00000185339	TCN2	ENSG00000188312	CENPP
ENSG00000236021				ENSG00000185345	PRKN	ENSG00000188342	GTF2F2
ENSG00000236053	LINC01067			ENSG00000185432	METTL7A	ENSG00000188343	FAM92A
ENSG00000236107	SCN1A-AS1			ENSG00000185453	ZSWIM9	ENSG00000188846	RPL14
ENSG00000236296	GUSBP5			ENSG00000185467	KPNA7	ENSG00000188873	RPL10AP2
ENSG00000236345	SCAT8			ENSG00000185499	MUC1	ENSG00000188976	NOC2L
ENSG00000236384	LINC00479			ENSG00000185513	L3MBTL1	ENSG00000189007	ADAT2
ENSG00000236397	DDX11L2			ENSG00000185519	FAM131C	ENSG00000189159	JPT1
ENSG00000236423	LINC01134			ENSG00000185522	LMNTD2	ENSG00000189266	PNRC2
ENSG00000236445	LINC00608			ENSG00000185561	TLCD2	ENSG00000189306	RRP7A
ENSG00000236529				ENSG00000185686	PRAME	ENSG00000189343	RPS2P46
ENSG00000236679	RPL23AP24			ENSG00000185818	NAT8L	ENSG00000189403	HMGB1
ENSG00000236751	LINC01186			ENSG00000185920	PTCH1	ENSG00000196230	TUBB
ENSG00000236753	MKLN1-AS			ENSG00000185946	RNPC3	ENSG00000196236	XPNPEP3
ENSG00000236790	LINC00299			ENSG00000185950	IRS2	ENSG00000196305	IARS
ENSG00000237036	ZEB1-AS1			ENSG00000185988	PLK5	ENSG00000196352	CD55
ENSG00000237208				ENSG00000186020	ZNF529	ENSG00000196363	WDR5
ENSG00000237248	LINC00987			ENSG00000186026	ZNF284	ENSG00000196365	LONP1
ENSG00000237310				ENSG00000186074	CD300LF	ENSG00000196405	EVL
ENSG00000237457	LINC01351			ENSG00000186088	GSAP	ENSG00000196449	YRDC
ENSG00000237575	PYY2			ENSG00000186188	FFAR4	ENSG00000196497	IPO4
ENSG00000237773				ENSG00000186198	SLC51B	ENSG00000196531	NACA
ENSG00000237840	FAM21FP			ENSG00000186212	SOWAHB	ENSG00000196584	XRCC2
ENSG00000238061				ENSG00000186265	BTLA	ENSG00000196642	RABL6
ENSG00000238120	LINC01589			ENSG00000186326	RGS9BP	ENSG00000196656
ENSG00000239665				ENSG00000186439	TRDN	ENSG00000196715	VKORC1L1
ENSG00000239791				ENSG00000186452	TMPRSS12	ENSG00000196865	NHLRC2
ENSG00000240038	AMY2B			ENSG00000186529	CYP4F3	ENSG00000196924	FLNA
ENSG00000240429	LRRFIP1P1			ENSG00000186567	CEACAM19	ENSG00000196975	ANXA4
ENSG00000240602	AADACP1			ENSG00000186715	MST1L	ENSG00000197008	ZNF138
ENSG00000240922	LSAMP-AS1			ENSG00000186960	LINC01551	ENSG00000197043	ANXA6
ENSG00000241322	CDRT1			ENSG00000186977	KRTAP19-5	ENSG00000197119	SLC25A29
ENSG00000241484	ARHGAP8			ENSG00000187013	C17orf82	ENSG00000197170	PSMD12
ENSG00000241852	C8orf58			ENSG00000187091	PLCD1	ENSG00000197345	MRPL21
ENSG00000242375				ENSG00000187244	BCAM	ENSG00000197358	BNIP3P1
ENSG00000242419	PCDHGC4			ENSG00000187266	EPOR	ENSG00000197451	HNRNPAB
ENSG00000242628				ENSG00000187323	DCC	ENSG00000197498	RPF2
ENSG00000242759	LINC00882			ENSG00000187391	MAGI2	ENSG00000197702	PARVA
ENSG00000243083	LINC00870			ENSG00000187535	IFT140	ENSG00000197713	RPE
ENSG00000243207	PPAN-P2RY11			ENSG00000187566	NHLRC1	ENSG00000197728	RPS26
ENSG00000243224				ENSG00000187608	ISG15	ENSG00000197744	PTMAP2
ENSG00000243335	KCTD7			ENSG00000187650	VMAC	ENSG00000197756	RPL37A
ENSG00000243701	DUBR			ENSG00000187664	HAPLN4	ENSG00000197771	MCMBP
ENSG00000243710	CFAP57			ENSG00000187688	TRPV2	ENSG00000197785	ATAD3A
ENSG00000243789	JMJD7			ENSG00000187758	ADH1A	ENSG00000197858	GPAA1
ENSG00000243896	OR2A7			ENSG00000187867	PALM3	ENSG00000197870	PRB3
ENSG00000243943	ZNF512			ENSG00000187889	FYB2	ENSG00000197958	RPL12
ENSG00000244274	DBNDD2			ENSG00000187908	DMBT1	ENSG00000197989	SNHG12
ENSG00000245017	LINC02453			ENSG00000187955	COL14A1	ENSG00000198000	NOL8
ENSG00000245060	LINC00847			ENSG00000187957	DNER	ENSG00000198034	RPS4X
ENSG00000245105	A2M-AS1			ENSG00000188033	ZNF490	ENSG00000198042	MAK16
ENSG00000245281				ENSG00000188107	EYS	ENSG00000198099	ADH4
ENSG00000245498				ENSG00000188112	C6orf132	ENSG00000198130	HIBCH
ENSG00000245522	LINC02709			ENSG00000188171	ZNF626	ENSG00000198176	TFDP1
ENSG00000245532	NEAT1			ENSG00000188175	HEPACAM2	ENSG00000198208	RPS6KL1
ENSG00000245573	BDNF-AS			ENSG00000188385	JAKMIP3	ENSG00000198242	RPL23A
ENSG00000245648				ENSG00000188404	SELL	ENSG00000198408	OGA
ENSG00000245849	RAD51-AS1			ENSG00000188488	SERPINA5	ENSG00000198417	MT1F
ENSG00000245904				ENSG00000188493	C19orf54	ENSG00000198498	TMA16
ENSG00000246089				ENSG00000188549	CCDC9B	ENSG00000198546	ZNF511
ENSG00000246174	KCTD21-AS1			ENSG00000188554	NBR1	ENSG00000198554	WDHD1
ENSG00000246982				ENSG00000188643	S100A16	ENSG00000198618	PPIAP22
ENSG00000247381	PLUT			ENSG00000188681	TEKT4P2	ENSG00000198668	CALM1
ENSG00000247400	DNAJC3-DT			ENSG00000188687	SLC4A5	ENSG00000198700	IPO9
ENSG00000247708	STX18-AS1			ENSG00000188707	ZBED6CL	ENSG00000198755	RPL10A
ENSG00000248019	FAM13A-AS1			ENSG00000188747	NOXA1	ENSG00000198826	ARHGAP11A
ENSG00000248079	DPH6-DT			ENSG00000188760	TMEM198	ENSG00000198830	HMGN2
ENSG00000248408	LINC02469			ENSG00000188763	FZD9	ENSG00000198836	OPA1
ENSG00000248461	LINC02119			ENSG00000188818	ZDHHC11	ENSG00000198885	ITPRIPL1
ENSG00000248479				ENSG00000188825	LINC00910	ENSG00000198918	RPL39
ENSG00000248489	LINC02062			ENSG00000188833	ENTPD8	ENSG00000198931	APRT
ENSG00000248727	LINC01948			ENSG00000188906	LRRK2	ENSG00000198937	CCDC167
ENSG00000249001				ENSG00000188959	C9orf152	ENSG00000199352	RNA5S1
ENSG00000249459	ZNF286B			ENSG00000188993	LRRC66	ENSG00000200087	SNORA73B
ENSG00000249592				ENSG00000189060	H1F0	ENSG00000203546
ENSG00000249661	TNRC18P1			ENSG00000189067	LITAF	ENSG00000203685	STUM
ENSG00000249916				ENSG00000189108	IL1RAPL2	ENSG00000203760	CENPW
ENSG00000250017				ENSG00000189136	UBE2Q2P1	ENSG00000203875	SNHG5
ENSG00000250127	LINC02108			ENSG00000189144	ZNF573	ENSG00000204220	PFDN6
ENSG00000250303	LINC02762			ENSG00000189157	FAM47E	ENSG00000204394	VARS
ENSG00000250365				ENSG00000189171	S100A13	ENSG00000204519	ZNF551
ENSG00000250387	LINC02197			ENSG00000189184	PCDH18	ENSG00000204628	RACK1
ENSG00000250403				ENSG00000189195	BTBD8	ENSG00000204673	AKT1S1
ENSG00000250412	KLHL2P1			ENSG00000189195	BTBD8	ENSG00000204856	FAM216A
ENSG00000250682	LINC00491			ENSG00000189233	NUGGC	ENSG00000204922	UQCC3
ENSG00000250735				ENSG00000189334	S100A14	ENSG00000205208	C4orf46
ENSG00000250846	EPHA5-AS1			ENSG00000189410	SH2D5	ENSG00000205339	IPO7
ENSG00000250920				ENSG00000189423	USP32P3	ENSG00000205362	MT1A
ENSG00000250999				ENSG00000196091	MYBPC1	ENSG00000205364	MT1M
ENSG00000251056	ANKRD20A17P			ENSG00000196116	TDRD7	ENSG00000205534	SMG1P2
ENSG00000251131				ENSG00000196136	SERPINA3	ENSG00000205571	SMN2
ENSG00000251191	LINC00589			ENSG00000196139	AKR1C3	ENSG00000205571	SMN2
ENSG00000251350	LINC02475			ENSG00000196154	S100A4	ENSG00000205572	SERF1B
ENSG00000251555				ENSG00000196155	PLEKHG4	ENSG00000205572	SERF1B
ENSG00000251562	MALAT1			ENSG00000196159	FAT4	ENSG00000205581	HMGN1
ENSG00000251580	LINC02482			ENSG00000196220	SRGAP3	ENSG00000205659	LIN52
ENSG00000251584				ENSG00000196267	ZNF836	ENSG00000205871	RPS3AP47
ENSG00000251600				ENSG00000196323	ZBTB44	ENSG00000205937	RNPS1
ENSG00000251620	STPG2-AS1			ENSG00000196482	ESRRG	ENSG00000205940	HSP90AB2P
ENSG00000253305	PCDHGB6			ENSG00000196542	SPTSSB	ENSG00000206053	JPT2
ENSG00000253313	C1orf210			ENSG00000196544	BORCS6	ENSG00000206652	RNU1-1
ENSG00000253320	AZIN1-AS1			ENSG00000196562	SULF2	ENSG00000210176	MT-TH
ENSG00000253339				ENSG00000196616	ADH1B	ENSG00000210195	MT-TT
ENSG00000253361				ENSG00000196747	HIST1H2AI	ENSG00000212664
ENSG00000253507				ENSG00000196754	S100A2	ENSG00000212802	RPL15P3
ENSG00000253522	MIR3142HG			ENSG00000196787	HIST1H2AG	ENSG00000213178	RPL22P1
ENSG00000253537	PCDHGA7			ENSG00000196796	NPIPB10P	ENSG00000213213	CCDC183
ENSG00000253598	SLC10A5			ENSG00000196812	ZSCAN16	ENSG00000213228	RPL12P38
ENSG00000253671				ENSG00000196866	HIST1H2AD	ENSG00000213261	EEF1B2P6
ENSG00000253686	LINC01484			ENSG00000196876	SCN8A	ENSG00000213300	HNRNPA3P6
ENSG00000253873	PCDHGA11			ENSG00000196890	HIST3H2BB	ENSG00000213326	RPS7P11
ENSG00000253898	LINC01419			ENSG00000196912	ANKRD36B	ENSG00000213339	QTRT1
ENSG00000253953	PCDHGB4			ENSG00000196972	SMIM10L2B	ENSG00000213347	MXD3
ENSG00000254122	PCDHGB7			ENSG00000197128	ZNF772	ENSG00000213390	ARHGAP19
ENSG00000254211	LINC01485			ENSG00000197165	SULT1A2	ENSG00000213397	HAUS7
ENSG00000254233	LINC02365			ENSG00000197180		ENSG00000213442	RPL18AP3
ENSG00000254245	PCDHGA3			ENSG00000197181	PIWIL2	ENSG00000213465	ARL2
ENSG00000254531				ENSG00000197191	CYSRT1	ENSG00000213523	SRA1
ENSG00000254560	BBOX1-AS1			ENSG00000197273	GUCA2A	ENSG00000213551	DNAJC9
ENSG00000254602				ENSG00000197279	ZNF165	ENSG00000213553	RPLP0P6
ENSG00000254614				ENSG00000197283	SYNGAP1	ENSG00000213740	SERBP1P1
ENSG00000254788	CKLF-CMTM1			ENSG00000197324	LRP10	ENSG00000213741	RPS29
ENSG00000254860	TMEM9B-AS1			ENSG00000197363	ZNF517	ENSG00000213782	DDX47
ENSG00000255153	TOLLIP-AS1			ENSG00000197408	CYP2B6	ENSG00000213885	RPL13AP7
ENSG00000255298	OR8G5			ENSG00000197415	VEPH1	ENSG00000213999	MEF2B
ENSG00000255320				ENSG00000197479	PCDHB11	ENSG00000213999	MEF2B
ENSG00000255330				ENSG00000197536	C5orf56	ENSG00000214026	MRPL23
ENSG00000255641				ENSG00000197580	BCO2	ENSG00000214026	MRPL23
ENSG00000256060	TRAPPC2B			ENSG00000197603	CPLANE1	ENSG00000214063	TSPAN4
ENSG00000256115	LINC02443			ENSG00000197635	DPP4	ENSG00000214113	LYRM4
ENSG00000256427				ENSG00000197653	DNAH10	ENSG00000214114	MYCBP
ENSG00000256443				ENSG00000197748	CFAP43	ENSG00000214263	RPSAP53
ENSG00000256514				ENSG00000197753	LHFPL5	ENSG00000214274	ANG
ENSG00000256870	SLC5A8			ENSG00000197757	HOXC6	ENSG00000214391	TUBAP2
ENSG00000256937	KRT17P8			ENSG00000197808	ZNF461	ENSG00000214485	RPL7P1
ENSG00000257122	RRN3P3			ENSG00000197822	OCLN	ENSG00000214562	NUTM2D
ENSG00000257139	LINC02821			ENSG00000197837	HIST4H4	ENSG00000214578	HMGN2P15
ENSG00000257176				ENSG00000197841	ZNF181	ENSG00000214706	IFRD2
ENSG00000257261				ENSG00000197927	C2orf27A	ENSG00000214736	TOMM6
ENSG00000257335	MGAM			ENSG00000197948	FCHSD1	ENSG00000215021	PHB2
ENSG00000257512				ENSG00000197956	S100A6	ENSG00000215146
ENSG00000257557	PPP1R12A-AS1			ENSG00000197980	LEKR1	ENSG00000215251	FASTKD5
ENSG00000257594	GALNT4			ENSG00000198049	AVPR1B	ENSG00000215305	VPS16
ENSG00000257660	ADCY6-DT			ENSG00000198074	AKR1B10	ENSG00000217930	PAM16
ENSG00000257743	MGAM2			ENSG00000198133	TMEM229B	ENSG00000218175
ENSG00000257800	FNBP1P1			ENSG00000198221	AFDN-DT	ENSG00000218426
ENSG00000258168				ENSG00000198429	ZNF69	ENSG00000219435	CATSPERZ
ENSG00000258294				ENSG00000198455	ZXDB	ENSG00000219470
ENSG00000258303				ENSG00000198467	TPM2	ENSG00000219797	PPIAP9
ENSG00000258457				ENSG00000198468	FLVCR1-DT	ENSG00000219928
ENSG00000258458				ENSG00000198496	NBR2	ENSG00000220370
ENSG00000258474	LINC02313			ENSG00000198513	ATL1	ENSG00000220842	RPL21P16
ENSG00000258545	RHOXF1-AS1			ENSG00000198515	CNGA1	ENSG00000221983	UBA52
ENSG00000258603				ENSG00000198569	SLC34A3	ENSG00000223391
ENSG00000258655	ARHGAP5-AS1			ENSG00000198626	RYR2	ENSG00000223478
ENSG00000258708	SLC25A21-AS1			ENSG00000198690	FAN1	ENSG00000223572	CKMT1A
ENSG00000258744				ENSG00000198691	ABCA4	ENSG00000223822	EEF1A1P1
ENSG00000258839	MC1R			ENSG00000198718	TOGARAM1	ENSG00000223959	AFG3L1P
ENSG00000258900	HNRNPCP1			ENSG00000198732	SMOC1	ENSG00000224043	CCNT2-AS1
ENSG00000258957				ENSG00000198734	F5	ENSG00000224126	UBE2SP2
ENSG00000259153				ENSG00000198740	ZNF652	ENSG00000224420	ADM5
ENSG00000259172				ENSG00000198756	COLGALT2	ENSG00000224543	SNRPGP15
ENSG00000259230	LINC02323			ENSG00000198794	SCAMP5	ENSG00000224578	HNRNPA1P48
ENSG00000259315	ACTG1P17			ENSG00000198838	RYR3	ENSG00000224831	TMEM183B
ENSG00000259363				ENSG00000198853	RUSC2	ENSG00000224837	GCSHP5
ENSG00000259431	THTPA			ENSG00000198944	SOWAHA	ENSG00000224877	NDUFAF8
ENSG00000259581	TYRO3P			ENSG00000198959	TGM2	ENSG00000224908	TIMM8BP2
ENSG00000259728	LINC00933			ENSG00000198963	RORB	ENSG00000225031	EIF4BP7
ENSG00000259780				ENSG00000203396		ENSG00000225200
ENSG00000259803	SLC22A31			ENSG00000203497	PDCD4-AS1	ENSG00000225339
ENSG00000259867				ENSG00000203499	IQANK1	ENSG00000225548	LINC01980
ENSG00000259940				ENSG00000203650	LINC01285	ENSG00000225663	MCRIP1
ENSG00000260025	CRIM1-DT			ENSG00000203668	CHML	ENSG00000225921	NOL7
ENSG00000260219	CD2BP2-DT			ENSG00000203705	TATDN3	ENSG00000226080
ENSG00000260261				ENSG00000203721	LINC00862	ENSG00000226950	DANCR
ENSG00000260267				ENSG00000203778	FAM229B	ENSG00000227097	RPS28P7
ENSG00000260274				ENSG00000203797	DDO	ENSG00000227105	PARP1P1
ENSG00000260285				ENSG00000203811	HIST2H3C	ENSG00000227403	LINC01806
ENSG00000260456	C16orf95			ENSG00000203812	HIST2H2AA3	ENSG00000227470
ENSG00000260534				ENSG00000203814	HIST2H2BF	ENSG00000227525	RPL7P6
ENSG00000260563				ENSG00000203857	HSD3B1	ENSG00000227694	RPL23AP74
ENSG00000260613				ENSG00000204217	BMPR2	ENSG00000228065	LINC01515
ENSG00000260792	LINC02280			ENSG00000204237	OXLD1	ENSG00000228217	PNRC2P1
ENSG00000260834				ENSG00000204248	COL11A2	ENSG00000228278	ORM2
ENSG00000260896	ARLNC1			ENSG00000204257	HLA-DMA	ENSG00000228499	TMSB10P1
ENSG00000260912				ENSG00000204264	PSMB8	ENSG00000228502	EEF1A1P11
ENSG00000260930	LINC01416			ENSG00000204282	TNRC6C-AS1	ENSG00000229005	HNF4A-AS1
ENSG00000260963				ENSG00000204390	HSPA1L	ENSG00000229117	RPL41
ENSG00000261211				ENSG00000204396	VWA7	ENSG00000229119
ENSG00000261235				ENSG00000204406	MBD5	ENSG00000229124	VIM-AS1
ENSG00000261324				ENSG00000204472	AIF1	ENSG00000229132	EIF4A1P10
ENSG00000261455	LINC01003			ENSG00000204525	HLA-C	ENSG00000229314	ORM1
ENSG00000261459				ENSG00000204580	DDR1	ENSG00000229638	RPL4P4
ENSG00000261572				ENSG00000204592	HLA-E	ENSG00000229944	EIF4EP2
ENSG00000261777				ENSG00000204616	TRIM31	ENSG00000229956	ZRANB2-AS2
ENSG00000261787	TCF24			ENSG00000204634	TBC1D8	ENSG00000230383
ENSG00000261934	PCDHGA9			ENSG00000204650	LINC02210	ENSG00000230409	TCEA1P2
ENSG00000261971	MMP25-AS1			ENSG00000204685	STARD7-AS1	ENSG00000230450	NEK2P4
ENSG00000262001	DLGAP1-AS2			ENSG00000204779	FOXD4L5	ENSG00000230629	RPS23P8
ENSG00000262294				ENSG00000204789	ZNF204P	ENSG00000230837	RPL31P2
ENSG00000262619	LINC00621			ENSG00000204802		ENSG00000230953
ENSG00000262655	SPON1			ENSG00000204839	MROH6	ENSG00000231500	RPS18
ENSG00000262772	LINC01977			ENSG00000204859	ZBTB48	ENSG00000231607	DLEU2
ENSG00000262879				ENSG00000204876		ENSG00000231784	DBIL5P
ENSG00000263004				ENSG00000204956	PCDHGA1	ENSG00000231878	SNRPFP1
ENSG00000263155	MYZAP			ENSG00000204965	PCDHA5	ENSG00000232187	FTH1P7
ENSG00000263327	TAPT1-AS1			ENSG00000204967	PCDHA4	ENSG00000232445
ENSG00000263400	TMEM220-AS1			ENSG00000205038	PKHD1L1	ENSG00000232454
ENSG00000263818	RDM1P5			ENSG00000205085	FAM71F2	ENSG00000232472	EEF1B2P3
ENSG00000263843				ENSG00000205301	MGAT4D	ENSG00000232527	LINC02802
ENSG00000264672	SEPTIN4-AS1			ENSG00000205403	CFI	ENSG00000232573	RPL3P4
ENSG00000265158	LRRC37A7P			ENSG00000205413	SAMD9	ENSG00000232906
ENSG00000265763	ZNF488			ENSG00000205464	ATP6AP1L	ENSG00000233270	SNRPEP4
ENSG00000265972	TXNIP			ENSG00000205517	RGL3	ENSG00000233380	RPS2P48
ENSG00000265992	ESRG			ENSG00000205559	CHKB-DT	ENSG00000233426	EIF3FP3
ENSG00000266340				ENSG00000205560	CPT1B	ENSG00000233429	HOTAIRM1
ENSG00000266903				ENSG00000205593	DENND6B	ENSG00000233514
ENSG00000266904	LINC00663			ENSG00000205670	SMIM11A	ENSG00000233868
ENSG00000266921				ENSG00000205683	DPF3	ENSG00000233927	RPS28
ENSG00000266973				ENSG00000205710	C17orf107	ENSG00000233971	RPS20P10
ENSG00000266976				ENSG00000205740		ENSG00000234160
ENSG00000266993				ENSG00000205763	RP9P	ENSG00000234287
ENSG00000267060	PTGES3L			ENSG00000205791	LOH12CR2	ENSG00000234648
ENSG00000267106	ZNF561-AS1			ENSG00000205808	PLPP6	ENSG00000234664	HMGN2P5
ENSG00000267128	RNF157-AS1			ENSG00000205918	PDPK2P	ENSG00000234741	GAS5
ENSG00000267131				ENSG00000205978	NYNRIN	ENSG00000234753	FOXP4-AS1
ENSG00000267309				ENSG00000206567		ENSG00000234851	RPL23AP42
ENSG00000267462				ENSG00000211584	SLC48A1	ENSG00000234964	FABP5P7
ENSG00000267530	LINC01836			ENSG00000212864	RNF208	ENSG00000234975	FTH1P2
ENSG00000267745				ENSG00000213015	ZNF580	ENSG00000235001	EIF4A1P2
ENSG00000267751				ENSG00000213057	C1orf220	ENSG00000235162	C12orf75
ENSG00000267871	ZNF460-AS1			ENSG00000213073		ENSG00000235173	HGH1
ENSG00000267892				ENSG00000213147	RPL23AP60	ENSG00000235174	RPL39P3
ENSG00000267978	MAGEA9B			ENSG00000213190	MLLT11	ENSG00000235912
ENSG00000268104	SLC6A14			ENSG00000213232	PPP1R2P10	ENSG00000236152	MRPS36P1
ENSG00000268416				ENSG00000213424	KRT222	ENSG00000236493	EIF2S2P3
ENSG00000268573				ENSG00000213638	ADAT3	ENSG00000236603	RANP1
ENSG00000268575				ENSG00000213760	ATP6V1G2	ENSG00000236683	HMGA1P1
ENSG00000268670				ENSG00000213886	UBD	ENSG00000236698	EIF1AXP1
ENSG00000268858				ENSG00000213901	SLC23A3	ENSG00000236810	ELOA-AS1
ENSG00000268996	MAN1B1-DT			ENSG00000213918	DNASE1	ENSG00000237550
ENSG00000269001				ENSG00000213928	IRF9	ENSG00000237649	KIFC1
ENSG00000269220	LINC00528			ENSG00000213967	ZNF726	ENSG00000237758	BANF1P3
ENSG00000269313	MAGIX			ENSG00000213996	TM6SF2	ENSG00000238000
ENSG00000269386	RAB11B-AS1			ENSG00000214003	ATP5PBP3	ENSG00000238062	SPATA3-AS1
ENSG00000269834	ZNF528-AS1			ENSG00000214021	TTLL3	ENSG00000238249	HMGN2P17
ENSG00000270016				ENSG00000214049	UCA1	ENSG00000238285	MRPL50P2
ENSG00000270049				ENSG00000214106	PAXIP1-AS2	ENSG00000239227
ENSG00000270177				ENSG00000214174	AMZ2P1	ENSG00000239672	NME1
ENSG00000270344	POC1B-AS1			ENSG00000214353	VAC14-AS1	ENSG00000239704	CDRT4
ENSG00000270362	HMGN3-AS1			ENSG00000214425	LRRC37A4P	ENSG00000239719
ENSG00000270490				ENSG00000214447	FAM187A	ENSG00000239789	MRPS17
ENSG00000270533				ENSG00000214544	GTF2IRD2P1	ENSG00000239900	ADSL
ENSG00000270605				ENSG00000214719		ENSG00000239969
ENSG00000270673	YTHDF3-AS1			ENSG00000214787	MS4A4E	ENSG00000240137	ERICH6-AS1
ENSG00000270820				ENSG00000214900	LINC01588	ENSG00000240207
ENSG00000270882	HIST2H4A			ENSG00000214944	ARHGEF28	ENSG00000240288	GHRLOS
ENSG00000270885	RASL10B			ENSG00000214955		ENSG00000240342	RPS2P5
ENSG00000271270	TMCC1-AS1			ENSG00000214967	NPIPA7	ENSG00000241015	TPM3P9
ENSG00000271538	LINC02427			ENSG00000215039	CD27-AS1	ENSG00000241343	RPL36A
ENSG00000271643				ENSG00000215068		ENSG00000241370	RPP21
ENSG00000271646				ENSG00000215277	RNF212B	ENSG00000241370	RPP21
ENSG00000271741				ENSG00000215769	ARHGAP27P1-BPTFP1-KPNA2P3	ENSG00000241399	CD302
ENSG00000271780				ENSG00000215790	SLC35E2A	ENSG00000241404	EGFL8
ENSG00000272031	ANKRD34A			ENSG00000215861		ENSG00000241431	RPL37P6
ENSG00000272084				ENSG00000215915	ATAD3C	ENSG00000241506	PSMC1P1
ENSG00000272168	CASC15			ENSG00000217128	FNIP1	ENSG00000241634
ENSG00000272267				ENSG00000217236	SP9	ENSG00000242028	HYPK
ENSG00000272369				ENSG00000217801		ENSG00000242109	NPM1P23
ENSG00000272462				ENSG00000217929	CICP18	ENSG00000242125	SNHG3
ENSG00000272468				ENSG00000219565	ZNF259P1	ENSG00000242372	EIF6
ENSG00000272473				ENSG00000219891	ZSCAN12P1	ENSG00000242445	RPL7AP11
ENSG00000272501				ENSG00000220201	ZGLP1	ENSG00000243199
ENSG00000272502				ENSG00000220205	VAMP2	ENSG00000243678	NME2
ENSG00000272549	LINC02538			ENSG00000221843	C2orf16	ENSG00000243725	TTC4
ENSG00000272568				ENSG00000221869	CEBPD	ENSG00000244187	TMEM141
ENSG00000272576				ENSG00000221886	ZBED8	ENSG00000244398
ENSG00000272588				ENSG00000221947	XKR9	ENSG00000244405	ETV5
ENSG00000272645	GTF2IP20			ENSG00000221953	C1orf229	ENSG00000244462	RBM12
ENSG00000272654				ENSG00000221963	APOL6	ENSG00000244563
ENSG00000272657				ENSG00000221994	ZNF630	ENSG00000244716
ENSG00000272769				ENSG00000221995	TIAF1	ENSG00000245205	EEF1A1P4
ENSG00000272872				ENSG00000222033	LINC01124	ENSG00000245248	USP2-AS1
ENSG00000272888	LINC01578			ENSG00000222047	C10orf55	ENSG00000246283
ENSG00000272902	TBC1D8-AS1			ENSG00000223387	LINC02068	ENSG00000247077	PGAM5
ENSG00000272941				ENSG00000223561		ENSG00000247137
ENSG00000272970				ENSG00000223652		ENSG00000247240	UBL7-AS1
ENSG00000273002				ENSG00000223797	ENTPD3-AS1	ENSG00000247626	MARS2
ENSG00000273018	FAM106A			ENSG00000223813		ENSG00000247810
ENSG00000273137				ENSG00000223820	CFL1P1	ENSG00000248008	NRAV
ENSG00000273142	LINC02604			ENSG00000223956	LINC01767	ENSG00000248592	STIMATE-MUSTN1
ENSG00000273151				ENSG00000223972	DDX11L1	ENSG00000248643	RBM14-RBM4
ENSG00000273192				ENSG00000224081	SLC44A3-AS1	ENSG00000249859	PVT1
ENSG00000273270				ENSG00000224189	HAGLR	ENSG00000250273	PSMC1P5
ENSG00000273297				ENSG00000224273		ENSG00000250317	SMIM20
ENSG00000273382				ENSG00000224281	SLC25A5-AS1	ENSG00000250479	CHCHD10
ENSG00000273473				ENSG00000224358	TMCO1-AS1	ENSG00000250571	GLI4
ENSG00000273711				ENSG00000224418	STK24-AS1	ENSG00000250917
ENSG00000273763				ENSG00000224462	C4BPAP1	ENSG00000250982	GAPDHP35
ENSG00000273802	HIST1H2BG			ENSG00000224596	ZMIZ1-AS1	ENSG00000251062
ENSG00000274750	HIST1H3E			ENSG00000224660	SH3BP5-AS1	ENSG00000251201	TMED7-TICAM2
ENSG00000274922				ENSG00000224699	LAMTOR5-AS1	ENSG00000251637	LINC02754
ENSG00000275002				ENSG00000224712	NPIPA3	ENSG00000253204
ENSG00000275074	NUDT18			ENSG00000224810		ENSG00000253250	C8orf88
ENSG00000275160				ENSG00000224897	POT1-AS1	ENSG00000253368	TRNP1
ENSG00000275198				ENSG00000224934		ENSG00000253552	HOXA-AS2
ENSG00000275216				ENSG00000225058		ENSG00000253584
ENSG00000275395	FCGBP			ENSG00000225138	SLC9A3-AS1	ENSG00000253626	EIF5AL1
ENSG00000275481				ENSG00000225265	TAF1A-AS1	ENSG00000253945
ENSG00000275496				ENSG00000225342		ENSG00000254093	PINX1
ENSG00000275713	HIST1H2BH			ENSG00000225506	CYP4A22-AS1	ENSG00000254336
ENSG00000275765				ENSG00000225544		ENSG00000254373
ENSG00000275964				ENSG00000225606		ENSG00000254673
ENSG00000276180	HIST1H4I			ENSG00000225791	TRAM2-AS1	ENSG00000254732
ENSG00000276203	ANKRD20A3			ENSG00000225828	FAM229A	ENSG00000254759	NAP1L1P1
ENSG00000276272				ENSG00000225872	LINC01529	ENSG00000254772	EEF1G
ENSG00000276698				ENSG00000225889		ENSG00000255120	OVOL1-AS1
ENSG00000276791				ENSG00000225914	TSBP1-AS1	ENSG00000255152	MSH5-SAPCD1
ENSG00000276850				ENSG00000225932	CTAGE4	ENSG00000255397
ENSG00000276900				ENSG00000225953	SATB2-AS1	ENSG00000255398	HCAR3
ENSG00000276916				ENSG00000226015	CCT8P1	ENSG00000255717	SNHG1
ENSG00000276966	HIST1H4E			ENSG00000226087		ENSG00000255769	GOLGA2P10
ENSG00000276975	HYDIN2			ENSG00000226147	TUBBP10	ENSG00000255883	FUNDC2P1
ENSG00000276980				ENSG00000226149		ENSG00000255959
ENSG00000277142	LINC00235			ENSG00000226200	SGMS1-AS1	ENSG00000256238	SUPT16HP1
ENSG00000277232	GTSE1-DT			ENSG00000226332		ENSG00000256433
ENSG00000277287				ENSG00000226380		ENSG00000256663
ENSG00000277363	SRCIN1			ENSG00000226587		ENSG00000256673
ENSG00000277599				ENSG00000226648	PLCG1-AS1	ENSG00000256968	SNRPEP2
ENSG00000278050				ENSG00000226652	PSMD10P2	ENSG00000257167	TMPO-AS1
ENSG00000278144				ENSG00000226674	TEX41	ENSG00000257411
ENSG00000278611	ZNF426-DT			ENSG00000226823	SUGT1P1	ENSG00000257553
ENSG00000278828	HIST1H3H			ENSG00000227038	GTF2IP7	ENSG00000257790	EIF4A1P4
ENSG00000278869				ENSG00000227192		ENSG00000258017
ENSG00000278970	HEIH			ENSG00000227199	ST7-AS1	ENSG00000258315	C17orf49
ENSG00000279041				ENSG00000227210		ENSG00000258441	LINC00641
ENSG00000279048				ENSG00000227258	SMIM2-AS1	ENSG00000258608	DNAJC19P9
ENSG00000279179				ENSG00000227268	KLLN	ENSG00000258645	HSPE1P2
ENSG00000279267				ENSG00000227359		ENSG00000259032	ENSAP2
ENSG00000279329				ENSG00000227471	AKR1B15	ENSG00000259171
ENSG00000279419				ENSG00000227533	SLC2A1-AS1	ENSG00000259479	SORD2P
ENSG00000279568				ENSG00000227733		ENSG00000259746	HSPE1P3
ENSG00000279696				ENSG00000227815		ENSG00000259959
ENSG00000279748				ENSG00000227825	SLC9A7P1	ENSG00000260238	PMF1-BGLAP
ENSG00000279878				ENSG00000227850	SEPTIN2P1	ENSG00000260260	SNHG19
ENSG00000279901				ENSG00000227885		ENSG00000260401
ENSG00000279949				ENSG00000227959		ENSG00000260549	MT1L
ENSG00000280234				ENSG00000228010		ENSG00000260604
ENSG00000280353				ENSG00000228020	HNRNPA1P46	ENSG00000260804	LINC01963
ENSG00000280587	LINC01348			ENSG00000228063	LYPLAL1-DT	ENSG00000261236	BOP1
ENSG00000280623	PCAT14			ENSG00000228221	LINC00578	ENSG00000261588
ENSG00000280776	LINC01202			ENSG00000228274		ENSG00000261717
ENSG00000281005	LINC00921			ENSG00000228295	LINC00392	ENSG00000261819
ENSG00000281641	SAMD12-AS1			ENSG00000228412		ENSG00000261884
ENSG00000281731	METTL14-DT			ENSG00000228434		ENSG00000262814	MRPL12
ENSG00000281912	LINC01144			ENSG00000228486	C2orf92	ENSG00000263020
ENSG00000282301	CYP3A7-CYP3A51P			ENSG00000228509		ENSG00000263272
ENSG00000282458	WASH5P			ENSG00000228594	FNDC10	ENSG00000264350	SNRPGP2
ENSG00000282950				ENSG00000228624	HDAC2-AS2	ENSG00000264424	MYH4
ENSG00000282988				ENSG00000228638	FCF1P2	ENSG00000264577
ENSG00000283162				ENSG00000228701	TNKS2-AS1	ENSG00000265241	RBM8A
ENSG00000283175				ENSG00000228775	WEE2-AS1	ENSG00000265590
ENSG00000283321				ENSG00000228791	THRB-AS1	ENSG00000265681	RPL17
ENSG00000283554	LINC02341			ENSG00000228863		ENSG00000265936
ENSG00000283696				ENSG00000228960	OR2A9P	ENSG00000266094	RASSF5
ENSG00000284116				ENSG00000229017	LINC01277	ENSG00000266402	SNHG25
ENSG00000284196				ENSG00000229178		ENSG00000267135
ENSG00000284461				ENSG00000229214	LINC00242	ENSG00000267199
ENSG00000284523				ENSG00000229267	SNHG31	ENSG00000267228
ENSG00000284738				ENSG00000229404	LINC00858	ENSG00000267261
ENSG00000284948				ENSG00000229419	RALGAPA1P1	ENSG00000267561
ENSG00000284956				ENSG00000229466	LINC02627	ENSG00000267652	NPM1P1
ENSG00000284969				ENSG00000229619	MBNL1-AS1	ENSG00000267740
ENSG00000285090				ENSG00000229740		ENSG00000267809	NDUFV2P1
ENSG00000285184				ENSG00000229808		ENSG00000268790
ENSG00000285218				ENSG00000229941		ENSG00000268942	CKS1BP3
ENSG00000285230	RALY-AS1			ENSG00000229962		ENSG00000269343	ZNF587B
ENSG00000285294	LINC00842			ENSG00000230069	LRRC37A15P	ENSG00000269604
ENSG00000285399				ENSG00000230092		ENSG00000269888
ENSG00000285596				ENSG00000230303		ENSG00000269910
ENSG00000285641				ENSG00000230316	FEZF1-AS1	ENSG00000269968
ENSG00000285679				ENSG00000230359	TPI1P2	ENSG00000270647	TAF15
ENSG00000285825	CCDC15-DT			ENSG00000230373	GOLGA6L5P	ENSG00000271109
ENSG00000285872				ENSG00000230442		ENSG00000271793
ENSG00000286011				ENSG00000230445	LRRC37A6P	ENSG00000272410
ENSG00000286021	LINC02822			ENSG00000230487	PSMG3-AS1	ENSG00000272540
ENSG00000286042	LCAL1			ENSG00000230490		ENSG00000272636	DOC2B
ENSG00000286086				ENSG00000230772	VN1R108P	ENSG00000272679
ENSG00000286106				ENSG00000230773		ENSG00000272750
ENSG00000286121				ENSG00000230847	OCLNP1	ENSG00000273184
ENSG00000286169	AHRR			ENSG00000230869	AGAP10P	ENSG00000273398
ENSG00000286406				ENSG00000230882		ENSG00000273568
ENSG00000286450				ENSG00000230894		ENSG00000273658
ENSG00000286529				ENSG00000230987		ENSG00000273706	LHX1
ENSG00000286548				ENSG00000231013		ENSG00000273870
ENSG00000286577				ENSG00000231170		ENSG00000273899	NOL12
ENSG00000286699				ENSG00000231234	SKP1P1	ENSG00000274588	DGKK
ENSG00000286802				ENSG00000231249	ITPR1-DT	ENSG00000274605	PCCA-DT
ENSG00000286806				ENSG00000231473	RB1-DT	ENSG00000275400
ENSG00000286966				ENSG00000231528	FAM225A	ENSG00000275464
ENSG00000286970				ENSG00000231533		ENSG00000275700	AATF
ENSG00000286996				ENSG00000231574	LINC02015	ENSG00000275708	MIR3648-1
ENSG00000287037				ENSG00000231721	LINC-PINT	ENSG00000275895	U2AF1L5
ENSG00000287096				ENSG00000231776	LINC01611	ENSG00000276043	UHRF1
ENSG00000287126				ENSG00000231806	PCAT7	ENSG00000276089
ENSG00000287180				ENSG00000231995		ENSG00000276293	PIP4K2B
ENSG00000287236				ENSG00000231999	LRRC8C-DT	ENSG00000276529
ENSG00000287263				ENSG00000232000	CLCN3P1	ENSG00000276672
ENSG00000287300				ENSG00000232006		ENSG00000276823
ENSG00000287352				ENSG00000232010		ENSG00000277443	MARCKS
ENSG00000287485				ENSG00000232035		ENSG00000277967
ENSG00000287499				ENSG00000232040	ZBED9	ENSG00000277998
ENSG00000287594				ENSG00000232070	TMEM253	ENSG00000278233	RNA5-8SN2
ENSG00000287686				ENSG00000232110		ENSG00000278615	C11orf98
ENSG00000287725				ENSG00000232306		ENSG00000278619	MRM1
ENSG00000287733				ENSG00000232560	LINC01549	ENSG00000279348
ENSG00000287737				ENSG00000232611		ENSG00000279392
ENSG00000287837				ENSG00000232859	LYRM9	ENSG00000279762
ENSG00000287917				ENSG00000232876		ENSG00000279827
ENSG00000288033				ENSG00000232907	DLGAP4-AS1	ENSG00000280079
ENSG00000288187				ENSG00000232940	HCG25	ENSG00000280670	CCDC163
ENSG00000288321				ENSG00000232946		ENSG00000280780	JAKMIP2-AS1
ENSG00000288398				ENSG00000232973	CYP1B1-AS1	ENSG00000280789	PAGR1
				ENSG00000233006	MIR3936HG	ENSG00000280800
				ENSG00000233041	PHGR1	ENSG00000281162	LINC01127
				ENSG00000233058	LINC00884	ENSG00000281398	SNHG4
				ENSG00000233215	LINC01687	ENSG00000281404	LINC01176
				ENSG00000233237	LINC00472	ENSG00000281566
				ENSG00000233327	USP32P2	ENSG00000283041
				ENSG00000233369	GTF2IP4	ENSG00000283149
				ENSG00000233515	LINC01518	ENSG00000283765
				ENSG00000233539		ENSG00000283907
				ENSG00000233621	LINC01137	ENSG00000284803
				ENSG00000233654		ENSG00000284946
				ENSG00000233776	LINC01251	ENSG00000285025
				ENSG00000233937		ENSG00000285238
				ENSG00000234380	LINC01426	ENSG00000285283
				ENSG00000234426		ENSG00000285531
				ENSG00000234432		ENSG00000285723
				ENSG00000234494	SP2-AS1	ENSG00000285827
				ENSG00000234497	ERICH3-AS1	ENSG00000286053	ASDURF
				ENSG00000234518	PTGES3P1	ENSG00000286070	GGT1
				ENSG00000234618	RPSAP9	ENSG00000286099
				ENSG00000234678	ELF3-AS1	ENSG00000286714
				ENSG00000234743	EIF5AP4	ENSG00000288258
				ENSG00000234745	HLA-B
				ENSG00000234771	SLC25A25-AS1
				ENSG00000234810
				ENSG00000234899	SOX9-AS1
				ENSG00000234949
				ENSG00000235023
				ENSG00000235033
				ENSG00000235052
				ENSG00000235142	LINC02532
				ENSG00000235314	LINC00957
				ENSG00000235437	LINC01278
				ENSG00000235438	ESRRAP2
				ENSG00000235493	LINC01967
				ENSG00000235501
				ENSG00000235609
				ENSG00000235663	SAPCD1-AS1
				ENSG00000235669
				ENSG00000235706	DICER1-AS1
				ENSG00000235718	MFRP
				ENSG00000235770	LINC00607
				ENSG00000235781	LINC02569
				ENSG00000235897	TM4SF19-AS1
				ENSG00000235919	ASH1L-AS1
				ENSG00000235927	NEXN-AS1
				ENSG00000235944	ZNF815P
				ENSG00000236021
				ENSG00000236039
				ENSG00000236283
				ENSG00000236296	GUSBP5
				ENSG00000236384	LINC00479
				ENSG00000236397	DDX11L2
				ENSG00000236423	LINC01134
				ENSG00000236445	LINC00608
				ENSG00000236679	RPL23AP24
				ENSG00000236751	LINC01186
				ENSG00000236753	MKLN1-AS
				ENSG00000236754
				ENSG00000236790	LINC00299
				ENSG00000236859	NIFK-AS1
				ENSG00000237172	B3GNT9
				ENSG00000237208
				ENSG00000237248	LINC00987
				ENSG00000237289	CKMT1B
				ENSG00000237310
				ENSG00000237457	LINC01351
				ENSG00000237575	PYY2
				ENSG00000237753
				ENSG00000238102
				ENSG00000238142
				ENSG00000238279
				ENSG00000239305	RNF103
				ENSG00000239435	KCNMB3P1
				ENSG00000239474	KLHL41
				ENSG00000239791
				ENSG00000239945
				ENSG00000240038	AMY2B
				ENSG00000240063
				ENSG00000240429	LRRFIP1P1
				ENSG00000240602	AADACP1
				ENSG00000240764	PCDHGC5
				ENSG00000240990	HOXA11-AS
				ENSG00000241073
				ENSG00000241388	HNF1A-AS1
				ENSG00000241484	ARHGAP8
				ENSG00000241720
				ENSG00000241728
				ENSG00000241772
				ENSG00000242110	AMACR
				ENSG00000242375
				ENSG00000242419	PCDHGC4
				ENSG00000242474
				ENSG00000242588
				ENSG00000242759	LINC00882
				ENSG00000242950	ERVW-1
				ENSG00000243279	PRAF2
				ENSG00000243335	KCTD7
				ENSG00000243347	LINC02045
				ENSG00000243478	AOX2P
				ENSG00000243566	UPK3B
				ENSG00000243646	IL10RB
				ENSG00000243649	CFB
				ENSG00000243943	ZNF512
				ENSG00000244055
				ENSG00000244165	P2RY11
				ENSG00000244270	RPL32P29
				ENSG00000244274	DBNDD2
				ENSG00000244414	CFHR1
				ENSG00000244731	C4A
				ENSG00000244731	C4A
				ENSG00000245060	LINC00847
				ENSG00000245105	A2M-AS1
				ENSG00000245146	MALINC1
				ENSG00000245317
				ENSG00000245498
				ENSG00000245532	NEAT1
				ENSG00000245571	FAM111A-DT
				ENSG00000245849	RAD51-AS1
				ENSG00000245904
				ENSG00000246363	LINC02458
				ENSG00000246792
				ENSG00000246982
				ENSG00000247121
				ENSG00000247381	PLUT
				ENSG00000247708	STX18-AS1
				ENSG00000248015
				ENSG00000248019	FAM13A-AS1
				ENSG00000248121	SMURF2P1
				ENSG00000248144	ADH1C
				ENSG00000248323	LUCAT1
				ENSG00000248461	LINC02119
				ENSG00000248727	LINC01948
				ENSG00000248740	LINC02428
				ENSG00000248874	C5orf17
				ENSG00000249007
				ENSG00000249096	LINC02362
				ENSG00000249242	TMEM150C
				ENSG00000249286	AMD1P3
				ENSG00000249464	LINC01091
				ENSG00000249641	HOXC13-AS
				ENSG00000249661	TNRC18P1
				ENSG00000249673	NOP14-AS1
				ENSG00000249679
				ENSG00000249709	ZNF564
				ENSG00000249846	LINC02021
				ENSG00000250132
				ENSG00000250155
				ENSG00000250303	LINC02762
				ENSG00000250325	IGBP1P4
				ENSG00000250365
				ENSG00000250387	LINC02197
				ENSG00000250436	LINC02499
				ENSG00000250508	LINC02701
				ENSG00000250608
				ENSG00000250669
				ENSG00000250696
				ENSG00000250767
				ENSG00000250799	PRODH2
				ENSG00000250920
				ENSG00000250938
				ENSG00000250986	LINC02600
				ENSG00000251131
				ENSG00000251250
				ENSG00000251350	LINC02475
				ENSG00000251369	ZNF550
				ENSG00000251393
[truncated: 474 more rows]
