# Supplementary material for: Osmolar Modulation Drives Reversible Cell Cycle Exit and Human Pluripotent Cell Differentiation via NF‐κВ and WNT Signaling
Source: Adv Sci (Weinh). 2023 Dec 1;11(7):2307554. doi: 10.1002/advs.202307554 (PMC10870039; doi:10.1002/advs.202307554)
Supplement: Supplementary file 4 — Supporting Information [file ADVS-11-2307554-s011.xlsx]

## Sheet: Table 5
Table 5 - GO terms HUH7.5 PlasOsm vs OsmG
ID	Description	GeneRatio	BgRatio	pvalue	p.adjust	qvalue	geneID	Count	Enriched
GO:0030198	extracellular matrix organization	49/1125	395/18866	9.31349e-07	0.00263902	0.00242685	ITGA3/PHLDB1/IBSP/TLL1/ADAMTS6/LAMC2/COL11A1/NTN4/NFKB2/COL5A3/NID2/ICAM1/CCDC80/RGCC/TGFB1/HPN/ITGB8/SERPINE1/COL9A1/COL7A1/CCN2/MMP19/LOXL2/PDGFRA/ITGA7/ITGAV/LUM/GFOD2/P3H4/CCN1/ITGA10/CSGALNACT1/ADAMTS5/MMP16/CREB3L1/SCUBE1/CAPN2/PTX3/ITGA2/COL1A2/TNFRSF11B/SPINT1/TNXB/ITGAM/HAS2/COL14A1/COL11A2/DDR1/TNF	49	HUH7.5 36h upregulated DEGs
GO:0043062	extracellular structure organization	49/1125	396/18866	1.00305e-06	0.00263902	0.00242685	ITGA3/PHLDB1/IBSP/TLL1/ADAMTS6/LAMC2/COL11A1/NTN4/NFKB2/COL5A3/NID2/ICAM1/CCDC80/RGCC/TGFB1/HPN/ITGB8/SERPINE1/COL9A1/COL7A1/CCN2/MMP19/LOXL2/PDGFRA/ITGA7/ITGAV/LUM/GFOD2/P3H4/CCN1/ITGA10/CSGALNACT1/ADAMTS5/MMP16/CREB3L1/SCUBE1/CAPN2/PTX3/ITGA2/COL1A2/TNFRSF11B/SPINT1/TNXB/ITGAM/HAS2/COL14A1/COL11A2/DDR1/TNF	49	HUH7.5 36h upregulated DEGs
GO:0050729	positive regulation of inflammatory response	25/1125	158/18866	7.20882e-06	0.0126443	0.0116277	CX3CL1/IL17RB/PTGS2/SERPINE1/CNR1/TLR4/TNFRSF11A/SNCA/OSMR/EGFR/PDCD4/IL18/CDK19/FCER1G/NAPEPLD/S100A9/IL15/ITGA2/TLR3/GPRC5B/CLEC7A/TLR6/GPSM3/TNF/NEAT1	25	HUH7.5 36h upregulated DEGs
GO:0045652	regulation of megakaryocyte differentiation	16/1125	82/18866	2.29901e-05	0.0242505	0.0223008	SCIN/TESC/THPO/TNRC6B/MYL9/KAT2B/NFE2/H4C8/L3MBTL1/H4-16/H3C14/H4C14/H3C6/H4C9/H4C5/H3C10	16	HUH7.5 36h upregulated DEGs
GO:0030219	megakaryocyte differentiation	18/1125	100/18866	2.30431e-05	0.0242505	0.0223008	SCIN/TESC/THPO/TNRC6B/MYL9/KAT2B/NFE2/CDKN2B/H4C8/ZNF385A/L3MBTL1/H4-16/H3C14/H4C14/H3C6/H4C9/H4C5/H3C10	18	HUH7.5 36h upregulated DEGs
GO:0001894	tissue homeostasis	33/1125	261/18866	3.6865e-05	0.0323306	0.0297313	WWTR1/USH2A/PTGS2/AKR1B1/LYZ/WHRN/TJP3/GCNT2/PDGFRB/TNFAIP3/CCN2/PTK2B/BBS2/ATP1B2/CRB1/LCA5/TLR4/TNFRSF11A/ABCA12/EGFR/ESAM/UBASH3B/LRRK1/TFF2/TFF1/ZG16B/INAVA/TNFRSF11B/NOS3/GPR137/SERPINA3/ABCA4/PLEKHM1	33	HUH7.5 36h upregulated DEGs
GO:0022613	ribonucleoprotein complex biogenesis	96/957	482/18866	9.32702e-32	3.99154e-28	3.47166e-28	LAS1L/GCFC2/RPUSD1/MTREX/NOP16/RRP12/MRTO4/USP36/WDR3/CLNS1A/EXOSC5/HSP90AA1/DIMT1/NOP14/DDX18/HSP90AB1/PES1/EIF5/CRNKL1/NOP56/RBFA/SUV39H1/PIN4/EIF3J/RPS16/FBL/EIF3B/EIF4H/EXOSC3/C1QBP/GAR1/PRPF19/PTGES3/PAK1IP1/BRIX1/RPL24/RRP9/WDR75/EBNA1BP2/HEATR1/EXOSC8/UTP20/RPP40/SNRPB/DKC1/MYBBP1A/WDR36/NAT10/LTV1/URB2/RSL24D1/WDR12/SNRPF/URB1/RPL11/NVL/SNRPG/EIF2A/RPL7/RPL7A/PDCD11/EIF3M/DHX37/NIFK/UTP14…	96	HUH7.5 36h downregulated DEGs
GO:0042254	ribosome biogenesis	76/957	310/18866	1.58143e-31	3.99154e-28	3.47166e-28	LAS1L/RPUSD1/MTREX/NOP16/RRP12/MRTO4/USP36/WDR3/EXOSC5/DIMT1/NOP14/DDX18/PES1/NOP56/RBFA/SUV39H1/PIN4/RPS16/FBL/EXOSC3/C1QBP/GAR1/PAK1IP1/BRIX1/RPL24/RRP9/WDR75/EBNA1BP2/HEATR1/EXOSC8/UTP20/RPP40/DKC1/MYBBP1A/WDR36/NAT10/LTV1/URB2/RSL24D1/WDR12/URB1/RPL11/NVL/EIF2A/RPL7/RPL7A/PDCD11/DHX37/NIFK/UTP14A/RRP1B/RRP1/FAM207A/RPL26/WDR43/LSM6/NSA2/NOL6/DDX21/NOLC1/RPSA/PA2G4/TRMT61B/RSL1D1/POP7/RBIS/DDX…	76	HUH7.5 36h downregulated DEGs
GO:0006364	rRNA processing	61/957	227/18866	7.77207e-28	1.30778e-24	1.13745e-24	LAS1L/RPUSD1/MTREX/RRP12/MRTO4/USP36/WDR3/EXOSC5/DIMT1/NOP14/DDX18/PES1/NOP56/RBFA/SUV39H1/PIN4/RPS16/FBL/EXOSC3/GAR1/RRP9/WDR75/EBNA1BP2/HEATR1/EXOSC8/UTP20/RPP40/DKC1/WDR36/NAT10/WDR12/URB1/RPL11/NVL/RPL7/RPL7A/PDCD11/DHX37/NIFK/UTP14A/RRP1B/RRP1/FAM207A/RPL26/WDR43/LSM6/NSA2/NOL6/DDX21/NOLC1/PA2G4/TRMT61B/RSL1D1/POP7/DDX10/RRS1/GEMIN4/RPL14/RPF2/NOL8/BOP1	61	HUH7.5 36h downregulated DEGs
GO:0016072	rRNA metabolic process	62/957	238/18866	1.85182e-27	2.33699e-24	2.03261e-24	LAS1L/RPUSD1/MTREX/RRP12/MRTO4/USP36/WDR3/EXOSC5/DIMT1/NOP14/DDX18/PES1/NOP56/RBFA/SUV39H1/PIN4/RPS16/FBL/EXOSC3/GAR1/RRP9/WDR75/EBNA1BP2/HEATR1/EXOSC8/UTP20/RPP40/DKC1/WDR36/NAT10/WDR12/URB1/RPL11/NVL/RPL7/RPL7A/PDCD11/DHX37/NIFK/UTP14A/RRP1B/RRP1/FAM207A/RPL26/WDR43/LSM6/NSA2/NOL6/DDX21/NOLC1/DIS3L/PA2G4/TRMT61B/RSL1D1/POP7/DDX10/RRS1/GEMIN4/RPL14/RPF2/NOL8/BOP1	62	HUH7.5 36h downregulated DEGs
GO:0034660	ncRNA metabolic process	88/957	493/18866	1.41288e-25	1.42644e-22	1.24065e-22	LAS1L/RPUSD1/MTREX/RRP12/MRTO4/USP36/WDR3/TRMT11/EXOSC5/DIMT1/NOP14/DDX18/KHSRP/PUS7/PES1/NOP56/RBFA/METTL4/SUV39H1/PIN4/INTS10/RPS16/FBL/EXOSC3/GAR1/ELP4/CARS1/TENT4A/RRP9/WDR75/FARSB/EBNA1BP2/HEATR1/EXOSC8/UTP20/RPP40/DKC1/YARS1/CARS2/WDR36/NAT10/NARS2/PNPT1/SSB/WDR12/PPA2/URB1/RPL11/NVL/TPRKB/RPL7/RPL7A/PDCD11/DHX37/NIFK/UTP14A/RRP1B/RRP1/FAM207A/CPSF4/RPL26/POLR3K/WDR43/LSM6/NSA2/INTS8/NOL6/D…	88	HUH7.5 36h downregulated DEGs
GO:0034470	ncRNA processing	75/957	400/18866	2.89361e-23	2.43449e-20	2.11741e-20	LAS1L/RPUSD1/MTREX/RRP12/MRTO4/USP36/WDR3/TRMT11/EXOSC5/DIMT1/NOP14/DDX18/PUS7/PES1/NOP56/RBFA/SUV39H1/PIN4/INTS10/RPS16/FBL/EXOSC3/GAR1/ELP4/TENT4A/RRP9/WDR75/EBNA1BP2/HEATR1/EXOSC8/UTP20/RPP40/DKC1/WDR36/NAT10/SSB/WDR12/URB1/RPL11/NVL/TPRKB/RPL7/RPL7A/PDCD11/DHX37/NIFK/UTP14A/RRP1B/RRP1/FAM207A/CPSF4/RPL26/POLR3K/WDR43/LSM6/NSA2/INTS8/NOL6/DDX21/TRMT61A/NOLC1/PA2G4/TRMT61B/RSL1D1/POP7/CTU2/PUS1…	75	HUH7.5 36h downregulated DEGs
GO:0140014	mitotic nuclear division	61/957	286/18866	4.3148e-22	3.11159e-19	2.70632e-19	NCAPD2/SPDL1/SMC1A/SPAG5/ZW10/AURKA/BIRC5/KIF4A/CDC6/RANBP1/VRK1/MYBL2/UBE2S/NCAPG/FBXO5/TTK/TENT4A/SMC4/CDC20/NEK2/NEK6/NCAPH/ZWINT/CENPK/DLGAP5/PKMYT1/KNSTRN/CEP85/CCNB1/PSRC1/LPIN1/CDCA8/DSCC1/NUSAP1/KIF23/KIF11/KIF20B/CENPE/KIF2C/NUF2/CDCA5/MKI67/CHEK1/NCAPD3/USP16/CCNB2/CDC25C/MAD2L1/PTTG1/PLK1/IGF2/CDT1/BUB1/UBE2C/HASPIN/AURKB/RRS1/RCC1/CHEK2/KIF18B/PINX1	61	HUH7.5 36h downregulated DEGs
GO:0007059	chromosome segregation	64/957	334/18866	1.62317e-20	1.02422e-17	8.9082e-18	NCAPD2/SPDL1/SMC1A/NUP37/SPAG5/TOP2B/ZW10/BIRC5/KIF4A/CDC6/FAM83D/UBE2I/CCNE1/NCAPG/FBXO5/TTK/TENT4A/SMC4/TTL/CDC20/NEK2/NEK6/NCAPH/ZWINT/CENPK/HJURP/DLGAP5/KNSTRN/CEP85/TOP2A/CCNB1/PSRC1/CDCA8/DSCC1/NUSAP1/KIF23/CENPE/KIF2C/NUF2/CDCA5/MKI67/NCAPD3/SPC25/SKA1/SMC6/MAD2L1/PTTG1/SKA3/CENPN/PLK1/TERB2/CDT1/FEN1/BUB1/UBE2C/CCNE2/HASPIN/AURKB/RRS1/RCC1/CDCA2/KIF18B/MCMBP/PINX1	64	HUH7.5 36h downregulated DEGs
GO:0000070	mitotic sister chromatid segregation	42/957	161/18866	5.15508e-19	2.89143e-16	2.51484e-16	NCAPD2/SPDL1/SMC1A/SPAG5/ZW10/KIF4A/CDC6/NCAPG/FBXO5/TTK/TENT4A/SMC4/CDC20/NEK2/NEK6/NCAPH/ZWINT/CENPK/DLGAP5/KNSTRN/CCNB1/PSRC1/CDCA8/DSCC1/NUSAP1/KIF23/CENPE/KIF2C/NUF2/CDCA5/NCAPD3/MAD2L1/PTTG1/PLK1/CDT1/BUB1/UBE2C/HASPIN/AURKB/RRS1/KIF18B/PINX1	42	HUH7.5 36h downregulated DEGs
GO:0006260	DNA replication	55/957	273/18866	7.91139e-19	3.99367e-16	3.47352e-16	DBF4/RAD51/MCM10/MCM2/TIPIN/POLD3/ORC1/CLSPN/CDC45/CDC6/GINS1/SAMHD1/METTL4/POLA1/MCM4/CCNE1/DNAJC2/RFC5/FBXO5/CACYBP/RBBP6/CDK2/E2F8/GINS2/PCNA/NASP/DSCC1/HMGA1/DNA2/TICRR/CCNA2/GINS4/CHEK1/CHAF1B/LRWD1/RFC4/E2F7/MCM7/PCLAF/RRM1/CDT1/CHAF1A/E4F1/FEN1/RRM2/EXO1/ATR/CCNE2/ATAD5/ALYREF/CHEK2/FAF1/NAP1L1/FAM111B/MCMBP	55	HUH7.5 36h downregulated DEGs
GO:0000819	sister chromatid segregation	46/957	196/18866	1.06503e-18	4.88751e-16	4.25094e-16	NCAPD2/SPDL1/SMC1A/SPAG5/TOP2B/ZW10/KIF4A/CDC6/NCAPG/FBXO5/TTK/TENT4A/SMC4/CDC20/NEK2/NEK6/NCAPH/ZWINT/CENPK/DLGAP5/KNSTRN/TOP2A/CCNB1/PSRC1/CDCA8/DSCC1/NUSAP1/KIF23/CENPE/KIF2C/NUF2/CDCA5/NCAPD3/MAD2L1/PTTG1/PLK1/CDT1/FEN1/BUB1/UBE2C/HASPIN/AURKB/RRS1/KIF18B/MCMBP/PINX1	46	HUH7.5 36h downregulated DEGs
GO:0000280	nuclear division	70/957	428/18866	2.30596e-18	9.70039e-16	8.43697e-16	NCAPD2/SPDL1/RAD51/SMC1A/SPAG5/TOP2B/RAD54L/ZW10/AURKA/BIRC5/KIF4A/CDC6/RANBP1/VRK1/MYBL2/CCNE1/UBE2S/NCAPG/FBXO5/TTK/TENT4A/SMC4/CDC20/NEK2/NEK6/NCAPH/MND1/ZWINT/CENPK/DLGAP5/PKMYT1/KNSTRN/CEP85/TOP2A/CCNB1/PSRC1/LPIN1/CDCA8/DSCC1/NUSAP1/KIF23/KIF11/KIF20B/CENPE/KIF2C/NUF2/CDCA5/MKI67/CHEK1/NCAPD3/USP16/CCNB2/CDC25C/MAD2L1/PTTG1/PLK1/TERB2/IGF2/CDT1/BUB1/UBE2C/CCNE2/HASPIN/AURKB/RRS1/RCC1/CHEK2/…	70	HUH7.5 36h downregulated DEGs
GO:0048285	organelle fission	72/957	476/18866	5.9165e-17	2.29742e-14	1.9982e-14	NCAPD2/SPDL1/RAD51/SMC1A/SPAG5/TOP2B/RAD54L/ZW10/AURKA/BIRC5/KIF4A/CDC6/RANBP1/VRK1/MYBL2/CCNE1/UBE2S/NCAPG/FBXO5/TTK/TENT4A/SMC4/CDC20/NEK2/NEK6/NCAPH/MND1/ZWINT/CENPK/DLGAP5/PKMYT1/KNSTRN/CEP85/TOP2A/CCNB1/PSRC1/LPIN1/CDCA8/DSCC1/NUSAP1/KIF23/KIF11/KIF20B/CENPE/KIF2C/NUF2/MTFR2/CDCA5/MKI67/CHEK1/NCAPD3/USP16/CCNB2/CDC25C/MAD2L1/PTTG1/PLK1/TERB2/IGF2/CDT1/BUB1/UBE2C/CCNE2/HASPIN/AURKB/RRS1/RCC1/…	72	HUH7.5 36h downregulated DEGs
GO:0098813	nuclear chromosome segregation	51/957	272/18866	3.50855e-16	1.26508e-13	1.10031e-13	NCAPD2/SPDL1/SMC1A/SPAG5/TOP2B/ZW10/KIF4A/CDC6/FAM83D/CCNE1/NCAPG/FBXO5/TTK/TENT4A/SMC4/TTL/CDC20/NEK2/NEK6/NCAPH/ZWINT/CENPK/DLGAP5/KNSTRN/TOP2A/CCNB1/PSRC1/CDCA8/DSCC1/NUSAP1/KIF23/CENPE/KIF2C/NUF2/CDCA5/NCAPD3/MAD2L1/PTTG1/PLK1/TERB2/CDT1/FEN1/BUB1/UBE2C/CCNE2/HASPIN/AURKB/RRS1/KIF18B/MCMBP/PINX1	51	HUH7.5 36h downregulated DEGs
GO:0006261	DNA-dependent DNA replication	37/957	151/18866	6.0161e-16	2.02462e-13	1.76092e-13	DBF4/RAD51/MCM10/MCM2/TIPIN/POLD3/ORC1/CDC45/CDC6/GINS1/SAMHD1/METTL4/POLA1/MCM4/CCNE1/RFC5/FBXO5/CDK2/E2F8/GINS2/PCNA/DSCC1/HMGA1/DNA2/TICRR/GINS4/LRWD1/RFC4/E2F7/MCM7/CDT1/FEN1/CCNE2/ATAD5/ALYREF/CHEK2/MCMBP	37	HUH7.5 36h downregulated DEGs
GO:0042273	ribosomal large subunit biogenesis	25/957	74/18866	1.02058e-14	3.21992e-12	2.80055e-12	LAS1L/NOP16/MRTO4/DDX18/PES1/PAK1IP1/BRIX1/RPL24/EBNA1BP2/RSL24D1/WDR12/URB1/RPL11/NVL/RPL7/RPL7A/NIFK/RPL26/NSA2/RSL1D1/RRS1/NPM1/RPL14/RPF2/BOP1	25	HUH7.5 36h downregulated DEGs
GO:0000075	cell cycle checkpoint	40/957	219/18866	1.36272e-12	4.04648e-10	3.51945e-10	SPDL1/TIPIN/TOP2B/ORC1/ZW10/AURKA/CLSPN/CDC45/CDC6/MSH2/PRPF19/TTK/TFDP2/CDC20/ZWINT/CDK2/E2F8/TOP2A/PCNA/CCNB1/DNA2/TICRR/CARM1/CHEK1/HMGA2/CDC25C/NAE1/RPL26/MAD2L1/E2F7/WEE1/PLK1/CDT1/BUB1/ATR/AURKB/CHEK2/RPS27L/H2AX/TFDP1	40	HUH7.5 36h downregulated DEGs
GO:0007093	mitotic cell cycle checkpoint	34/957	166/18866	2.3519e-12	6.59576e-10	5.7367e-10	SPDL1/TIPIN/TOP2B/ORC1/ZW10/AURKA/CLSPN/CDC6/MSH2/TTK/TFDP2/CDC20/ZWINT/CDK2/E2F8/TOP2A/PCNA/CCNB1/TICRR/CARM1/HMGA2/CDC25C/NAE1/RPL26/MAD2L1/E2F7/WEE1/PLK1/CDT1/BUB1/AURKB/CHEK2/RPS27L/TFDP1	34	HUH7.5 36h downregulated DEGs
GO:0044786	cell cycle DNA replication	21/957	65/18866	3.75979e-12	9.98916e-10	8.68813e-10	DBF4/RAD51/MCM2/TIPIN/POLD3/CDC45/GINS1/POLA1/MCM4/RFC5/FBXO5/E2F8/PCNA/DNA2/RFC4/E2F7/MCM7/CDT1/FEN1/ATAD5/CHEK2	21	HUH7.5 36h downregulated DEGs
GO:0051983	regulation of chromosome segregation	26/957	107/18866	1.58916e-11	4.01104e-09	3.48862e-09	SPDL1/SPAG5/ZW10/CDC6/FBXO5/TTK/TTL/CDC20/NEK2/NEK6/DLGAP5/KNSTRN/CCNB1/CENPE/KIF2C/CDCA5/MKI67/SMC6/MAD2L1/PTTG1/PLK1/CDT1/FEN1/BUB1/UBE2C/AURKB	26	HUH7.5 36h downregulated DEGs
GO:0000723	telomere maintenance	32/957	161/18866	2.40461e-11	5.78023e-09	5.02739e-09	RAD51/POLD3/HSP90AA1/HNRNPC/HSP90AB1/POLA1/ACD/CCNE1/GAR1/PTGES3/RFC5/NEK2/TCP1/DKC1/PCNA/NAT10/MYC/DNA2/HNRNPD/PARP1/CCT6A/CCT5/SMC6/RFC4/GNL3/TERT/FEN1/EXO1/ATR/CCNE2/AURKB/PINX1	32	HUH7.5 36h downregulated DEGs
GO:1901987	regulation of cell cycle phase transition	61/957	486/18866	5.66711e-11	1.30034e-08	1.13098e-08	DBF4/BID/SPDL1/HMMR/HSP90AA1/RBL1/SMARCD3/ORC1/ZW10/AURKA/TFAP4/CLSPN/CDC45/CDC6/FAM83D/EZH2/FBXO5/TTK/TFDP2/ALMS1/CDC20/NEK2/NEK6/CDK2/DLGAP5/E2F8/PCNA/CCNB1/CDK4/RDX/HAUS2/CENPE/TICRR/AKT1/CARM1/PLK4/CDCA5/CEP78/CHEK1/HMGA2/CDC25C/NAE1/RPL26/CDC25A/MAD2L1/TERT/E2F7/WEE1/PLK1/CDT1/BUB1/UBE2C/CKAP5/ATAD5/AURKB/NPM1/CHEK2/RPS27L/TFDP1/HAUS7/PINX1	61	HUH7.5 36h downregulated DEGs
GO:0033044	regulation of chromosome organization	50/957	356/18866	6.06077e-11	1.33021e-08	1.15695e-08	SPDL1/MCM2/ZW10/DNMT3B/HNRNPC/CDC45/CDC6/METTL4/ACD/GATA3/KAT2A/FBXO5/TTK/CDC20/NEK2/MYB/NEK6/TCP1/DLGAP5/DKC1/TOP2A/CCNB1/NAT10/MYC/HMGA1/HNRNPD/CENPE/WDR61/PARP1/CDCA5/CCT6A/MKI67/CHEK1/CCT5/AUTS2/GNL3/MAD2L1/PTTG1/CENPV/PLK1/IGF2/CDT1/FEN1/BUB1/ATR/UBE2C/AURKB/PAX5/WDR5/PINX1	50	HUH7.5 36h downregulated DEGs
GO:0045787	positive regulation of cell cycle	53/957	396/18866	1.00206e-10	2.10766e-08	1.83315e-08	DBF4/MLXIPL/SPAG5/SMARCD3/AURKA/TFAP4/CDC45/CDC6/HSP90AB1/RANBP1/FAM83D/EZH2/RPS6KB1/SLC6A4/FBXO5/TFDP2/TTL/CDK2/RPL23/DLGAP5/E2F8/MYBBP1A/PCNA/CCNB1/PSRC1/CDK4/RDX/NUSAP1/KIF23/KIF20B/ASCL1/AKT1/CARM1/PLK4/CDCA5/CHEK1/HMGA2/CDC25C/RPL26/CDC25A/MAD2L1/TERT/E2F7/CENPV/IGF2/CDT1/FEN1/UBE2C/ATAD5/AURKB/NPM1/CHEK2/TFDP1	53	HUH7.5 36h downregulated DEGs
GO:0031570	DNA integrity checkpoint	31/957	161/18866	1.14801e-10	2.31807e-08	2.01615e-08	TIPIN/TOP2B/ORC1/AURKA/CLSPN/CDC45/CDC6/MSH2/PRPF19/TFDP2/CDK2/E2F8/TOP2A/PCNA/CCNB1/DNA2/TICRR/CARM1/CHEK1/HMGA2/CDC25C/NAE1/RPL26/E2F7/PLK1/CDT1/ATR/CHEK2/RPS27L/H2AX/TFDP1	31	HUH7.5 36h downregulated DEGs
GO:1901990	regulation of mitotic cell cycle phase transition	57/957	448/18866	1.4484e-10	2.67589e-08	2.32737e-08	BID/SPDL1/HMMR/HSP90AA1/RBL1/SMARCD3/ORC1/ZW10/AURKA/TFAP4/CLSPN/CDC45/CDC6/EZH2/FBXO5/TTK/TFDP2/ALMS1/CDC20/NEK2/NEK6/CDK2/DLGAP5/E2F8/PCNA/CCNB1/CDK4/RDX/HAUS2/CENPE/TICRR/AKT1/CARM1/PLK4/CDCA5/CEP78/HMGA2/CDC25C/NAE1/RPL26/CDC25A/MAD2L1/TERT/E2F7/WEE1/PLK1/CDT1/BUB1/UBE2C/CKAP5/ATAD5/AURKB/CHEK2/RPS27L/TFDP1/HAUS7/PINX1	57	HUH7.5 36h downregulated DEGs
GO:2000278	regulation of DNA biosynthetic process	25/957	109/18866	1.49091e-10	2.67589e-08	2.32737e-08	HSP90AA1/HNRNPC/HSP90AB1/ACD/DNAJC2/PTGES3/RFC5/NEK2/TCP1/DKC1/RGN/PCNA/NAT10/DSCC1/MYC/HNRNPD/NVL/CCT6A/CCT5/GJA1/RFC4/ATR/AURKB/TFDP1/PINX1	25	HUH7.5 36h downregulated DEGs
GO:0051052	regulation of DNA metabolic process	50/957	365/18866	1.49471e-10	2.67589e-08	2.32737e-08	RAD51/HSP90AA1/HNRNPC/MSH2/HSP90AB1/ACD/DNAJC2/EXOSC3/GATA3/PTGES3/RAD51AP1/RFC5/MSH6/NEK2/TCP1/CDK2/DEK/AUNIP/DKC1/RGN/PCNA/MBD2/NAT10/DSCC1/MYC/HNRNPD/TICRR/AKT1/NVL/PARP1/CCT6A/CHEK1/HMGA2/CCT5/GJA1/EYA3/RFC4/GNL3/CDT1/ATR/ATAD5/AURKB/NPM1/FANCB/KPNA2/ALYREF/H2AX/HMGB1/TFDP1/PINX1	50	HUH7.5 36h downregulated DEGs
GO:0034502	protein localization to chromosome	22/957	85/18866	1.54322e-10	2.67589e-08	2.32737e-08	SPDL1/ZW10/MSH2/ACD/EZH2/TTK/CENPA/TCP1/DKC1/CARM1/CDCA5/CCT6A/CCT5/LRWD1/GNL3/TERT/PLK1/CDT1/ATR/HASPIN/AURKB/PINX1	22	HUH7.5 36h downregulated DEGs
GO:0007088	regulation of mitotic nuclear division	31/957	163/18866	1.59027e-10	2.67589e-08	2.32737e-08	SPDL1/ZW10/AURKA/CDC6/RANBP1/FBXO5/TTK/CDC20/NEK2/NEK6/DLGAP5/PKMYT1/CEP85/CCNB1/NUSAP1/KIF11/KIF20B/CENPE/CDCA5/MKI67/CHEK1/CDC25C/MAD2L1/PTTG1/PLK1/IGF2/CDT1/BUB1/UBE2C/AURKB/RCC1	31	HUH7.5 36h downregulated DEGs
GO:0000082	G1/S transition of mitotic cell cycle	43/957	287/18866	1.71128e-10	2.78662e-08	2.42368e-08	DBF4/BID/MCM10/MCM2/RBL1/ORC1/AURKA/CDC45/CDC6/POLA1/MCM4/CCNE1/EZH2/RPS6KB1/FBXO5/TFDP2/CDK2/E2F8/PCNA/NASP/CCNB1/CDK4/MYC/RDX/AKT1/CARM1/SKP2/CDC25C/RPL26/CDC25A/TERT/E2F7/WEE1/MCM7/CDT1/RRM2/ID4/CCNE2/RCC1/CHEK2/RPS27L/TFDP1/DHFR	43	HUH7.5 36h downregulated DEGs
GO:0044843	cell cycle G1/S phase transition	45/957	310/18866	1.86403e-10	2.9405e-08	2.55752e-08	DBF4/BID/MCM10/MCM2/RBL1/ORC1/AURKA/CDC45/CDC6/FAM83D/POLA1/MCM4/CCNE1/EZH2/RPS6KB1/FBXO5/TFDP2/CDK2/E2F8/PCNA/NASP/CCNB1/CDK4/MYC/RDX/AKT1/CARM1/CCNA2/SKP2/CDC25C/RPL26/CDC25A/TERT/E2F7/WEE1/MCM7/CDT1/RRM2/ID4/CCNE2/RCC1/CHEK2/RPS27L/TFDP1/DHFR	45	HUH7.5 36h downregulated DEGs
GO:0032200	telomere organization	32/957	174/18866	1.99304e-10	3.04875e-08	2.65167e-08	RAD51/POLD3/HSP90AA1/HNRNPC/HSP90AB1/POLA1/ACD/CCNE1/GAR1/PTGES3/RFC5/NEK2/TCP1/DKC1/PCNA/NAT10/MYC/DNA2/HNRNPD/PARP1/CCT6A/CCT5/SMC6/RFC4/GNL3/TERT/FEN1/EXO1/ATR/CCNE2/AURKB/PINX1	32	HUH7.5 36h downregulated DEGs
GO:0090068	positive regulation of cell cycle process	44/957	302/18866	2.63602e-10	3.91371e-08	3.40397e-08	DBF4/SPAG5/SMARCD3/AURKA/CDC45/CDC6/RANBP1/FAM83D/EZH2/FBXO5/TFDP2/CDK2/RPL23/DLGAP5/E2F8/MYBBP1A/PCNA/CCNB1/CDK4/RDX/NUSAP1/KIF23/KIF20B/AKT1/CARM1/PLK4/CDCA5/HMGA2/CDC25C/RPL26/CDC25A/MAD2L1/TERT/E2F7/CENPV/IGF2/CDT1/FEN1/UBE2C/ATAD5/AURKB/NPM1/CHEK2/TFDP1	44	HUH7.5 36h downregulated DEGs
GO:0033260	nuclear DNA replication	18/957	60/18866	5.17494e-10	7.46374e-08	6.49163e-08	DBF4/RAD51/MCM2/TIPIN/POLD3/CDC45/GINS1/POLA1/MCM4/RFC5/PCNA/DNA2/RFC4/MCM7/CDT1/FEN1/ATAD5/CHEK2	18	HUH7.5 36h downregulated DEGs
GO:1902850	microtubule cytoskeleton organization involved in mitosis	28/957	144/18866	7.18288e-10	1.0072e-07	8.76018e-08	SPDL1/SMC1A/ZW10/AURKA/BIRC5/KIF4A/MYBL2/TTK/CENPA/CDC20/NEK2/DLGAP5/CCNB1/PSRC1/NUSAP1/KIF23/KIF11/CENPE/NUF2/SPC25/GJA1/MAD2L1/PLK1/CKAP5/AURKB/RCC1/CHEK2/SAPCD2	28	HUH7.5 36h downregulated DEGs
GO:0051304	chromosome separation	22/957	94/18866	1.24722e-09	1.70161e-07	1.47999e-07	NCAPD2/SPDL1/TOP2B/ZW10/CDC6/FBXO5/TTK/CDC20/NEK6/NCAPH/DLGAP5/TOP2A/CCNB1/CENPE/NCAPD3/MAD2L1/PTTG1/PLK1/CDT1/BUB1/UBE2C/AURKB	22	HUH7.5 36h downregulated DEGs
GO:0010948	negative regulation of cell cycle process	47/957	359/18866	2.4134e-09	3.20601e-07	2.78844e-07	MLXIPL/SPDL1/RAD51/RBL1/ORC1/ZW10/AURKA/TFAP4/CLSPN/CDC6/HSP90AB1/EZH2/KAT2A/FBXO5/TTK/TFDP2/CDC20/NEK2/CDK2/RPL23/E2F8/PCNA/CCNB1/CDK4/TICRR/CARM1/CHEK1/HMGA2/PCGF6/CDC25C/NAE1/RPL26/CCNF/MAD2L1/PTTG1/E2F7/WEE1/PLK1/CDT1/BUB1/RRM2/AURKB/NPM1/CHEK2/RPS27L/TFDP1/PINX1	47	HUH7.5 36h downregulated DEGs
GO:0006270	DNA replication initiation	14/957	39/18866	3.1219e-09	4.04086e-07	3.51456e-07	MCM10/MCM2/ORC1/CDC45/CDC6/POLA1/MCM4/CCNE1/CDK2/TICRR/LRWD1/MCM7/CDT1/CCNE2	14	HUH7.5 36h downregulated DEGs
GO:0044774	mitotic DNA integrity checkpoint	23/957	108/18866	3.77805e-09	4.7679e-07	4.14691e-07	TIPIN/TOP2B/ORC1/AURKA/CLSPN/CDC6/MSH2/TFDP2/CDK2/E2F8/TOP2A/PCNA/CCNB1/TICRR/CARM1/HMGA2/CDC25C/NAE1/RPL26/E2F7/CHEK2/RPS27L/TFDP1	23	HUH7.5 36h downregulated DEGs
GO:0000470	maturation of LSU-rRNA	12/957	28/18866	3.88041e-09	4.77764e-07	4.15538e-07	LAS1L/DDX18/PES1/WDR12/URB1/RPL7/RPL7A/NIFK/NSA2/RSL1D1/RPF2/BOP1	12	HUH7.5 36h downregulated DEGs
GO:0071103	DNA conformation change	46/957	355/18866	4.96703e-09	5.96989e-07	5.19235e-07	NCAPD2/HMGB3/RAD51/MCM2/TOP2B/RAD54L/SUV39H1/CENPI/MCM4/ASF1B/NCAPG/RFC5/TENT4A/SMC4/CENPA/NCAPH/CENPK/HJURP/GINS2/TOP2A/NASP/MBD2/CCNB1/DSCC1/HMGA1/NUSAP1/DNA2/PARP1/CDCA5/GINS4/HMGA2/NCAPD3/CENPU/CHAF1B/RFC4/HMGB2/CENPN/MCM7/CENPV/CHAF1A/NPM1/ERCC6L/NAP1L1/CENPP/H2AX/HMGB1	46	HUH7.5 36h downregulated DEGs
GO:0010965	regulation of mitotic sister chromatid separation	17/957	61/18866	5.49856e-09	6.45506e-07	5.61432e-07	SPDL1/ZW10/CDC6/FBXO5/TTK/CDC20/NEK6/DLGAP5/CCNB1/CENPE/MAD2L1/PTTG1/PLK1/CDT1/BUB1/UBE2C/AURKB	17	HUH7.5 36h downregulated DEGs
GO:0051783	regulation of nuclear division	31/957	188/18866	6.03163e-09	6.91992e-07	6.01864e-07	SPDL1/ZW10/AURKA/CDC6/RANBP1/FBXO5/TTK/CDC20/NEK2/NEK6/DLGAP5/PKMYT1/CEP85/CCNB1/NUSAP1/KIF11/KIF20B/CENPE/CDCA5/MKI67/CHEK1/CDC25C/MAD2L1/PTTG1/PLK1/IGF2/CDT1/BUB1/UBE2C/AURKB/RCC1	31	HUH7.5 36h downregulated DEGs
GO:2000573	positive regulation of DNA biosynthetic process	18/957	69/18866	6.25197e-09	7.01332e-07	6.09988e-07	HSP90AA1/HSP90AB1/ACD/PTGES3/RFC5/NEK2/TCP1/DKC1/PCNA/DSCC1/MYC/HNRNPD/NVL/CCT6A/CCT5/RFC4/ATR/AURKB	18	HUH7.5 36h downregulated DEGs
GO:0006271	DNA strand elongation involved in DNA replication	10/957	19/18866	6.54702e-09	7.18464e-07	6.24888e-07	POLD3/GINS1/POLA1/MCM4/GINS2/PCNA/DNA2/GINS4/RFC4/MCM7	10	HUH7.5 36h downregulated DEGs
GO:0000083	regulation of transcription involved in G1/S transition of mitotic cell cycle	13/957	35/18866	7.07267e-09	7.59635e-07	6.60696e-07	ORC1/CDC45/CDC6/POLA1/CCNE1/FBXO5/TFDP2/PCNA/E2F7/CDT1/RRM2/TFDP1/DHFR	13	HUH7.5 36h downregulated DEGs
GO:0030071	regulation of mitotic metaphase/anaphase transition	16/957	56/18866	1.04126e-08	1.08769e-06	9.46025e-07	SPDL1/ZW10/CDC6/FBXO5/TTK/CDC20/NEK6/DLGAP5/CCNB1/CENPE/MAD2L1/PLK1/CDT1/BUB1/UBE2C/AURKB	16	HUH7.5 36h downregulated DEGs
GO:0000460	maturation of 5.8S rRNA	13/957	36/18866	1.0558e-08	1.08769e-06	9.46025e-07	LAS1L/MTREX/NOP14/PES1/EXOSC3/EXOSC8/UTP20/RPP40/WDR12/URB1/NSA2/RRS1/BOP1	13	HUH7.5 36h downregulated DEGs
GO:0007051	spindle organization	30/957	183/18866	1.21561e-08	1.18769e-06	1.033e-06	SMC1A/SPAG5/AURKA/KIZ/BIRC5/KIF4A/MYBL2/FBXO5/TTK/CDC20/NEK2/NEK6/DLGAP5/AUNIP/KNSTRN/CCNB1/PSRC1/KIF23/HAUS2/KIF11/CENPE/NUF2/SPC25/PLK1/CKAP5/AURKB/RCC1/CHEK2/HAUS7/TUBGCP5	30	HUH7.5 36h downregulated DEGs
GO:0045930	negative regulation of mitotic cell cycle	44/957	341/18866	1.21956e-08	1.18769e-06	1.033e-06	SPDL1/TIPIN/TOP2B/RBL1/ORC1/ZW10/AURKA/CLSPN/CDC6/MSH2/EZH2/FBXO5/TTK/TFDP2/CDC20/ZWINT/CDK2/E2F8/TOP2A/PCNA/CCNB1/CDK4/PNPT1/TICRR/CARM1/CHEK1/HMGA2/CDC25C/NAE1/RPL26/MAD2L1/PTTG1/DDIAS/E2F7/WEE1/PLK1/CDT1/E4F1/BUB1/AURKB/CHEK2/RPS27L/TFDP1/PINX1	44	HUH7.5 36h downregulated DEGs
GO:0051306	mitotic sister chromatid separation	17/957	64/18866	1.22345e-08	1.18769e-06	1.033e-06	SPDL1/ZW10/CDC6/FBXO5/TTK/CDC20/NEK6/DLGAP5/CCNB1/CENPE/MAD2L1/PTTG1/PLK1/CDT1/BUB1/UBE2C/AURKB	17	HUH7.5 36h downregulated DEGs
GO:0007091	metaphase/anaphase transition of mitotic cell cycle	16/957	58/18866	1.81665e-08	1.69823e-06	1.47705e-06	SPDL1/ZW10/CDC6/FBXO5/TTK/CDC20/NEK6/DLGAP5/CCNB1/CENPE/MAD2L1/PLK1/CDT1/BUB1/UBE2C/AURKB	16	HUH7.5 36h downregulated DEGs
GO:1902099	regulation of metaphase/anaphase transition of cell cycle	16/957	58/18866	1.81665e-08	1.69823e-06	1.47705e-06	SPDL1/ZW10/CDC6/FBXO5/TTK/CDC20/NEK6/DLGAP5/CCNB1/CENPE/MAD2L1/PLK1/CDT1/BUB1/UBE2C/AURKB	16	HUH7.5 36h downregulated DEGs
GO:1905818	regulation of chromosome separation	17/957	66/18866	2.02745e-08	1.86083e-06	1.61847e-06	SPDL1/ZW10/CDC6/FBXO5/TTK/CDC20/NEK6/DLGAP5/CCNB1/CENPE/MAD2L1/PTTG1/PLK1/CDT1/BUB1/UBE2C/AURKB	17	HUH7.5 36h downregulated DEGs
GO:0022616	DNA strand elongation	11/957	26/18866	2.06858e-08	1.86468e-06	1.62181e-06	POLD3/GINS1/POLA1/MCM4/GINS2/PCNA/DNA2/GINS4/RFC4/TERT/MCM7	11	HUH7.5 36h downregulated DEGs
GO:0033045	regulation of sister chromatid segregation	19/957	84/18866	3.02566e-08	2.67957e-06	2.33057e-06	SPDL1/ZW10/CDC6/FBXO5/TTK/CDC20/NEK6/DLGAP5/CCNB1/CENPE/CDCA5/MAD2L1/PTTG1/PLK1/CDT1/FEN1/BUB1/UBE2C/AURKB	19	HUH7.5 36h downregulated DEGs
GO:0044784	metaphase/anaphase transition of cell cycle	16/957	60/18866	3.08895e-08	2.68845e-06	2.33829e-06	SPDL1/ZW10/CDC6/FBXO5/TTK/CDC20/NEK6/DLGAP5/CCNB1/CENPE/MAD2L1/PLK1/CDT1/BUB1/UBE2C/AURKB	16	HUH7.5 36h downregulated DEGs
GO:0000076	DNA replication checkpoint	9/957	17/18866	3.60331e-08	3.08297e-06	2.68143e-06	TIPIN/ORC1/CLSPN/CDC45/CDC6/DNA2/TICRR/NAE1/CDT1	9	HUH7.5 36h downregulated DEGs
GO:0006403	RNA localization	34/957	236/18866	3.77509e-08	3.17611e-06	2.76244e-06	NUP37/KHSRP/NUP188/FBL/EXOSC3/MAGOHB/NUP107/SRSF4/TCP1/NUP85/DKC1/NUP210/LTV1/PNPT1/LRPPRC/SSB/NUP54/CCT6A/CCT5/CPSF4/SRSF2/MAGOH/NUP35/THOC7/SLBP/NOL6/ATR/CKAP5/RRS1/NPM1/MEX3D/ALYREF/RNPS1/RBM8A	34	HUH7.5 36h downregulated DEGs
GO:0006275	regulation of DNA replication	22/957	112/18866	3.90752e-08	3.23364e-06	2.81247e-06	DBF4/TIPIN/CDC6/METTL4/RFC5/FBXO5/CACYBP/RBBP6/CDK2/E2F8/PCNA/DSCC1/DNA2/TICRR/CCNA2/RFC4/E2F7/CDT1/ATR/ATAD5/CHEK2/FAF1	22	HUH7.5 36h downregulated DEGs
GO:0051310	metaphase plate congression	16/957	61/18866	3.99173e-08	3.25004e-06	2.82674e-06	SPDL1/SPAG5/ZW10/FAM83D/TTL/CCNB1/PSRC1/CDCA8/CENPE/KIF2C/NUF2/CDCA5/CDT1/AURKB/RRS1/PINX1	16	HUH7.5 36h downregulated DEGs
GO:0071897	DNA biosynthetic process	30/957	196/18866	6.03605e-08	4.72467e-06	4.10931e-06	POLD3/HSP90AA1/HNRNPC/HSP90AB1/POLA1/ACD/DNAJC2/GAR1/PTGES3/RFC5/NEK2/TCP1/DKC1/RGN/PCNA/NAT10/DSCC1/MYC/HNRNPD/NVL/CCT6A/CCT5/GJA1/RFC4/TERT/PCLAF/ATR/AURKB/TFDP1/PINX1	30	HUH7.5 36h downregulated DEGs
GO:0006310	DNA recombination	39/957	299/18866	6.13023e-08	4.72467e-06	4.10931e-06	HMGB3/RAD51/TCF3/MCM2/UNG/TOP2B/TCF7/RAD54L/CDC45/MSH2/SAMHD1/ACTR5/MCM4/EXOSC3/RAD51AP1/MSH6/UCHL5/MND1/AUNIP/GINS2/TOP2A/RNF138/LEF1/PARP1/HSPD1/GINS4/CHEK1/SMC6/HMGB2/MCM7/FEN1/EXO1/ATAD5/FANCB/KPNA2/ALYREF/H2AX/HMGB1/XRCC2	39	HUH7.5 36h downregulated DEGs
GO:0050000	chromosome localization	18/957	79/18866	6.17726e-08	4.72467e-06	4.10931e-06	SPDL1/SPAG5/ZW10/FAM83D/TTL/DLGAP5/CCNB1/PSRC1/CDCA8/CENPE/KIF2C/NUF2/CDCA5/TERB2/CDT1/AURKB/RRS1/PINX1	18	HUH7.5 36h downregulated DEGs
GO:0051303	establishment of chromosome localization	18/957	79/18866	6.17726e-08	4.72467e-06	4.10931e-06	SPDL1/SPAG5/ZW10/FAM83D/TTL/DLGAP5/CCNB1/PSRC1/CDCA8/CENPE/KIF2C/NUF2/CDCA5/TERB2/CDT1/AURKB/RRS1/PINX1	18	HUH7.5 36h downregulated DEGs
GO:0033047	regulation of mitotic sister chromatid segregation	17/957	72/18866	8.19605e-08	6.17518e-06	5.37089e-06	SPDL1/ZW10/CDC6/FBXO5/TTK/CDC20/NEK6/DLGAP5/CCNB1/CENPE/MAD2L1/PTTG1/PLK1/CDT1/BUB1/UBE2C/AURKB	17	HUH7.5 36h downregulated DEGs
GO:0006401	RNA catabolic process	48/957	415/18866	8.69205e-08	6.45257e-06	5.61216e-06	MTREX/MRTO4/PABPC1/EXOSC5/KHSRP/PABPC4/HNRNPC/HNRNPM/RPS16/EXOSC3/DCPS/MAGOHB/TENT4A/RPL24/RPS25/EXOSC8/RPL21/RPL23/LSM7/DKC1/PNPT1/LRPPRC/DNA2/SSB/HNRNPD/WDR61/AKT1/RPL11/SERBP1/RPL7/RPL7A/RPL26/MAGOH/LSM6/RPL27A/DIS3L/RPSA/FEN1/ZC3H12D/NPM1/MEX3D/RPS23/RPL14/RPS26/RNPS1/FASTKD5/RBM8A/RPL17	48	HUH7.5 36h downregulated DEGs
GO:0010833	telomere maintenance via telomere lengthening	18/957	81/18866	9.30967e-08	6.8109e-06	5.92382e-06	RAD51/HSP90AA1/HNRNPC/HSP90AB1/ACD/GAR1/PTGES3/NEK2/TCP1/DKC1/NAT10/PARP1/CCT6A/CCT5/TERT/ATR/AURKB/PINX1	18	HUH7.5 36h downregulated DEGs
GO:0051054	positive regulation of DNA metabolic process	30/957	200/18866	9.56984e-08	6.90122e-06	6.00237e-06	RAD51/HSP90AA1/MSH2/HSP90AB1/ACD/EXOSC3/PTGES3/RFC5/NEK2/TCP1/CDK2/DKC1/PCNA/DSCC1/MYC/HNRNPD/AKT1/NVL/PARP1/CCT6A/CCT5/EYA3/RFC4/GNL3/ATR/ATAD5/AURKB/FANCB/H2AX/HMGB1	30	HUH7.5 36h downregulated DEGs
GO:0044839	cell cycle G2/M phase transition	36/957	273/18866	1.49306e-07	1.06155e-05	9.23286e-06	HMMR/HSP90AA1/SMARCD3/ORC1/AURKA/CLSPN/CDC6/FBXO5/ALMS1/NEK2/CDK2/PKMYT1/CCNB1/CDK4/HAUS2/TICRR/PLK4/CCNA2/SKP2/CEP78/CHEK1/HMGA2/CCNB2/CDC25C/NAE1/CDC25A/MELK/WEE1/PLK1/CKAP5/ATAD5/AURKB/NPM1/CHEK2/HAUS7/PINX1	36	HUH7.5 36h downregulated DEGs
GO:1901991	negative regulation of mitotic cell cycle phase transition	34/957	251/18866	1.72756e-07	1.21121e-05	1.05346e-05	SPDL1/RBL1/ORC1/ZW10/AURKA/CLSPN/CDC6/EZH2/FBXO5/TTK/TFDP2/CDC20/CDK2/E2F8/PCNA/CCNB1/CDK4/TICRR/CARM1/HMGA2/CDC25C/NAE1/RPL26/MAD2L1/E2F7/WEE1/PLK1/CDT1/BUB1/AURKB/CHEK2/RPS27L/TFDP1/PINX1	34	HUH7.5 36h downregulated DEGs
GO:0000466	maturation of 5.8S rRNA from tricistronic rRNA transcript (SSU-rRNA, 5.8S rRNA, LSU-rRNA)	10/957	25/18866	1.7523e-07	1.21173e-05	1.05391e-05	NOP14/PES1/EXOSC3/EXOSC8/UTP20/RPP40/WDR12/URB1/RRS1/BOP1	10	HUH7.5 36h downregulated DEGs
GO:0019080	viral gene expression	29/957	195/18866	1.88278e-07	1.28436e-05	1.11708e-05	NUP37/TFAP4/NUP188/RPS16/EIF3B/TRIM14/NUP107/RPL24/RPS25/RPL21/NUP85/RPL23/NUP210/SSB/NUP54/LEF1/RPL11/RPL7/RPL7A/HMGA2/RRP1B/RPL26/NUP35/RPL27A/RPSA/RPS23/RPL14/RPS26/RPL17	29	HUH7.5 36h downregulated DEGs
GO:0090329	regulation of DNA-dependent DNA replication	14/957	52/18866	1.97375e-07	1.3235e-05	1.15113e-05	DBF4/TIPIN/METTL4/RFC5/FBXO5/CDK2/E2F8/PCNA/DSCC1/TICRR/RFC4/E2F7/CDT1/CHEK2	14	HUH7.5 36h downregulated DEGs
GO:0000463	maturation of LSU-rRNA from tricistronic rRNA transcript (SSU-rRNA, 5.8S rRNA, LSU-rRNA)	8/957	15/18866	1.9926e-07	1.3235e-05	1.15113e-05	DDX18/PES1/WDR12/URB1/RPL7/NIFK/RPF2/BOP1	8	HUH7.5 36h downregulated DEGs
GO:0007004	telomere maintenance via telomerase	16/957	69/18866	2.56952e-07	1.68454e-05	1.46514e-05	HSP90AA1/HNRNPC/HSP90AB1/ACD/GAR1/PTGES3/NEK2/TCP1/DKC1/NAT10/CCT6A/CCT5/TERT/ATR/AURKB/PINX1	16	HUH7.5 36h downregulated DEGs
GO:0000956	nuclear-transcribed mRNA catabolic process	30/957	210/18866	2.85247e-07	1.84606e-05	1.60562e-05	MRTO4/PABPC1/EXOSC5/RPS16/EXOSC3/DCPS/MAGOHB/TENT4A/RPL24/RPS25/EXOSC8/RPL21/RPL23/LSM7/SSB/WDR61/RPL11/RPL7/RPL7A/RPL26/MAGOH/LSM6/RPL27A/RPSA/RPS23/RPL14/RPS26/RNPS1/RBM8A/RPL17	30	HUH7.5 36h downregulated DEGs
GO:2000816	negative regulation of mitotic sister chromatid separation	12/957	39/18866	2.97109e-07	1.89849e-05	1.65122e-05	SPDL1/ZW10/FBXO5/TTK/CDC20/CCNB1/MAD2L1/PTTG1/PLK1/CDT1/BUB1/AURKB	12	HUH7.5 36h downregulated DEGs
GO:0019083	viral transcription	27/957	178/18866	3.29959e-07	2.08204e-05	1.81087e-05	NUP37/TFAP4/NUP188/RPS16/TRIM14/NUP107/RPL24/RPS25/RPL21/NUP85/RPL23/NUP210/NUP54/LEF1/RPL11/RPL7/RPL7A/HMGA2/RRP1B/RPL26/NUP35/RPL27A/RPSA/RPS23/RPL14/RPS26/RPL17	27	HUH7.5 36h downregulated DEGs
GO:1901988	negative regulation of cell cycle phase transition	35/957	270/18866	3.36731e-07	2.09854e-05	1.82522e-05	SPDL1/RBL1/ORC1/ZW10/AURKA/CLSPN/CDC6/EZH2/FBXO5/TTK/TFDP2/CDC20/CDK2/E2F8/PCNA/CCNB1/CDK4/TICRR/CARM1/CHEK1/HMGA2/CDC25C/NAE1/RPL26/MAD2L1/E2F7/WEE1/PLK1/CDT1/BUB1/AURKB/CHEK2/RPS27L/TFDP1/PINX1	35	HUH7.5 36h downregulated DEGs
GO:0051169	nuclear transport	42/957	357/18866	3.51036e-07	2.16101e-05	1.87955e-05	IPO5/NUP37/NUP188/HSP90AB1/MAGOHB/NUP107/SRSF4/CSE1L/NUP85/RPL23/SNRPB/SMO/NUP210/XPO4/CAMK1/LTV1/HMGA1/SSB/NUP54/SNRPF/AKT1/SNRPG/CPSF4/SRSF2/MAGOH/NUP35/THOC7/SLBP/PSIP1/NOL6/NOLC1/SNRPD1/SIX2/SMN1/RRS1/GEMIN4/NPM1/KPNA2/ALYREF/SMN2/RNPS1/RBM8A	42	HUH7.5 36h downregulated DEGs
GO:0007076	mitotic chromosome condensation	8/957	16/18866	3.80762e-07	2.29554e-05	1.99656e-05	NCAPD2/NCAPG/TENT4A/SMC4/NCAPH/NUSAP1/CDCA5/NCAPD3	8	HUH7.5 36h downregulated DEGs
GO:0007080	mitotic metaphase plate congression	13/957	47/18866	3.81984e-07	2.29554e-05	1.99656e-05	SPDL1/ZW10/CCNB1/PSRC1/CDCA8/CENPE/KIF2C/NUF2/CDCA5/CDT1/AURKB/RRS1/PINX1	13	HUH7.5 36h downregulated DEGs
GO:1905819	negative regulation of chromosome separation	12/957	40/18866	4.04944e-07	2.40489e-05	2.09167e-05	SPDL1/ZW10/FBXO5/TTK/CDC20/CCNB1/MAD2L1/PTTG1/PLK1/CDT1/BUB1/AURKB	12	HUH7.5 36h downregulated DEGs
GO:0007052	mitotic spindle organization	21/957	118/18866	4.55628e-07	2.67443e-05	2.3261e-05	SMC1A/AURKA/BIRC5/KIF4A/MYBL2/TTK/CDC20/NEK2/DLGAP5/CCNB1/PSRC1/KIF23/KIF11/CENPE/NUF2/SPC25/PLK1/CKAP5/AURKB/RCC1/CHEK2	21	HUH7.5 36h downregulated DEGs
GO:1901989	positive regulation of cell cycle phase transition	20/957	110/18866	5.96805e-07	3.45175e-05	3.00218e-05	SMARCD3/CDC45/CDC6/FAM83D/EZH2/FBXO5/DLGAP5/CCNB1/CDK4/RDX/AKT1/CDCA5/CDC25C/CDC25A/TERT/CDT1/UBE2C/ATAD5/NPM1/TFDP1	20	HUH7.5 36h downregulated DEGs
GO:0071426	ribonucleoprotein complex export from nucleus	22/957	130/18866	6.01732e-07	3.45175e-05	3.00218e-05	NUP37/NUP188/MAGOHB/NUP107/SRSF4/NUP85/NUP210/LTV1/SSB/NUP54/CPSF4/SRSF2/MAGOH/NUP35/THOC7/SLBP/NOL6/RRS1/NPM1/ALYREF/RNPS1/RBM8A	22	HUH7.5 36h downregulated DEGs
GO:0000086	G2/M transition of mitotic cell cycle	33/957	254/18866	6.89041e-07	3.82269e-05	3.32481e-05	HMMR/HSP90AA1/SMARCD3/ORC1/AURKA/CLSPN/CDC6/FBXO5/ALMS1/NEK2/CDK2/PKMYT1/CCNB1/CDK4/HAUS2/TICRR/PLK4/CCNA2/SKP2/CEP78/HMGA2/CCNB2/CDC25C/NAE1/CDC25A/MELK/WEE1/PLK1/CKAP5/AURKB/CHEK2/HAUS7/PINX1	33	HUH7.5 36h downregulated DEGs
GO:0051321	meiotic cell cycle	33/957	254/18866	6.89041e-07	3.82269e-05	3.32481e-05	NCAPD2/RAD51/SMC1A/TOP2B/RAD54L/ZW10/AURKA/CCNE1/FBXO5/TTK/SMC4/MSH6/CDC20/NEK2/NCAPH/MND1/CDK2/PKMYT1/TOP2A/NUF2/NCAPD3/CDC25C/CDC25A/PTTG1/PLK1/TERB2/BUB1/EXO1/CCNE2/FANCA/H2AX/XRCC2/TUBGCP5	33	HUH7.5 36h downregulated DEGs
GO:0071166	ribonucleoprotein complex localization	22/957	131/18866	6.89115e-07	3.82269e-05	3.32481e-05	NUP37/NUP188/MAGOHB/NUP107/SRSF4/NUP85/NUP210/LTV1/SSB/NUP54/CPSF4/SRSF2/MAGOH/NUP35/THOC7/SLBP/NOL6/RRS1/NPM1/ALYREF/RNPS1/RBM8A	22	HUH7.5 36h downregulated DEGs
GO:0072521	purine-containing compound metabolic process	50/957	472/18866	7.04425e-07	3.86515e-05	3.36173e-05	AASS/MLXIPL/DGAT2/PDE4A/ACSM2B/ACSL4/NUP37/NUP188/SCD/PRTFDC1/SLC25A1/SAMHD1/NME4/ACSBG1/SULT2A1/IMPDH1/SULT1E1/NUP107/TPI1/GUCA1B/PFKFB4/GPAM/NUP85/PAICS/TPST2/NUP210/LDHA/ADCY3/NUP54/PFKL/PARP1/ACSL1/TDO2/PDK1/GUCY1A2/ADK/ADCY9/AK4/NUP35/SLC16A9/IMPDH2/PFAS/CYC1/PIPOX/SHMT2/DPYD/ADA/OPA1/HACD2/ADSL	50	HUH7.5 36h downregulated DEGs
GO:0033048	negative regulation of mitotic sister chromatid segregation	12/957	42/18866	7.29597e-07	3.96022e-05	3.44442e-05	SPDL1/ZW10/FBXO5/TTK/CDC20/CCNB1/MAD2L1/PTTG1/PLK1/CDT1/BUB1/AURKB	12	HUH7.5 36h downregulated DEGs
GO:0072331	signal transduction by p53 class mediator	34/957	267/18866	7.50295e-07	4.02924e-05	3.50446e-05	AURKA/TFAP4/MSH2/RFC5/PRKAB1/PAK1IP1/TFDP2/CDK2/RPL23/BCL2L12/E2F8/MYBBP1A/PCNA/CCNB1/DNA2/AKT1/CARM1/RPL11/CHEK1/CDC25C/RPL26/RFC4/E2F7/EXO1/ATR/ATAD5/AURKB/RRS1/CHEK2/RPS27L/TAF9B/RPF2/TFDP1/BOP1	34	HUH7.5 36h downregulated DEGs
GO:0006399	tRNA metabolic process	27/957	186/18866	8.05927e-07	4.28244e-05	3.72468e-05	TRMT11/PUS7/EXOSC3/ELP4/CARS1/FARSB/EXOSC8/RPP40/YARS1/CARS2/NAT10/NARS2/SSB/PPA2/TPRKB/CPSF4/POLR3K/LSM6/TRMT61A/TRMT61B/POP7/CTU2/PUS1/PPA1/IARS1/VARS1/QTRT1	27	HUH7.5 36h downregulated DEGs
GO:0022618	ribonucleoprotein complex assembly	31/957	233/18866	8.88823e-07	4.67373e-05	4.065e-05	GCFC2/MRTO4/CLNS1A/HSP90AA1/HSP90AB1/EIF5/CRNKL1/EIF3J/EIF3B/EIF4H/PRPF19/PTGES3/BRIX1/RPL24/SNRPB/RSL24D1/SNRPF/RPL11/SNRPG/EIF3M/PSIP1/SNRPD1/RPSA/SMN1/ATR/RRS1/GEMIN4/RPS27L/RPF2/SMN2/BOP1	31	HUH7.5 36h downregulated DEGs
GO:0045841	negative regulation of mitotic metaphase/anaphase transition	11/957	36/18866	1.00747e-06	5.18949e-05	4.51359e-05	SPDL1/ZW10/FBXO5/TTK/CDC20/CCNB1/MAD2L1/PLK1/CDT1/BUB1/AURKB	11	HUH7.5 36h downregulated DEGs
GO:0051973	positive regulation of telomerase activity	11/957	36/18866	1.00747e-06	5.18949e-05	4.51359e-05	HSP90AA1/HSP90AB1/ACD/PTGES3/NEK2/TCP1/DKC1/MYC/HNRNPD/NVL/AURKB	11	HUH7.5 36h downregulated DEGs
GO:0006278	RNA-dependent DNA biosynthetic process	16/957	76/18866	1.04152e-06	5.3107e-05	4.61902e-05	HSP90AA1/HNRNPC/HSP90AB1/ACD/GAR1/PTGES3/NEK2/TCP1/DKC1/NAT10/CCT6A/CCT5/TERT/ATR/AURKB/PINX1	16	HUH7.5 36h downregulated DEGs
GO:0007098	centrosome cycle	21/957	125/18866	1.22066e-06	6.15488e-05	5.35324e-05	CEP68/TUBE1/AURKA/RANBP1/NIN/KAT2A/ALMS1/NEK2/CDK2/CEP85/HAUS2/KIF11/PLK4/CHEK1/CCNF/PCLAF/PLK1/CKAP5/NPM1/XRCC2/HAUS7	21	HUH7.5 36h downregulated DEGs
GO:0019693	ribose phosphate metabolic process	46/957	427/18866	1.23146e-06	6.15488e-05	5.35324e-05	AASS/MLXIPL/DGAT2/PDE4A/ACSM2B/ACSL4/NUP37/NUP188/SCD/SLC25A1/NME4/ACSBG1/SULT2A1/IMPDH1/SULT1E1/NUP107/TPI1/PFKFB4/GPAM/NUP85/PAICS/TPST2/NUP210/LDHA/ADCY3/NUP54/PFKL/UCK2/PARP1/ACSL1/TDO2/PDK1/GUCY1A2/ADK/ADCY9/AK4/NUP35/TKT/NUDT5/IMPDH2/PFAS/CYC1/PIPOX/OPA1/HACD2/ADSL	46	HUH7.5 36h downregulated DEGs
GO:0033046	negative regulation of sister chromatid segregation	12/957	44/18866	1.26675e-06	6.26917e-05	5.45264e-05	SPDL1/ZW10/FBXO5/TTK/CDC20/CCNB1/MAD2L1/PTTG1/PLK1/CDT1/BUB1/AURKB	12	HUH7.5 36h downregulated DEGs
GO:0045931	positive regulation of mitotic cell cycle	25/957	168/18866	1.28291e-06	6.28748e-05	5.46857e-05	SMARCD3/AURKA/CDC45/CDC6/RANBP1/RPS6KB1/FBXO5/TTL/DLGAP5/CCNB1/CDK4/RDX/NUSAP1/KIF20B/AKT1/CDCA5/CDC25C/CDC25A/MAD2L1/TERT/IGF2/CDT1/UBE2C/AURKB/TFDP1	25	HUH7.5 36h downregulated DEGs
GO:0045839	negative regulation of mitotic nuclear division	13/957	52/18866	1.36173e-06	6.57821e-05	5.72143e-05	SPDL1/ZW10/FBXO5/TTK/CDC20/CCNB1/CHEK1/MAD2L1/PTTG1/PLK1/CDT1/BUB1/AURKB	13	HUH7.5 36h downregulated DEGs
GO:1902100	negative regulation of metaphase/anaphase transition of cell cycle	11/957	37/18866	1.36829e-06	6.57821e-05	5.72143e-05	SPDL1/ZW10/FBXO5/TTK/CDC20/CCNB1/MAD2L1/PLK1/CDT1/BUB1/AURKB	11	HUH7.5 36h downregulated DEGs
GO:0006402	mRNA catabolic process	42/957	376/18866	1.39911e-06	6.6229e-05	5.76031e-05	MRTO4/PABPC1/EXOSC5/KHSRP/PABPC4/HNRNPC/HNRNPM/RPS16/EXOSC3/DCPS/MAGOHB/TENT4A/RPL24/RPS25/EXOSC8/RPL21/RPL23/LSM7/PNPT1/SSB/HNRNPD/WDR61/AKT1/RPL11/SERBP1/RPL7/RPL7A/RPL26/MAGOH/LSM6/RPL27A/RPSA/ZC3H12D/NPM1/MEX3D/RPS23/RPL14/RPS26/RNPS1/FASTKD5/RBM8A/RPL17	42	HUH7.5 36h downregulated DEGs
GO:1904666	regulation of ubiquitin protein ligase activity	9/957	24/18866	1.40382e-06	6.6229e-05	5.76031e-05	UBE2S/FBXO5/CDC20/RPL23/RPL11/MAD2L1/CDC20B/PLK1/UBE2C	9	HUH7.5 36h downregulated DEGs
GO:0071156	regulation of cell cycle arrest	19/957	106/18866	1.42232e-06	6.64801e-05	5.78215e-05	MLXIPL/AURKA/TFAP4/HSP90AB1/TFDP2/CDK2/RPL23/E2F8/MYBBP1A/PCNA/CCNB1/CDK4/CARM1/HMGA2/CDC25C/RPL26/E2F7/CHEK2/TFDP1	19	HUH7.5 36h downregulated DEGs
GO:2001251	negative regulation of chromosome organization	23/957	148/18866	1.57609e-06	7.29917e-05	6.34849e-05	SPDL1/MCM2/ZW10/DNMT3B/HNRNPC/ACD/FBXO5/TTK/CDC20/TOP2A/CCNB1/NAT10/HMGA1/PARP1/MAD2L1/PTTG1/PLK1/CDT1/BUB1/AURKB/PAX5/WDR5/PINX1	23	HUH7.5 36h downregulated DEGs
GO:0051985	negative regulation of chromosome segregation	12/957	45/18866	1.64815e-06	7.56353e-05	6.57842e-05	SPDL1/ZW10/FBXO5/TTK/CDC20/CCNB1/MAD2L1/PTTG1/PLK1/CDT1/BUB1/AURKB	12	HUH7.5 36h downregulated DEGs
GO:0006323	DNA packaging	31/957	240/18866	1.68751e-06	7.60584e-05	6.61522e-05	NCAPD2/MCM2/SUV39H1/CENPI/ASF1B/NCAPG/TENT4A/SMC4/CENPA/NCAPH/CENPK/HJURP/TOP2A/NASP/MBD2/CCNB1/HMGA1/NUSAP1/CDCA5/HMGA2/NCAPD3/CENPU/CHAF1B/HMGB2/CENPN/CENPV/CHAF1A/NPM1/NAP1L1/CENPP/H2AX	31	HUH7.5 36h downregulated DEGs
GO:0071826	ribonucleoprotein complex subunit organization	31/957	240/18866	1.68751e-06	7.60584e-05	6.61522e-05	GCFC2/MRTO4/CLNS1A/HSP90AA1/HSP90AB1/EIF5/CRNKL1/EIF3J/EIF3B/EIF4H/PRPF19/PTGES3/BRIX1/RPL24/SNRPB/RSL24D1/SNRPF/RPL11/SNRPG/EIF3M/PSIP1/SNRPD1/RPSA/SMN1/ATR/RRS1/GEMIN4/RPS27L/RPF2/SMN2/BOP1	31	HUH7.5 36h downregulated DEGs
GO:1902749	regulation of cell cycle G2/M phase transition	29/957	217/18866	1.81227e-06	8.09587e-05	7.04143e-05	HMMR/HSP90AA1/SMARCD3/ORC1/AURKA/CLSPN/CDC6/FBXO5/ALMS1/NEK2/CDK2/CCNB1/CDK4/HAUS2/TICRR/PLK4/CEP78/CHEK1/HMGA2/CDC25C/NAE1/CDC25A/PLK1/CKAP5/ATAD5/AURKB/NPM1/HAUS7/PINX1	29	HUH7.5 36h downregulated DEGs
GO:0006913	nucleocytoplasmic transport	40/957	354/18866	1.86252e-06	8.24735e-05	7.17318e-05	IPO5/NUP37/NUP188/HSP90AB1/MAGOHB/NUP107/SRSF4/CSE1L/NUP85/RPL23/SNRPB/SMO/NUP210/XPO4/CAMK1/LTV1/SSB/NUP54/SNRPF/AKT1/SNRPG/CPSF4/SRSF2/MAGOH/NUP35/THOC7/SLBP/NOL6/NOLC1/SNRPD1/SIX2/SMN1/RRS1/GEMIN4/NPM1/KPNA2/ALYREF/SMN2/RNPS1/RBM8A	40	HUH7.5 36h downregulated DEGs
GO:0000077	DNA damage checkpoint	23/957	151/18866	2.24676e-06	9.86229e-05	8.57778e-05	TIPIN/AURKA/CLSPN/MSH2/PRPF19/TFDP2/CDK2/E2F8/PCNA/CCNB1/TICRR/CARM1/CHEK1/HMGA2/CDC25C/RPL26/E2F7/PLK1/ATR/CHEK2/RPS27L/H2AX/TFDP1	23	HUH7.5 36h downregulated DEGs
GO:0042493	response to drug	43/957	397/18866	2.37003e-06	0.000103137	8.97041e-05	OTC/RAD51/PDE4A/GAL/MAOB/RAD54L/DNMT3B/HSP90AB1/GATA3/SLC6A4/BLMH/TENT4A/ARG1/MT2A/ASS1/SLC6A11/DDC/CCNB1/LDHA/CDK4/EMX1/MYC/CYP2C9/HADH/SORD/HSPD1/SLC22A3/HMGA2/ACSL1/TDO2/LRP8/AK4/HMGB2/MCM7/CYP2S1/PPP1R14A/SLC19A1/ATR/HSD11B2/PFAS/COL18A1/CHEK2/ADA	43	HUH7.5 36h downregulated DEGs
GO:0007568	aging	37/957	319/18866	2.43351e-06	0.000104995	9.13196e-05	RBL1/RAD54L/MSH2/NAMPT/DKK1/FBXO5/NEK4/MSH6/CACYBP/ARG1/NEK6/BCL2L12/CD68/EPO/ASS1/RGN/DDC/MBD2/HMGA1/PNPT1/AKT1/CARM1/CHEK1/HMGA2/SMC6/TERT/GJB2/RSL1D1/ATR/AURKB/NPM1/CHEK2/H2AX/PAX5/LONP1/ADA/OPA1	37	HUH7.5 36h downregulated DEGs
GO:0000184	nuclear-transcribed mRNA catabolic process, nonsense-mediated decay	20/957	120/18866	2.47406e-06	0.000105839	9.20544e-05	PABPC1/RPS16/MAGOHB/RPL24/RPS25/RPL21/RPL23/RPL11/RPL7/RPL7A/RPL26/MAGOH/RPL27A/RPSA/RPS23/RPL14/RPS26/RNPS1/RBM8A/RPL17	20	HUH7.5 36h downregulated DEGs
GO:0071353	cellular response to interleukin-4	10/957	32/18866	2.49908e-06	0.000106011	9.2204e-05	MCM2/TCF7/HSP90AB1/GATA3/ARG1/TUBA1B/CDK4/LEF1/PTPN2/IMPDH2	10	HUH7.5 36h downregulated DEGs
GO:0071824	protein-DNA complex subunit organization	34/957	282/18866	2.61895e-06	0.00011017	9.58213e-05	RAD51/MCM2/SMARCD3/CDC45/CENPI/MCM4/ASF1B/CENPA/CENPK/HJURP/RPL23/DLGAP5/NASP/MYC/POLR1E/HMGA1/CENPE/PARP1/CENPU/CHAF1B/HMGB2/CENPN/MCM7/CENPV/CDT1/CHAF1A/SMARCC1/SOX12/NPM1/NAP1L1/PTMA/CENPP/H2AX/HMGB1	34	HUH7.5 36h downregulated DEGs
GO:0044773	mitotic DNA damage checkpoint	18/957	101/18866	2.91613e-06	0.000121658	0.000105813	TIPIN/AURKA/CLSPN/MSH2/TFDP2/CDK2/E2F8/PCNA/CCNB1/TICRR/CARM1/HMGA2/CDC25C/RPL26/E2F7/CHEK2/RPS27L/TFDP1	18	HUH7.5 36h downregulated DEGs
GO:0009150	purine ribonucleotide metabolic process	43/957	401/18866	3.07491e-06	0.000126636	0.000110143	AASS/MLXIPL/DGAT2/PDE4A/ACSM2B/ACSL4/NUP37/NUP188/SCD/SLC25A1/NME4/ACSBG1/SULT2A1/IMPDH1/SULT1E1/NUP107/TPI1/PFKFB4/GPAM/NUP85/PAICS/TPST2/NUP210/LDHA/ADCY3/NUP54/PFKL/PARP1/ACSL1/TDO2/PDK1/GUCY1A2/ADK/ADCY9/AK4/NUP35/IMPDH2/PFAS/CYC1/PIPOX/OPA1/HACD2/ADSL	43	HUH7.5 36h downregulated DEGs
GO:0072401	signal transduction involved in DNA integrity checkpoint	15/957	73/18866	3.11072e-06	0.000126636	0.000110143	AURKA/PRPF19/TFDP2/CDK2/E2F8/PCNA/CCNB1/CARM1/CHEK1/CDC25C/RPL26/E2F7/PLK1/CHEK2/TFDP1	15	HUH7.5 36h downregulated DEGs
GO:0072422	signal transduction involved in DNA damage checkpoint	15/957	73/18866	3.11072e-06	0.000126636	0.000110143	AURKA/PRPF19/TFDP2/CDK2/E2F8/PCNA/CCNB1/CARM1/CHEK1/CDC25C/RPL26/E2F7/PLK1/CHEK2/TFDP1	15	HUH7.5 36h downregulated DEGs
GO:0006163	purine nucleotide metabolic process	46/957	442/18866	3.16673e-06	0.000127885	0.000111229	AASS/MLXIPL/DGAT2/PDE4A/ACSM2B/ACSL4/NUP37/NUP188/SCD/SLC25A1/SAMHD1/NME4/ACSBG1/SULT2A1/IMPDH1/SULT1E1/NUP107/TPI1/GUCA1B/PFKFB4/GPAM/NUP85/PAICS/TPST2/NUP210/LDHA/ADCY3/NUP54/PFKL/PARP1/ACSL1/TDO2/PDK1/GUCY1A2/ADK/ADCY9/AK4/NUP35/IMPDH2/PFAS/CYC1/PIPOX/ADA/OPA1/HACD2/ADSL	46	HUH7.5 36h downregulated DEGs
GO:0009259	ribonucleotide metabolic process	44/957	416/18866	3.39497e-06	0.000136014	0.000118299	AASS/MLXIPL/DGAT2/PDE4A/ACSM2B/ACSL4/NUP37/NUP188/SCD/SLC25A1/NME4/ACSBG1/SULT2A1/IMPDH1/SULT1E1/NUP107/TPI1/PFKFB4/GPAM/NUP85/PAICS/TPST2/NUP210/LDHA/ADCY3/NUP54/PFKL/UCK2/PARP1/ACSL1/TDO2/PDK1/GUCY1A2/ADK/ADCY9/AK4/NUP35/IMPDH2/PFAS/CYC1/PIPOX/OPA1/HACD2/ADSL	44	HUH7.5 36h downregulated DEGs
GO:0051972	regulation of telomerase activity	12/957	48/18866	3.46825e-06	0.000137856	0.000119901	HSP90AA1/HSP90AB1/ACD/PTGES3/NEK2/TCP1/DKC1/MYC/HNRNPD/NVL/AURKB/PINX1	12	HUH7.5 36h downregulated DEGs
GO:0006405	RNA export from nucleus	22/957	144/18866	3.52693e-06	0.000139093	0.000120977	NUP37/NUP188/MAGOHB/NUP107/SRSF4/NUP85/NUP210/LTV1/SSB/NUP54/CPSF4/SRSF2/MAGOH/NUP35/THOC7/SLBP/NOL6/RRS1/NPM1/ALYREF/RNPS1/RBM8A	22	HUH7.5 36h downregulated DEGs
GO:0072395	signal transduction involved in cell cycle checkpoint	15/957	74/18866	3.72067e-06	0.000145596	0.000126633	AURKA/PRPF19/TFDP2/CDK2/E2F8/PCNA/CCNB1/CARM1/CHEK1/CDC25C/RPL26/E2F7/PLK1/CHEK2/TFDP1	15	HUH7.5 36h downregulated DEGs
GO:0010273	detoxification of copper ion	7/957	15/18866	3.80083e-06	0.000146463	0.000127387	MT1G/MT2A/MT1E/MT1X/MT1F/MT1A/MT1M	7	HUH7.5 36h downregulated DEGs
GO:1990169	stress response to copper ion	7/957	15/18866	3.80083e-06	0.000146463	0.000127387	MT1G/MT2A/MT1E/MT1X/MT1F/MT1A/MT1M	7	HUH7.5 36h downregulated DEGs
GO:0042274	ribosomal small subunit biogenesis	15/957	75/18866	4.43524e-06	0.000169392	0.000147329	WDR3/NOP14/RPS16/HEATR1/UTP20/RPP40/NAT10/LTV1/DHX37/FAM207A/LSM6/RPSA/RRS1/NPM1/RPS27L	15	HUH7.5 36h downregulated DEGs
GO:0051236	establishment of RNA localization	27/957	203/18866	4.46297e-06	0.000169392	0.000147329	NUP37/KHSRP/NUP188/MAGOHB/NUP107/SRSF4/NUP85/NUP210/LTV1/PNPT1/LRPPRC/SSB/NUP54/CPSF4/SRSF2/MAGOH/NUP35/THOC7/SLBP/NOL6/ATR/CKAP5/RRS1/NPM1/ALYREF/RNPS1/RBM8A	27	HUH7.5 36h downregulated DEGs
GO:0007094	mitotic spindle assembly checkpoint	10/957	34/18866	4.6302e-06	0.000170608	0.000148387	SPDL1/ZW10/TTK/CDC20/CCNB1/MAD2L1/PLK1/CDT1/BUB1/AURKB	10	HUH7.5 36h downregulated DEGs
GO:0031577	spindle checkpoint	10/957	34/18866	4.6302e-06	0.000170608	0.000148387	SPDL1/ZW10/TTK/CDC20/CCNB1/MAD2L1/PLK1/CDT1/BUB1/AURKB	10	HUH7.5 36h downregulated DEGs
GO:0071173	spindle assembly checkpoint	10/957	34/18866	4.6302e-06	0.000170608	0.000148387	SPDL1/ZW10/TTK/CDC20/CCNB1/MAD2L1/PLK1/CDT1/BUB1/AURKB	10	HUH7.5 36h downregulated DEGs
GO:0071174	mitotic spindle checkpoint	10/957	34/18866	4.6302e-06	0.000170608	0.000148387	SPDL1/ZW10/TTK/CDC20/CCNB1/MAD2L1/PLK1/CDT1/BUB1/AURKB	10	HUH7.5 36h downregulated DEGs
GO:0006413	translational initiation	26/957	192/18866	4.78725e-06	0.000175116	0.000152308	PABPC1/EIF5/EIF3J/RPS16/EIF3B/EIF4H/RPS6KB1/EIF4G2/RPL24/RPS25/RPL21/RPL23/RPL11/EIF2A/RPL7/RPL7A/EIF3M/EIF4A1/RPL26/RPL27A/RPSA/NPM1/RPS23/RPL14/RPS26/RPL17	26	HUH7.5 36h downregulated DEGs
GO:0031023	microtubule organizing center organization	21/957	136/18866	4.91939e-06	0.000178655	0.000155386	CEP68/TUBE1/AURKA/RANBP1/NIN/KAT2A/ALMS1/NEK2/CDK2/CEP85/HAUS2/KIF11/PLK4/CHEK1/CCNF/PCLAF/PLK1/CKAP5/NPM1/XRCC2/HAUS7	21	HUH7.5 36h downregulated DEGs
GO:0051225	spindle assembly	19/957	115/18866	5.00985e-06	0.000180641	0.000157113	SMC1A/SPAG5/AURKA/BIRC5/KIF4A/MYBL2/FBXO5/CDC20/NEK2/NEK6/KIF23/HAUS2/KIF11/PLK1/AURKB/RCC1/CHEK2/HAUS7/TUBGCP5	19	HUH7.5 36h downregulated DEGs
GO:0042255	ribosome assembly	14/957	67/18866	5.3652e-06	0.000192082	0.000167064	MRTO4/C1QBP/BRIX1/RPL24/RSL24D1/RPL11/EIF2A/DHX37/RPSA/RRS1/NPM1/RPS27L/RPF2/BOP1	14	HUH7.5 36h downregulated DEGs
GO:1904029	regulation of cyclin-dependent protein kinase activity	18/957	106/18866	5.93861e-06	0.000211113	0.000183617	IPO5/TFAP4/CDC6/HSP90AB1/CCNE1/CCNJ/PKMYT1/CCNB1/PSRC1/CDK4/AKT1/CCNA2/CCNB2/CDC25C/CCNF/CDC25A/PLK1/CCNE2	18	HUH7.5 36h downregulated DEGs
GO:0070670	response to interleukin-4	10/957	35/18866	6.18904e-06	0.000218477	0.000190022	MCM2/TCF7/HSP90AB1/GATA3/ARG1/TUBA1B/CDK4/LEF1/PTPN2/IMPDH2	10	HUH7.5 36h downregulated DEGs
GO:1902969	mitotic DNA replication	7/957	16/18866	6.46089e-06	0.00022649	0.000196991	RAD51/MCM2/CDC45/GINS1/POLA1/MCM4/CHEK2	7	HUH7.5 36h downregulated DEGs
GO:0006611	protein export from nucleus	25/957	184/18866	6.82834e-06	0.000237721	0.000206759	NUP37/NUP188/MAGOHB/NUP107/SRSF4/CSE1L/NUP85/NUP210/XPO4/CAMK1/LTV1/SSB/NUP54/CPSF4/SRSF2/MAGOH/NUP35/THOC7/SLBP/NOL6/RRS1/NPM1/ALYREF/RNPS1/RBM8A	25	HUH7.5 36h downregulated DEGs
GO:0051383	kinetochore organization	8/957	22/18866	7.20082e-06	0.000248971	0.000216544	SMC4/CENPA/CENPK/DLGAP5/CENPE/NUF2/CENPN/CDT1	8	HUH7.5 36h downregulated DEGs
GO:0051784	negative regulation of nuclear division	13/957	60/18866	7.59991e-06	0.000260982	0.000226991	SPDL1/ZW10/FBXO5/TTK/CDC20/CCNB1/CHEK1/MAD2L1/PTTG1/PLK1/CDT1/BUB1/AURKB	13	HUH7.5 36h downregulated DEGs
GO:0009411	response to UV	21/957	140/18866	7.83516e-06	0.000267243	0.000232436	TIPIN/POLD3/MSH2/ACTR5/MSH6/PCNA/MYC/AKT1/PARP1/CHEK1/RPL26/CDC25A/PCLAF/SCARA3/PBK/FEN1/PPID/ATR/AURKB/NPM1/HMGN1	21	HUH7.5 36h downregulated DEGs
GO:0008380	RNA splicing	48/957	487/18866	8.61843e-06	0.000291985	0.000253956	GCFC2/MTREX/PABPC1/CLNS1A/KHSRP/PDCD7/HNRNPC/CWF19L1/HNRNPM/PNN/CRNKL1/METTL4/RBM3/RBM28/C1QBP/DCPS/PRPF19/MAGOHB/TCERG1/NCL/SRSF4/SNRPB/LSM8/LSM7/RBM38/RBM17/TRA2B/HNRNPD/SNRPF/SNRPG/AFF2/RRP1B/CPSF4/SRSF2/SNRNP25/MAGOH/THOC7/LSM6/PSIP1/SNRPD1/PPIH/SMN1/GEMIN4/ALYREF/RPS26/SMN2/RNPS1/RBM8A	48	HUH7.5 36h downregulated DEGs
GO:0031123	RNA 3'-end processing	22/957	153/18866	9.63441e-06	0.00032423	0.000282001	PABPC1/EXOSC5/FBL/EXOSC3/MAGOHB/TENT4A/SRSF4/EXOSC8/DKC1/CCNB1/PNPT1/SSB/CPSF4/SRSF2/POLR3K/MAGOH/THOC7/SLBP/INTS8/ALYREF/RNPS1/RBM8A	22	HUH7.5 36h downregulated DEGs
GO:0015931	nucleobase-containing compound transport	31/957	261/18866	9.71243e-06	0.000324691	0.000282402	NUP37/SLC25A43/KHSRP/NUP188/SLC25A1/MAGOHB/NUP107/SRSF4/NUP85/NUP210/LTV1/PNPT1/LRPPRC/SSB/NUP54/GJA1/CPSF4/SRSF2/MAGOH/NUP35/THOC7/SLBP/NOL6/CKAP5/RRS1/NPM1/SLC25A21/ALYREF/SLC25A29/RNPS1/RBM8A	31	HUH7.5 36h downregulated DEGs
GO:0010389	regulation of G2/M transition of mitotic cell cycle	26/957	200/18866	1.01206e-05	0.000331636	0.000288443	HMMR/HSP90AA1/SMARCD3/ORC1/AURKA/CLSPN/CDC6/FBXO5/ALMS1/NEK2/CDK2/CCNB1/CDK4/HAUS2/TICRR/PLK4/CEP78/HMGA2/CDC25C/NAE1/CDC25A/PLK1/CKAP5/AURKB/HAUS7/PINX1	26	HUH7.5 36h downregulated DEGs
GO:0050657	nucleic acid transport	26/957	200/18866	1.01206e-05	0.000331636	0.000288443	NUP37/KHSRP/NUP188/MAGOHB/NUP107/SRSF4/NUP85/NUP210/LTV1/PNPT1/LRPPRC/SSB/NUP54/CPSF4/SRSF2/MAGOH/NUP35/THOC7/SLBP/NOL6/CKAP5/RRS1/NPM1/ALYREF/RNPS1/RBM8A	26	HUH7.5 36h downregulated DEGs
GO:0050658	RNA transport	26/957	200/18866	1.01206e-05	0.000331636	0.000288443	NUP37/KHSRP/NUP188/MAGOHB/NUP107/SRSF4/NUP85/NUP210/LTV1/PNPT1/LRPPRC/SSB/NUP54/CPSF4/SRSF2/MAGOH/NUP35/THOC7/SLBP/NOL6/CKAP5/RRS1/NPM1/ALYREF/RNPS1/RBM8A	26	HUH7.5 36h downregulated DEGs
GO:0032204	regulation of telomere maintenance	15/957	80/18866	1.0183e-05	0.000331636	0.000288443	HNRNPC/ACD/NEK2/TCP1/DKC1/NAT10/MYC/HNRNPD/PARP1/CCT6A/CCT5/GNL3/ATR/AURKB/PINX1	15	HUH7.5 36h downregulated DEGs
GO:0006302	double-strand break repair	31/957	262/18866	1.04939e-05	0.000335548	0.000291844	RAD51/MCM2/RAD54L/CDC45/MSH2/SAMHD1/ACTR5/POLA1/MCM4/PRPF19/RAD51AP1/TENT4A/DEK/AUNIP/GINS2/RNF138/DNA2/PARP1/CDCA5/GINS4/CHEK1/HMGA2/EYA3/MCM7/ATP23/FEN1/FANCB/MTA1/CHEK2/H2AX/XRCC2	31	HUH7.5 36h downregulated DEGs
GO:0061687	detoxification of inorganic compound	7/957	17/18866	1.05025e-05	0.000335548	0.000291844	MT1G/MT2A/MT1E/MT1X/MT1F/MT1A/MT1M	7	HUH7.5 36h downregulated DEGs
GO:0097501	stress response to metal ion	7/957	17/18866	1.05025e-05	0.000335548	0.000291844	MT1G/MT2A/MT1E/MT1X/MT1F/MT1A/MT1M	7	HUH7.5 36h downregulated DEGs
GO:0070198	protein localization to chromosome, telomeric region	9/957	30/18866	1.16619e-05	0.000370246	0.000322024	ACD/TCP1/DKC1/CCT6A/CCT5/GNL3/TERT/ATR/PINX1	9	HUH7.5 36h downregulated DEGs
GO:0000727	double-strand break repair via break-induced replication	6/957	12/18866	1.19049e-05	0.000371393	0.000323021	MCM2/CDC45/MCM4/GINS2/GINS4/MCM7	6	HUH7.5 36h downregulated DEGs
GO:0007077	mitotic nuclear envelope disassembly	6/957	12/18866	1.19049e-05	0.000371393	0.000323021	VRK1/NEK6/CCNB1/LPIN1/CCNB2/PLK1	6	HUH7.5 36h downregulated DEGs
GO:0071158	positive regulation of cell cycle arrest	15/957	81/18866	1.19187e-05	0.000371393	0.000323021	AURKA/TFDP2/CDK2/RPL23/E2F8/MYBBP1A/PCNA/CCNB1/CARM1/HMGA2/CDC25C/RPL26/E2F7/CHEK2/TFDP1	15	HUH7.5 36h downregulated DEGs
GO:0042770	signal transduction in response to DNA damage	20/957	133/18866	1.23256e-05	0.000381717	0.000332	BID/AURKA/TFAP4/PRPF19/TFDP2/CDK2/E2F8/PCNA/CCNB1/CARM1/CHEK1/CDC25C/RPL26/E2F7/PLK1/ATR/ATAD5/CHEK2/RPS27L/TFDP1	20	HUH7.5 36h downregulated DEGs
GO:0010043	response to zinc ion	12/957	54/18866	1.28909e-05	0.000396789	0.000345109	OTC/ARG1/MT1G/MT2A/ASS1/KHK/PARP1/MT1E/MT1X/MT1F/MT1A/MT1M	12	HUH7.5 36h downregulated DEGs
GO:0031571	mitotic G1 DNA damage checkpoint	13/957	63/18866	1.33709e-05	0.00040907	0.000355791	AURKA/TFDP2/CDK2/E2F8/PCNA/CCNB1/CARM1/CDC25C/RPL26/E2F7/CHEK2/RPS27L/TFDP1	13	HUH7.5 36h downregulated DEGs
GO:0000079	regulation of cyclin-dependent protein serine/threonine kinase activity	17/957	102/18866	1.38295e-05	0.000419333	0.000364717	IPO5/TFAP4/CDC6/CCNE1/CCNJ/PKMYT1/CCNB1/PSRC1/CDK4/AKT1/CCNA2/CCNB2/CDC25C/CCNF/CDC25A/PLK1/CCNE2	17	HUH7.5 36h downregulated DEGs
GO:0097064	ncRNA export from nucleus	10/957	38/18866	1.38725e-05	0.000419333	0.000364717	NUP37/NUP188/NUP107/NUP85/NUP210/SSB/NUP54/NUP35/NOL6/NPM1	10	HUH7.5 36h downregulated DEGs
GO:0071294	cellular response to zinc ion	8/957	24/18866	1.5125e-05	0.000454471	0.000395278	MT1G/MT2A/PARP1/MT1E/MT1X/MT1F/MT1A/MT1M	8	HUH7.5 36h downregulated DEGs
GO:0044783	G1 DNA damage checkpoint	13/957	64/18866	1.60085e-05	0.000475358	0.000413445	AURKA/TFDP2/CDK2/E2F8/PCNA/CCNB1/CARM1/CDC25C/RPL26/E2F7/CHEK2/RPS27L/TFDP1	13	HUH7.5 36h downregulated DEGs
GO:0044819	mitotic G1/S transition checkpoint	13/957	64/18866	1.60085e-05	0.000475358	0.000413445	AURKA/TFDP2/CDK2/E2F8/PCNA/CCNB1/CARM1/CDC25C/RPL26/E2F7/CHEK2/RPS27L/TFDP1	13	HUH7.5 36h downregulated DEGs
GO:0070200	establishment of protein localization to telomere	7/957	18/18866	1.64338e-05	0.000485133	0.000421947	ACD/TCP1/DKC1/CCT6A/CCT5/TERT/ATR	7	HUH7.5 36h downregulated DEGs
GO:0006338	chromatin remodeling	27/957	218/18866	1.68535e-05	0.00049463	0.000430207	HMGB3/SMARCD3/HNRNPC/ACTR5/SUV39H1/CENPI/GATA3/KAT2A/CENPA/MYB/CENPK/HJURP/NASP/MBD2/MYC/HMGA1/HMGA2/CENPU/HMGB2/NUDT5/CENPN/CENPV/SMARCC1/NPM1/PTMA/CENPP/HMGB1	27	HUH7.5 36h downregulated DEGs
GO:0030261	chromosome condensation	11/957	47/18866	1.74896e-05	0.000510334	0.000443865	NCAPD2/NCAPG/TENT4A/SMC4/NCAPH/TOP2A/CCNB1/NUSAP1/CDCA5/HMGA2/NCAPD3	11	HUH7.5 36h downregulated DEGs
GO:0010639	negative regulation of organelle organization	42/957	416/18866	1.76041e-05	0.000510721	0.000444203	FKBP4/SPDL1/MCM2/ZW10/DNMT3B/HNRNPC/ACD/PPIF/KAT2A/FBXO5/TTK/CDC20/NEK2/TOP2A/KANK4/CCNB1/NAT10/HMGA1/RDX/TCHP/TBCD/AKT1/PARP1/SLIT2/CHEK1/CCNF/MAD2L1/PTTG1/PLK1/CDT1/PRELID1/BUB1/S1PR1/AURKB/NPM1/INSIG1/ESPN/PAX5/WDR5/OPA1/SHANK3/PINX1	42	HUH7.5 36h downregulated DEGs
GO:1901992	positive regulation of mitotic cell cycle phase transition	16/957	94/18866	1.87371e-05	0.000540484	0.000470089	SMARCD3/CDC45/CDC6/FBXO5/DLGAP5/CCNB1/CDK4/RDX/AKT1/CDCA5/CDC25C/CDC25A/TERT/CDT1/UBE2C/TFDP1	16	HUH7.5 36h downregulated DEGs
GO:0006977	DNA damage response, signal transduction by p53 class mediator resulting in cell cycle arrest	12/957	56/18866	1.91104e-05	0.000545025	0.000474038	AURKA/TFDP2/CDK2/E2F8/PCNA/CCNB1/CARM1/CDC25C/RPL26/E2F7/CHEK2/TFDP1	12	HUH7.5 36h downregulated DEGs
GO:0034508	centromere complex assembly	12/957	56/18866	1.91104e-05	0.000545025	0.000474038	CENPI/CENPA/CENPK/HJURP/DLGAP5/NASP/CENPE/CENPU/CENPN/CENPV/NPM1/CENPP	12	HUH7.5 36h downregulated DEGs
GO:0032392	DNA geometric change	18/957	116/18866	2.14492e-05	0.00060829	0.000529064	HMGB3/RAD51/MCM2/RAD54L/MCM4/RFC5/GINS2/TOP2A/DSCC1/HMGA1/DNA2/PARP1/GINS4/RFC4/HMGB2/MCM7/ERCC6L/HMGB1	18	HUH7.5 36h downregulated DEGs
GO:0045740	positive regulation of DNA replication	10/957	40/18866	2.26795e-05	0.000639586	0.000556284	DBF4/CACYBP/CDK2/E2F8/PCNA/DNA2/E2F7/CDT1/ATAD5/FAF1	10	HUH7.5 36h downregulated DEGs
GO:0000375	RNA splicing, via transesterification reactions	40/957	393/18866	2.30378e-05	0.000640721	0.000557271	GCFC2/MTREX/PABPC1/CLNS1A/KHSRP/PDCD7/HNRNPC/CWF19L1/HNRNPM/PNN/CRNKL1/RBM3/C1QBP/DCPS/PRPF19/MAGOHB/NCL/SRSF4/SNRPB/LSM8/LSM7/RBM17/TRA2B/HNRNPD/SNRPF/SNRPG/CPSF4/SRSF2/SNRNP25/MAGOH/LSM6/PSIP1/SNRPD1/PPIH/SMN1/GEMIN4/ALYREF/SMN2/RNPS1/RBM8A	40	HUH7.5 36h downregulated DEGs
GO:0072431	signal transduction involved in mitotic G1 DNA damage checkpoint	12/957	57/18866	2.31005e-05	0.000640721	0.000557271	AURKA/TFDP2/CDK2/E2F8/PCNA/CCNB1/CARM1/CDC25C/RPL26/E2F7/CHEK2/TFDP1	12	HUH7.5 36h downregulated DEGs
GO:1902400	intracellular signal transduction involved in G1 DNA damage checkpoint	12/957	57/18866	2.31005e-05	0.000640721	0.000557271	AURKA/TFDP2/CDK2/E2F8/PCNA/CCNB1/CARM1/CDC25C/RPL26/E2F7/CHEK2/TFDP1	12	HUH7.5 36h downregulated DEGs
GO:0006520	cellular amino acid metabolic process	36/957	340/18866	2.52897e-05	0.000697609	0.000606749	AASS/OTC/FOLH1/FAH/BCAT2/HIBADH/BLMH/CARS1/DAO/AGXT2/ODC1/FARSB/AGMAT/ARG1/SARDH/ASS1/DDC/FOLH1B/YARS1/CARS2/NARS2/KYAT3/PPA2/BHMT/GLUD1/TDO2/FN3K/PAH/PFAS/PIPOX/PPA1/SHMT2/SLC25A21/DPYD/IARS1/VARS1	36	HUH7.5 36h downregulated DEGs
GO:0007569	cell aging	18/957	118/18866	2.71885e-05	0.00074591	0.000648759	RBL1/NAMPT/FBXO5/NEK4/NEK6/BCL2L12/HMGA1/PNPT1/CHEK1/HMGA2/SMC6/TERT/RSL1D1/ATR/NPM1/CHEK2/H2AX/OPA1	18	HUH7.5 36h downregulated DEGs
GO:0034504	protein localization to nucleus	31/957	277/18866	3.15927e-05	0.000862052	0.000749775	TMEM98/IPO5/NUP188/HSP90AB1/NUP107/TCP1/CSE1L/NUP85/RPL23/SMO/DKC1/NUP54/AKT1/RPL11/NVL/PARP1/CCT6A/MFHAS1/CCT5/NUP35/TERT/NOLC1/PLK1/SIX2/PYGO1/RRS1/KPNA2/RPF2/NOL8/PINX1/RASSF5	31	HUH7.5 36h downregulated DEGs
GO:0072413	signal transduction involved in mitotic cell cycle checkpoint	12/957	59/18866	3.33e-05	0.00089414	0.000777684	AURKA/TFDP2/CDK2/E2F8/PCNA/CCNB1/CARM1/CDC25C/RPL26/E2F7/CHEK2/TFDP1	12	HUH7.5 36h downregulated DEGs
GO:1902402	signal transduction involved in mitotic DNA damage checkpoint	12/957	59/18866	3.33e-05	0.00089414	0.000777684	AURKA/TFDP2/CDK2/E2F8/PCNA/CCNB1/CARM1/CDC25C/RPL26/E2F7/CHEK2/TFDP1	12	HUH7.5 36h downregulated DEGs
GO:1902403	signal transduction involved in mitotic DNA integrity checkpoint	12/957	59/18866	3.33e-05	0.00089414	0.000777684	AURKA/TFDP2/CDK2/E2F8/PCNA/CCNB1/CARM1/CDC25C/RPL26/E2F7/CHEK2/TFDP1	12	HUH7.5 36h downregulated DEGs
GO:0007100	mitotic centrosome separation	6/957	14/18866	3.54379e-05	0.000931044	0.000809781	AURKA/RANBP1/NEK2/CEP85/KIF11/CHEK1	6	HUH7.5 36h downregulated DEGs
GO:1902570	protein localization to nucleolus	6/957	14/18866	3.54379e-05	0.000931044	0.000809781	NVL/TERT/RRS1/RPF2/NOL8/PINX1	6	HUH7.5 36h downregulated DEGs
GO:0006409	tRNA export from nucleus	9/957	34/18866	3.55966e-05	0.000931044	0.000809781	NUP37/NUP188/NUP107/NUP85/NUP210/SSB/NUP54/NUP35/NOL6	9	HUH7.5 36h downregulated DEGs
GO:0008608	attachment of spindle microtubules to kinetochore	9/957	34/18866	3.55966e-05	0.000931044	0.000809781	SPAG5/NEK2/KNSTRN/CCNB1/CENPE/KIF2C/NUF2/CDT1/AURKB	9	HUH7.5 36h downregulated DEGs
GO:0071431	tRNA-containing ribonucleoprotein complex export from nucleus	9/957	34/18866	3.55966e-05	0.000931044	0.000809781	NUP37/NUP188/NUP107/NUP85/NUP210/SSB/NUP54/NUP35/NOL6	9	HUH7.5 36h downregulated DEGs
GO:0009168	purine ribonucleoside monophosphate biosynthetic process	7/957	20/18866	3.66077e-05	0.000952554	0.00082849	IMPDH1/PAICS/ADK/IMPDH2/PFAS/ADA/ADSL	7	HUH7.5 36h downregulated DEGs
GO:0090398	cellular senescence	14/957	79/18866	3.87103e-05	0.000996988	0.000867136	RBL1/NAMPT/FBXO5/NEK4/NEK6/BCL2L12/HMGA1/PNPT1/HMGA2/SMC6/TERT/RSL1D1/H2AX/OPA1	14	HUH7.5 36h downregulated DEGs
GO:1900034	regulation of cellular response to heat	14/957	79/18866	3.87103e-05	0.000996988	0.000867136	FKBP4/NUP37/HSP90AA1/NUP188/HSP90AB1/DNAJC2/PTGES3/NUP107/HSPH1/NUP85/NUP210/NUP54/NUP35/ATR	14	HUH7.5 36h downregulated DEGs
GO:0030490	maturation of SSU-rRNA	11/957	51/18866	3.97101e-05	0.00101607	0.000883734	WDR3/NOP14/RPS16/HEATR1/UTP20/RPP40/NAT10/DHX37/FAM207A/LSM6/RRS1	11	HUH7.5 36h downregulated DEGs
GO:0070199	establishment of protein localization to chromosome	8/957	27/18866	3.98539e-05	0.00101607	0.000883734	ACD/TCP1/DKC1/CCT6A/CCT5/LRWD1/TERT/ATR	8	HUH7.5 36h downregulated DEGs
GO:0010212	response to ionizing radiation	20/957	144/18866	4.02201e-05	0.00102026	0.000887374	RAD51/RAD54L/DNMT3B/MSH2/EEF1D/NAMPT/GATA3/RAD51AP1/MYC/TICRR/PARP1/HMGA2/EYA3/RPL26/RRM1/ATR/MTA1/CHEK2/H2AX/XRCC2	20	HUH7.5 36h downregulated DEGs
GO:0051168	nuclear export	25/957	204/18866	4.08486e-05	0.00103102	0.000896735	NUP37/NUP188/MAGOHB/NUP107/SRSF4/CSE1L/NUP85/NUP210/XPO4/CAMK1/LTV1/SSB/NUP54/CPSF4/SRSF2/MAGOH/NUP35/THOC7/SLBP/NOL6/RRS1/NPM1/ALYREF/RNPS1/RBM8A	25	HUH7.5 36h downregulated DEGs
GO:0000377	RNA splicing, via transesterification reactions with bulged adenosine as nucleophile	39/957	390/18866	4.30049e-05	0.0010747	0.000934723	GCFC2/MTREX/PABPC1/CLNS1A/PDCD7/HNRNPC/CWF19L1/HNRNPM/PNN/CRNKL1/RBM3/C1QBP/DCPS/PRPF19/MAGOHB/NCL/SRSF4/SNRPB/LSM8/LSM7/RBM17/TRA2B/HNRNPD/SNRPF/SNRPG/CPSF4/SRSF2/SNRNP25/MAGOH/LSM6/PSIP1/SNRPD1/PPIH/SMN1/GEMIN4/ALYREF/SMN2/RNPS1/RBM8A	39	HUH7.5 36h downregulated DEGs
GO:0000398	mRNA splicing, via spliceosome	39/957	390/18866	4.30049e-05	0.0010747	0.000934723	GCFC2/MTREX/PABPC1/CLNS1A/PDCD7/HNRNPC/CWF19L1/HNRNPM/PNN/CRNKL1/RBM3/C1QBP/DCPS/PRPF19/MAGOHB/NCL/SRSF4/SNRPB/LSM8/LSM7/RBM17/TRA2B/HNRNPD/SNRPF/SNRPG/CPSF4/SRSF2/SNRNP25/MAGOH/LSM6/PSIP1/SNRPD1/PPIH/SMN1/GEMIN4/ALYREF/SMN2/RNPS1/RBM8A	39	HUH7.5 36h downregulated DEGs
GO:0065004	protein-DNA complex assembly	28/957	243/18866	4.47038e-05	0.00111165	0.000966863	RAD51/MCM2/CDC45/CENPI/MCM4/ASF1B/CENPA/CENPK/HJURP/DLGAP5/NASP/POLR1E/CENPE/PARP1/CENPU/CHAF1B/HMGB2/CENPN/MCM7/CENPV/CDT1/CHAF1A/SOX12/NPM1/NAP1L1/CENPP/H2AX/HMGB1	28	HUH7.5 36h downregulated DEGs
GO:1903046	meiotic cell cycle process	24/957	193/18866	4.56288e-05	0.00112909	0.000982031	NCAPD2/RAD51/TOP2B/RAD54L/AURKA/CCNE1/FBXO5/TTK/SMC4/MSH6/CDC20/NCAPH/MND1/TOP2A/NUF2/NCAPD3/CDC25C/CDC25A/PTTG1/PLK1/TERB2/BUB1/CCNE2/FANCA	24	HUH7.5 36h downregulated DEGs
GO:1904356	regulation of telomere maintenance via telomere lengthening	12/957	61/18866	4.71971e-05	0.0011622	0.00101083	HNRNPC/ACD/NEK2/TCP1/DKC1/NAT10/PARP1/CCT6A/CCT5/ATR/AURKB/PINX1	12	HUH7.5 36h downregulated DEGs
GO:0006406	mRNA export from nucleus	17/957	113/18866	5.40041e-05	0.00131697	0.00114544	NUP37/NUP188/MAGOHB/NUP107/SRSF4/NUP85/NUP210/NUP54/CPSF4/SRSF2/MAGOH/NUP35/THOC7/SLBP/ALYREF/RNPS1/RBM8A	17	HUH7.5 36h downregulated DEGs
GO:0071427	mRNA-containing ribonucleoprotein complex export from nucleus	17/957	113/18866	5.40041e-05	0.00131697	0.00114544	NUP37/NUP188/MAGOHB/NUP107/SRSF4/NUP85/NUP210/NUP54/CPSF4/SRSF2/MAGOH/NUP35/THOC7/SLBP/ALYREF/RNPS1/RBM8A	17	HUH7.5 36h downregulated DEGs
GO:0051299	centrosome separation	6/957	15/18866	5.65292e-05	0.00137192	0.00119324	AURKA/RANBP1/NEK2/CEP85/KIF11/CHEK1	6	HUH7.5 36h downregulated DEGs
GO:0032210	regulation of telomere maintenance via telomerase	11/957	53/18866	5.79191e-05	0.00139227	0.00121093	HNRNPC/ACD/NEK2/TCP1/DKC1/NAT10/CCT6A/CCT5/ATR/AURKB/PINX1	11	HUH7.5 36h downregulated DEGs
GO:2000772	regulation of cellular senescence	11/957	53/18866	5.79191e-05	0.00139227	0.00121093	RBL1/NAMPT/FBXO5/NEK4/NEK6/BCL2L12/HMGA1/PNPT1/HMGA2/TERT/RSL1D1	11	HUH7.5 36h downregulated DEGs
GO:0007050	cell cycle arrest	27/957	234/18866	5.93194e-05	0.00141917	0.00123433	MLXIPL/AURKA/TFAP4/MSH2/HSP90AB1/EIF4G2/PRKAB1/TFDP2/CDK2/RPL23/E2F8/MYBBP1A/PCNA/CCNB1/CDK4/MYC/PNPT1/KIF20B/CARM1/HMGA2/CDC25C/RPL26/DDIAS/E2F7/E4F1/CHEK2/TFDP1	27	HUH7.5 36h downregulated DEGs
GO:2000045	regulation of G1/S transition of mitotic cell cycle	23/957	185/18866	6.54394e-05	0.0015582	0.00135525	BID/RBL1/AURKA/CDC45/CDC6/EZH2/TFDP2/CDK2/E2F8/PCNA/CCNB1/CDK4/RDX/AKT1/CARM1/CDC25C/RPL26/TERT/E2F7/WEE1/CHEK2/RPS27L/TFDP1	23	HUH7.5 36h downregulated DEGs
GO:0060249	anatomical structure homeostasis	44/957	469/18866	6.59736e-05	0.00156354	0.0013599	RAD51/POLD3/SCGN/HSP90AA1/FH/HNRNPC/HSP90AB1/POLA1/ACD/CTSH/CCNE1/SLC1A1/GAR1/PTGES3/RFC5/NEK2/TCP1/PLG/SMO/DKC1/PCNA/WDR36/NAT10/MYC/DNA2/HNRNPD/PARP1/CCT6A/CCT5/GJA1/PPARGC1B/SMC6/RFC4/GNL3/TERT/FEN1/S1PR1/EXO1/ATR/CCNE2/AURKB/MBP/DMD/PINX1	44	HUH7.5 36h downregulated DEGs
GO:1901606	alpha-amino acid catabolic process	16/957	104/18866	6.74113e-05	0.00158799	0.00138116	AASS/OTC/FAH/BCAT2/HIBADH/BLMH/DAO/AGXT2/ARG1/SARDH/GLUD1/TDO2/PAH/PIPOX/SHMT2/SLC25A21	16	HUH7.5 36h downregulated DEGs
GO:0033314	mitotic DNA replication checkpoint	5/957	10/18866	6.76341e-05	0.00158799	0.00138116	ORC1/CLSPN/CDC6/TICRR/NAE1	5	HUH7.5 36h downregulated DEGs
GO:1900180	regulation of protein localization to nucleus	18/957	127/18866	7.35822e-05	0.00169016	0.00147003	TMEM98/IPO5/HSP90AB1/TCP1/SMO/DKC1/NUP54/AKT1/NVL/PARP1/CCT6A/MFHAS1/CCT5/TERT/NOLC1/PLK1/PINX1/RASSF5	18	HUH7.5 36h downregulated DEGs
GO:0051031	tRNA transport	9/957	37/18866	7.36081e-05	0.00169016	0.00147003	NUP37/NUP188/NUP107/NUP85/NUP210/SSB/NUP54/NUP35/NOL6	9	HUH7.5 36h downregulated DEGs
GO:0009127	purine nucleoside monophosphate biosynthetic process	7/957	22/18866	7.366e-05	0.00169016	0.00147003	IMPDH1/PAICS/ADK/IMPDH2/PFAS/ADA/ADSL	7	HUH7.5 36h downregulated DEGs
GO:0051131	chaperone-mediated protein complex assembly	7/957	22/18866	7.366e-05	0.00169016	0.00147003	HSP90AA1/HSP90AB1/PTGES3/HSPD1/PSMG1/LONP1/PFDN6	7	HUH7.5 36h downregulated DEGs
GO:0071459	protein localization to chromosome, centromeric region	7/957	22/18866	7.366e-05	0.00169016	0.00147003	SPDL1/ZW10/TTK/CENPA/CDT1/HASPIN/AURKB	7	HUH7.5 36h downregulated DEGs
GO:0046686	response to cadmium ion	12/957	64/18866	7.73532e-05	0.00176687	0.00153675	ARG1/MT1G/MT2A/PCNA/SORD/AKT1/TERT/MT1E/MT1X/MT1F/MT1A/MT1M	12	HUH7.5 36h downregulated DEGs
GO:0071478	cellular response to radiation	23/957	188/18866	8.3986e-05	0.00190974	0.001661	RAD51/POLD3/ACTR5/EEF1D/NAMPT/GATA3/RAD51AP1/GUCA1B/PCNA/NMT1/MYC/PARP1/CHEK1/HMGA2/RPL26/CDC25A/PBK/PPID/ATR/AURKB/NPM1/CHEK2/H2AX	23	HUH7.5 36h downregulated DEGs
GO:0030397	membrane disassembly	6/957	16/18866	8.65703e-05	0.00195092	0.00169683	VRK1/NEK6/CCNB1/LPIN1/CCNB2/PLK1	6	HUH7.5 36h downregulated DEGs
GO:0051081	nuclear envelope disassembly	6/957	16/18866	8.65703e-05	0.00195092	0.00169683	VRK1/NEK6/CCNB1/LPIN1/CCNB2/PLK1	6	HUH7.5 36h downregulated DEGs
GO:0090307	mitotic spindle assembly	12/957	65/18866	9.05445e-05	0.00203142	0.00176683	SMC1A/BIRC5/KIF4A/MYBL2/CDC20/NEK2/KIF23/KIF11/PLK1/AURKB/RCC1/CHEK2	12	HUH7.5 36h downregulated DEGs
GO:0000027	ribosomal large subunit assembly	8/957	30/18866	9.17407e-05	0.00204012	0.00177441	MRTO4/BRIX1/RPL24/RSL24D1/RPL11/RRS1/RPF2/BOP1	8	HUH7.5 36h downregulated DEGs
GO:1902751	positive regulation of cell cycle G2/M phase transition	8/957	30/18866	9.17407e-05	0.00204012	0.00177441	SMARCD3/FBXO5/CCNB1/CDK4/CDC25C/CDC25A/ATAD5/NPM1	8	HUH7.5 36h downregulated DEGs
GO:0009314	response to radiation	42/957	447/18866	9.27518e-05	0.00205356	0.00178609	RAD51/SMC1A/TIPIN/POLD3/RAD54L/DNMT3B/MSH2/ACTR5/EEF1D/NAMPT/GATA3/RAD51AP1/GUCA1B/REEP6/MSH6/PCNA/NMT1/MYC/TICRR/AKT1/PARP1/CHEK1/HMGA2/EYA3/RDH13/RPL26/CDC25A/PCLAF/RRM1/SCARA3/PBK/FEN1/PPID/ATR/AURKB/PER1/NPM1/MTA1/CHEK2/H2AX/XRCC2/HMGN1	42	HUH7.5 36h downregulated DEGs
GO:0031055	chromatin remodeling at centromere	10/957	47/18866	0.000100327	0.00221159	0.00192354	CENPI/CENPA/CENPK/HJURP/NASP/CENPU/CENPN/CENPV/NPM1/CENPP	10	HUH7.5 36h downregulated DEGs
GO:0002562	somatic diversification of immune receptors via germline recombination within a single locus	12/957	66/18866	0.000105625	0.0023082	0.00200757	TCF3/UNG/TCF7/MSH2/EXOSC3/MSH6/LEF1/HSPD1/HMGB2/EXO1/ATAD5/HMGB1	12	HUH7.5 36h downregulated DEGs
GO:0016444	somatic cell DNA recombination	12/957	66/18866	0.000105625	0.0023082	0.00200757	TCF3/UNG/TCF7/MSH2/EXOSC3/MSH6/LEF1/HSPD1/HMGB2/EXO1/ATAD5/HMGB1	12	HUH7.5 36h downregulated DEGs
GO:0016054	organic acid catabolic process	30/957	282/18866	0.000107018	0.00231857	0.00201659	AASS/OTC/HMMR/FAH/SULT2A1/BCAT2/HIBADH/BLMH/DAO/AGXT2/ARG1/ACAT2/AKR1D1/SARDH/HACL1/LPIN1/HADH/SORD/SLC27A2/AKT1/GLUD1/TDO2/ACOX2/PAH/PCCA/PIPOX/SHMT2/SLC25A21/CYP4F12/ACAD11	30	HUH7.5 36h downregulated DEGs
GO:0046395	carboxylic acid catabolic process	30/957	282/18866	0.000107018	0.00231857	0.00201659	AASS/OTC/HMMR/FAH/SULT2A1/BCAT2/HIBADH/BLMH/DAO/AGXT2/ARG1/ACAT2/AKR1D1/SARDH/HACL1/LPIN1/HADH/SORD/SLC27A2/AKT1/GLUD1/TDO2/ACOX2/PAH/PCCA/PIPOX/SHMT2/SLC25A21/CYP4F12/ACAD11	30	HUH7.5 36h downregulated DEGs
GO:1901796	regulation of signal transduction by p53 class mediator	22/957	180/18866	0.0001205	0.00259951	0.00226094	AURKA/RFC5/PRKAB1/PAK1IP1/CDK2/RPL23/BCL2L12/DNA2/AKT1/RPL11/CHEK1/RPL26/RFC4/EXO1/ATR/ATAD5/AURKB/RRS1/CHEK2/TAF9B/RPF2/BOP1	22	HUH7.5 36h downregulated DEGs
GO:0002200	somatic diversification of immune receptors	13/957	77/18866	0.000121666	0.00261349	0.0022731	TCF3/UNG/TCF7/MSH2/SAMHD1/EXOSC3/MSH6/LEF1/HSPD1/HMGB2/EXO1/ATAD5/HMGB1	13	HUH7.5 36h downregulated DEGs
GO:0016074	snoRNA metabolic process	6/957	17/18866	0.000128062	0.00273922	0.00238245	EXOSC5/FBL/EXOSC3/TENT4A/DKC1/NOLC1	6	HUH7.5 36h downregulated DEGs
GO:1902806	regulation of cell cycle G1/S phase transition	24/957	206/18866	0.000128683	0.00274089	0.00238391	BID/RBL1/AURKA/CDC45/CDC6/FAM83D/EZH2/TFDP2/CDK2/E2F8/PCNA/CCNB1/CDK4/RDX/AKT1/CARM1/CDC25C/RPL26/TERT/E2F7/WEE1/CHEK2/RPS27L/TFDP1	24	HUH7.5 36h downregulated DEGs
GO:0016572	histone phosphorylation	9/957	40/18866	0.000141089	0.0029925	0.00260275	AURKA/VRK1/CDK2/CCNB1/CCNA2/CHEK1/HMGA2/HASPIN/AURKB	9	HUH7.5 36h downregulated DEGs
GO:0072522	purine-containing compound biosynthetic process	24/957	208/18866	0.000149458	0.00315676	0.00274561	ACSL4/SCD/PRTFDC1/SLC25A1/NME4/ACSBG1/IMPDH1/GUCA1B/PAICS/ADCY3/PARP1/ACSL1/PDK1/GUCY1A2/ADK/ADCY9/AK4/IMPDH2/PFAS/CYC1/SHMT2/ADA/HACD2/ADSL	24	HUH7.5 36h downregulated DEGs
GO:0051170	import into nucleus	21/957	171/18866	0.000159301	0.00335063	0.00291423	IPO5/NUP188/HSP90AB1/NUP107/CSE1L/NUP85/RPL23/SNRPB/SMO/NUP54/SNRPF/AKT1/SNRPG/NUP35/NOLC1/SNRPD1/SIX2/SMN1/GEMIN4/KPNA2/SMN2	21	HUH7.5 36h downregulated DEGs
GO:0045815	positive regulation of gene expression, epigenetic	11/957	59/18866	0.000161033	0.00335907	0.00292157	KAT2A/POLR1G/DEK/ELOF1/MYBBP1A/POLR1E/HMGA1/CHEK1/DDX21/TAF1D/CDCA4	11	HUH7.5 36h downregulated DEGs
GO:0046605	regulation of centrosome cycle	11/957	59/18866	0.000161033	0.00335907	0.00292157	AURKA/RANBP1/KAT2A/ALMS1/NEK2/CEP85/KIF11/PLK4/CHEK1/CCNF/NPM1	11	HUH7.5 36h downregulated DEGs
GO:0043044	ATP-dependent chromatin remodeling	14/957	90/18866	0.000167575	0.00348115	0.00302775	HNRNPC/ACTR5/CENPI/CENPA/CENPK/HJURP/NASP/MBD2/CENPU/CENPN/SMARCC1/NPM1/PTMA/CENPP	14	HUH7.5 36h downregulated DEGs
GO:0009636	response to toxic substance	27/957	250/18866	0.000181284	0.00375049	0.00326201	RAD51/MAOB/CPOX/DNMT3B/SLC6A4/BLMH/SLC22A18/CHKA/ARG1/MT1G/MT2A/ASS1/RGN/DDC/CCNB1/CDK4/MT1E/MTARC1/MT1X/MBP/ADH4/MT1F/MT1A/MT1M/DHFR/HP/SRXN1	27	HUH7.5 36h downregulated DEGs
GO:0034501	protein localization to kinetochore	6/957	18/18866	0.000183876	0.00378859	0.00329515	SPDL1/ZW10/TTK/CDT1/HASPIN/AURKB	6	HUH7.5 36h downregulated DEGs
GO:0035404	histone-serine phosphorylation	5/957	12/18866	0.000195175	0.00397275	0.00345533	AURKA/VRK1/CCNB1/HMGA2/AURKB	5	HUH7.5 36h downregulated DEGs
GO:1904816	positive regulation of protein localization to chromosome, telomeric region	5/957	12/18866	0.000195175	0.00397275	0.00345533	TCP1/DKC1/CCT6A/CCT5/GNL3	5	HUH7.5 36h downregulated DEGs
GO:2000105	positive regulation of DNA-dependent DNA replication	5/957	12/18866	0.000195175	0.00397275	0.00345533	DBF4/CDK2/E2F8/E2F7/CDT1	5	HUH7.5 36h downregulated DEGs
GO:0032206	positive regulation of telomere maintenance	10/957	51/18866	0.00020598	0.00416216	0.00362006	ACD/NEK2/TCP1/DKC1/HNRNPD/CCT6A/CCT5/GNL3/ATR/AURKB	10	HUH7.5 36h downregulated DEGs
GO:0034644	cellular response to UV	13/957	81/18866	0.000206129	0.00416216	0.00362006	POLD3/ACTR5/PCNA/MYC/PARP1/CHEK1/RPL26/CDC25A/PBK/PPID/ATR/AURKB/NPM1	13	HUH7.5 36h downregulated DEGs
GO:2000134	negative regulation of G1/S transition of mitotic cell cycle	17/957	126/18866	0.000212708	0.00427789	0.00372072	RBL1/AURKA/EZH2/TFDP2/CDK2/E2F8/PCNA/CCNB1/CDK4/CARM1/CDC25C/RPL26/E2F7/WEE1/CHEK2/RPS27L/TFDP1	17	HUH7.5 36h downregulated DEGs
GO:0000724	double-strand break repair via homologous recombination	18/957	138/18866	0.00021606	0.00432805	0.00376435	RAD51/MCM2/RAD54L/CDC45/SAMHD1/MCM4/RAD51AP1/AUNIP/GINS2/RNF138/PARP1/GINS4/CHEK1/MCM7/FEN1/FANCB/H2AX/XRCC2	18	HUH7.5 36h downregulated DEGs
GO:0090342	regulation of cell aging	11/957	61/18866	0.0002193	0.00437561	0.00380571	RBL1/NAMPT/FBXO5/NEK4/NEK6/BCL2L12/HMGA1/PNPT1/HMGA2/TERT/RSL1D1	11	HUH7.5 36h downregulated DEGs
GO:0044282	small molecule catabolic process	41/957	452/18866	0.000237512	0.00468517	0.00407495	AASS/OTC/HMMR/FAH/SULT2A1/BCAT2/HIBADH/BLMH/SULT1E1/DAO/TPI1/AGXT2/ARG1/ACAT2/AKR1D1/SARDH/HACL1/LPIN1/CYP27A1/ALDH1B1/KHK/HADH/SORD/SLC27A2/PFKL/AKT1/GLUD1/TDO2/NUDT5/GLYCTK/ACOX2/PAH/PCCA/PIPOX/SHMT2/SLC25A21/CYP4F12/DPYD/ADA/ADH4/ACAD11	41	HUH7.5 36h downregulated DEGs
GO:0009156	ribonucleoside monophosphate biosynthetic process	8/957	34/18866	0.0002376	0.00468517	0.00407495	IMPDH1/PAICS/UCK2/ADK/IMPDH2/PFAS/ADA/ADSL	8	HUH7.5 36h downregulated DEGs
GO:0032212	positive regulation of telomere maintenance via telomerase	8/957	34/18866	0.0002376	0.00468517	0.00407495	ACD/NEK2/TCP1/DKC1/CCT6A/CCT5/ATR/AURKB	8	HUH7.5 36h downregulated DEGs
GO:0034080	CENP-A containing nucleosome assembly	9/957	43/18866	0.0002538	0.00496583	0.00431906	CENPI/CENPA/CENPK/HJURP/NASP/CENPU/CENPN/NPM1/CENPP	9	HUH7.5 36h downregulated DEGs
GO:0061641	CENP-A containing chromatin organization	9/957	43/18866	0.0002538	0.00496583	0.00431906	CENPI/CENPA/CENPK/HJURP/NASP/CENPU/CENPN/NPM1/CENPP	9	HUH7.5 36h downregulated DEGs
GO:0051028	mRNA transport	19/957	152/18866	0.000255581	0.00498137	0.00433257	NUP37/KHSRP/NUP188/MAGOHB/NUP107/SRSF4/NUP85/NUP210/LRPPRC/NUP54/CPSF4/SRSF2/MAGOH/NUP35/THOC7/SLBP/ALYREF/RNPS1/RBM8A	19	HUH7.5 36h downregulated DEGs
GO:0000725	recombinational repair	18/957	140/18866	0.000258994	0.00502848	0.00437355	RAD51/MCM2/RAD54L/CDC45/SAMHD1/MCM4/RAD51AP1/AUNIP/GINS2/RNF138/PARP1/GINS4/CHEK1/MCM7/FEN1/FANCB/H2AX/XRCC2	18	HUH7.5 36h downregulated DEGs
GO:0046394	carboxylic acid biosynthetic process	35/957	367/18866	0.000261748	0.00504921	0.00439158	AASS/MLXIPL/OTC/ACSM2B/FOLH1/SCD/LIPG/ACSBG1/BCAT2/PTGES3/PRKAB1/AGXT2/CSPG5/MTHFD1L/AKR1D1/GAMT/ASS1/RGN/FOLH1B/FADS2/CYP27A1/CYP2C9/SLC27A2/BHMT/GLUD1/FADS1/FABP5/ACOX2/NANP/PAH/SHMT2/INSIG1/DPYD/HACD2/DHFR	35	HUH7.5 36h downregulated DEGs
GO:0006614	SRP-dependent cotranslational protein targeting to membrane	15/957	105/18866	0.000262063	0.00504921	0.00439158	RPS16/RPL24/RPS25/RPL21/RPL23/RPL11/RPL7/RPL7A/RPL26/RPL27A/RPSA/RPS23/RPL14/RPS26/RPL17	15	HUH7.5 36h downregulated DEGs
GO:0016053	organic acid biosynthetic process	35/957	368/18866	0.000275566	0.00528919	0.0046003	AASS/MLXIPL/OTC/ACSM2B/FOLH1/SCD/LIPG/ACSBG1/BCAT2/PTGES3/PRKAB1/AGXT2/CSPG5/MTHFD1L/AKR1D1/GAMT/ASS1/RGN/FOLH1B/FADS2/CYP27A1/CYP2C9/SLC27A2/BHMT/GLUD1/FADS1/FABP5/ACOX2/NANP/PAH/SHMT2/INSIG1/DPYD/HACD2/DHFR	35	HUH7.5 36h downregulated DEGs
GO:0006336	DNA replication-independent nucleosome assembly	10/957	53/18866	0.000286751	0.00548303	0.0047689	CENPI/ASF1B/CENPA/CENPK/HJURP/NASP/CENPU/CENPN/NPM1/CENPP	10	HUH7.5 36h downregulated DEGs
GO:0009408	response to heat	20/957	166/18866	0.000292191	0.00556597	0.00484103	FKBP4/NUP37/HSP90AA1/NUP188/HSP90AB1/DNAJC2/TFEC/PTGES3/NUP107/LRP11/HSPH1/NUP85/NUP210/NUP54/DNAJA4/AKT1/HSPD1/NUP35/PSIP1/ATR	20	HUH7.5 36h downregulated DEGs
GO:0040001	establishment of mitotic spindle localization	8/957	35/18866	0.000294436	0.00558765	0.00485989	SPDL1/ZW10/CENPA/NUSAP1/GJA1/MAD2L1/PLK1/SAPCD2	8	HUH7.5 36h downregulated DEGs
GO:0031126	snoRNA 3'-end processing	5/957	13/18866	0.000303935	0.00572486	0.00497923	EXOSC5/FBL/EXOSC3/TENT4A/DKC1	5	HUH7.5 36h downregulated DEGs
GO:0051988	regulation of attachment of spindle microtubules to kinetochore	5/957	13/18866	0.000303935	0.00572486	0.00497923	SPAG5/NEK2/KNSTRN/CCNB1/AURKB	5	HUH7.5 36h downregulated DEGs
GO:0032201	telomere maintenance via semi-conservative replication	7/957	27/18866	0.000307035	0.00576175	0.00501132	POLD3/POLA1/RFC5/PCNA/DNA2/RFC4/FEN1	7	HUH7.5 36h downregulated DEGs
GO:0030330	DNA damage response, signal transduction by p53 class mediator	15/957	107/18866	0.000323119	0.00604113	0.00525431	AURKA/TFAP4/TFDP2/CDK2/E2F8/PCNA/CCNB1/CARM1/CDC25C/RPL26/E2F7/ATR/CHEK2/RPS27L/TFDP1	15	HUH7.5 36h downregulated DEGs
GO:0034724	DNA replication-independent nucleosome organization	10/957	54/18866	0.000336141	0.00623837	0.00542586	CENPI/ASF1B/CENPA/CENPK/HJURP/NASP/CENPU/CENPN/NPM1/CENPP	10	HUH7.5 36h downregulated DEGs
GO:0051438	regulation of ubiquitin-protein transferase activity	10/957	54/18866	0.000336141	0.00623837	0.00542586	UBE2S/FBXO5/CDC20/RPL23/DCUN1D5/RPL11/MAD2L1/CDC20B/PLK1/UBE2C	10	HUH7.5 36h downregulated DEGs
GO:0046390	ribose phosphate biosynthetic process	22/957	194/18866	0.000353939	0.00654464	0.00569224	ACSL4/SCD/SLC25A1/NME4/ACSBG1/IMPDH1/PAICS/ADCY3/UCK2/PARP1/ACSL1/PDK1/GUCY1A2/ADK/ADCY9/AK4/TKT/IMPDH2/PFAS/CYC1/HACD2/ADSL	22	HUH7.5 36h downregulated DEGs
GO:0033762	response to glucagon	8/957	36/18866	0.000361902	0.00666744	0.00579905	PRKAR2A/ARG1/ASS1/ADCY3/CCNA2/ADCY9/GJB2/CYC1	8	HUH7.5 36h downregulated DEGs
GO:0006418	tRNA aminoacylation for protein translation	9/957	45/18866	0.000364143	0.00668433	0.00581374	CARS1/FARSB/YARS1/CARS2/NARS2/PPA2/PPA1/IARS1/VARS1	9	HUH7.5 36h downregulated DEGs
GO:0045047	protein targeting to ER	16/957	120/18866	0.00036991	0.0067656	0.00588442	RPS16/RPL24/RPS25/RPL21/RPL23/PMM2/RPL11/RPL7/RPL7A/RPL26/RPL27A/RPSA/RPS23/RPL14/RPS26/RPL17	16	HUH7.5 36h downregulated DEGs
GO:1902807	negative regulation of cell cycle G1/S phase transition	17/957	132/18866	0.000372468	0.00678778	0.00590371	RBL1/AURKA/EZH2/TFDP2/CDK2/E2F8/PCNA/CCNB1/CDK4/CARM1/CDC25C/RPL26/E2F7/WEE1/CHEK2/RPS27L/TFDP1	17	HUH7.5 36h downregulated DEGs
GO:2001252	positive regulation of chromosome organization	21/957	182/18866	0.000377878	0.00686161	0.00596792	DNMT3B/ACD/GATA3/KAT2A/NEK2/MYB/TCP1/DLGAP5/DKC1/CCNB1/HNRNPD/WDR61/CCT6A/CCT5/AUTS2/GNL3/CDT1/FEN1/ATR/AURKB/WDR5	21	HUH7.5 36h downregulated DEGs
GO:0000469	cleavage involved in rRNA processing	7/957	28/18866	0.000391604	0.00700999	0.00609698	NOP14/EXOSC3/EXOSC8/UTP20/RPP40/RRS1/BOP1	7	HUH7.5 36h downregulated DEGs
GO:0071280	cellular response to copper ion	7/957	28/18866	0.000391604	0.00700999	0.00609698	MT1G/MT2A/MT1E/MT1X/MT1F/MT1A/MT1M	7	HUH7.5 36h downregulated DEGs
GO:0072376	protein activation cascade	7/957	28/18866	0.000391604	0.00700999	0.00609698	C1QBP/KNG1/F3/F12/FGG/FGA/FGB	7	HUH7.5 36h downregulated DEGs
GO:0072378	blood coagulation, fibrin clot formation	7/957	28/18866	0.000391604	0.00700999	0.00609698	C1QBP/KNG1/F3/F12/FGG/FGA/FGB	7	HUH7.5 36h downregulated DEGs
GO:0006613	cotranslational protein targeting to membrane	15/957	109/18866	0.000396025	0.00706408	0.00614403	RPS16/RPL24/RPS25/RPL21/RPL23/RPL11/RPL7/RPL7A/RPL26/RPL27A/RPSA/RPS23/RPL14/RPS26/RPL17	15	HUH7.5 36h downregulated DEGs
GO:0006164	purine nucleotide biosynthetic process	22/957	197/18866	0.000438241	0.00778958	0.00677503	ACSL4/SCD/SLC25A1/NME4/ACSBG1/IMPDH1/GUCA1B/PAICS/ADCY3/PARP1/ACSL1/PDK1/GUCY1A2/ADK/ADCY9/AK4/IMPDH2/PFAS/CYC1/ADA/HACD2/ADSL	22	HUH7.5 36h downregulated DEGs
GO:0009167	purine ribonucleoside monophosphate metabolic process	8/957	37/18866	0.000441431	0.00779141	0.00677662	IMPDH1/PAICS/ADK/AK4/IMPDH2/PFAS/ADA/ADSL	8	HUH7.5 36h downregulated DEGs
GO:1904358	positive regulation of telomere maintenance via telomere lengthening	8/957	37/18866	0.000441431	0.00779141	0.00677662	ACD/NEK2/TCP1/DKC1/CCT6A/CCT5/ATR/AURKB	8	HUH7.5 36h downregulated DEGs
GO:0021527	spinal cord association neuron differentiation	5/957	14/18866	0.0004531	0.00785996	0.00683625	LBX1/ASCL1/LMO4/GDF7/LHX1	5	HUH7.5 36h downregulated DEGs
GO:0060707	trophoblast giant cell differentiation	5/957	14/18866	0.0004531	0.00785996	0.00683625	PRDM1/PLG/E2F8/PLK4/E2F7	5	HUH7.5 36h downregulated DEGs
GO:1904668	positive regulation of ubiquitin protein ligase activity	5/957	14/18866	0.0004531	0.00785996	0.00683625	UBE2S/CDC20/CDC20B/PLK1/UBE2C	5	HUH7.5 36h downregulated DEGs
GO:1904814	regulation of protein localization to chromosome, telomeric region	5/957	14/18866	0.0004531	0.00785996	0.00683625	TCP1/DKC1/CCT6A/CCT5/GNL3	5	HUH7.5 36h downregulated DEGs
GO:2000232	regulation of rRNA processing	5/957	14/18866	0.0004531	0.00785996	0.00683625	USP36/DIMT1/WDR75/HEATR1/WDR43	5	HUH7.5 36h downregulated DEGs
GO:0009165	nucleotide biosynthetic process	27/957	266/18866	0.000490172	0.00847393	0.00737025	ACSL4/SCD/SLC25A1/NME4/ACSBG1/NAMPT/IMPDH1/GUCA1B/PAICS/ADCY3/UCK2/PARP1/ACSL1/PDK1/GUCY1A2/ADK/ADCY9/AK4/RRM1/RRM2/IMPDH2/PFAS/CYC1/IDH2/ADA/HACD2/ADSL	27	HUH7.5 36h downregulated DEGs
GO:0009152	purine ribonucleotide biosynthetic process	20/957	173/18866	0.000502673	0.00866039	0.00753243	ACSL4/SCD/SLC25A1/NME4/ACSBG1/IMPDH1/PAICS/ADCY3/PARP1/ACSL1/PDK1/GUCY1A2/ADK/ADCY9/AK4/IMPDH2/PFAS/CYC1/HACD2/ADSL	20	HUH7.5 36h downregulated DEGs
GO:0009260	ribonucleotide biosynthetic process	21/957	186/18866	0.000506195	0.00869141	0.0075594	ACSL4/SCD/SLC25A1/NME4/ACSBG1/IMPDH1/PAICS/ADCY3/UCK2/PARP1/ACSL1/PDK1/GUCY1A2/ADK/ADCY9/AK4/IMPDH2/PFAS/CYC1/HACD2/ADSL	21	HUH7.5 36h downregulated DEGs
GO:0000462	maturation of SSU-rRNA from tricistronic rRNA transcript (SSU-rRNA, 5.8S rRNA, LSU-rRNA)	8/957	38/18866	0.000534573	0.00908221	0.0078993	NOP14/RPS16/HEATR1/UTP20/RPP40/DHX37/FAM207A/RRS1	8	HUH7.5 36h downregulated DEGs
GO:0071276	cellular response to cadmium ion	8/957	38/18866	0.000534573	0.00908221	0.0078993	MT1G/MT2A/AKT1/MT1E/MT1X/MT1F/MT1A/MT1M	8	HUH7.5 36h downregulated DEGs
GO:0009063	cellular amino acid catabolic process	16/957	124/18866	0.000536153	0.00908221	0.0078993	AASS/OTC/FAH/BCAT2/HIBADH/BLMH/DAO/AGXT2/ARG1/SARDH/GLUD1/TDO2/PAH/PIPOX/SHMT2/SLC25A21	16	HUH7.5 36h downregulated DEGs
GO:0072599	establishment of protein localization to endoplasmic reticulum	16/957	124/18866	0.000536153	0.00908221	0.0078993	RPS16/RPL24/RPS25/RPL21/RPL23/PMM2/RPL11/RPL7/RPL7A/RPL26/RPL27A/RPSA/RPS23/RPL14/RPS26/RPL17	16	HUH7.5 36h downregulated DEGs
GO:1902652	secondary alcohol metabolic process	19/957	162/18866	0.000574671	0.00970213	0.00843848	CYP51A1/MSMO1/DGAT2/IDI1/SCD/GPAM/ACAT2/AKR1D1/CLN6/CYP27A1/CYP2C9/IDH1/EBP/FDPS/SOAT2/PCSK9/DHCR7/IDH2/INSIG1	19	HUH7.5 36h downregulated DEGs
GO:1901293	nucleoside phosphate biosynthetic process	27/957	269/18866	0.000583431	0.00981721	0.00853857	ACSL4/SCD/SLC25A1/NME4/ACSBG1/NAMPT/IMPDH1/GUCA1B/PAICS/ADCY3/UCK2/PARP1/ACSL1/PDK1/GUCY1A2/ADK/ADCY9/AK4/RRM1/RRM2/IMPDH2/PFAS/CYC1/IDH2/ADA/HACD2/ADSL	27	HUH7.5 36h downregulated DEGs
GO:0034605	cellular response to heat	16/957	125/18866	0.000586531	0.00983658	0.00855542	FKBP4/NUP37/HSP90AA1/NUP188/HSP90AB1/DNAJC2/TFEC/PTGES3/NUP107/HSPH1/NUP85/NUP210/NUP54/HSPD1/NUP35/ATR	16	HUH7.5 36h downregulated DEGs
GO:0043039	tRNA aminoacylation	9/957	48/18866	0.000601359	0.0100519	0.00874266	CARS1/FARSB/YARS1/CARS2/NARS2/PPA2/PPA1/IARS1/VARS1	9	HUH7.5 36h downregulated DEGs
GO:0000132	establishment of mitotic spindle orientation	7/957	30/18866	0.000616178	0.0102611	0.00892462	SPDL1/ZW10/CENPA/GJA1/MAD2L1/PLK1/SAPCD2	7	HUH7.5 36h downregulated DEGs
GO:1901605	alpha-amino acid metabolic process	22/957	202/18866	0.00061794	0.0102611	0.00892462	AASS/OTC/FAH/BCAT2/HIBADH/BLMH/DAO/AGXT2/ODC1/AGMAT/ARG1/SARDH/ASS1/KYAT3/BHMT/GLUD1/TDO2/PAH/PFAS/PIPOX/SHMT2/SLC25A21	22	HUH7.5 36h downregulated DEGs
GO:0071157	negative regulation of cell cycle arrest	6/957	22/18866	0.000620751	0.0102739	0.00893582	MLXIPL/TFAP4/HSP90AB1/RPL23/CDK4/CHEK2	6	HUH7.5 36h downregulated DEGs
GO:0090305	nucleic acid phosphodiester bond hydrolysis	30/957	313/18866	0.000643832	0.0106211	0.00923778	LAS1L/EXOSC5/POLD3/NOP14/SAMHD1/EXOSC3/DCPS/RFC5/EXOSC8/UTP20/RPP40/PCNA/PNPT1/DNA2/PARP1/TATDN1/TATDN2/CPSF4/POLR3K/RFC4/HMGB2/DIS3L/FEN1/POP7/EXO1/ATAD5/ZC3H12D/RRS1/HMGB1/BOP1	30	HUH7.5 36h downregulated DEGs
GO:0033151	V(D)J recombination	5/957	15/18866	0.000651385	0.0106414	0.00925542	TCF3/TCF7/LEF1/HMGB2/HMGB1	5	HUH7.5 36h downregulated DEGs
GO:0043144	snoRNA processing	5/957	15/18866	0.000651385	0.0106414	0.00925542	EXOSC5/FBL/EXOSC3/TENT4A/DKC1	5	HUH7.5 36h downregulated DEGs
GO:0051315	attachment of mitotic spindle microtubules to kinetochore	5/957	15/18866	0.000651385	0.0106414	0.00925542	CENPE/KIF2C/NUF2/CDT1/AURKB	5	HUH7.5 36h downregulated DEGs
GO:0006457	protein folding	24/957	230/18866	0.000665581	0.0108382	0.00942662	FKBP4/DNAJC25/HSP90AA1/HSP90AB1/AHSA1/PDCD5/DNAJC2/PPIF/PTGES3/GNB4/HSPE1/TCP1/HSPH1/GNAZ/DNAJA4/TBCD/HSPD1/CCT6A/CCT5/SACS/PPID/PPIH/HSPA14/PFDN6	24	HUH7.5 36h downregulated DEGs
GO:0070507	regulation of microtubule cytoskeleton organization	21/957	190/18866	0.000670834	0.0108886	0.00947046	FKBP4/SPAG5/AURKA/RANBP1/NIN/KAT2A/ALMS1/NEK2/CEP85/PSRC1/KIF11/TBCD/PLK4/CHEK1/SKA1/CCNF/SKA3/PLK1/CKAP5/RCC1/NPM1	21	HUH7.5 36h downregulated DEGs
GO:1900182	positive regulation of protein localization to nucleus	12/957	80/18866	0.000674282	0.0109095	0.00948863	IPO5/HSP90AB1/TCP1/SMO/DKC1/AKT1/PARP1/CCT6A/CCT5/TERT/PLK1/PINX1	12	HUH7.5 36h downregulated DEGs
GO:0043486	histone exchange	10/957	59/18866	0.000701856	0.0113176	0.00984357	CENPI/CENPA/CENPK/HJURP/NASP/CENPU/CENPN/NPM1/PTMA/CENPP	10	HUH7.5 36h downregulated DEGs
GO:0043038	amino acid activation	9/957	49/18866	0.000703989	0.0113176	0.00984357	CARS1/FARSB/YARS1/CARS2/NARS2/PPA2/PPA1/IARS1/VARS1	9	HUH7.5 36h downregulated DEGs
GO:0070972	protein localization to endoplasmic reticulum	18/957	152/18866	0.000707347	0.0113355	0.00985914	RPS16/RPL24/RPS25/RPL21/RPL23/PMM2/RPL11/RPL7/RPL7A/GJA1/RPL26/RPL27A/RPSA/RPS23/INSIG1/RPL14/RPS26/RPL17	18	HUH7.5 36h downregulated DEGs
GO:0009126	purine nucleoside monophosphate metabolic process	8/957	40/18866	0.000768469	0.0122761	0.0106772	IMPDH1/PAICS/ADK/AK4/IMPDH2/PFAS/ADA/ADSL	8	HUH7.5 36h downregulated DEGs
GO:0000966	RNA 5'-end processing	6/957	23/18866	0.000804098	0.0126451	0.0109982	NOP14/UTP20/RPP40/PNPT1/SSB/POP7	6	HUH7.5 36h downregulated DEGs
GO:0042451	purine nucleoside biosynthetic process	6/957	23/18866	0.000804098	0.0126451	0.0109982	PRTFDC1/NME4/IMPDH1/ADK/IMPDH2/ADA	6	HUH7.5 36h downregulated DEGs
GO:0042455	ribonucleoside biosynthetic process	6/957	23/18866	0.000804098	0.0126451	0.0109982	PRTFDC1/NME4/IMPDH1/ADK/IMPDH2/ADA	6	HUH7.5 36h downregulated DEGs
GO:0046129	purine ribonucleoside biosynthetic process	6/957	23/18866	0.000804098	0.0126451	0.0109982	PRTFDC1/NME4/IMPDH1/ADK/IMPDH2/ADA	6	HUH7.5 36h downregulated DEGs
GO:2000773	negative regulation of cellular senescence	6/957	23/18866	0.000804098	0.0126451	0.0109982	RBL1/NAMPT/FBXO5/BCL2L12/HMGA2/TERT	6	HUH7.5 36h downregulated DEGs
GO:0006333	chromatin assembly or disassembly	23/957	220/18866	0.000831303	0.0130324	0.011335	MCM2/SMARCD3/SUV39H1/CENPI/ASF1B/CENPA/CENPK/HJURP/NASP/MBD2/HMGA1/HMGA2/CENPU/CHAF1B/HMGB2/CENPN/CENPV/CHAF1A/SMARCC1/NPM1/NAP1L1/CENPP/H2AX	23	HUH7.5 36h downregulated DEGs
GO:0008033	tRNA processing	16/957	130/18866	0.000903593	0.0139337	0.0121189	TRMT11/PUS7/ELP4/RPP40/NAT10/SSB/TPRKB/CPSF4/POLR3K/LSM6/TRMT61A/TRMT61B/POP7/CTU2/PUS1/QTRT1	16	HUH7.5 36h downregulated DEGs
GO:0031503	protein-containing complex localization	28/957	291/18866	0.00090415	0.0139337	0.0121189	FKBP4/NUP37/BIRC5/NUP188/MAGOHB/NUP107/SRSF4/NUP85/NUP210/LTV1/SSB/NUP54/CPSF4/SRSF2/MAGOH/NUP35/THOC7/SLBP/NOL6/NSG1/CPLX1/ATR/HASPIN/RRS1/NPM1/ALYREF/RNPS1/RBM8A	28	HUH7.5 36h downregulated DEGs
GO:0000478	endonucleolytic cleavage involved in rRNA processing	5/957	16/18866	0.00090812	0.0139337	0.0121189	NOP14/UTP20/RPP40/RRS1/BOP1	5	HUH7.5 36h downregulated DEGs
GO:0000479	endonucleolytic cleavage of tricistronic rRNA transcript (SSU-rRNA, 5.8S rRNA, LSU-rRNA)	5/957	16/18866	0.00090812	0.0139337	0.0121189	NOP14/UTP20/RPP40/RRS1/BOP1	5	HUH7.5 36h downregulated DEGs
GO:0006268	DNA unwinding involved in DNA replication	5/957	16/18866	0.00090812	0.0139337	0.0121189	RAD51/MCM2/MCM4/HMGA1/MCM7	5	HUH7.5 36h downregulated DEGs
GO:0016446	somatic hypermutation of immunoglobulin genes	5/957	16/18866	0.00090812	0.0139337	0.0121189	UNG/MSH2/SAMHD1/MSH6/EXO1	5	HUH7.5 36h downregulated DEGs
GO:0090069	regulation of ribosome biogenesis	5/957	16/18866	0.00090812	0.0139337	0.0121189	USP36/DIMT1/WDR75/HEATR1/WDR43	5	HUH7.5 36h downregulated DEGs
GO:0031497	chromatin assembly	21/957	195/18866	0.000940239	0.0143828	0.0125095	MCM2/SUV39H1/CENPI/ASF1B/CENPA/CENPK/HJURP/NASP/MBD2/HMGA1/HMGA2/CENPU/CHAF1B/HMGB2/CENPN/CENPV/CHAF1A/NPM1/NAP1L1/CENPP/H2AX	21	HUH7.5 36h downregulated DEGs
GO:0031145	anaphase-promoting complex-dependent catabolic process	12/957	83/18866	0.000943308	0.0143862	0.0125124	AURKA/UBE2S/FBXO5/CDC20/CDK2/CCNB1/MAD2L1/CDC20B/PTTG1/PLK1/UBE2C/AURKB	12	HUH7.5 36h downregulated DEGs
GO:0009161	ribonucleoside monophosphate metabolic process	9/957	51/18866	0.000952139	0.0144336	0.0125537	IMPDH1/PAICS/UCK2/ADK/AK4/IMPDH2/PFAS/ADA/ADSL	9	HUH7.5 36h downregulated DEGs
GO:0043628	ncRNA 3'-end processing	9/957	51/18866	0.000952139	0.0144336	0.0125537	EXOSC5/FBL/EXOSC3/TENT4A/EXOSC8/DKC1/SSB/POLR3K/INTS8	9	HUH7.5 36h downregulated DEGs
GO:0034728	nucleosome organization	20/957	183/18866	0.00102519	0.0154944	0.0134764	MCM2/SMARCD3/CENPI/ASF1B/CENPA/CENPK/HJURP/NASP/HMGA1/CENPU/CHAF1B/HMGB2/CENPN/CHAF1A/SMARCC1/NPM1/NAP1L1/PTMA/CENPP/H2AX	20	HUH7.5 36h downregulated DEGs
GO:0008652	cellular amino acid biosynthetic process	12/957	84/18866	0.00105075	0.0158333	0.0137711	AASS/OTC/FOLH1/BCAT2/AGXT2/ASS1/FOLH1B/BHMT/GLUD1/PAH/SHMT2/DPYD	12	HUH7.5 36h downregulated DEGs
GO:0000447	endonucleolytic cleavage in ITS1 to separate SSU-rRNA from 5.8S rRNA and LSU-rRNA from tricistronic rRNA transcript (SSU-rRNA, 5.8S rRNA, LSU-rRNA)	4/957	10/18866	0.00108025	0.0160385	0.0139495	NOP14/UTP20/RPP40/RRS1	4	HUH7.5 36h downregulated DEGs
GO:0032070	regulation of deoxyribonuclease activity	4/957	10/18866	0.00108025	0.0160385	0.0139495	PCNA/AKT1/NPM1/HMGB1	4	HUH7.5 36h downregulated DEGs
GO:0090070	positive regulation of ribosome biogenesis	4/957	10/18866	0.00108025	0.0160385	0.0139495	DIMT1/WDR75/HEATR1/WDR43	4	HUH7.5 36h downregulated DEGs
GO:1904851	positive regulation of establishment of protein localization to telomere	4/957	10/18866	0.00108025	0.0160385	0.0139495	TCP1/DKC1/CCT6A/CCT5	4	HUH7.5 36h downregulated DEGs
GO:2000234	positive regulation of rRNA processing	4/957	10/18866	0.00108025	0.0160385	0.0139495	DIMT1/WDR75/HEATR1/WDR43	4	HUH7.5 36h downregulated DEGs
GO:0032508	DNA duplex unwinding	14/957	108/18866	0.00111473	0.016502	0.0143527	RAD51/MCM2/MCM4/RFC5/GINS2/TOP2A/DSCC1/HMGA1/DNA2/PARP1/GINS4/RFC4/MCM7/ERCC6L	14	HUH7.5 36h downregulated DEGs
GO:0043928	exonucleolytic catabolism of deadenylated mRNA	7/957	33/18866	0.00113232	0.0166645	0.0144941	EXOSC5/EXOSC3/DCPS/EXOSC8/LSM7/WDR61/LSM6	7	HUH7.5 36h downregulated DEGs
GO:0051984	positive regulation of chromosome segregation	7/957	33/18866	0.00113232	0.0166645	0.0144941	CDC6/DLGAP5/CCNB1/SMC6/CDT1/FEN1/AURKB	7	HUH7.5 36h downregulated DEGs
GO:0006997	nucleus organization	16/957	133/18866	0.00115613	0.0169655	0.0147558	USP36/PES1/VRK1/NUP107/NEK6/CCNB1/LPIN1/NUP54/SERBP1/AFF2/CCNB2/NUP35/HMGB2/NOLC1/PLK1/PYGO1	16	HUH7.5 36h downregulated DEGs
GO:0006081	cellular aldehyde metabolic process	10/957	63/18866	0.0011892	0.0173499	0.0150902	TPI1/AGXT2/GLO1/KHK/IDH1/RDH13/TKT/GLYCTK/IDH2/ADH4	10	HUH7.5 36h downregulated DEGs
GO:0007062	sister chromatid cohesion	10/957	63/18866	0.0011892	0.0173499	0.0150902	SMC1A/TENT4A/CDC20/DSCC1/CDCA5/PLK1/FEN1/BUB1/HASPIN/MCMBP	10	HUH7.5 36h downregulated DEGs
GO:2001020	regulation of response to DNA damage stimulus	23/957	226/18866	0.0011972	0.0174164	0.015148	BID/RAD51/RAD51AP1/FBXO5/NEK4/DEK/BCL2L12/AUNIP/PCNA/MYC/PARP1/CHEK1/HMGA2/EYA3/RPL26/DDIAS/ATR/ATAD5/FANCB/CHEK2/TAF9B/H2AX/HMGB1	23	HUH7.5 36h downregulated DEGs
GO:0002566	somatic diversification of immune receptors via somatic mutation	5/957	17/18866	0.00123314	0.0178364	0.0155133	UNG/MSH2/SAMHD1/MSH6/EXO1	5	HUH7.5 36h downregulated DEGs
GO:0051382	kinetochore assembly	5/957	17/18866	0.00123314	0.0178364	0.0155133	CENPA/CENPK/DLGAP5/CENPE/CENPN	5	HUH7.5 36h downregulated DEGs
GO:0046688	response to copper ion	8/957	43/18866	0.00126673	0.0182698	0.0158903	MT1G/MT2A/SORD/MT1E/MT1X/MT1F/MT1A/MT1M	8	HUH7.5 36h downregulated DEGs
GO:0008334	histone mRNA metabolic process	6/957	25/18866	0.00129336	0.0186008	0.0161781	TENT4A/SNRPB/SSB/SNRPF/SNRPG/SLBP	6	HUH7.5 36h downregulated DEGs
GO:0006353	DNA-templated transcription, termination	11/957	75/18866	0.00134736	0.0193223	0.0168057	POLR1G/SNRPB/POLR1E/SNRPF/SNRPG/CPSF4/POLR3K/SLBP/TAF1D/SMN1/SMN2	11	HUH7.5 36h downregulated DEGs
GO:0000387	spliceosomal snRNP assembly	9/957	54/18866	0.00145303	0.0207787	0.0180724	CLNS1A/PRPF19/SNRPB/SNRPF/SNRPG/SNRPD1/SMN1/GEMIN4/SMN2	9	HUH7.5 36h downregulated DEGs
GO:0009124	nucleoside monophosphate biosynthetic process	8/957	44/18866	0.00148047	0.021097	0.0183492	IMPDH1/PAICS/UCK2/ADK/IMPDH2/PFAS/ADA/ADSL	8	HUH7.5 36h downregulated DEGs
GO:0043467	regulation of generation of precursor metabolites and energy	18/957	162/18866	0.00148364	0.021097	0.0183492	MLXIPL/NUP37/NUP188/PPIF/NUP107/PFKFB4/NUP85/NUP210/CCNB1/KHK/PNPT1/NUP54/AKT1/AK4/NUP35/IGF2/PRELID1/SHMT2	18	HUH7.5 36h downregulated DEGs
GO:0006417	regulation of translation	38/957	450/18866	0.00150336	0.0212756	0.0185046	PABPC1/TCOF1/PUM3/KHSRP/PUS7/MKNK2/EIF5/RBM3/EIF3B/EIF4H/RPS6KB1/C1QBP/EIF4G2/NCL/ILF3/PTCD3/NAT10/CDK4/LRPPRC/HNRNPD/AKT1/EIF2A/RMND1/USP16/RPL26/MAGOH/NOLC1/ZNF598/PA2G4/ZC3H12D/PER1/TRNAU1AP/NPM1/MEX3D/SHMT2/RPS27L/DHFR/RBM8A	38	HUH7.5 36h downregulated DEGs
GO:1901616	organic hydroxy compound catabolic process	11/957	76/18866	0.00150463	0.0212756	0.0185046	MAOB/FAH/SULT2A1/SULT1E1/TPI1/AKR1D1/CYP27A1/ALDH1B1/SORD/CYP4F12/ADH4	11	HUH7.5 36h downregulated DEGs
GO:0061982	meiosis I cell cycle process	15/957	124/18866	0.00153849	0.0216936	0.0188681	RAD51/TOP2B/RAD54L/AURKA/CCNE1/FBXO5/MSH6/MND1/TOP2A/CDC25C/CDC25A/PTTG1/PLK1/TERB2/CCNE2	15	HUH7.5 36h downregulated DEGs
GO:0071377	cellular response to glucagon stimulus	6/957	26/18866	0.00161004	0.0225741	0.0196339	PRKAR2A/ARG1/ASS1/ADCY3/ADCY9/GJB2	6	HUH7.5 36h downregulated DEGs
GO:0070203	regulation of establishment of protein localization to telomere	4/957	11/18866	0.00162964	0.0225741	0.0196339	TCP1/DKC1/CCT6A/CCT5	4	HUH7.5 36h downregulated DEGs
GO:1904869	regulation of protein localization to Cajal body	4/957	11/18866	0.00162964	0.0225741	0.0196339	TCP1/DKC1/CCT6A/CCT5	4	HUH7.5 36h downregulated DEGs
GO:1904871	positive regulation of protein localization to Cajal body	4/957	11/18866	0.00162964	0.0225741	0.0196339	TCP1/DKC1/CCT6A/CCT5	4	HUH7.5 36h downregulated DEGs
GO:0000291	nuclear-transcribed mRNA catabolic process, exonucleolytic	7/957	35/18866	0.00163174	0.0225741	0.0196339	EXOSC5/EXOSC3/DCPS/EXOSC8/LSM7/WDR61/LSM6	7	HUH7.5 36h downregulated DEGs
GO:0001522	pseudouridine synthesis	5/957	18/18866	0.00163671	0.0225741	0.0196339	RPUSD1/PUS7/GAR1/DKC1/PUS1	5	HUH7.5 36h downregulated DEGs
GO:0051571	positive regulation of histone H3-K4 methylation	5/957	18/18866	0.00163671	0.0225741	0.0196339	DNMT3B/MYB/WDR61/AUTS2/WDR5	5	HUH7.5 36h downregulated DEGs
GO:0051923	sulfation	5/957	18/18866	0.00163671	0.0225741	0.0196339	SULT2A1/SULT1E1/HS3ST3B1/TPST2/CHSY1	5	HUH7.5 36h downregulated DEGs
GO:0140013	meiotic nuclear division	19/957	177/18866	0.00167086	0.0229823	0.019989	RAD51/TOP2B/RAD54L/AURKA/CCNE1/FBXO5/TTK/SMC4/CDC20/NCAPH/MND1/TOP2A/NUF2/PTTG1/PLK1/TERB2/BUB1/CCNE2/FANCA	19	HUH7.5 36h downregulated DEGs
GO:0033865	nucleoside bisphosphate metabolic process	16/957	138/18866	0.001709	0.0233162	0.0202794	AASS/DGAT2/ACSM2B/ACSL4/SCD/SLC25A1/ACSBG1/SULT2A1/SULT1E1/GPAM/TPST2/ACSL1/TDO2/PDK1/PIPOX/HACD2	16	HUH7.5 36h downregulated DEGs
GO:0033875	ribonucleoside bisphosphate metabolic process	16/957	138/18866	0.001709	0.0233162	0.0202794	AASS/DGAT2/ACSM2B/ACSL4/SCD/SLC25A1/ACSBG1/SULT2A1/SULT1E1/GPAM/TPST2/ACSL1/TDO2/PDK1/PIPOX/HACD2	16	HUH7.5 36h downregulated DEGs
GO:0034032	purine nucleoside bisphosphate metabolic process	16/957	138/18866	0.001709	0.0233162	0.0202794	AASS/DGAT2/ACSM2B/ACSL4/SCD/SLC25A1/ACSBG1/SULT2A1/SULT1E1/GPAM/TPST2/ACSL1/TDO2/PDK1/PIPOX/HACD2	16	HUH7.5 36h downregulated DEGs
GO:0051293	establishment of spindle localization	8/957	45/18866	0.00172184	0.0234282	0.0203768	SPDL1/ZW10/CENPA/NUSAP1/GJA1/MAD2L1/PLK1/SAPCD2	8	HUH7.5 36h downregulated DEGs
GO:0031124	mRNA 3'-end processing	13/957	101/18866	0.00176483	0.0239486	0.0208294	PABPC1/MAGOHB/SRSF4/CCNB1/PNPT1/CPSF4/SRSF2/MAGOH/THOC7/SLBP/ALYREF/RNPS1/RBM8A	13	HUH7.5 36h downregulated DEGs
GO:0090501	RNA phosphodiester bond hydrolysis	18/957	165/18866	0.00182488	0.0246971	0.0214804	EXOSC5/NOP14/SAMHD1/EXOSC3/DCPS/EXOSC8/UTP20/RPP40/PNPT1/CPSF4/POLR3K/DIS3L/FEN1/POP7/EXO1/ZC3H12D/RRS1/BOP1	18	HUH7.5 36h downregulated DEGs
GO:0010332	response to gamma radiation	9/957	56/18866	0.00189113	0.0255252	0.0222007	RAD51/GATA3/MYC/PARP1/RPL26/ATR/CHEK2/H2AX/XRCC2	9	HUH7.5 36h downregulated DEGs
GO:0032465	regulation of cytokinesis	12/957	90/18866	0.00193019	0.0259829	0.0225988	AURKA/RAB11FIP3/CDC6/KIF20A/E2F8/KIF23/KIF20B/PLK4/E2F7/CENPV/PLK1/AURKB	12	HUH7.5 36h downregulated DEGs
GO:0051294	establishment of spindle orientation	7/957	36/18866	0.00193825	0.0260221	0.0226329	SPDL1/ZW10/CENPA/GJA1/MAD2L1/PLK1/SAPCD2	7	HUH7.5 36h downregulated DEGs
GO:0006631	fatty acid metabolic process	34/957	396/18866	0.00198119	0.0264031	0.0229642	MLXIPL/MSMO1/DGAT2/ACSM2B/ACSL4/SCD/LIPG/ACSBG1/PTGES3/PRKAB1/GPAM/ACAT2/RGN/HACL1/LPIN1/ECHDC3/FADS2/CYP2C9/HADH/SLC27A2/AKT1/FADS1/ACSL1/PDK1/FABP5/CYP2S1/ACOX2/PCCA/CYP4F12/INSIG1/ADH4/HACD2/ACAD11/PLA2G4B	34	HUH7.5 36h downregulated DEGs
GO:0008203	cholesterol metabolic process	17/957	153/18866	0.0019816	0.0264031	0.0229642	CYP51A1/MSMO1/DGAT2/IDI1/SCD/GPAM/ACAT2/AKR1D1/CLN6/CYP27A1/CYP2C9/EBP/FDPS/SOAT2/PCSK9/DHCR7/INSIG1	17	HUH7.5 36h downregulated DEGs
GO:0010971	positive regulation of G2/M transition of mitotic cell cycle	6/957	27/18866	0.00198232	0.0264031	0.0229642	SMARCD3/FBXO5/CCNB1/CDK4/CDC25C/CDC25A	6	HUH7.5 36h downregulated DEGs
GO:0002181	cytoplasmic translation	13/957	103/18866	0.00210963	0.0280248	0.0243747	EIF5/EIF3J/EIF3B/EIF4H/RPL24/RPL11/EIF3M/EIF4A1/RPL26/RPSA/RPS23/RPS26/RPL17	13	HUH7.5 36h downregulated DEGs
GO:0001889	liver development	16/957	141/18866	0.00213642	0.0282925	0.0246075	OTC/AURKA/GNPNAT1/EZH2/ARG1/E2F8/ASS1/RGN/PCNA/PNPT1/HNRNPD/AK4/E2F7/PCSK9/ONECUT1/ADA	16	HUH7.5 36h downregulated DEGs
GO:0006576	cellular biogenic amine metabolic process	9/957	57/18866	0.0021466	0.0282925	0.0246075	CHKA/ODC1/SRM/AGMAT/SARDH/DDC/BHMT/SLC22A3/TDO2	9	HUH7.5 36h downregulated DEGs
GO:0045840	positive regulation of mitotic nuclear division	9/957	57/18866	0.0021466	0.0282925	0.0246075	AURKA/RANBP1/DLGAP5/NUSAP1/CDCA5/IGF2/CDT1/UBE2C/AURKB	9	HUH7.5 36h downregulated DEGs
GO:0071479	cellular response to ionizing radiation	10/957	68/18866	0.00215396	0.0283156	0.0246276	RAD51/EEF1D/NAMPT/GATA3/RAD51AP1/HMGA2/RPL26/ATR/CHEK2/H2AX	10	HUH7.5 36h downregulated DEGs
GO:0071482	cellular response to light stimulus	15/957	129/18866	0.00228267	0.0298696	0.0259792	POLD3/ACTR5/GUCA1B/PCNA/NMT1/MYC/PARP1/CHEK1/RPL26/CDC25A/PBK/PPID/ATR/AURKB/NPM1	15	HUH7.5 36h downregulated DEGs
GO:0006882	cellular zinc ion homeostasis	7/957	37/18866	0.00228751	0.0298696	0.0259792	MT1G/MT2A/MT1E/MT1X/MT1F/MT1A/MT1M	7	HUH7.5 36h downregulated DEGs
GO:0016073	snRNA metabolic process	8/957	47/18866	0.00229725	0.0298696	0.0259792	MTREX/EXOSC5/METTL4/INTS10/EXOSC3/EXOSC8/DKC1/INTS8	8	HUH7.5 36h downregulated DEGs
GO:0006637	acyl-CoA metabolic process	13/957	104/18866	0.00230176	0.0298696	0.0259792	AASS/DGAT2/ACSM2B/ACSL4/SCD/SLC25A1/ACSBG1/GPAM/ACSL1/TDO2/PDK1/PIPOX/HACD2	13	HUH7.5 36h downregulated DEGs
GO:0035383	thioester metabolic process	13/957	104/18866	0.00230176	0.0298696	0.0259792	AASS/DGAT2/ACSM2B/ACSL4/SCD/SLC25A1/ACSBG1/GPAM/ACSL1/TDO2/PDK1/PIPOX/HACD2	13	HUH7.5 36h downregulated DEGs
GO:0070202	regulation of establishment of protein localization to chromosome	4/957	12/18866	0.00234687	0.0302219	0.0262857	TCP1/DKC1/CCT6A/CCT5	4	HUH7.5 36h downregulated DEGs
GO:1903405	protein localization to nuclear body	4/957	12/18866	0.00234687	0.0302219	0.0262857	TCP1/DKC1/CCT6A/CCT5	4	HUH7.5 36h downregulated DEGs
GO:1904867	protein localization to Cajal body	4/957	12/18866	0.00234687	0.0302219	0.0262857	TCP1/DKC1/CCT6A/CCT5	4	HUH7.5 36h downregulated DEGs
GO:0006760	folic acid-containing compound metabolic process	6/957	28/18866	0.00241616	0.0309562	0.0269244	FOLH1/MTHFD1L/SLC19A1/PIPOX/SHMT2/DHFR	6	HUH7.5 36h downregulated DEGs
GO:0071168	protein localization to chromatin	6/957	28/18866	0.00241616	0.0309562	0.0269244	MSH2/EZH2/CARM1/CDCA5/LRWD1/PLK1	6	HUH7.5 36h downregulated DEGs
GO:0045132	meiotic chromosome segregation	12/957	93/18866	0.0025563	0.0326688	0.0284139	TOP2B/CCNE1/TTK/SMC4/NCAPH/TOP2A/NUF2/PTTG1/PLK1/TERB2/BUB1/CCNE2	12	HUH7.5 36h downregulated DEGs
GO:0061008	hepaticobiliary system development	16/957	144/18866	0.00264951	0.0337746	0.0293756	OTC/AURKA/GNPNAT1/EZH2/ARG1/E2F8/ASS1/RGN/PCNA/PNPT1/HNRNPD/AK4/E2F7/PCSK9/ONECUT1/ADA	16	HUH7.5 36h downregulated DEGs
GO:0006525	arginine metabolic process	5/957	20/18866	0.00272189	0.0345228	0.0300264	OTC/FAH/AGMAT/ARG1/ASS1	5	HUH7.5 36h downregulated DEGs
GO:0032986	protein-DNA complex disassembly	5/957	20/18866	0.00272189	0.0345228	0.0300264	SMARCD3/RPL23/MYC/HMGA1/SMARCC1	5	HUH7.5 36h downregulated DEGs
GO:1903313	positive regulation of mRNA metabolic process	11/957	82/18866	0.00279378	0.0353459	0.0307423	PABPC1/KHSRP/RBM3/PRPF19/NCL/CCNB1/TRA2B/PNPT1/HNRNPD/ZC3H12D/MEX3D	11	HUH7.5 36h downregulated DEGs
GO:1903311	regulation of mRNA metabolic process	30/957	344/18866	0.00280864	0.035445	0.0308285	PABPC1/EXOSC5/KHSRP/PABPC4/HNRNPC/HNRNPM/RBM3/EXOSC3/C1QBP/PRPF19/TENT4A/NCL/SRSF4/EXOSC8/CCNB1/RBM17/TRA2B/PNPT1/HNRNPD/AKT1/SERBP1/CPSF4/SRSF2/MAGOH/ZC3H12D/NPM1/MEX3D/RNPS1/FASTKD5/RBM8A	30	HUH7.5 36h downregulated DEGs
GO:0006334	nucleosome assembly	16/957	145/18866	0.00284173	0.0357732	0.0311139	MCM2/CENPI/ASF1B/CENPA/CENPK/HJURP/NASP/CENPU/CHAF1B/HMGB2/CENPN/CHAF1A/NPM1/NAP1L1/CENPP/H2AX	16	HUH7.5 36h downregulated DEGs
GO:0051569	regulation of histone H3-K4 methylation	6/957	29/18866	0.00291764	0.0365465	0.0317865	DNMT3B/GATA3/MYB/WDR61/AUTS2/WDR5	6	HUH7.5 36h downregulated DEGs
GO:0090344	negative regulation of cell aging	6/957	29/18866	0.00291764	0.0365465	0.0317865	RBL1/NAMPT/FBXO5/BCL2L12/HMGA2/TERT	6	HUH7.5 36h downregulated DEGs
GO:0017038	protein import	20/957	200/18866	0.00297229	0.0371389	0.0323017	IPO5/TIMM21/HSP90AA1/NUP188/HSP90AB1/TIMM44/PDCD5/NUP107/CSE1L/NUP85/RPL23/SMO/TOMM40/NUP54/AKT1/HSPD1/NUP35/NOLC1/SIX2/KPNA2	20	HUH7.5 36h downregulated DEGs
GO:0071214	cellular response to abiotic stimulus	29/957	331/18866	0.00306046	0.0380522	0.0330961	RAD51/POLD3/ACTR5/EEF1D/NAMPT/GATA3/RAD51AP1/GUCA1B/EFHD1/EPO/PCNA/NMT1/MYC/ASCL1/AKT1/PARP1/CHEK1/HMGA2/GJA1/RPL26/CDC25A/PBK/PPID/ATR/AURKB/NPM1/CHEK2/SLC38A3/H2AX	29	HUH7.5 36h downregulated DEGs
GO:0104004	cellular response to environmental stimulus	29/957	331/18866	0.00306046	0.0380522	0.0330961	RAD51/POLD3/ACTR5/EEF1D/NAMPT/GATA3/RAD51AP1/GUCA1B/EFHD1/EPO/PCNA/NMT1/MYC/ASCL1/AKT1/PARP1/CHEK1/HMGA2/GJA1/RPL26/CDC25A/PBK/PPID/ATR/AURKB/NPM1/CHEK2/SLC38A3/H2AX	29	HUH7.5 36h downregulated DEGs
GO:0009163	nucleoside biosynthetic process	7/957	39/18866	0.00312966	0.0386273	0.0335963	PRTFDC1/NME4/IMPDH1/UCK2/ADK/IMPDH2/ADA	7	HUH7.5 36h downregulated DEGs
GO:0055069	zinc ion homeostasis	7/957	39/18866	0.00312966	0.0386273	0.0335963	MT1G/MT2A/MT1E/MT1X/MT1F/MT1A/MT1M	7	HUH7.5 36h downregulated DEGs
GO:2000279	negative regulation of DNA biosynthetic process	7/957	39/18866	0.00312966	0.0386273	0.0335963	HNRNPC/ACD/DNAJC2/RGN/NAT10/GJA1/PINX1	7	HUH7.5 36h downregulated DEGs
GO:0015801	aromatic amino acid transport	4/957	13/18866	0.00325484	0.0397831	0.0346016	OCA2/SLC16A10/SLC38A3/SLC25A29	4	HUH7.5 36h downregulated DEGs
GO:0019627	urea metabolic process	4/957	13/18866	0.00325484	0.0397831	0.0346016	OTC/ARG1/ASS1/CYP2C9	4	HUH7.5 36h downregulated DEGs
GO:0071941	nitrogen cycle metabolic process	4/957	13/18866	0.00325484	0.0397831	0.0346016	OTC/ARG1/ASS1/CYP2C9	4	HUH7.5 36h downregulated DEGs
GO:1902947	regulation of tau-protein kinase activity	4/957	13/18866	0.00325484	0.0397831	0.0346016	HSP90AA1/HSP90AB1/DKK1/NAB2	4	HUH7.5 36h downregulated DEGs
GO:0018209	peptidyl-serine modification	29/957	333/18866	0.0033369	0.0406876	0.0353882	MLXIPL/HPF1/HSP90AA1/AURKA/CLSPN/HSP90AB1/MKNK2/VRK1/DKK1/RPS6KB1/TTK/SGK1/NEK6/CDK2/MAP2K2/EPO/HRC/CCNB1/CAMK1/AKT1/PARP1/HMGA2/GPD1L/PLK1/ATR/AURKB/CHEK2/PRKX/DMD	29	HUH7.5 36h downregulated DEGs
GO:0034471	ncRNA 5'-end processing	5/957	21/18866	0.00342512	0.0416364	0.0362135	NOP14/UTP20/RPP40/SSB/POP7	5	HUH7.5 36h downregulated DEGs
GO:0051653	spindle localization	8/957	50/18866	0.00343121	0.0416364	0.0362135	SPDL1/ZW10/CENPA/NUSAP1/GJA1/MAD2L1/PLK1/SAPCD2	8	HUH7.5 36h downregulated DEGs
GO:1904837	beta-catenin-TCF complex assembly	6/957	30/18866	0.003493	0.0422846	0.0367773	TCF7/MYC/LEF1/TCF7L1/TERT/PYGO1	6	HUH7.5 36h downregulated DEGs
GO:0000154	rRNA modification	7/957	40/18866	0.00363052	0.0437396	0.0380428	RPUSD1/DIMT1/FBL/GAR1/DKC1/NAT10/TRMT61B	7	HUH7.5 36h downregulated DEGs
GO:0006284	base-excision repair	7/957	40/18866	0.00363052	0.0437396	0.0380428	UNG/NEIL3/PCNA/HMGA1/DNA2/HMGA2/FEN1	7	HUH7.5 36h downregulated DEGs
GO:0048608	reproductive structure development	36/957	443/18866	0.00372358	0.0447539	0.0389249	FKBP4/PRDM1/TCF7/MSH2/HSP90AB1/GATA3/NUP107/TNFSF10/PLG/E2F8/NASP/IDH1/LEF1/AKT1/PLK4/VASH2/OSR1/GDF7/SLIT2/DHX37/GJA1/CCNF/HMGB2/GJB2/CDX2/E2F7/IGF2/RRM1/ID4/STOX2/SMARCC1/ROBO2/FANCA/ADA/HOXA10/LHX1	36	HUH7.5 36h downregulated DEGs
GO:0006605	protein targeting	36/957	444/18866	0.00386111	0.0462967	0.0402668	BID/USP36/TIMM21/HSP90AA1/TIMM44/PDCD5/RPS16/DAO/RPL24/RPS25/RPL21/RPL23/AP1M2/TOMM40/HACL1/IDH1/NUP54/SLC27A2/PMM2/SAE1/RPL11/HSPD1/RPL7/RPL7A/GOLGA7B/RPL26/RPL27A/RPSA/ACOX2/TOMM5/PIPOX/RPS23/RPL14/NACA/RPS26/RPL17	36	HUH7.5 36h downregulated DEGs
GO:2001233	regulation of apoptotic signaling pathway	34/957	413/18866	0.00387382	0.0463389	0.0403035	BID/TFAP4/TIMP3/CTSH/URI1/PDCD5/UNC5B/PPIF/PTPMT1/TFDP2/TNFSF10/BCL2L12/EPO/NMT1/AKT1/RPL11/PARP1/EYA3/FAIM/RPL26/HMGB2/TERT/DDIAS/PRELID1/FGG/FGA/FGB/PTPN2/ATAD5/FAF1/TAF9B/TFDP1/OPA1/AATF	34	HUH7.5 36h downregulated DEGs
GO:0051101	regulation of DNA binding	14/957	124/18866	0.0041185	0.0491494	0.0427479	TFAP4/ACD/GATA3/NEK2/HJURP/SMO/LEF1/PARP1/CDCA5/HMGA2/HMGB2/CDT1/HMGB1/PINX1	14	HUH7.5 36h downregulated DEGs
GO:0007143	female meiotic nuclear division	6/957	31/18866	0.00414858	0.0493916	0.0429586	AURKA/FBXO5/TTK/NCAPH/TOP2A/PLK1	6	HUH7.5 36h downregulated DEGs
GO:0035337	fatty-acyl-CoA metabolic process	7/957	41/18866	0.00419004	0.0495347	0.0430831	DGAT2/ACSL4/SCD/SLC25A1/ACSBG1/ACSL1/HACD2	7	HUH7.5 36h downregulated DEGs
GO:0070317	negative regulation of G0 to G1 transition	7/957	41/18866	0.00419004	0.0495347	0.0430831	RAD51/EZH2/TFDP2/CHEK1/PCGF6/RRM2/TFDP1	7	HUH7.5 36h downregulated DEGs
GO:0071548	response to dexamethasone	7/957	41/18866	0.00419004	0.0495347	0.0430831	DNMT3B/TFAP4/ARG1/EPO/ASS1/PCNA/GJB2	7	HUH7.5 36h downregulated DEGs
GO:0006067	ethanol metabolic process	5/957	22/18866	0.00424993	0.0498922	0.043394	SULT2A1/SULT1E1/ALDH1B1/ADH6/ADH4	5	HUH7.5 36h downregulated DEGs
GO:0021516	dorsal spinal cord development	5/957	22/18866	0.00424993	0.0498922	0.043394	LBX1/ASCL1/LMO4/GDF7/LHX1	5	HUH7.5 36h downregulated DEGs
GO:0032069	regulation of nuclease activity	5/957	22/18866	0.00424993	0.0498922	0.043394	PCNA/AKT1/HMGB2/NPM1/HMGB1	5	HUH7.5 36h downregulated DEGs
GO:0043062	extracellular structure organization	63/1530	396/18866	1.73977e-07	0.000791776	0.000722292	ITGA3/DCN/PHLDB1/TLL1/ADAMTS6/LAMC2/COL11A1/BCL3/COL5A3/COL4A4/NID2/CCDC80/HPN/ITGB8/ECM2/VTN/VWF/COL9A1/NR2E1/SPARC/COL7A1/QSOX1/TEX14/RECK/MMP19/ITGB4/PDGFRA/ITGA7/LUM/FBLN5/GFOD2/ADAMTS19/ADAMTS5/MMP14/ADAMTS13/ITGA5/VCAM1/CAPN2/CTSS/COL6A3/ELF3/PTX3/KLKB1/COL1A2/TNFRSF11B/HTRA1/SPINT1/SERPINF2/TNXB/COL3A1/NPNT/HAS2/LAMB2/ADAMTS20/A2M/COL14A1/SULF2/DPP4/SMOC1/COL11A2/DDR1/ITGB3/MMP28	63	HUH7.5 5 days upregulated DEGs
GO:0030198	extracellular matrix organization	62/1530	395/18866	3.52729e-07	0.000791776	0.000722292	ITGA3/DCN/PHLDB1/TLL1/ADAMTS6/LAMC2/COL11A1/BCL3/COL5A3/COL4A4/NID2/CCDC80/HPN/ITGB8/ECM2/VTN/VWF/COL9A1/NR2E1/SPARC/COL7A1/QSOX1/RECK/MMP19/ITGB4/PDGFRA/ITGA7/LUM/FBLN5/GFOD2/ADAMTS19/ADAMTS5/MMP14/ADAMTS13/ITGA5/VCAM1/CAPN2/CTSS/COL6A3/ELF3/PTX3/KLKB1/COL1A2/TNFRSF11B/HTRA1/SPINT1/SERPINF2/TNXB/COL3A1/NPNT/HAS2/LAMB2/ADAMTS20/A2M/COL14A1/SULF2/DPP4/SMOC1/COL11A2/DDR1/ITGB3/MMP28	62	HUH7.5 5 days upregulated DEGs
GO:0042445	hormone metabolic process	41/1530	221/18866	4.50213e-07	0.000791776	0.000722292	CYP26B1/IYD/TG/DKK3/AKR1B1/HSD17B2/HSD17B14/DHRS2/HPN/CYP3A5/SULT1E1/CPE/PPARGC1A/GHR/PCSK4/ALDH8A1/EGR1/RDH10/SCPEP1/ALDH1A2/PDGFRA/CYP2C9/DUOXA2/DUOX2/AOPEP/DISP1/CYP3A4/CYP3A7/DHRS3/UGT2B7/SULT1B1/PNPLA2/ADH1A/AKR1C3/ADH1B/BCO2/AKR1B10/DDO/HSD3B1/AKR1B15/ADH1C	41	HUH7.5 5 days upregulated DEGs
GO:0042573	retinoic acid metabolic process	13/1530	33/18866	7.64035e-07	0.000791776	0.000722292	CYP26B1/CYP3A5/ALDH8A1/RDH10/SCPEP1/ALDH1A2/CYP3A4/CYP3A7/ADH1A/AKR1C3/ADH1B/BCO2/ADH1C	13	HUH7.5 5 days upregulated DEGs
GO:0010876	lipid localization	66/1530	440/18866	7.9572e-07	0.000791776	0.000722292	PON1/CROT/SYT7/NR1H4/ABCC2/CASR/LIMA1/STOML1/CEACAM1/PITPNM2/APOH/APOL1/PLA2G4C/CPT1A/APOA5/LPCAT3/PLSCR4/KDM5B/NPC2/ATP8A1/C3/APOL2/PRKAB2/ANO3/CFHR4/SLCO1B1/CD36/DYSF/SLCO2B1/EGF/ABCA12/PLIN2/SLC22A9/ABCA6/ABCA10/ABCA5/CDS1/STARD4/GDF9/ZFYVE1/LIPC/PROCA1/ABCA3/BSCL2/PNPLA2/GRAMD1C/APOLD1/ABCA13/AGTR2/TMEM30B/GLTPD2/OSBP2/ANO9/PRKN/PTCH1/IRS2/SLC51B/SERPINA5/LRP10/AVPR1B/ABCA4/CPT1B/XKR9/APOL6/S…	66	HUH7.5 5 days upregulated DEGs
GO:0034754	cellular hormone metabolic process	29/1530	134/18866	8.52747e-07	0.000791776	0.000722292	CYP26B1/DKK3/AKR1B1/HSD17B2/HSD17B14/DHRS2/CYP3A5/SULT1E1/PPARGC1A/ALDH8A1/EGR1/RDH10/SCPEP1/ALDH1A2/PDGFRA/CYP2C9/CYP3A4/CYP3A7/DHRS3/UGT2B7/PNPLA2/ADH1A/AKR1C3/ADH1B/BCO2/AKR1B10/HSD3B1/AKR1B15/ADH1C	29	HUH7.5 5 days upregulated DEGs
GO:0008202	steroid metabolic process	53/1530	332/18866	1.46137e-06	0.000982378	0.000896167	CYP26B1/PON1/NR1H4/DKK3/LIMA1/RORA/SCARF1/LRP2/AKR1B1/HSD17B2/HSD17B14/HSD3B7/APOL1/DHRS2/CYP3A5/CUBN/SULT1E1/PPARGC1A/APOA5/CYP27B1/LPCAT3/FGF1/ACADL/PROX1/NPC2/EGR1/INSIG2/APOL2/G6PC/FMO5/NR0B2/HMGCS2/PDGFRA/CYP2C9/NR1I2/GC/CYP4V2/CYP3A4/CYP3A7/GFI1/STARD4/LIPC/FAXDC2/UGT2B7/SULT1B1/AKR1C3/SULT1A2/CYP2B6/HSD3B1/PLPP6/AKR1B15/AMACR/SULT1A3	53	HUH7.5 5 days upregulated DEGs
GO:0006066	alcohol metabolic process	59/1530	385/18866	1.50216e-06	0.000982378	0.000896167	MTMR7/PON1/NR1H4/DKK3/LIMA1/SPHK2/PLPP1/SCARF1/AKR1B1/APOL1/HAO1/GDPD3/CYP3A5/CUBN/SULT1E1/APOA5/CYP27B1/LPCAT3/FGF1/PLCH1/ACADL/NPC2/RDH10/INSIG2/APOL2/ALDH1A2/SLC34A1/FMO5/NR0B2/HMGCS2/DYSF/CYP2C9/PLPP2/SNCA/IPMK/CYP3A4/CYP3A7/NAPEPLD/DHRS3/GFI1/GPER1/LIPC/SPTLC3/SULT1B1/SPHK1/ACER2/PNPLA2/INPP5J/PLCD1/ADH1A/AKR1C3/ADH1B/SULT1A2/AVPR1B/AKR1B10/PLPP6/AKR1B15/ADH1C/SULT1A3	59	HUH7.5 5 days upregulated DEGs
GO:0045652	regulation of megakaryocyte differentiation	21/1530	82/18866	1.58704e-06	0.000982378	0.000896167	SCIN/KMT2C/TESC/THPO/KAT2B/NR4A3/AGO4/H4C8/FAXDC2/MTURN/L3MBTL1/H4-16/H3C14/H4C14/H4C12/H3C8/H3C6/H4C9/H4C5/H3C10/H3C2	21	HUH7.5 5 days upregulated DEGs
GO:0006721	terpenoid metabolic process	27/1530	124/18866	1.7774e-06	0.000990191	0.000903294	CYP26B1/GPC4/LRP2/AKR1B1/CYP3A5/ALDH8A1/RDH10/SCPEP1/ALDH1A2/HMGCS2/CYP2C9/CYP4V2/EGFR/CYP3A4/CYP3A7/NAPEPLD/DHRS3/PNPLA2/GPC5/ADH1A/AKR1C3/ADH1B/BCO2/AKR1B10/ABCA4/AKR1B15/ADH1C	27	HUH7.5 5 days upregulated DEGs
GO:0006869	lipid transport	59/1530	393/18866	2.94023e-06	0.00148909	0.00135842	PON1/CROT/SYT7/NR1H4/ABCC2/CASR/LIMA1/STOML1/CEACAM1/PITPNM2/APOH/APOL1/CPT1A/APOA5/LPCAT3/PLSCR4/KDM5B/NPC2/ATP8A1/APOL2/PRKAB2/ANO3/CFHR4/SLCO1B1/CD36/SLCO2B1/EGF/ABCA12/PLIN2/SLC22A9/ABCA6/ABCA10/ABCA5/STARD4/GDF9/LIPC/PROCA1/ABCA3/GRAMD1C/APOLD1/ABCA13/AGTR2/TMEM30B/GLTPD2/OSBP2/ANO9/PRKN/PTCH1/IRS2/SLC51B/SERPINA5/LRP10/AVPR1B/ABCA4/CPT1B/XKR9/APOL6/SLC10A5/ITGB3	59	HUH7.5 5 days upregulated DEGs
GO:0016101	diterpenoid metabolic process	25/1530	114/18866	3.70335e-06	0.0016393	0.00149544	CYP26B1/GPC4/LRP2/AKR1B1/CYP3A5/ALDH8A1/RDH10/SCPEP1/ALDH1A2/CYP4V2/EGFR/CYP3A4/CYP3A7/NAPEPLD/DHRS3/PNPLA2/GPC5/ADH1A/AKR1C3/ADH1B/BCO2/AKR1B10/ABCA4/AKR1B15/ADH1C	25	HUH7.5 5 days upregulated DEGs
GO:0030219	megakaryocyte differentiation	23/1530	100/18866	3.82534e-06	0.0016393	0.00149544	SCIN/KMT2C/TESC/THPO/IL11/KAT2B/NR4A3/AGO4/H4C8/ZNF385A/FAXDC2/MTURN/L3MBTL1/H4-16/H3C14/H4C14/H4C12/H3C8/H3C6/H4C9/H4C5/H3C10/H3C2	23	HUH7.5 5 days upregulated DEGs
GO:0001523	retinoid metabolic process	24/1530	108/18866	4.51038e-06	0.00169214	0.00154364	CYP26B1/GPC4/LRP2/AKR1B1/CYP3A5/ALDH8A1/RDH10/SCPEP1/ALDH1A2/CYP4V2/CYP3A4/CYP3A7/NAPEPLD/DHRS3/PNPLA2/GPC5/ADH1A/AKR1C3/ADH1B/BCO2/AKR1B10/ABCA4/AKR1B15/ADH1C	24	HUH7.5 5 days upregulated DEGs
GO:0034308	primary alcohol metabolic process	22/1530	94/18866	4.5561e-06	0.00169214	0.00154364	DKK3/AKR1B1/HAO1/GDPD3/CYP3A5/SULT1E1/RDH10/ALDH1A2/CYP3A4/CYP3A7/NAPEPLD/DHRS3/SULT1B1/PNPLA2/ADH1A/AKR1C3/ADH1B/SULT1A2/AKR1B10/AKR1B15/ADH1C/SULT1A3	22	HUH7.5 5 days upregulated DEGs
GO:0002697	regulation of immune effector process	66/1530	470/18866	7.83383e-06	0.00272764	0.00248827	C8B/BIRC3/C6/PARP3/TRAF3IP2/SPHK2/CEACAM1/CFHR2/CD59/PGC/HMOX1/DDX58/VTN/HPX/TRIM38/C7/C9/BCL6/IL1R1/TNFAIP3/ARG1/NR4A3/C4BPA/C4BPB/C3/APOBEC3F/FOXJ1/TRPM4/CFHR4/CFHR5/CD36/PARP9/SEMA7A/VAV1/BCL10/SUSD4/DUSP10/NFKBIZ/SERPING1/PTPRJ/MR1/ENPP3/TNFRSF14/C1R/SPON2/AZGP1/DNASE1L3/IL15/F2RL1/TLR3/HTRA1/C2/TRIM44/STAT6/GPRC5B/A2M/C8G/C1S/ZDHHC11/HLA-E/CFI/DNASE1/HLA-B/CFB/CFHR1/C4A	66	HUH7.5 5 days upregulated DEGs
GO:0006720	isoprenoid metabolic process	28/1530	144/18866	1.16107e-05	0.00380491	0.003471	CYP26B1/GPC4/LRP2/AKR1B1/CYP3A5/ALDH8A1/NPC2/RDH10/SCPEP1/ALDH1A2/HMGCS2/CYP2C9/CYP4V2/EGFR/CYP3A4/CYP3A7/NAPEPLD/DHRS3/PNPLA2/GPC5/ADH1A/AKR1C3/ADH1B/BCO2/AKR1B10/ABCA4/AKR1B15/ADH1C	28	HUH7.5 5 days upregulated DEGs
GO:0042572	retinol metabolic process	14/1530	47/18866	1.33126e-05	0.00412024	0.00375866	AKR1B1/CYP3A5/RDH10/ALDH1A2/CYP3A4/CYP3A7/DHRS3/PNPLA2/ADH1A/AKR1C3/ADH1B/AKR1B10/AKR1B15/ADH1C	14	HUH7.5 5 days upregulated DEGs
GO:0006957	complement activation, alternative pathway	8/1530	17/18866	2.29472e-05	0.00621546	0.00567001	C8B/C7/C9/C3/CFHR5/SUSD4/C8G/CFB	8	HUH7.5 5 days upregulated DEGs
GO:0030193	regulation of blood coagulation	19/1530	82/18866	2.3284e-05	0.00621546	0.00567001	ENPP4/CEACAM1/F11/APOH/VTN/KNG1/HRG/SERPINC1/PLAU/TSPAN8/PDGFRA/CD36/SERPING1/F2RL1/KLKB1/NOS3/SERPINF2/F2R/ABAT	19	HUH7.5 5 days upregulated DEGs
GO:0002920	regulation of humoral immune response	26/1530	134/18866	2.44546e-05	0.00621546	0.00567001	C8B/C6/CFHR2/CD59/PGC/VTN/HPX/C7/C9/C4BPA/C4BPB/C3/FOXJ1/CFHR4/CFHR5/SUSD4/SERPING1/C1R/C2/A2M/C8G/C1S/CFI/CFB/CFHR1/C4A	26	HUH7.5 5 days upregulated DEGs
GO:0002921	negative regulation of humoral immune response	7/1530	13/18866	2.52196e-05	0.00621546	0.00567001	CD59/C4BPA/C4BPB/FOXJ1/SUSD4/SERPING1/A2M	7	HUH7.5 5 days upregulated DEGs
GO:0007599	hemostasis	51/1530	348/18866	2.63024e-05	0.00621546	0.00567001	ENPP4/PRKAR2B/DGKA/CEACAM1/CARMIL1/CD59/F11/APOH/ITPR3/SERPIND1/DGKH/TFPI2/DOCK8/VTN/VWF/KNG1/HRG/SERPINC1/PLAU/ITPR2/C4BPB/TSPAN8/DOCK6/PDGFRA/CD36/SERPINA10/VAV1/SERPING1/GNA14/ADAMTS13/ZNF385A/F2RL2/F2RL1/KLKB1/COL1A2/NOS3/SERPINF2/COL3A1/CYP4F11/A2M/F2R/ABAT/ADRA2C/SERPINA5/F5/H3C14/ITGB3/H3C8/H3C6/H3C10/H3C2	51	HUH7.5 5 days upregulated DEGs
GO:1900046	regulation of hemostasis	19/1530	83/18866	2.79277e-05	0.00621546	0.00567001	ENPP4/CEACAM1/F11/APOH/VTN/KNG1/HRG/SERPINC1/PLAU/TSPAN8/PDGFRA/CD36/SERPING1/F2RL1/KLKB1/NOS3/SERPINF2/F2R/ABAT	19	HUH7.5 5 days upregulated DEGs
GO:0061041	regulation of wound healing	28/1530	151/18866	2.89615e-05	0.00621546	0.00567001	ENPP4/CEACAM1/F11/APOH/SYTL4/CADM4/VTN/KNG1/HRG/SERPINC1/TNFAIP3/PLAU/TSPAN8/PDGFRA/CD36/DUOX2/DUSP10/SERPING1/CD109/CLDN19/F2RL1/KLKB1/NOS3/SERPINF2/CLEC7A/F2R/ABAT/OCLN	28	HUH7.5 5 days upregulated DEGs
GO:0030195	negative regulation of blood coagulation	14/1530	50/18866	2.90077e-05	0.00621546	0.00567001	CEACAM1/F11/APOH/VTN/KNG1/HRG/PLAU/TSPAN8/PDGFRA/SERPING1/KLKB1/NOS3/SERPINF2/ABAT	14	HUH7.5 5 days upregulated DEGs
GO:0009914	hormone transport	48/1530	323/18866	3.13151e-05	0.00646135	0.00589432	TFAP2B/GIPR/SYT7/NR1H4/ABCC2/CASR/TM7SF3/RAPGEF3/SLC8B1/SIRT4/LTBP4/RAPGEF4/SLC7A8/IL11/ITPR3/LRP5L/PICK1/SYTL4/TFR2/CPE/CPT1A/TRPV4/GLP1R/KDM5B/CNR1/ITPR2/SERPINA7/PFKFB2/TRPM4/NR0B2/ARNTL/IL1RN/EGFR/CLTRN/GPR119/SLC22A9/NKX6-1/GDF9/GPER1/UCN3/AGTR2/MAFA/ABAT/ADRA2C/PRKN/IRS2/FFAR4/DPP4	48	HUH7.5 5 days upregulated DEGs
GO:0007596	blood coagulation	50/1530	343/18866	3.6209e-05	0.00711235	0.00648819	ENPP4/PRKAR2B/DGKA/CEACAM1/CARMIL1/CD59/F11/APOH/ITPR3/SERPIND1/DGKH/TFPI2/DOCK8/VTN/VWF/KNG1/HRG/SERPINC1/PLAU/ITPR2/C4BPB/TSPAN8/DOCK6/PDGFRA/CD36/SERPINA10/VAV1/SERPING1/GNA14/ADAMTS13/F2RL2/F2RL1/KLKB1/COL1A2/NOS3/SERPINF2/COL3A1/CYP4F11/A2M/F2R/ABAT/ADRA2C/SERPINA5/F5/H3C14/ITGB3/H3C8/H3C6/H3C10/H3C2	50	HUH7.5 5 days upregulated DEGs
GO:1900047	negative regulation of hemostasis	14/1530	51/18866	3.70236e-05	0.00711235	0.00648819	CEACAM1/F11/APOH/VTN/KNG1/HRG/PLAU/TSPAN8/PDGFRA/SERPING1/KLKB1/NOS3/SERPINF2/ABAT	14	HUH7.5 5 days upregulated DEGs
GO:0007597	blood coagulation, intrinsic pathway	8/1530	18/18866	3.83675e-05	0.00712484	0.00649959	F11/APOH/VWF/KNG1/SERPINC1/SERPING1/KLKB1/A2M	8	HUH7.5 5 days upregulated DEGs
GO:0030449	regulation of complement activation	23/1530	115/18866	4.29521e-05	0.0077189	0.00704152	C8B/C6/CFHR2/CD59/VTN/C7/C9/C4BPA/C4BPB/C3/CFHR4/CFHR5/SUSD4/SERPING1/C1R/C2/A2M/C8G/C1S/CFI/CFB/CFHR1/C4A	23	HUH7.5 5 days upregulated DEGs
GO:0030072	peptide hormone secretion	40/1530	257/18866	4.92016e-05	0.0085627	0.00781126	TFAP2B/GIPR/SYT7/NR1H4/CASR/TM7SF3/RAPGEF3/SLC8B1/SIRT4/LTBP4/RAPGEF4/ITPR3/LRP5L/PICK1/SYTL4/TFR2/CPE/CPT1A/TRPV4/GLP1R/CNR1/ITPR2/PFKFB2/TRPM4/NR0B2/ARNTL/IL1RN/EGFR/CLTRN/GPR119/NKX6-1/GPER1/UCN3/MAFA/ABAT/ADRA2C/PRKN/IRS2/FFAR4/DPP4	40	HUH7.5 5 days upregulated DEGs
GO:0009187	cyclic nucleotide metabolic process	12/1530	40/18866	5.07214e-05	0.0085627	0.00781126	RORA/GUCY2C/PDE1A/NPPB/ADCY4/ADCY10/NPR2/PDE9A/ADCY1/NPR1/PDE7B/PDE4B	12	HUH7.5 5 days upregulated DEGs
GO:0050796	regulation of insulin secretion	31/1530	181/18866	5.52561e-05	0.00882931	0.00805447	TFAP2B/GIPR/SYT7/NR1H4/CASR/TM7SF3/RAPGEF3/SLC8B1/SIRT4/RAPGEF4/ITPR3/LRP5L/PICK1/SYTL4/CPT1A/GLP1R/CNR1/ITPR2/PFKFB2/TRPM4/NR0B2/ARNTL/CLTRN/NKX6-1/GPER1/UCN3/ABAT/ADRA2C/PRKN/IRS2/DPP4	31	HUH7.5 5 days upregulated DEGs
GO:0019835	cytolysis	10/1530	29/18866	5.69999e-05	0.00882931	0.00805447	C8B/C6/CFHR2/APOL1/C7/C9/HRG/CFHR5/C8G/CFHR1	10	HUH7.5 5 days upregulated DEGs
GO:0050817	coagulation	50/1530	349/18866	5.70553e-05	0.00882931	0.00805447	ENPP4/PRKAR2B/DGKA/CEACAM1/CARMIL1/CD59/F11/APOH/ITPR3/SERPIND1/DGKH/TFPI2/DOCK8/VTN/VWF/KNG1/HRG/SERPINC1/PLAU/ITPR2/C4BPB/TSPAN8/DOCK6/PDGFRA/CD36/SERPINA10/VAV1/SERPING1/GNA14/ADAMTS13/F2RL2/F2RL1/KLKB1/COL1A2/NOS3/SERPINF2/COL3A1/CYP4F11/A2M/F2R/ABAT/ADRA2C/SERPINA5/F5/H3C14/ITGB3/H3C8/H3C6/H3C10/H3C2	50	HUH7.5 5 days upregulated DEGs
GO:0050818	regulation of coagulation	19/1530	88/18866	6.59011e-05	0.00992258	0.0090518	ENPP4/CEACAM1/F11/APOH/VTN/KNG1/HRG/SERPINC1/PLAU/TSPAN8/PDGFRA/CD36/SERPING1/F2RL1/KLKB1/NOS3/SERPINF2/F2R/ABAT	19	HUH7.5 5 days upregulated DEGs
GO:0016042	lipid catabolic process	49/1530	343/18866	7.24554e-05	0.0106223	0.00969016	CYP26B1/CROT/PNPLA6/MGLL/SCARF1/HSD17B14/PNPLA3/HAO1/GDPD3/PLA2G4C/ACBD5/SULT1E1/CPT1A/APOA5/CYP27B1/AADAC/PLCH1/ACADL/FAAH/CNR1/ACADS/LPIN3/PLAAT4/PLAAT2/ABHD2/PLA1A/CYP3A4/NAPEPLD/LIPH/BDH2/HPGD/ENPP6/LIPC/BSCL2/CYP4F11/CES3/SPHK1/ACER2/PNPLA2/FUCA1/PLCXD3/IRS2/CYP4F3/PLCD1/AKR1C3/BCO2/AKR1B10/CPT1B/AMACR	49	HUH7.5 5 days upregulated DEGs
GO:0050819	negative regulation of coagulation	14/1530	55/18866	9.17001e-05	0.013099	0.0119495	CEACAM1/F11/APOH/VTN/KNG1/HRG/PLAU/TSPAN8/PDGFRA/SERPING1/KLKB1/NOS3/SERPINF2/ABAT	14	HUH7.5 5 days upregulated DEGs
GO:0010038	response to metal ion	51/1530	366/18866	9.94495e-05	0.0138508	0.0126353	GIPR/SYT7/ABCC2/CASR/SYT1/CAPN3/ITPR3/HMOX1/NFATC4/SLC30A4/NDRG1/TFR2/SOD3/PPARGC1A/SPARC/TNNC1/ARG1/DUSP1/FOSB/SLC34A1/DLG4/SYT11/CARF/SLC40A1/PKLR/TRPC1/SNCA/EGFR/GNRH1/ADAMTS13/ADCY1/TNFRSF11B/FBP1/AQP3/APBB1/FOS/CD14/SLC26A5/KCNMB3/JUNB/LIG4/FIBIN/ABAT/PRKN/S100A16/LRRK2/S100A13/AKR1C3/RYR2/RYR3/TXNIP	51	HUH7.5 5 days upregulated DEGs
GO:0030073	insulin secretion	34/1530	213/18866	0.000106201	0.0140868	0.0128506	TFAP2B/GIPR/SYT7/NR1H4/CASR/TM7SF3/RAPGEF3/SLC8B1/SIRT4/RAPGEF4/ITPR3/LRP5L/PICK1/SYTL4/CPT1A/GLP1R/CNR1/ITPR2/PFKFB2/TRPM4/NR0B2/ARNTL/IL1RN/CLTRN/GPR119/NKX6-1/GPER1/UCN3/MAFA/ABAT/ADRA2C/PRKN/IRS2/DPP4	34	HUH7.5 5 days upregulated DEGs
GO:0090276	regulation of peptide hormone secretion	34/1530	213/18866	0.000106201	0.0140868	0.0128506	TFAP2B/GIPR/SYT7/NR1H4/CASR/TM7SF3/RAPGEF3/SLC8B1/SIRT4/RAPGEF4/ITPR3/LRP5L/PICK1/SYTL4/TFR2/CPT1A/GLP1R/CNR1/ITPR2/PFKFB2/TRPM4/NR0B2/ARNTL/EGFR/CLTRN/NKX6-1/GPER1/UCN3/ABAT/ADRA2C/PRKN/IRS2/FFAR4/DPP4	34	HUH7.5 5 days upregulated DEGs
GO:0010951	negative regulation of endopeptidase activity	39/1530	258/18866	0.000115498	0.0149638	0.0136506	TFAP2B/SERPINB1/BIRC3/ITIH1/LAMP3/PEBP1/SERPIND1/TFPI2/VTN/VEGFA/KNG1/HRG/COL7A1/SERPINC1/CSTA/RECK/SERPINA7/SLPI/C3/IFI6/PZP/SERPINA10/SNCA/SERPING1/CRIM1/CAST/CD109/TIMP4/ITIH3/COL6A3/SERPINI1/SPINK1/SPINT1/SERPINF2/A2M/SERPINA5/SERPINA3/FNIP1/C4A	39	HUH7.5 5 days upregulated DEGs
GO:0009636	response to toxic substance	38/1530	250/18866	0.000124908	0.0158151	0.0144272	PON1/IYD/ABCC2/GSTO2/GUCY2C/SLC7A8/DHRS2/SLC30A4/SOD3/NNT/PDGFRB/KDM5B/ARG1/TRPM6/SLC17A3/CDKN1A/GSTM3/CD36/FBLN5/DUOX2/AQP10/EPHX1/FANCC/PPP1R9A/PINK1/ADAMTS13/GABRB1/SLC15A2/ALB/NOS3/TP53INP1/SCN9A/FOS/NUPR1/GPX2/PRKN/AKR1B10/SLC6A14	38	HUH7.5 5 days upregulated DEGs
GO:0034310	primary alcohol catabolic process	7/1530	16/18866	0.000135209	0.0160123	0.0146071	HAO1/SULT1E1/SULT1B1/AKR1C3/SULT1A2/AKR1B10/SULT1A3	7	HUH7.5 5 days upregulated DEGs
GO:0035864	response to potassium ion	7/1530	16/18866	0.000135209	0.0160123	0.0146071	PPARGC1A/SLC34A1/DLG4/CARF/GNRH1/ADAMTS13/SLC26A5	7	HUH7.5 5 days upregulated DEGs
GO:0050708	regulation of protein secretion	49/1530	352/18866	0.000138256	0.0160123	0.0146071	TFAP2B/GIPR/SYT7/NR1H4/CASR/TM7SF3/RAPGEF3/SLC8B1/SIRT4/RAPGEF4/ITPR3/LRP5L/PICK1/MYOM1/SYTL4/PARD6A/CPT1A/GLP1R/CNR1/SRGN/ITPR2/PFKFB2/TRPM4/NR0B2/SYT11/ARNTL/EGFR/CLTRN/FRMD4A/DISP1/NKX6-1/F2RL1/GPER1/APBB1/CD14/TLR1/TLR6/UCN3/AGTR2/F2R/ABAT/ADRA2C/PRKN/IRS2/FFAR4/DPP4/SCAMP5/HLA-E/SRCIN1	49	HUH7.5 5 days upregulated DEGs
GO:0061045	negative regulation of wound healing	17/1530	78/18866	0.000138926	0.0160123	0.0146071	CEACAM1/F11/APOH/VTN/KNG1/HRG/PLAU/TSPAN8/PDGFRA/DUSP10/SERPING1/CD109/CLDN19/KLKB1/NOS3/SERPINF2/ABAT	17	HUH7.5 5 days upregulated DEGs
GO:0006335	DNA replication-dependent nucleosome assembly	10/1530	32/18866	0.000146585	0.0160123	0.0146071	H4C8/H4-16/H4C14/H4C12/H3C8/H3C6/H4C9/H4C5/H3C10/H3C2	10	HUH7.5 5 days upregulated DEGs
GO:0008210	estrogen metabolic process	10/1530	32/18866	0.000146585	0.0160123	0.0146071	HSD17B2/HSD17B14/CYP3A5/SULT1E1/PDGFRA/CYP2C9/CYP3A4/CYP3A7/HSD3B1/AKR1B15	10	HUH7.5 5 days upregulated DEGs
GO:0034723	DNA replication-dependent nucleosome organization	10/1530	32/18866	0.000146585	0.0160123	0.0146071	H4C8/H4-16/H4C14/H4C12/H3C8/H3C6/H4C9/H4C5/H3C10/H3C2	10	HUH7.5 5 days upregulated DEGs
GO:1903034	regulation of response to wounding	30/1530	183/18866	0.000163002	0.0169487	0.0154613	ENPP4/SCARF1/CEACAM1/F11/APOH/SYTL4/CADM4/VTN/KNG1/HRG/SERPINC1/TNFAIP3/PLAU/TSPAN8/PDGFRA/CD36/DUOX2/CERS2/DUSP10/SERPING1/CD109/CLDN19/F2RL1/KLKB1/NOS3/SERPINF2/CLEC7A/F2R/ABAT/OCLN	30	HUH7.5 5 days upregulated DEGs
GO:0002713	negative regulation of B cell mediated immunity	6/1530	12/18866	0.000169641	0.0169487	0.0154613	PARP3/BCL6/C4BPA/C4BPB/FOXJ1/SUSD4	6	HUH7.5 5 days upregulated DEGs
GO:0002890	negative regulation of immunoglobulin mediated immune response	6/1530	12/18866	0.000169641	0.0169487	0.0154613	PARP3/BCL6/C4BPA/C4BPB/FOXJ1/SUSD4	6	HUH7.5 5 days upregulated DEGs
GO:1904427	positive regulation of calcium ion transmembrane transport	16/1530	72/18866	0.000170252	0.0169487	0.0154613	CALCR/CX3CL1/CAPN3/HSPA2/ATP1B1/CASQ1/TRPC1/SNCA/ANK2/AKAP6/KCNE2/S100A1/GPER1/F2R/TRDN/RYR2	16	HUH7.5 5 days upregulated DEGs
GO:0044242	cellular lipid catabolic process	36/1530	236/18866	0.00017288	0.0169487	0.0154613	CYP26B1/CROT/PNPLA6/MGLL/PNPLA3/HAO1/GDPD3/PLA2G4C/ACBD5/CPT1A/APOA5/AADAC/ACADL/FAAH/CNR1/ACADS/LPIN3/ABHD2/NAPEPLD/LIPH/BDH2/HPGD/ENPP6/LIPC/CYP4F11/SPHK1/ACER2/PNPLA2/FUCA1/IRS2/CYP4F3/AKR1C3/BCO2/AKR1B10/CPT1B/AMACR	36	HUH7.5 5 days upregulated DEGs
GO:0010466	negative regulation of peptidase activity	40/1530	272/18866	0.000173412	0.0169487	0.0154613	TFAP2B/SERPINB1/BIRC3/ITIH1/LAMP3/PEBP1/SERPIND1/TFPI2/VTN/VEGFA/KNG1/HRG/COL7A1/SERPINC1/CSTA/RECK/SERPINA7/SLPI/C3/IFI6/PZP/SERPINA10/SNCA/SERPING1/CRIM1/CAST/CD109/TIMP4/ITIH3/COL6A3/SERPINI1/SPINK1/PI16/SPINT1/SERPINF2/A2M/SERPINA5/SERPINA3/FNIP1/C4A	40	HUH7.5 5 days upregulated DEGs
GO:0045814	negative regulation of gene expression, epigenetic	23/1530	126/18866	0.000184477	0.0177194	0.0161644	MSL3/HDAC5/H1-3/DYDC2/H4C8/H2AC6/H2AW/H1-0/H2AC13/H2AC11/H2AC7/H4-16/H3C14/H2AC18/H4C14/H2AC19/H4C12/H3C8/H3C6/H4C9/H4C5/H3C10/H3C2	23	HUH7.5 5 days upregulated DEGs
GO:0007156	homophilic cell adhesion via plasma membrane adhesion molecules	28/1530	168/18866	0.000199649	0.0188516	0.0171972	CDH17/CEACAM1/PCDHB7/PCDHB15/PCDHB10/PCDHB12/OBSL1/PCDH10/AMIGO2/FAT3/CDH16/PTPRM/PCDH18/FAT4/PCDHB11/PCDHGA1/PCDHA5/PCDHA4/PCDHGC5/PCDHGC4/PCDHGA12/PCDHGB6/PCDHGA7/PCDHGA8/PCDHGA11/PCDHGB4/PCDHGA3/PCDHGA9	28	HUH7.5 5 days upregulated DEGs
GO:0046068	cGMP metabolic process	7/1530	17/18866	0.000213793	0.0198506	0.0181086	RORA/GUCY2C/PDE1A/NPPB/NPR2/PDE9A/NPR1	7	HUH7.5 5 days upregulated DEGs
GO:0046942	carboxylic acid transport	48/1530	350/18866	0.000229644	0.0209729	0.0191324	CROT/NR1H4/ABCC2/CASR/SYT1/CEACAM1/LRP2/SLC7A8/APBA1/CPT1A/SLC6A12/SLC17A2/ARG1/SLC17A5/SLC17A3/SLC7A10/PRKAB2/SLCO1B1/CD36/HTR1B/SLCO2B1/SLC3A1/SLC38A4/SLC25A48/SLC17A4/CLTRN/PLIN2/SLC43A1/SLC22A9/SLC16A12/SLC7A7/PROCA1/SLC38A11/SLC16A5/SLC26A5/BDNF/SLC17A8/AGTR2/SLC25A18/ABAT/IRS2/SLC51B/AVPR1B/CPT1B/VAMP2/PRAF2/SLC10A5/SLC6A14	48	HUH7.5 5 days upregulated DEGs
GO:0000183	rDNA heterochromatin assembly	11/1530	40/18866	0.000245717	0.0220789	0.0201413	H4C8/H4-16/H3C14/H4C14/H4C12/H3C8/H3C6/H4C9/H4C5/H3C10/H3C2	11	HUH7.5 5 days upregulated DEGs
GO:0046879	hormone secretion	44/1530	314/18866	0.00025543	0.0223081	0.0203504	TFAP2B/GIPR/SYT7/NR1H4/CASR/TM7SF3/RAPGEF3/SLC8B1/SIRT4/LTBP4/RAPGEF4/IL11/ITPR3/LRP5L/PICK1/SYTL4/TFR2/CPE/CPT1A/TRPV4/GLP1R/KDM5B/CNR1/ITPR2/PFKFB2/TRPM4/NR0B2/ARNTL/IL1RN/EGFR/CLTRN/GPR119/NKX6-1/GDF9/GPER1/UCN3/AGTR2/MAFA/ABAT/ADRA2C/PRKN/IRS2/FFAR4/DPP4	44	HUH7.5 5 days upregulated DEGs
GO:0050764	regulation of phagocytosis	19/1530	97/18866	0.000256277	0.0223081	0.0203504	SYT7/C4BPA/C4BPB/C3/SYT11/CD36/DYSF/MFGE8/IL2RG/PTPRJ/PTX3/IL15/F2RL1/MBL2/C2/CLEC7A/SPHK1/CD300LF/C4A	19	HUH7.5 5 days upregulated DEGs
GO:0043123	positive regulation of I-kappaB kinase/NF-kappaB signaling	30/1530	188/18866	0.000264539	0.022673	0.0206833	CX3CL1/BIRC3/TRAF3IP2/MID2/HMOX1/TRIM38/TRIM62/CTH/TNFSF10/UNC5CL/CC2D1A/CD36/EDAR/PELI2/SECTM1/BCL10/TAB3/PINK1/F2RL1/TLR3/GPRC5B/TLR6/C18orf32/F2R/PRKN/LITAF/S100A13/S100A4/TGM2/UBD	30	HUH7.5 5 days upregulated DEGs
GO:0015849	organic acid transport	48/1530	353/18866	0.000280546	0.0236806	0.0216025	CROT/NR1H4/ABCC2/CASR/SYT1/CEACAM1/LRP2/SLC7A8/APBA1/CPT1A/SLC6A12/SLC17A2/ARG1/SLC17A5/SLC17A3/SLC7A10/PRKAB2/SLCO1B1/CD36/HTR1B/SLCO2B1/SLC3A1/SLC38A4/SLC25A48/SLC17A4/CLTRN/PLIN2/SLC43A1/SLC22A9/SLC16A12/SLC7A7/PROCA1/SLC38A11/SLC16A5/SLC26A5/BDNF/SLC17A8/AGTR2/SLC25A18/ABAT/IRS2/SLC51B/AVPR1B/CPT1B/VAMP2/PRAF2/SLC10A5/SLC6A14	48	HUH7.5 5 days upregulated DEGs
GO:0051928	positive regulation of calcium ion transport	22/1530	122/18866	0.000301666	0.0250833	0.0228821	CALCR/CX3CL1/CASR/SPHK2/CAPN3/PDGFRB/HSPA2/ATP1B1/CASQ1/TRPC1/SNCA/ANK2/AKAP6/STC1/KCNE2/S100A1/GPER1/TRPV3/F2R/TRDN/TRPV2/RYR2	22	HUH7.5 5 days upregulated DEGs
GO:0003018	vascular process in circulatory system	30/1530	190/18866	0.000318833	0.0257852	0.0235224	ABCC2/CASR/CEACAM1/HMOX1/TJP3/TRPV4/VEGFA/KNG1/NPPB/SCPEP1/TRPM4/CD36/HTR1B/EDNRB/GRIP2/EGFR/DOCK5/PTPRJ/F2RL1/GPER1/NOS3/SERPINF2/NPR1/PTPRM/AGTR2/F2R/ADRA2C/OCLN/AVPR1B/BMPR2	30	HUH7.5 5 days upregulated DEGs
GO:0030258	lipid modification	39/1530	271/18866	0.000325298	0.0257852	0.0235224	MTMR7/CROT/MTMR11/SPHK2/DGKA/PLPP1/SIRT4/MTMR3/HAO1/DGKH/PLPPR2/CYP3A5/PPARGC1A/CPT1A/APOA5/LPCAT3/ACADL/PLPPR5/PLPPR4/CNR1/NR4A3/ACADS/PLPP2/CYP4V2/PLPPR1/IPMK/CYP3A4/CYP3A7/BDH2/STARD4/B4GALNT2/MBOAT1/SPHK1/ALOX15B/INPP5J/IRS2/CPT1B/PLPP6/AMACR	39	HUH7.5 5 days upregulated DEGs
GO:0061298	retina vasculature development in camera-type eye	7/1530	18/18866	0.000325427	0.0257852	0.0235224	NRP1/LRP5L/PDGFRB/NDP/PDGFRA/ROM1/BMPR2	7	HUH7.5 5 days upregulated DEGs
GO:0014046	dopamine secretion	10/1530	35/18866	0.00033325	0.0257852	0.0235224	SYT7/SYT1/CNR1/SYT11/HTR1B/SNCA/PINK1/GDNF/ABAT/PRKN	10	HUH7.5 5 days upregulated DEGs
GO:0014059	regulation of dopamine secretion	10/1530	35/18866	0.00033325	0.0257852	0.0235224	SYT7/SYT1/CNR1/SYT11/HTR1B/SNCA/PINK1/GDNF/ABAT/PRKN	10	HUH7.5 5 days upregulated DEGs
GO:0035592	establishment of protein localization to extracellular region	59/1530	463/18866	0.00035084	0.0267744	0.0244247	TFAP2B/GIPR/SYT7/NR1H4/CASR/TRAF3IP2/SPHK2/TM7SF3/RAPGEF3/AFM/SLC8B1/SIRT4/RAPGEF4/ITPR3/LRP5L/PICK1/MYOM1/SYTL4/PARD6A/CPT1A/GLP1R/CNR1/SRGN/ITPR2/PFKFB2/TRPM4/NR0B2/SYT11/ARNTL/DYSF/IL1RN/RAB15/EGFR/CLTRN/GPR119/FRMD4A/DISP1/NKX6-1/F2RL1/GPER1/APBB1/CD14/TLR1/TLR6/UCN3/AGTR2/F2R/MAFA/ABAT/ADRA2C/PRKN/IRS2/FFAR4/S100A13/DPP4/SCAMP5/HLA-E/CTAGE4/SRCIN1	59	HUH7.5 5 days upregulated DEGs
GO:0034341	response to interferon-gamma	31/1530	202/18866	0.000424923	0.0314609	0.0287	CX3CL1/SP100/HPX/CYP27B1/TRIM38/TRIM62/GBP3/IRF6/ARG1/SHFL/OASL/PARP9/NLRC5/IFITM3/SNCA/CDC42EP2/ADAMTS13/CXCL16/GBP2/GBP4/VCAM1/TLR3/PARP14/AIF1/HLA-C/HLA-E/TRIM31/UBD/IRF9/HLA-B/CCL15	31	HUH7.5 5 days upregulated DEGs
GO:0003014	renal system process	22/1530	125/18866	0.000428734	0.0314609	0.0287	PRKAR2B/ITGA3/TFAP2B/AKR1B1/NPPB/ADCY4/EDNRB/KLHL3/STC1/SLC15A2/F2RL1/ADCY1/AQP3/TMEM63C/SERPINF2/NPR1/HAS2/AGTR2/F2R/SLC4A5/AKR1C3/SULF2	22	HUH7.5 5 days upregulated DEGs
GO:1903035	negative regulation of response to wounding	18/1530	93/18866	0.000429192	0.0314609	0.0287	CEACAM1/F11/APOH/VTN/KNG1/HRG/PLAU/TSPAN8/PDGFRA/CERS2/DUSP10/SERPING1/CD109/CLDN19/KLKB1/NOS3/SERPINF2/ABAT	18	HUH7.5 5 days upregulated DEGs
GO:0018958	phenol-containing compound metabolic process	20/1530	109/18866	0.000440657	0.0315867	0.0288148	IYD/TG/DCT/AKR1B1/HPN/TYRP1/DAO/DUOXA2/DUOX2/TRPC1/SNCA/NPR1/ZEB2/GPR37/SULT1B1/AGTR2/ABAT/PRKN/SULT1A2/SULT1A3	20	HUH7.5 5 days upregulated DEGs
GO:0061082	myeloid leukocyte cytokine production	9/1530	30/18866	0.000442248	0.0315867	0.0288148	HMOX1/DDX58/BCL6/NR4A3/CD36/SEMA7A/BCL10/SPON2/GPRC5B	9	HUH7.5 5 days upregulated DEGs
GO:0061081	positive regulation of myeloid leukocyte cytokine production involved in immune response	7/1530	19/18866	0.000479347	0.0332211	0.0303057	DDX58/NR4A3/CD36/SEMA7A/BCL10/SPON2/GPRC5B	7	HUH7.5 5 days upregulated DEGs
GO:0046883	regulation of hormone secretion	38/1530	267/18866	0.000480317	0.0332211	0.0303057	TFAP2B/GIPR/SYT7/NR1H4/CASR/TM7SF3/RAPGEF3/SLC8B1/SIRT4/RAPGEF4/IL11/ITPR3/LRP5L/PICK1/SYTL4/TFR2/CPT1A/GLP1R/KDM5B/CNR1/ITPR2/PFKFB2/TRPM4/NR0B2/ARNTL/EGFR/CLTRN/NKX6-1/GDF9/GPER1/UCN3/AGTR2/ABAT/ADRA2C/PRKN/IRS2/FFAR4/DPP4	38	HUH7.5 5 days upregulated DEGs
GO:0002791	regulation of peptide secretion	50/1530	381/18866	0.000491009	0.0332211	0.0303057	TFAP2B/GIPR/SYT7/NR1H4/CASR/TM7SF3/RAPGEF3/SLC8B1/SIRT4/RAPGEF4/ITPR3/LRP5L/PICK1/MYOM1/SYTL4/PARD6A/TFR2/CPT1A/GLP1R/CNR1/SRGN/ITPR2/PFKFB2/TRPM4/NR0B2/SYT11/ARNTL/EGFR/CLTRN/FRMD4A/DISP1/NKX6-1/F2RL1/GPER1/APBB1/CD14/TLR1/TLR6/UCN3/AGTR2/F2R/ABAT/ADRA2C/PRKN/IRS2/FFAR4/DPP4/SCAMP5/HLA-E/SRCIN1	50	HUH7.5 5 days upregulated DEGs
GO:0006805	xenobiotic metabolic process	21/1530	118/18866	0.000491781	0.0332211	0.0303057	CYP26B1/FMO1/ABCC2/GSTO2/RORA/CYP3A5/ALDH3A1/AADAC/GSTM3/CYP2C9/EPHX1/NR1I2/NAT2/CYP3A4/CYP3A7/CES3/SULT1B1/SULT1A2/CYP2B6/SULT1A3/AHRR	21	HUH7.5 5 days upregulated DEGs
GO:0007249	I-kappaB kinase/NF-kappaB signaling	40/1530	286/18866	0.000494948	0.0332211	0.0303057	CX3CL1/NR1H4/BIRC3/TRAF3IP2/SPHK2/BCL3/RORA/MID2/CAPN3/HMOX1/TRIM38/TRIM62/CTH/TNFAIP3/TNFSF10/UNC5CL/CC2D1A/IRAK2/CD36/EDAR/DAB2IP/PELI2/SECTM1/BCL10/TAB3/PINK1/F2RL1/TLR3/GPRC5B/CD14/TLR6/C18orf32/F2R/PRKN/LITAF/S100A13/S100A4/TGM2/UBD/TIAF1	40	HUH7.5 5 days upregulated DEGs
GO:0098742	cell-cell adhesion via plasma-membrane adhesion molecules	39/1530	277/18866	0.00050638	0.0334873	0.0305486	CX3CL1/GPC4/CDH17/CEACAM1/MDGA1/PCDHB7/PCDHB15/PCDHB10/PCDHB12/OBSL1/LRFN3/IL1RN/PCDH10/AMIGO2/GRID2/ITGA5/VCAM1/CLDN19/FAT3/CDH16/IL1RAPL1/PTPRM/SELL/PCDH18/FAT4/PCDHB11/PCDHGA1/PCDHA5/PCDHA4/PCDHGC5/PCDHGC4/PCDHGA12/PCDHGB6/PCDHGA7/PCDHGA8/PCDHGA11/PCDHGB4/PCDHGA3/PCDHGA9	39	HUH7.5 5 days upregulated DEGs
GO:0071692	protein localization to extracellular region	59/1530	470/18866	0.000515571	0.0334873	0.0305486	TFAP2B/GIPR/SYT7/NR1H4/CASR/TRAF3IP2/SPHK2/TM7SF3/RAPGEF3/AFM/SLC8B1/SIRT4/RAPGEF4/ITPR3/LRP5L/PICK1/MYOM1/SYTL4/PARD6A/CPT1A/GLP1R/CNR1/SRGN/ITPR2/PFKFB2/TRPM4/NR0B2/SYT11/ARNTL/DYSF/IL1RN/RAB15/EGFR/CLTRN/GPR119/FRMD4A/DISP1/NKX6-1/F2RL1/GPER1/APBB1/CD14/TLR1/TLR6/UCN3/AGTR2/F2R/MAFA/ABAT/ADRA2C/PRKN/IRS2/FFAR4/S100A13/DPP4/SCAMP5/HLA-E/CTAGE4/SRCIN1	59	HUH7.5 5 days upregulated DEGs
GO:0015850	organic hydroxy compound transport	38/1530	268/18866	0.000516946	0.0334873	0.0305486	PON1/SYT7/NR1H4/ABCC2/LIMA1/SYT1/CEACAM1/APOA5/LPCAT3/KDM5B/CNR1/NPC2/SYT11/SLCO1B1/CD36/HTR1B/SLCO2B1/EGF/AQP10/ABCA12/SNCA/ABCA5/PINK1/STARD4/AQP7/AQP3/LIPC/GDNF/GRAMD1C/AGTR2/ABAT/ADRA2C/OSBP2/PRKN/PTCH1/SLC51B/SLC10A5/ITGB3	38	HUH7.5 5 days upregulated DEGs
GO:0009306	protein secretion	58/1530	462/18866	0.000571467	0.0365936	0.0333822	TFAP2B/GIPR/SYT7/NR1H4/CASR/TRAF3IP2/SPHK2/TM7SF3/RAPGEF3/SLC8B1/SIRT4/RAPGEF4/ITPR3/LRP5L/PICK1/MYOM1/SYTL4/PARD6A/CPT1A/GLP1R/CNR1/SRGN/ITPR2/PFKFB2/TRPM4/NR0B2/SYT11/ARNTL/DYSF/IL1RN/RAB15/EGFR/CLTRN/GPR119/FRMD4A/DISP1/NKX6-1/F2RL1/GPER1/APBB1/CD14/TLR1/TLR6/UCN3/AGTR2/F2R/MAFA/ABAT/ADRA2C/PRKN/IRS2/FFAR4/S100A13/DPP4/SCAMP5/HLA-E/CTAGE4/SRCIN1	58	HUH7.5 5 days upregulated DEGs
GO:0050808	synapse organization	55/1530	433/18866	0.000591492	0.0374455	0.0341594	ITGA3/CX3CL1/CDKL5/GPC4/PAK3/NRP1/PICK1/NFATC4/ZMYND8/SRPX2/NDRG1/NEURL1/GLRB/MDGA1/SPARC/PCDHB10/SRGN/OBSL1/RAB17/C3/LRFN3/ARHGAP22/DLG4/DAB2IP/UNC13C/CHRNA1/AMIGO2/SNCA/TPBG/GRID2/CAST/ADGRF1/PPP1R9A/GABRB3/PPFIBP2/GDNF/EFNA1/IL1RAPL1/SEMA3E/SYNPO/LAMB2/LRRN1/BDNF/ERBB4/F2R/MAGI2/DNER/FZD9/LRRK2/IL1RAPL2/SYNGAP1/PCDHB11/PCDHGC5/PCDHGC4/SRCIN1	55	HUH7.5 5 days upregulated DEGs
GO:0045654	positive regulation of megakaryocyte differentiation	5/1530	10/18866	0.000620893	0.0380509	0.0347116	SCIN/TESC/THPO/FAXDC2/MTURN	5	HUH7.5 5 days upregulated DEGs
GO:0031638	zymogen activation	13/1530	58/18866	0.000620975	0.0380509	0.0347116	CYFIP2/F11/APOH/HPN/VSIR/PERP/PLAU/CIDEB/MMP14/C1R/PRSS12/KLKB1/SERPINF2	13	HUH7.5 5 days upregulated DEGs
GO:0043122	regulation of I-kappaB kinase/NF-kappaB signaling	36/1530	252/18866	0.000621545	0.0380509	0.0347116	CX3CL1/NR1H4/BIRC3/TRAF3IP2/SPHK2/RORA/MID2/CAPN3/HMOX1/TRIM38/TRIM62/CTH/TNFAIP3/TNFSF10/UNC5CL/CC2D1A/CD36/EDAR/DAB2IP/PELI2/SECTM1/BCL10/TAB3/PINK1/F2RL1/TLR3/GPRC5B/TLR6/C18orf32/F2R/PRKN/LITAF/S100A13/S100A4/TGM2/UBD	36	HUH7.5 5 days upregulated DEGs
GO:0002576	platelet degranulation	22/1530	129/18866	0.000669324	0.0405305	0.0369736	APOH/SYTL4/SCG3/LGALS3BP/VWF/VEGFA/SPARC/KNG1/HRG/QSOX1/SRGN/CD36/EGF/SERPING1/CD109/ITIH3/ALB/SERPINF2/A2M/SERPINA3/F5/ITGB3	22	HUH7.5 5 days upregulated DEGs
GO:0031098	stress-activated protein kinase signaling cascade	41/1530	300/18866	0.000679986	0.0407334	0.0371587	MAP3K9/MAPK8IP2/CASR/ARHGEF5/PAK3/PHLPP1/CYLD/AKR1B1/HIPK3/TRPV4/VEGFA/GADD45A/DUSP1/UNC5CL/ZFP36/IRAK2/ERN2/TAOK3/EDAR/DAB2IP/PAK6/MAP3K12/MARVELD3/DUSP10/EGFR/PDCD4/MAPK13/TAB3/PINK1/DUSP19/F2RL1/TLR3/GRIK2/RELL2/SERPINF2/ZEB2/TLR6/SPHK1/MTURN/PRKN/NBR1	41	HUH7.5 5 days upregulated DEGs
GO:0019932	second-messenger-mediated signaling	57/1530	456/18866	0.000705248	0.0413804	0.037749	CALCR/PRKAR2B/PDK2/GIPR/ATP2B4/TMEM38A/RAPGEF3/RAPGEF4/ITPR3/NFATC4/NCALD/APLP1/GLP1R/VEGFA/CNR1/NPPB/CCRL2/ITPR2/PDE11A/ADCY4/TRPM4/RAMP1/CD36/EDNRB/ATP1B1/CASQ1/ACKR2/ANK2/EGFR/GPR119/PTPRJ/AKAP6/ADGRF1/PPP1R9A/NPR2/PDE9A/VCAM1/EFHB/SPINK1/ADCY1/GPER1/NOS3/NPR1/PDE7B/RCAN2/SPHK1/UCN3/AGTR2/MAFA/CCR3/ADRA2C/FFAR4/TRDN/LRRK2/RYR2/P2RY11/SULT1A3	57	HUH7.5 5 days upregulated DEGs
GO:0050730	regulation of peptidyl-tyrosine phosphorylation	37/1530	263/18866	0.000705644	0.0413804	0.037749	MVP/CNTN1/PPP2R5B/IL11/NRP1/CADM4/NEURL1/VTN/HPX/NEDD9/VEGFA/GHR/PDGFRB/HRG/SH3BP5/DLG4/CD36/PARP9/EGF/EGFR/PTPRJ/BANK1/LRRK1/TNFRSF14/ZFYVE28/ITGA5/IL15/SPINK1/GPRC5B/EFNA1/PARP14/BDNF/ERBB4/HCLS1/TMEM102/ITGB3/SRCIN1	37	HUH7.5 5 days upregulated DEGs
GO:0031960	response to corticosteroid	26/1530	164/18866	0.000727417	0.0422129	0.0385084	CALCR/ABCC2/ALDH3A1/SPARC/ARG1/DUSP1/CDKN1A/FOSB/CSN1S1/ZFP36/HTR1B/IL1RN/EGFR/GNRH1/FBXO32/STC1/CREBRF/GPER1/ABCA3/FOS/FIBIN/UCN3/AGTR2/AKR1C3/HSD3B1/AIF1	26	HUH7.5 5 days upregulated DEGs
GO:0046839	phospholipid dephosphorylation	11/1530	45/18866	0.00074072	0.04222	0.0385149	MTMR7/MTMR11/PLPP1/MTMR3/PLPPR2/PLPPR5/PLPPR4/PLPP2/PLPPR1/INPP5J/PLPP6	11	HUH7.5 5 days upregulated DEGs
GO:0099171	presynaptic modulation of chemical synaptic transmission	6/1530	15/18866	0.000742696	0.04222	0.0385149	SYT7/SYT1/CNR1/HTR1B/PRRT2/RAB26	6	HUH7.5 5 days upregulated DEGs
GO:0051873	killing by host of symbiont cells	8/1530	26/18866	0.000761451	0.0428489	0.0390886	CFHR2/APOL1/HRG/ARG1/CFHR5/F2RL1/MBL2/CFHR1	8	HUH7.5 5 days upregulated DEGs
GO:0051271	negative regulation of cellular component movement	51/1530	400/18866	0.000843499	0.0469914	0.0428675	CX3CL1/SEMA3G/DCN/ATP2B4/SP100/TGFBR3/CHRD/APOH/SEMA4G/NRP1/HMOX1/ZMYND8/NDRG4/HDAC5/PPARGC1A/HRG/GADD45A/DUSP1/TNN/RECK/ATP1B2/AFDN/STK26/DAB2IP/SEMA7A/ABHD2/MARVELD3/CERS2/DUSP10/GNRH1/PTPRJ/STC1/DNAI3/CD200R1/CLDN19/TP53INP1/COL3A1/SEMA3E/PKHD1/PTPRM/PODN/ERBB4/ALOX15B/AGTR2/MACIR/MAGI2/SRGAP3/DPP4/AIF1/MMP28/DACH1	51	HUH7.5 5 days upregulated DEGs
GO:0046329	negative regulation of JNK cascade	10/1530	39/18866	0.000856288	0.0472061	0.0430635	CYLD/HIPK3/TAOK3/MARVELD3/DUSP10/PDCD4/PINK1/DUSP19/F2RL1/PRKN	10	HUH7.5 5 days upregulated DEGs
GO:0071466	cellular response to xenobiotic stimulus	21/1530	123/18866	0.000864302	0.0472061	0.0430635	CYP26B1/FMO1/ABCC2/GSTO2/RORA/CYP3A5/ALDH3A1/AADAC/GSTM3/CYP2C9/EPHX1/NR1I2/NAT2/CYP3A4/CYP3A7/CES3/SULT1B1/SULT1A2/CYP2B6/SULT1A3/AHRR	21	HUH7.5 5 days upregulated DEGs
GO:0097755	positive regulation of blood vessel diameter	13/1530	60/18866	0.000873514	0.0472461	0.0430999	CASR/HMOX1/KNG1/SCPEP1/EDNRB/EGFR/DOCK5/F2RL1/GPER1/NOS3/PTPRM/AGTR2/BMPR2	13	HUH7.5 5 days upregulated DEGs
GO:0046328	regulation of JNK cascade	28/1530	184/18866	0.00089983	0.0482015	0.0439714	MAP3K9/MAPK8IP2/ARHGEF5/PHLPP1/CYLD/HIPK3/TRPV4/GADD45A/UNC5CL/ERN2/TAOK3/EDAR/DAB2IP/MAP3K12/MARVELD3/DUSP10/EGFR/PDCD4/PINK1/DUSP19/F2RL1/TLR3/GRIK2/SERPINF2/ZEB2/TLR6/MTURN/PRKN	28	HUH7.5 5 days upregulated DEGs
GO:0002718	regulation of cytokine production involved in immune response	16/1530	83/18866	0.000916864	0.0484644	0.0442113	HMOX1/DDX58/BCL6/IL1R1/ARG1/NR4A3/TRPM4/CD36/SEMA7A/BCL10/TNFRSF14/SPON2/F2RL1/TLR3/GPRC5B/HLA-E	16	HUH7.5 5 days upregulated DEGs
GO:0034340	response to type I interferon	18/1530	99/18866	0.000931666	0.0484644	0.0442113	SP100/IFI35/IRF6/IFIT2/EGR1/IFI6/SHFL/OASL/NLRC5/IFITM3/GBP2/STAT2/ISG15/PSMB8/HLA-C/HLA-E/IRF9/HLA-B	18	HUH7.5 5 days upregulated DEGs
GO:0060333	interferon-gamma-mediated signaling pathway	17/1530	91/18866	0.000932328	0.0484644	0.0442113	SP100/HPX/TRIM38/TRIM62/IRF6/ARG1/OASL/PARP9/NLRC5/GBP2/VCAM1/PARP14/HLA-C/HLA-E/TRIM31/IRF9/HLA-B	17	HUH7.5 5 days upregulated DEGs
GO:0072574	hepatocyte proliferation	7/1530	21/18866	0.000957659	0.0484644	0.0442113	CEACAM1/FGL1/HPN/FGF1/PROX1/TNFAIP3/SULF2	7	HUH7.5 5 days upregulated DEGs
GO:0072575	epithelial cell proliferation involved in liver morphogenesis	7/1530	21/18866	0.000957659	0.0484644	0.0442113	CEACAM1/FGL1/HPN/FGF1/PROX1/TNFAIP3/SULF2	7	HUH7.5 5 days upregulated DEGs
GO:0090280	positive regulation of calcium ion import	7/1530	21/18866	0.000957659	0.0484644	0.0442113	CALCR/CASR/SPHK2/PDGFRB/STC1/TRPV3/TRPV2	7	HUH7.5 5 days upregulated DEGs
GO:0044282	small molecule catabolic process	56/1530	452/18866	0.000965633	0.0484644	0.0442113	ENPP4/CYP26B1/MTMR7/PON1/CROT/ATP2B4/SCARF1/ARG2/UPB1/HAO1/ACBD5/ASPA/ENO3/SULT1E1/CPT1A/DAO/CYP27B1/ACADL/CTH/FAAH/CNR1/ALDH8A1/ARG1/ACADS/PFKFB2/APOBEC3F/LPIN3/CEMIP2/ALDOB/ABHD2/PKLR/THNSL2/MAT1A/BDH1/BDH2/HPGD/NOS3/LDHD/GPT/CYP4F11/SULT1B1/FUT2/ABAT/INPP5J/IRS2/CYP4F3/ENTPD8/AKR1C3/SULT1A2/AKR1B10/DDO/CPT1B/AMACR/PRODH2/SULT1A3/NUDT18	56	HUH7.5 5 days upregulated DEGs
GO:0022613	ribonucleoprotein complex biogenesis	208/1480	482/18866	1.6044e-103	8.391e-100	7.13535e-100	LAS1L/GCFC2/UTP18/STRAP/MTREX/NOP16/RRP12/MRTO4/NOP58/WDR3/RRP15/BUD23/NLE1/CLNS1A/EXOSC7/EXOSC5/XRCC5/DDX1/HSP90AA1/MRPL22/GEMIN5/NUFIP1/RPS5/EIF3I/DIMT1/NOP14/DDX18/RPL6/RPLP0/GEMIN2/HSP90AB1/SF3A1/SNRPD3/PES1/SNU13/RPL3/PRMT5/EIF5/NOP56/RBFA/SUV39H1/PIN4/EIF3J/EIF3E/RPS16/FBL/RPS19/PRPF31/EIF3B/EIF4H/EXOSC3/NPM3/GTPBP4/C1QBP/FTSJ3/UTP6/GAR1/PRPF19/PTGES3/NOP2/SRSF9/PAK1IP1/BYSL/BRIX1/RPL24/RRP…	208	HUH7.5 5 days downregulated DEGs
GO:0042254	ribosome biogenesis	159/1480	310/18866	6.98182e-93	1.82575e-89	1.55254e-89	LAS1L/UTP18/MTREX/NOP16/RRP12/MRTO4/NOP58/WDR3/RRP15/BUD23/NLE1/EXOSC7/EXOSC5/XRCC5/MRPL22/RPS5/DIMT1/NOP14/DDX18/RPL6/RPLP0/PES1/SNU13/RPL3/NOP56/RBFA/SUV39H1/PIN4/RPS16/FBL/RPS19/EXOSC3/NPM3/GTPBP4/C1QBP/FTSJ3/UTP6/GAR1/NOP2/PAK1IP1/BYSL/BRIX1/RPL24/RRP9/RPS15/WDR75/NOL10/ZNHIT6/EBNA1BP2/HEATR1/EXOSC8/UTP20/GTF3A/MRPS2/RPL5/MRM2/DDX54/RPS10/RIOK1/RPP40/EMG1/EXOSC2/PPAN/DKC1/NOL11/RPL27/RAN/MYBB…	159	HUH7.5 5 days downregulated DEGs
GO:0034660	ncRNA metabolic process	182/1480	493/18866	9.19175e-77	1.60243e-73	1.36264e-73	LAS1L/UTP18/METTL1/MTREX/RRP12/MRTO4/NOP58/WDR3/KARS1/RRP15/BUD23/EXOSC7/EXOSC5/DDX1/DIMT1/SRRT/NOP14/RTRAF/DDX18/KHSRP/AARS1/PUS7/PES1/SNU13/NOP56/RBFA/METTL4/CSTF2/SUV39H1/PIN4/POP1/TRMT1/RPS16/FBL/RPS19/AIMP2/EXOSC3/TRDMT1/NPM3/GTPBP4/FTSJ3/UTP6/GAR1/ELP4/NOP2/BYSL/TENT4A/RARS1/RRP9/RPS15/WDR75/NOL10/DARS1/FARSB/ZNHIT6/EBNA1BP2/DARS2/HEATR1/EXOSC8/UTP20/RPL5/MRM2/DDX54/TRIR/XPO5/RIOK1/RPP40/DT…	182	HUH7.5 5 days downregulated DEGs
GO:0006364	rRNA processing	121/1480	227/18866	4.16779e-73	5.44938e-70	4.63392e-70	LAS1L/UTP18/MTREX/RRP12/MRTO4/NOP58/WDR3/RRP15/BUD23/EXOSC7/EXOSC5/DIMT1/NOP14/DDX18/PES1/SNU13/NOP56/RBFA/SUV39H1/PIN4/RPS16/FBL/RPS19/EXOSC3/NPM3/GTPBP4/FTSJ3/UTP6/GAR1/NOP2/BYSL/RRP9/RPS15/WDR75/NOL10/ZNHIT6/EBNA1BP2/HEATR1/EXOSC8/UTP20/RPL5/MRM2/DDX54/RIOK1/RPP40/EMG1/EXOSC2/DKC1/NOL11/RPL27/WDR36/NAT10/MPHOSPH6/DDX56/IMP4/RPL35/RPS6/RPS24/WDR12/RPS2/UTP4/NOB1/EIF4A3/RPL11/RPS8/ISG20L2/NVL/LY…	121	HUH7.5 5 days downregulated DEGs
GO:0016072	rRNA metabolic process	123/1480	238/18866	3.22941e-72	3.37797e-69	2.87248e-69	LAS1L/UTP18/MTREX/RRP12/MRTO4/NOP58/WDR3/RRP15/BUD23/EXOSC7/EXOSC5/DIMT1/NOP14/DDX18/PES1/SNU13/NOP56/RBFA/SUV39H1/PIN4/RPS16/FBL/RPS19/EXOSC3/NPM3/GTPBP4/FTSJ3/UTP6/GAR1/NOP2/BYSL/RRP9/RPS15/WDR75/NOL10/ZNHIT6/EBNA1BP2/HEATR1/EXOSC8/UTP20/RPL5/MRM2/DDX54/TRIR/RIOK1/RPP40/EMG1/EXOSC2/DKC1/NOL11/RPL27/WDR36/NAT10/MPHOSPH6/DDX56/IMP4/RPL35/RPS6/RPS24/WDR12/RPS2/UTP4/NOB1/EIF4A3/RPL11/RPS8/ISG20L2/N…	123	HUH7.5 5 days downregulated DEGs
GO:0006613	cotranslational protein targeting to membrane	82/1480	109/18866	9.74639e-68	7.35323e-65	6.25287e-65	RPS20/RPL18/RPL31/RPS5/RPL6/RPLP0/RPL3/RPS16/RPS19/RPL18A/RPL28/RPL19/RPL34/RPS13/RPS12/RPL24/SSR3/RPS15/RPS25/RPL21/RPL5/RPS10/RPL23/RPL36/RPL27/RPS15A/RPL35/RPS6/RPLP1/RPS24/RPS2/RPS11/RPL13A/RPL11/RPS8/RPS27A/RPL32/RPS3A/RPL37/RPL10/RPL7/RPL7A/RPS3/RPL30/RPL8/RPL26/RPL29/SSR2/RPL9/RPS14/RPL27A/RPL13/RPSA/ARL6IP1/RPS9/RPS21/RPS7/RPL38/RPL4/RPL15/SRP72/RPLP2/RPS27/RPS17/RPL35A/SRPRA/RPS23/RPL14/…	82	HUH7.5 5 days downregulated DEGs
GO:0034470	ncRNA processing	154/1480	400/18866	9.8418e-68	7.35323e-65	6.25287e-65	LAS1L/UTP18/METTL1/MTREX/RRP12/MRTO4/NOP58/WDR3/KARS1/RRP15/BUD23/EXOSC7/EXOSC5/DDX1/DIMT1/SRRT/NOP14/RTRAF/DDX18/AARS1/PUS7/PES1/SNU13/NOP56/RBFA/CSTF2/SUV39H1/PIN4/POP1/TRMT1/RPS16/FBL/RPS19/EXOSC3/TRDMT1/NPM3/GTPBP4/FTSJ3/UTP6/GAR1/ELP4/NOP2/BYSL/TENT4A/RRP9/RPS15/WDR75/NOL10/ZNHIT6/EBNA1BP2/HEATR1/EXOSC8/UTP20/RPL5/MRM2/DDX54/RIOK1/RPP40/EMG1/EXOSC2/DKC1/NOL11/RPL27/ANKRD16/WDR36/NAT10/MPHOSP…	154	HUH7.5 5 days downregulated DEGs
GO:0006413	translational initiation	107/1480	192/18866	2.35962e-67	1.5426e-64	1.31176e-64	DHX33/RPS20/RPL18/PABPC1/EIF2B3/RPL31/DDX1/RPS5/EIF3I/RPL6/RPLP0/RPL3/EIF5/EIF3J/EIF3E/RPS16/RPS19/RPL18A/EIF3B/EIF4H/RPL28/RPL19/RPL34/RPS13/RPS12/RPL24/RPS15/RPS25/GLE1/RPL21/RPL5/RPS10/RPL23/EIF2S2/RPL36/RPL27/EIF2S1/RPS15A/EIF4E2/RPL35/RPS6/RPLP1/RPS24/RPS2/RPS11/RPL13A/RPL11/RPS8/EIF2D/RPS27A/POLR2D/RPL32/EIF2A/RPS3A/RPL37/RPL10/RPL7/RPL7A/EIF3M/RPS3/CDC123/RPL30/RPL8/EIF4A1/RPL26/RPL29/RPL9…	107	HUH7.5 5 days downregulated DEGs
GO:0006614	SRP-dependent cotranslational protein targeting to membrane	80/1480	105/18866	7.13135e-67	4.14411e-64	3.52397e-64	RPS20/RPL18/RPL31/RPS5/RPL6/RPLP0/RPL3/RPS16/RPS19/RPL18A/RPL28/RPL19/RPL34/RPS13/RPS12/RPL24/SSR3/RPS15/RPS25/RPL21/RPL5/RPS10/RPL23/RPL36/RPL27/RPS15A/RPL35/RPS6/RPLP1/RPS24/RPS2/RPS11/RPL13A/RPL11/RPS8/RPS27A/RPL32/RPS3A/RPL37/RPL10/RPL7/RPL7A/RPS3/RPL30/RPL8/RPL26/RPL29/RPL9/RPS14/RPL27A/RPL13/RPSA/RPS9/RPS21/RPS7/RPL38/RPL4/RPL15/SRP72/RPLP2/RPS27/RPS17/RPL35A/SRPRA/RPS23/RPL14/RPS26/RPL37A/…	80	HUH7.5 5 days downregulated DEGs
GO:0000184	nuclear-transcribed mRNA catabolic process, nonsense-mediated decay	85/1480	120/18866	1.79955e-66	9.41162e-64	8.00324e-64	RPS20/RPL18/PABPC1/RPL31/RPS5/RPL6/RPLP0/RPL3/EIF3E/RPS16/RPS19/RPL18A/RPL28/RPL19/RPL34/RPS13/MAGOHB/RPS12/RPL24/RPS15/RPS25/RPL21/RPL5/RPS10/RPL23/RPL36/RPL27/RPS15A/RPL35/RPS6/RPLP1/RPS24/RPS2/EIF4A3/RPS11/RPL13A/RPL11/RPS8/RPS27A/RPL32/RPS3A/RPL37/RPL10/RPL7/RPL7A/RPS3/RPL30/RPL8/RPL26/RPL29/MAGOH/RPL9/RPS14/RPL27A/RPL13/RPSA/RPS9/RPS21/RPS7/RPL38/RPL4/RPL15/RPLP2/RPS27/RPS17/RPL35A/RPS23/RPL…	85	HUH7.5 5 days downregulated DEGs
GO:0045047	protein targeting to ER	83/1480	120/18866	1.49325e-63	7.09971e-61	6.03729e-61	RPS20/HSPA5/RPL18/RPL31/RPS5/RPL6/RPLP0/RPL3/RPS16/RPS19/RPL18A/RPL28/RPL19/RPL34/RPS13/RPS12/RPL24/SSR3/RPS15/RPS25/RPL21/RPL5/RPS10/RPL23/SPCS3/RPL36/RPL27/RPS15A/RPL35/RPS6/RPLP1/RPS24/PMM2/RPS2/RPS11/RPL13A/RPL11/RPS8/RPS27A/RPL32/RPS3A/RPL37/RPL10/RPL7/RPL7A/RPS3/RPL30/RPL8/RPL26/RPL29/RPL9/RPS14/RPL27A/RPL13/RPSA/RPS9/RPS21/RPS7/RPL38/RPL4/RPL15/SRP72/RPLP2/RPS27/RPS17/RPL35A/SRPRA/RPS23/RP…	83	HUH7.5 5 days downregulated DEGs
GO:0006401	RNA catabolic process	151/1480	415/18866	1.68585e-62	7.3475e-60	6.248e-60	RPS20/PSMC4/MTREX/MRTO4/RPL18/YBX1/PABPC1/RPL31/EXOSC7/EXOSC5/RPS5/PSMC5/KHSRP/RPL6/RPLP0/PABPC4/HNRNPC/HNRNPM/RPL3/PSMA3/PSMC1/PSME2/PSMA7/PSMD7/POP1/EIF3E/RPS16/RPS19/RPL18A/EXOSC3/TRDMT1/RPL28/RPL19/PSMD3/PSMD11/RPL34/HSPA8/DCPS/RPS13/MAGOHB/RPS12/TENT4A/RPL24/PSMD14/RPS15/RPS25/SET/SLIRP/EXOSC8/RPL21/RPL5/TRIR/RPS10/RPL23/PSMB2/RPL36/LSM7/LSM4/EXOSC2/DKC1/PSME3/RPL27/RPS15A/DHX9/TBRG4/PSMB7/R…	151	HUH7.5 5 days downregulated DEGs
GO:0072599	establishment of protein localization to endoplasmic reticulum	83/1480	124/18866	1.01881e-61	4.09876e-59	3.48541e-59	RPS20/HSPA5/RPL18/RPL31/RPS5/RPL6/RPLP0/RPL3/RPS16/RPS19/RPL18A/RPL28/RPL19/RPL34/RPS13/RPS12/RPL24/SSR3/RPS15/RPS25/RPL21/RPL5/RPS10/RPL23/SPCS3/RPL36/RPL27/RPS15A/RPL35/RPS6/RPLP1/RPS24/PMM2/RPS2/RPS11/RPL13A/RPL11/RPS8/RPS27A/RPL32/RPS3A/RPL37/RPL10/RPL7/RPL7A/RPS3/RPL30/RPL8/RPL26/RPL29/RPL9/RPS14/RPL27A/RPL13/RPSA/RPS9/RPS21/RPS7/RPL38/RPL4/RPL15/SRP72/RPLP2/RPS27/RPS17/RPL35A/SRPRA/RPS23/RP…	83	HUH7.5 5 days downregulated DEGs
GO:0019080	viral gene expression	102/1480	195/18866	1.3492e-60	5.04024e-58	4.28601e-58	RPS20/PTBP1/NDC1/RPL18/NUCKS1/RPL31/NUP37/RPS5/SEH1L/RPL6/RPLP0/TFAP4/NUP188/POLR2E/RPL3/NUP93/RPS16/RPS19/RPL18A/EIF3B/RPL28/RPL19/RPL34/RPS13/NUP107/RPS12/RPL24/RPS15/RPS25/RPL21/RPL5/RPS10/NUP85/RPL23/SPCS3/RPL36/RPL27/RPS15A/DHX9/RPL35/RPS6/RPLP1/RPS24/SSB/NUP54/RPS2/RPS11/RPL13A/RPL11/RPS8/EIF2D/RPS27A/POLR2D/RPL32/RPS3A/RPL37/RPL10/RPL7/RPL7A/RPS3/HMGA2/RPL30/RRP1B/RPL8/RPL26/RPL29/NUP35/RP…	102	HUH7.5 5 days downregulated DEGs
GO:0019083	viral transcription	96/1480	178/18866	1.08426e-58	3.78044e-56	3.21472e-56	RPS20/NDC1/RPL18/NUCKS1/RPL31/NUP37/RPS5/SEH1L/RPL6/RPLP0/TFAP4/NUP188/POLR2E/RPL3/NUP93/RPS16/RPS19/RPL18A/RPL28/RPL19/RPL34/RPS13/NUP107/RPS12/RPL24/RPS15/RPS25/RPL21/RPL5/RPS10/NUP85/RPL23/RPL36/RPL27/RPS15A/DHX9/RPL35/RPS6/RPLP1/RPS24/NUP54/RPS2/RPS11/RPL13A/RPL11/RPS8/RPS27A/POLR2D/RPL32/RPS3A/RPL37/RPL10/RPL7/RPL7A/RPS3/HMGA2/RPL30/RRP1B/RPL8/RPL26/RPL29/NUP35/RPL9/RPS14/PSMC3/RPL27A/RPL13/…	96	HUH7.5 5 days downregulated DEGs
GO:0006402	mRNA catabolic process	139/1480	376/18866	1.70065e-58	5.55899e-56	4.72713e-56	RPS20/PSMC4/MRTO4/RPL18/YBX1/PABPC1/RPL31/EXOSC7/EXOSC5/RPS5/PSMC5/KHSRP/RPL6/RPLP0/PABPC4/HNRNPC/HNRNPM/RPL3/PSMA3/PSMC1/PSME2/PSMA7/PSMD7/EIF3E/RPS16/RPS19/RPL18A/EXOSC3/RPL28/RPL19/PSMD3/PSMD11/RPL34/HSPA8/DCPS/RPS13/MAGOHB/RPS12/TENT4A/RPL24/PSMD14/RPS15/RPS25/SET/EXOSC8/RPL21/RPL5/RPS10/RPL23/PSMB2/RPL36/LSM7/LSM4/EXOSC2/PSME3/RPL27/RPS15A/DHX9/TBRG4/PSMB7/RPL35/RPS6/RPLP1/PNPT1/RPS24/SSB/HN…	139	HUH7.5 5 days downregulated DEGs
GO:0000956	nuclear-transcribed mRNA catabolic process	103/1480	210/18866	1.28697e-57	3.95932e-55	3.36683e-55	RPS20/MRTO4/RPL18/PABPC1/RPL31/EXOSC7/EXOSC5/RPS5/RPL6/RPLP0/RPL3/EIF3E/RPS16/RPS19/RPL18A/EXOSC3/RPL28/RPL19/RPL34/DCPS/RPS13/MAGOHB/RPS12/TENT4A/RPL24/RPS15/RPS25/EXOSC8/RPL21/RPL5/RPS10/RPL23/RPL36/LSM7/LSM4/EXOSC2/RPL27/RPS15A/RPL35/RPS6/RPLP1/RPS24/SSB/WDR61/RPS2/EIF4A3/RPS11/RPL13A/RPL11/RPS8/RPS27A/POLR2D/DIS3L2/RPL32/RPS3A/RPL37/RPL10/RPL7/RPL7A/RPS3/NOCT/RPL30/RPL8/RPL26/RPL29/MAGOH/RPL9…	103	HUH7.5 5 days downregulated DEGs
GO:0070972	protein localization to endoplasmic reticulum	85/1480	152/18866	8.66592e-54	2.51793e-51	2.14114e-51	RPS20/HSPA5/RPL18/RPL31/RPS5/RPL6/RPLP0/RPL3/RPS16/RPS19/RPL18A/RPL28/RPL19/RPL34/RPS13/RPS12/RPL24/SSR3/RPS15/RPS25/RPL21/RPL5/RPS10/RPL23/SPCS3/RPL36/RPL27/RPS15A/RPL35/RPS6/RPLP1/RPS24/PMM2/RPS2/RPS11/RPL13A/RPL11/RPS8/RPS27A/RPL32/RPS3A/RPL37/RPL10/RPL7/RPL7A/RPS3/GJA1/RPL30/RPL8/RPL26/RPL29/RPL9/RPS14/RPL27A/RPL13/RPSA/RPS9/RPS21/RPS7/RPL38/RPL4/RPL15/SRP72/RPLP2/RPS27/RPS17/RPL35A/SRPRA/RPS…	85	HUH7.5 5 days downregulated DEGs
GO:0006612	protein targeting to membrane	88/1480	210/18866	2.41676e-42	6.65246e-40	5.65697e-40	RPS20/HSPA5/RPL18/RPL31/RPS5/RPL6/RPLP0/RPL3/RPS16/RPS19/RPL18A/RPL28/RPL19/RPL34/RPS13/RPS12/RPL24/SSR3/RPS15/RPS25/ITGB1BP1/RPL21/RPL5/RPS10/RPL23/RPL36/RPL27/RPS15A/RPL35/RPS6/RPLP1/RPS24/RPS2/RPS11/RPL13A/RPL11/RPS8/RPS27A/RPL32/ATG3/RPS3A/RPL37/RPL10/RPL7/RPL7A/RPS3/GOLGA7B/RPL30/RPL8/RPL26/RPL29/SSR2/RPL9/RPS14/RPL27A/RPL13/RPSA/ARL6IP1/RPS9/RPS21/RPS7/RPL38/RPL4/RPL15/HRAS/SRP72/RPLP2/RPS2…	88	HUH7.5 5 days downregulated DEGs
GO:0042273	ribosomal large subunit biogenesis	52/1480	74/18866	9.49875e-41	2.48392e-38	2.11222e-38	LAS1L/NOP16/MRTO4/RRP15/NLE1/DDX18/RPL6/RPLP0/PES1/SNU13/RPL3/GTPBP4/FTSJ3/NOP2/PAK1IP1/BRIX1/RPL24/ZNHIT6/EBNA1BP2/GTF3A/RPL5/PPAN/NIP7/RPL35/RSL24D1/WDR12/RPL11/NVL/NHP2/RPL10/RPL7/SURF6/RPL7A/NIFK/RPL26/NSA2/MRPL1/RSL1D1/RPL38/MRPL11/RRS1/NPM1/RPL35A/RPL14/NOC2L/RPF2/RPL12/MAK16/RPL23A/RPL10A/EIF6/BOP1	52	HUH7.5 5 days downregulated DEGs
GO:0022618	ribonucleoprotein complex assembly	86/1480	233/18866	2.56318e-36	6.38355e-34	5.4283e-34	GCFC2/STRAP/MRTO4/NLE1/CLNS1A/XRCC5/DDX1/HSP90AA1/GEMIN5/NUFIP1/RPS5/EIF3I/RPL6/RPLP0/GEMIN2/HSP90AB1/SF3A1/SNRPD3/SNU13/RPL3/PRMT5/EIF5/EIF3J/EIF3E/RPS19/PRPF31/EIF3B/EIF4H/PRPF19/PTGES3/NOP2/SRSF9/BRIX1/RPL24/RPS15/ZNHIT6/RPL5/SNRPC/RPS10/SNRPD2/SNRPB/EIF2S2/LSM4/PPAN/DHX9/SRSF1/RSL24D1/SNRPF/TXNL4A/RPL13A/RPL11/EIF2D/SNRPG/POLR2D/NAF1/RBMX/RPL10/EIF3M/RPS14/PSIP1/SNRPD1/RPSA/SF1/SMN1/RPL38/MRP…	86	HUH7.5 5 days downregulated DEGs
GO:0071826	ribonucleoprotein complex subunit organization	86/1480	240/18866	3.51721e-35	8.36136e-33	7.11015e-33	GCFC2/STRAP/MRTO4/NLE1/CLNS1A/XRCC5/DDX1/HSP90AA1/GEMIN5/NUFIP1/RPS5/EIF3I/RPL6/RPLP0/GEMIN2/HSP90AB1/SF3A1/SNRPD3/SNU13/RPL3/PRMT5/EIF5/EIF3J/EIF3E/RPS19/PRPF31/EIF3B/EIF4H/PRPF19/PTGES3/NOP2/SRSF9/BRIX1/RPL24/RPS15/ZNHIT6/RPL5/SNRPC/RPS10/SNRPD2/SNRPB/EIF2S2/LSM4/PPAN/DHX9/SRSF1/RSL24D1/SNRPF/TXNL4A/RPL13A/RPL11/EIF2D/SNRPG/POLR2D/NAF1/RBMX/RPL10/EIF3M/RPS14/PSIP1/SNRPD1/RPSA/SF1/SMN1/RPL38/MRP…	86	HUH7.5 5 days downregulated DEGs
GO:0090150	establishment of protein localization to membrane	104/1480	342/18866	4.19849e-35	9.547e-33	8.11836e-33	RPS20/BID/HSPA5/RPL18/RPL31/HSP90AA1/RPS5/RPL6/RPLP0/TOMM22/RPL3/SAMM50/TIMM9/PDCD5/RPS16/RPS19/RPL18A/RPL28/RPL19/RPL34/RPS13/RPS12/RPL24/SSR3/RPS15/RPS25/ITGB1BP1/RPL21/RPL5/RPS10/RPL23/ROMO1/RPL36/RPL27/YWHAQ/RPS15A/TIMM10/NMT1/RPL35/RPS6/RPLP1/RPS24/RPS2/TP53/RPS11/RPL13A/RPL11/RPS8/RPS27A/RPL32/ATG3/RPS3A/RPL37/RPL10/RPL7/RPL7A/RPS3/GOLGA7B/RPL30/CALM3/RPL8/RPL26/RPL29/PKDCC/SSR2/RPL9/RPS14/…	104	HUH7.5 5 days downregulated DEGs
GO:0006605	protein targeting	119/1480	444/18866	3.86187e-34	8.41565e-32	7.15631e-32	RPS20/BID/HSPA5/RPL18/RPL31/TIMM21/HSP90AA1/RPS5/RPL6/RPLP0/TOMM22/RPL3/SAMM50/TIMM9/TIMM44/PDCD5/RPS16/TIMM50/RPS19/RPL18A/RPL28/RPL19/RPL34/HSPA8/RPS13/RPS12/RPL24/SSR3/MPV17/RPS15/RPS25/ITGB1BP1/IDE/RPL21/RPL5/RPS10/RPL23/ROMO1/SPCS3/AP1M2/TOMM40/RPL36/HACL1/RPL27/UBE2D2/YWHAQ/RPS15A/TIMM10/RPL35/RPS6/RPLP1/RPS24/NUP54/PMM2/KATNB1/RPS2/SAE1/RPS11/RPL13A/RPL11/RPS8/RPS27A/HSPD1/RPL32/ATG3/RPS3A…	119	HUH7.5 5 days downregulated DEGs
GO:0002181	cytoplasmic translation	54/1480	103/18866	1.30873e-32	2.73786e-30	2.32816e-30	RPL18/ZC3H15/EIF2B3/RPL31/EIF3I/RPL6/RPLP0/AARS1/EIF5/EIF3J/EIF3E/RPL18A/EIF3B/EIF4H/RPL19/RPL24/EIF2S2/RPL36/DPH6/DHX9/RPLP1/RPL13A/RPL11/EIF2D/RPL32/EIF3M/RPL30/RPL8/EIF4A1/RPL26/RPL29/RPL22L1/RPL9/METTL3/EEF2/RPSA/DNAJC24/RPS21/RPL38/RPL15/EIF3F/EIF3K/RPL35A/DRG1/RPS23/EIF4EBP1/RPS26/RPL10A/RPL39/RPS29/RPL41/RPS28/RPL36A/RPL17	54	HUH7.5 5 days downregulated DEGs
GO:0042274	ribosomal small subunit biogenesis	44/1480	75/18866	1.30046e-29	2.61592e-27	2.22447e-27	WDR3/XRCC5/RPS5/NOP14/SNU13/RPS16/RPS19/UTP6/BYSL/RPS15/NOL10/HEATR1/UTP20/RPS10/RIOK1/RPP40/EMG1/NOL11/NAT10/LTV1/RPS6/RPS24/UTP4/NOB1/RPS8/SURF6/DHX37/FAM207A/LSM6/RPS14/TSR1/RPSA/RPS21/RPS7/RPL38/RPS27/RRS1/NPM1/RPS17/TBL3/RPS27L/RRP7A/RPS28/LOC102724159	44	HUH7.5 5 days downregulated DEGs
GO:0007059	chromosome segregation	94/1480	334/18866	6.66854e-29	1.29172e-26	1.09842e-26	MAD1L1/SLC25A5/NCAPD2/TACC3/MRE11/SPDL1/NDC1/TRIP13/SMC1A/NUP37/SPAG5/KIF22/SEH1L/ZW10/BIRC5/KIF4A/CDC6/FAM83D/NAA10/CENPT/UBE2I/OIP5/CCNE1/KPNB1/NCAPG/FBXO5/TTK/TENT4A/SMC4/ECT2/SFPQ/CDC20/NEK2/CENPF/NCAPH/NAA50/ZWINT/CENPK/HJURP/MSTO1/XRCC3/DLGAP5/KNSTRN/CEP85/TUBG1/TOP2A/RAN/TEX15/CCNB1/PSRC1/CDCA8/DSCC1/KIF23/CENPE/KATNB1/KIF2C/NUF2/DIS3L2/DYNC1LI1/CDCA5/NCAPG2/MKI67/RPS3/INCENP/NCAPD3/SPC25/…	94	HUH7.5 5 days downregulated DEGs
GO:0140014	mitotic nuclear division	86/1480	286/18866	8.63093e-29	1.61213e-26	1.37089e-26	MAD1L1/NCAPD2/ANLN/TACC3/SPDL1/TRIP13/SMC1A/SPAG5/KIF22/SEH1L/ZW10/AURKA/TPX2/BIRC5/KIF4A/CDC6/RANBP1/PRMT5/VRK1/NAA10/BCCIP/UBE2S/KPNB1/NCAPG/FBXO5/TTK/TENT4A/SMC4/CDC20/NEK2/CENPF/NCAPH/NAA50/ZWINT/CENPK/MSTO1/XRCC3/DLGAP5/KNSTRN/CEP85/TUBG1/RAN/CCNB1/PSRC1/CDCA8/BORA/DSCC1/KIF23/KIF11/KIF20B/CENPE/KATNB1/KIF2C/NUF2/DIS3L2/DYNC1LI1/CDCA5/NCAPG2/MKI67/INCENP/CHEK1/NCAPD3/HNRNPU/USP16/BUB1B/CCNB2…	86	HUH7.5 5 days downregulated DEGs
GO:0000070	mitotic sister chromatid segregation	62/1480	161/18866	1.08841e-27	1.96289e-25	1.66916e-25	MAD1L1/NCAPD2/TACC3/SPDL1/TRIP13/SMC1A/SPAG5/KIF22/SEH1L/ZW10/KIF4A/CDC6/NAA10/KPNB1/NCAPG/FBXO5/TTK/TENT4A/SMC4/CDC20/NEK2/CENPF/NCAPH/NAA50/ZWINT/CENPK/MSTO1/XRCC3/DLGAP5/KNSTRN/TUBG1/RAN/CCNB1/PSRC1/CDCA8/DSCC1/KIF23/CENPE/KATNB1/KIF2C/NUF2/DIS3L2/DYNC1LI1/CDCA5/NCAPG2/INCENP/NCAPD3/HNRNPU/BUB1B/SGO2/MAD2L1/PTTG1/PLK1/CDT1/BUB1/UBE2C/HASPIN/AURKB/RRS1/KIF18B/KIFC1/PINX1	62	HUH7.5 5 days downregulated DEGs
GO:0042255	ribosome assembly	40/1480	67/18866	1.88008e-27	3.27761e-25	2.78714e-25	MRTO4/NLE1/XRCC5/MRPL22/RPS5/RPL6/RPLP0/RPL3/RPS19/C1QBP/NOP2/BRIX1/RPL24/RPS15/MRPS2/RPL5/RPS10/PPAN/NIP7/RSL24D1/RPL11/EIF2A/RPL10/DHX37/RPS14/RPSA/RPL38/MRPL11/RPS27/RRS1/NPM1/RPS27L/RRP7A/RPF2/RPL12/RPL23A/RPS28/EIF6/BOP1/LOC102724159	40	HUH7.5 5 days downregulated DEGs
GO:0000819	sister chromatid segregation	68/1480	196/18866	4.42164e-27	7.45973e-25	6.34344e-25	MAD1L1/NCAPD2/TACC3/MRE11/SPDL1/TRIP13/SMC1A/SPAG5/KIF22/SEH1L/ZW10/KIF4A/CDC6/NAA10/KPNB1/NCAPG/FBXO5/TTK/TENT4A/SMC4/SFPQ/CDC20/NEK2/CENPF/NCAPH/NAA50/ZWINT/CENPK/MSTO1/XRCC3/DLGAP5/KNSTRN/TUBG1/TOP2A/RAN/CCNB1/PSRC1/CDCA8/DSCC1/KIF23/CENPE/KATNB1/KIF2C/NUF2/DIS3L2/DYNC1LI1/CDCA5/NCAPG2/INCENP/NCAPD3/HNRNPU/BUB1B/SGO2/MAD2L1/PTTG1/PLK1/CDT1/FEN1/BUB1/UBE2C/HASPIN/AURKB/RRS1/KIF18B/MCMBP/PHB2/KI…	68	HUH7.5 5 days downregulated DEGs
GO:0000280	nuclear division	104/1480	428/18866	3.81607e-26	6.23689e-24	5.30359e-24	MAD1L1/NCAPD2/ANLN/TACC3/MRE11/SPDL1/RAD51/NDC1/TRIP13/SMC1A/SPAG5/KIF22/SEH1L/RAD54L/ZW10/AURKA/TPX2/BIRC5/KIF4A/CDC6/RANBP1/PRMT5/VRK1/NAA10/CCNE1/BCCIP/UBE2S/KPNB1/NCAPG/FBXO5/TTK/TENT4A/SMC4/CDC20/NEK2/CENPF/NCAPH/MND1/NAA50/ZWINT/CENPK/CKS2/MSTO1/XRCC3/DLGAP5/KNSTRN/CEP85/TUBG1/TOP2A/RAN/TEX15/CCNB1/PSRC1/CDCA8/BORA/SLC2A8/DSCC1/KIF23/KIF11/KIF20B/CENPE/KATNB1/KIF2C/NUF2/DIS3L2/DYNC1LI1/CDCA…	104	HUH7.5 5 days downregulated DEGs
GO:0006260	DNA replication	80/1480	273/18866	4.9987e-26	7.92218e-24	6.73668e-24	DBF4/MRE11/RAD51/MCM10/NUCKS1/MCM2/TIPIN/POLD3/THOC1/ORC1/SUPT16H/CLSPN/CDC45/CDC6/CINP/GINS1/METTL4/POLA1/RBBP7/DNAJA3/MCM4/CCNE1/GRWD1/DNAJC2/SSBP1/POLD2/TWNK/GTPBP4/RFC5/FBXO5/CACYBP/SET/CDK2/DTD1/MCM8/E2F8/GINS2/NASP/RFC3/DHX9/DSCC1/HMGA1/DNA2/PIF1/POLG/TICRR/TP53/CCNA2/MMS22L/GINS4/POLE3/SSRP1/CHEK1/DBF4B/RFC4/ATRIP/STOML2/E2F7/MCM7/RRM1/CDT1/CHAF1A/E4F1/RFWD3/FEN1/CENPX/CDK1/POLH/RRM2/EXO1/…	80	HUH7.5 5 days downregulated DEGs
GO:0006403	RNA localization	72/1480	236/18866	1.04261e-24	1.60378e-22	1.36379e-22	THOC3/NOP58/NDC1/YBX1/NUP37/THOC1/SEH1L/RTRAF/KHSRP/NUP188/THOC5/NUTF2/NUP93/FBL/EXOSC3/MAGOHB/NUP107/SRSF9/SRSF3/MRPL18/RPS15/CCT4/SFPQ/ZNHIT6/CPSF3/GLE1/TCP1/ENY2/XPO5/NUP85/EXOSC2/DKC1/RAN/EIF5A/HNRNPA1/LTV1/CCT7/DHX9/SRSF1/PNPT1/LRPPRC/SSB/NUP54/EIF4A3/POLR2D/NAF1/NHP2/CCT6A/CCT5/HNRNPU/CCT8/CPSF4/SRSF2/MAGOH/NUP35/CCT3/THOC7/ABCE1/NOL6/CCT2/DDX19A/ATR/CKAP5/RUVBL1/RRS1/NPM1/RUVBL2/ALYREF/RNP…	72	HUH7.5 5 days downregulated DEGs
GO:0048285	organelle fission	107/1480	476/18866	6.07467e-24	9.0773e-22	7.71895e-22	MAD1L1/NCAPD2/ANLN/TACC3/MRE11/SPDL1/RAD51/NDC1/TRIP13/SMC1A/SPAG5/KIF22/SEH1L/RAD54L/ZW10/AURKA/TPX2/BIRC5/KIF4A/CDC6/RANBP1/PRMT5/VRK1/NAA10/DHODH/CCNE1/BCCIP/UBE2S/KPNB1/NCAPG/FBXO5/TTK/TENT4A/SMC4/CDC20/NEK2/CENPF/NCAPH/MND1/NAA50/ZWINT/CENPK/CKS2/MSTO1/XRCC3/DLGAP5/KNSTRN/CEP85/TUBG1/TOP2A/RAN/TEX15/CCNB1/PSRC1/CDCA8/BORA/SLC2A8/DSCC1/KIF23/KIF11/KIF20B/CENPE/KATNB1/KIF2C/NUF2/DIS3L2/DYNC1LI…	107	HUH7.5 5 days downregulated DEGs
GO:0098813	nuclear chromosome segregation	76/1480	272/18866	2.32857e-23	3.3829e-21	2.87667e-21	MAD1L1/NCAPD2/TACC3/MRE11/SPDL1/NDC1/TRIP13/SMC1A/SPAG5/KIF22/SEH1L/ZW10/KIF4A/CDC6/FAM83D/NAA10/CCNE1/KPNB1/NCAPG/FBXO5/TTK/TENT4A/SMC4/ECT2/SFPQ/CDC20/NEK2/CENPF/NCAPH/NAA50/ZWINT/CENPK/MSTO1/XRCC3/DLGAP5/KNSTRN/TUBG1/TOP2A/RAN/TEX15/CCNB1/PSRC1/CDCA8/DSCC1/KIF23/CENPE/KATNB1/KIF2C/NUF2/DIS3L2/DYNC1LI1/CDCA5/NCAPG2/INCENP/NCAPD3/HNRNPU/BUB1B/SGO2/MAD2L1/PTTG1/PLK1/TERB2/CDT1/FEN1/BUB1/CENPX/UBE…	76	HUH7.5 5 days downregulated DEGs
GO:0008380	RNA splicing	107/1480	487/18866	4.13978e-23	5.85163e-21	4.97598e-21	KDM1A/GCFC2/PTBP1/STRAP/MTREX/THOC3/YBX1/PABPC1/DAZAP1/CLNS1A/SNRPA/THOC1/DDX1/GEMIN5/SRRT/RTRAF/KHSRP/HNRNPC/GEMIN2/CWF19L1/HNRNPM/POLR2E/SF3A1/SNRPD3/SNU13/THOC5/PHF5A/PRMT5/METTL4/CSTF2/RBM3/HNRNPL/PRPF31/RBM28/C1QBP/HSPA8/DCPS/PRPF19/RPS13/MAGOHB/SRSF9/SRSF3/TCERG1/NCL/SFPQ/PRDX6/CPSF3/SNRPC/SNRPD2/SNRPB/RALY/LSM8/LSM7/LSM4/SNRPA1/ZRANB2/RBM38/RBM17/PRPF38A/HNRNPA1/DHX9/SRSF1/TRA2B/PPIL1/HNRN…	107	HUH7.5 5 days downregulated DEGs
GO:1901987	regulation of cell cycle phase transition	106/1480	486/18866	1.22152e-22	1.6812e-20	1.42962e-20	MAD1L1/DBF4/ANLN/PSMC4/BID/MRE11/SPDL1/TRIP13/HMMR/HSP90AA1/RBL1/SMARCD3/ORC1/ZW10/PSMC5/AURKA/TPX2/TFAP4/CLSPN/CDC45/CDC6/PSMA3/PSMC1/PSME2/PSMA7/FAM83D/PSMD7/CEP152/EZH2/PSMD3/PSMD11/CEP164/FBXO5/TTK/PSMD14/ALMS1/CDC20/NEK2/CENPF/CDK2/PSMB2/XRCC3/PRMT1/DLGAP5/E2F8/TUBG1/PSME3/CCNB1/ANXA1/CDK4/ODF2/PSMB7/RDX/HAUS2/CENPE/TICRR/TP53/CARM1/PSMB6/PLK4/PSMA5/DYNC1LI1/CDCA5/CCNB3/CEP78/CHEK1/HMGA2/ADA…	106	HUH7.5 5 days downregulated DEGs
GO:0051169	nuclear transport	87/1480	357/18866	3.99017e-22	5.35092e-20	4.55019e-20	THOC3/NDC1/IPO5/NUP37/THOC1/GEMIN5/SEH1L/IPO11/GEMIN2/NUP188/HSP90AB1/SNRPD3/THOC5/DESI1/FERMT1/NUTF2/NUP93/KPNB1/MAGOHB/NUP107/SRSF9/SRSF3/HSPA9/ECT2/RPS15/IPO13/CPSF3/GLE1/ENY2/CSE1L/XPO5/NUP85/RPL23/SNRPD2/SNRPB/TRIM28/RAN/EIF5A/XPO4/HNRNPA1/LTV1/DHX9/SRSF1/ANP32B/HMGA1/SSB/NUP54/SNRPF/RITA1/TP53/EIF4A3/SNRPG/POLR2D/CPSF4/SRSF2/MAGOH/NUP35/THOC7/ABCE1/PSIP1/NOL6/NOLC1/SNRPD1/AHCYL1/DDX19A/XPO6…	87	HUH7.5 5 days downregulated DEGs
GO:1901990	regulation of mitotic cell cycle phase transition	99/1480	448/18866	1.20267e-21	1.57249e-19	1.33718e-19	MAD1L1/ANLN/PSMC4/BID/MRE11/SPDL1/TRIP13/HMMR/HSP90AA1/RBL1/SMARCD3/ORC1/ZW10/PSMC5/AURKA/TPX2/TFAP4/CLSPN/CDC45/CDC6/PSMA3/PSMC1/PSME2/PSMA7/PSMD7/CEP152/EZH2/PSMD3/PSMD11/CEP164/FBXO5/TTK/PSMD14/ALMS1/CDC20/NEK2/CENPF/CDK2/PSMB2/XRCC3/PRMT1/DLGAP5/E2F8/TUBG1/PSME3/CCNB1/ANXA1/CDK4/ODF2/PSMB7/RDX/HAUS2/CENPE/TICRR/TP53/CARM1/PSMB6/PLK4/PSMA5/DYNC1LI1/CDCA5/CCNB3/CEP78/HMGA2/ADAMTS1/BUB1B/CDC25C/…	99	HUH7.5 5 days downregulated DEGs
GO:0000470	maturation of LSU-rRNA	23/1480	28/18866	2.14735e-21	2.73918e-19	2.32928e-19	LAS1L/RRP15/DDX18/PES1/SNU13/GTPBP4/FTSJ3/NOP2/ZNHIT6/RPL35/WDR12/NHP2/RPL7/RPL7A/NIFK/NSA2/MRPL1/RSL1D1/RPF2/MAK16/RPL10A/EIF6/BOP1	23	HUH7.5 5 days downregulated DEGs
GO:0000375	RNA splicing, via transesterification reactions	90/1480	393/18866	7.10813e-21	8.85132e-19	7.52678e-19	KDM1A/GCFC2/PTBP1/STRAP/MTREX/YBX1/PABPC1/DAZAP1/CLNS1A/SNRPA/DDX1/GEMIN5/SRRT/KHSRP/HNRNPC/GEMIN2/CWF19L1/HNRNPM/POLR2E/SF3A1/SNRPD3/SNU13/PHF5A/PRMT5/CSTF2/RBM3/HNRNPL/PRPF31/C1QBP/HSPA8/DCPS/PRPF19/MAGOHB/SRSF9/SRSF3/NCL/SFPQ/PRDX6/CPSF3/SNRPC/SNRPD2/SNRPB/RALY/LSM8/LSM7/LSM4/SNRPA1/RBM17/PRPF38A/HNRNPA1/DHX9/SRSF1/TRA2B/PPIL1/HNRNPD/SNRPF/EIF4A3/TXNL4A/SNRPG/POLR2D/RBMX/HNRNPU/CPSF4/SRSF2/SNR…	90	HUH7.5 5 days downregulated DEGs
GO:0006913	nucleocytoplasmic transport	84/1480	354/18866	1.33049e-20	1.61824e-18	1.37609e-18	THOC3/NDC1/IPO5/NUP37/THOC1/GEMIN5/SEH1L/IPO11/GEMIN2/NUP188/HSP90AB1/SNRPD3/THOC5/DESI1/FERMT1/NUTF2/NUP93/KPNB1/MAGOHB/NUP107/SRSF9/SRSF3/HSPA9/ECT2/RPS15/IPO13/CPSF3/GLE1/ENY2/CSE1L/XPO5/NUP85/RPL23/SNRPD2/SNRPB/TRIM28/RAN/EIF5A/XPO4/HNRNPA1/LTV1/DHX9/SRSF1/ANP32B/SSB/NUP54/SNRPF/RITA1/TP53/EIF4A3/SNRPG/POLR2D/CPSF4/SRSF2/MAGOH/NUP35/THOC7/ABCE1/NOL6/NOLC1/SNRPD1/AHCYL1/DDX19A/XPO6/CDK1/SIX2/S…	84	HUH7.5 5 days downregulated DEGs
GO:0000377	RNA splicing, via transesterification reactions with bulged adenosine as nucleophile	89/1480	390/18866	1.5122e-20	1.75751e-18	1.49451e-18	KDM1A/GCFC2/PTBP1/STRAP/MTREX/YBX1/PABPC1/DAZAP1/CLNS1A/SNRPA/DDX1/GEMIN5/SRRT/HNRNPC/GEMIN2/CWF19L1/HNRNPM/POLR2E/SF3A1/SNRPD3/SNU13/PHF5A/PRMT5/CSTF2/RBM3/HNRNPL/PRPF31/C1QBP/HSPA8/DCPS/PRPF19/MAGOHB/SRSF9/SRSF3/NCL/SFPQ/PRDX6/CPSF3/SNRPC/SNRPD2/SNRPB/RALY/LSM8/LSM7/LSM4/SNRPA1/RBM17/PRPF38A/HNRNPA1/DHX9/SRSF1/TRA2B/PPIL1/HNRNPD/SNRPF/EIF4A3/TXNL4A/SNRPG/POLR2D/RBMX/HNRNPU/CPSF4/SRSF2/SNRNP25/M…	89	HUH7.5 5 days downregulated DEGs
GO:0000398	mRNA splicing, via spliceosome	89/1480	390/18866	1.5122e-20	1.75751e-18	1.49451e-18	KDM1A/GCFC2/PTBP1/STRAP/MTREX/YBX1/PABPC1/DAZAP1/CLNS1A/SNRPA/DDX1/GEMIN5/SRRT/HNRNPC/GEMIN2/CWF19L1/HNRNPM/POLR2E/SF3A1/SNRPD3/SNU13/PHF5A/PRMT5/CSTF2/RBM3/HNRNPL/PRPF31/C1QBP/HSPA8/DCPS/PRPF19/MAGOHB/SRSF9/SRSF3/NCL/SFPQ/PRDX6/CPSF3/SNRPC/SNRPD2/SNRPB/RALY/LSM8/LSM7/LSM4/SNRPA1/RBM17/PRPF38A/HNRNPA1/DHX9/SRSF1/TRA2B/PPIL1/HNRNPD/SNRPF/EIF4A3/TXNL4A/SNRPG/POLR2D/RBMX/HNRNPU/CPSF4/SRSF2/SNRNP25/M…	89	HUH7.5 5 days downregulated DEGs
GO:1902749	regulation of cell cycle G2/M phase transition	63/1480	217/18866	1.60378e-20	1.82343e-18	1.55057e-18	PSMC4/MRE11/HMMR/HSP90AA1/SMARCD3/ORC1/PSMC5/AURKA/TPX2/CLSPN/CDC6/PSMA3/PSMC1/PSME2/PSMA7/PSMD7/CEP152/PSMD3/PSMD11/CEP164/FBXO5/PSMD14/ALMS1/NEK2/CENPF/CDK2/PSMB2/TUBG1/PSME3/CCNB1/CDK4/ODF2/PSMB7/HAUS2/TICRR/TP53/PSMB6/PLK4/PSMA5/CCNB3/CEP78/CHEK1/HMGA2/CDC25C/PSMB4/NAE1/DBF4B/PSMD6/CDC25A/PSMC3/PLK1/MECP2/AVEN/CDK1/CKAP5/ATAD5/AURKB/NPM1/TUBB4B/TUBB/PSMD12/HAUS7/PINX1	63	HUH7.5 5 days downregulated DEGs
GO:0044839	cell cycle G2/M phase transition	71/1480	273/18866	5.78112e-20	6.43303e-18	5.47037e-18	PSMC4/MRE11/HMMR/HSP90AA1/SMARCD3/ORC1/PSMC5/AURKA/TPX2/CLSPN/CDC6/PSMA3/PSMC1/PSME2/PSMA7/PSMD7/CEP152/PSMD3/PSMD11/CEP164/FBXO5/PSMD14/ALMS1/NEK2/CENPF/CDK2/PSMB2/TUBG1/PSME3/NES/CCNB1/CDK4/BORA/ODF2/PSMB7/HAUS2/TICRR/TP53/PSMB6/PLK4/PSMA5/CCNA2/SKP2/CCNB3/CEP78/CHEK1/HMGA2/CCNB2/CDC25C/PSMB4/NAE1/CALM3/DBF4B/PSMD6/CDC25A/MELK/PSMC3/PLK1/MECP2/AVEN/CDK1/CKAP5/ATAD5/AURKB/NPM1/CHEK2/TUBB4B/TUBB/…	71	HUH7.5 5 days downregulated DEGs
GO:0071103	DNA conformation change	83/1480	355/18866	6.13965e-20	6.68967e-18	5.68861e-18	NCAPD2/MRE11/HMGB3/ERCC8/RAD51/MCM2/XRCC5/DDX1/RAD54L/SUV39H1/NAA10/RBBP7/CENPI/CENPT/OIP5/MCM4/ASF1B/GRWD1/SSBP1/TWNK/NCAPG/RFC5/TENT4A/SMC4/CENPA/SET/NCAPH/CENPK/HJURP/MCM8/HAT1/TRIM28/GINS2/TOP2A/H3-3B/NASP/RFC3/MBD2/CCNB1/ANXA1/DHX9/ANP32B/DSCC1/HMGA1/CENPO/DNA2/PIF1/TP53/ITGB3BP/PARP1/RPS27A/GTF2H2/CDCA5/NCAPG2/GINS4/POLE3/INCENP/HMGA2/NCAPD3/CENPU/RFC4/HMGB2/CENPN/MCM7/CENPV/CHAF1A/DFFB/CEN…	83	HUH7.5 5 days downregulated DEGs
GO:0006399	tRNA metabolic process	57/1480	186/18866	6.2815e-20	6.70454e-18	5.70126e-18	METTL1/KARS1/EXOSC7/DDX1/RTRAF/AARS1/PUS7/CSTF2/POP1/TRMT1/AIMP2/EXOSC3/TRDMT1/ELP4/RARS1/DARS1/FARSB/DARS2/EXOSC8/RPP40/DTD1/EXOSC2/LARS1/ANKRD16/YARS1/CARS2/NAT10/SSB/PPA2/YARS2/WARS1/DUS3L/TPRKB/FARS2/QTRT2/WDR4/CPSF4/POLR3K/LSM6/RPUSD4/TRMT61A/MARS1/DUS2/HARS1/TRMT61B/POP7/TRMT112/CTU2/PUS1/FARSA/PPA1/ADAT2/IARS1/VARS1/QTRT1/RPP21/MARS2	57	HUH7.5 5 days downregulated DEGs
GO:0010389	regulation of G2/M transition of mitotic cell cycle	59/1480	200/18866	1.12387e-19	1.17557e-17	9.99655e-18	PSMC4/MRE11/HMMR/HSP90AA1/SMARCD3/ORC1/PSMC5/AURKA/TPX2/CLSPN/CDC6/PSMA3/PSMC1/PSME2/PSMA7/PSMD7/CEP152/PSMD3/PSMD11/CEP164/FBXO5/PSMD14/ALMS1/NEK2/CENPF/CDK2/PSMB2/TUBG1/PSME3/CCNB1/CDK4/ODF2/PSMB7/HAUS2/TICRR/PSMB6/PLK4/PSMA5/CCNB3/CEP78/HMGA2/CDC25C/PSMB4/NAE1/DBF4B/PSMD6/CDC25A/PSMC3/PLK1/MECP2/AVEN/CDK1/CKAP5/AURKB/TUBB4B/TUBB/PSMD12/HAUS7/PINX1	59	HUH7.5 5 days downregulated DEGs
GO:0000086	G2/M transition of mitotic cell cycle	67/1480	254/18866	2.89123e-19	2.96493e-17	2.52125e-17	PSMC4/MRE11/HMMR/HSP90AA1/SMARCD3/ORC1/PSMC5/AURKA/TPX2/CLSPN/CDC6/PSMA3/PSMC1/PSME2/PSMA7/PSMD7/CEP152/PSMD3/PSMD11/CEP164/FBXO5/PSMD14/ALMS1/NEK2/CENPF/CDK2/PSMB2/TUBG1/PSME3/NES/CCNB1/CDK4/BORA/ODF2/PSMB7/HAUS2/TICRR/PSMB6/PLK4/PSMA5/CCNA2/SKP2/CCNB3/CEP78/HMGA2/CCNB2/CDC25C/PSMB4/NAE1/CALM3/DBF4B/PSMD6/CDC25A/MELK/PSMC3/PLK1/MECP2/AVEN/CDK1/CKAP5/AURKB/CHEK2/TUBB4B/TUBB/PSMD12/HAUS7/PINX1	67	HUH7.5 5 days downregulated DEGs
GO:0006261	DNA-dependent DNA replication	50/1480	151/18866	2.96998e-19	2.98712e-17	2.54012e-17	DBF4/MRE11/RAD51/MCM10/NUCKS1/MCM2/TIPIN/POLD3/THOC1/ORC1/CDC45/CDC6/GINS1/METTL4/POLA1/DNAJA3/MCM4/CCNE1/SSBP1/POLD2/TWNK/RFC5/FBXO5/CDK2/E2F8/GINS2/RFC3/DSCC1/HMGA1/DNA2/POLG/TICRR/MMS22L/GINS4/POLE3/DBF4B/RFC4/STOML2/E2F7/MCM7/CDT1/RFWD3/FEN1/CENPX/ATAD5/ALYREF/CHEK2/FANCM/MCMBP/WDHD1	50	HUH7.5 5 days downregulated DEGs
GO:0045930	negative regulation of mitotic cell cycle	78/1480	341/18866	3.252e-18	3.20905e-16	2.72884e-16	MAD1L1/PSMC4/MRE11/SPDL1/TRIP13/NLE1/TIPIN/RBL1/ORC1/ZW10/PSMC5/AURKA/CLSPN/CDC6/MSH2/PSMA3/PSMC1/PSME2/PSMA7/NAA10/PSMD7/EZH2/PSMD3/PSMD11/FBXO5/TTK/PSMD14/CDC20/CENPF/ZWINT/CDK2/PSMB2/XRCC3/PRMT1/E2F8/STK33/PSME3/TOP2A/CCNB1/CDK4/PSMB7/MDC1/PNPT1/TICRR/TP53/CARM1/PSMB6/PSMA5/DYNC1LI1/CHEK1/HMGA2/BUB1B/CDC25C/PSMB4/NAE1/RPL26/PSMD6/MAD2L1/PTTG1/DDIAS/E2F7/PSMC3/PLK1/CDT1/CDK2AP2/E4F1/RFWD3/BUB1/…	78	HUH7.5 5 days downregulated DEGs
GO:0031145	anaphase-promoting complex-dependent catabolic process	35/1480	83/18866	1.04808e-17	1.01509e-15	8.63188e-16	PSMC4/PSMC5/AURKA/PSMA3/PSMC1/PSME2/PSMA7/PSMD7/UBE2S/PSMD3/PSMD11/FBXO5/PSMD14/CDC20/CDK2/PSMB2/PSME3/CCNB1/PSMB7/PSMB6/PSMA5/RPS27A/BUB1B/PSMB4/PSMD6/MAD2L1/ANAPC10/PTTG1/PSMC3/PLK1/CDK1/UBE2C/AURKB/PSMD12/UBA52	35	HUH7.5 5 days downregulated DEGs
GO:0030490	maturation of SSU-rRNA	27/1480	51/18866	4.1128e-17	3.9109e-15	3.32566e-15	WDR3/NOP14/SNU13/RPS16/RPS19/UTP6/BYSL/NOL10/HEATR1/UTP20/RIOK1/RPP40/NOL11/NAT10/UTP4/NOB1/RPS8/DHX37/FAM207A/LSM6/RPS14/TSR1/RPS21/RRS1/TBL3/RPS28/LOC102724159	27	HUH7.5 5 days downregulated DEGs
GO:1901991	negative regulation of mitotic cell cycle phase transition	63/1480	251/18866	4.92737e-17	4.60181e-15	3.91318e-15	MAD1L1/PSMC4/MRE11/SPDL1/TRIP13/RBL1/ORC1/ZW10/PSMC5/AURKA/CLSPN/CDC6/PSMA3/PSMC1/PSME2/PSMA7/PSMD7/EZH2/PSMD3/PSMD11/FBXO5/TTK/PSMD14/CDC20/CENPF/CDK2/PSMB2/XRCC3/PRMT1/E2F8/PSME3/CCNB1/CDK4/PSMB7/TICRR/TP53/CARM1/PSMB6/PSMA5/DYNC1LI1/HMGA2/BUB1B/CDC25C/PSMB4/NAE1/RPL26/PSMD6/MAD2L1/E2F7/PSMC3/PLK1/CDT1/CDK2AP2/RFWD3/BUB1/AVEN/CDK1/AURKB/CHEK2/RPS27L/PSMD12/TFDP1/PINX1	63	HUH7.5 5 days downregulated DEGs
GO:0010948	negative regulation of cell cycle process	78/1480	359/18866	7.52104e-17	6.90088e-15	5.86822e-15	MAD1L1/PSMC4/MRE11/SPDL1/RAD51/TRIP13/RBL1/ORC1/ZW10/PSMC5/AURKA/TFAP4/CLSPN/CDC6/HSP90AB1/PSMA3/PSMC1/PSME2/PSMA7/NAA10/RBBP7/PSMD7/EZH2/PSMD3/PSMD11/KAT2A/FBXO5/TTK/PSMD14/CDC20/NEK2/CENPF/CBX3/CDK2/RPL23/PSMB2/XRCC3/PRMT1/E2F8/PSME3/CCNB1/CDK4/PSMB7/TICRR/TP53/CARM1/PSMB6/PSMA5/DYNC1LI1/CHEK1/HMGA2/BUB1B/CDC25C/PSMB4/NAE1/RPL26/CCNF/PSMD6/MAD2L1/PTTG1/E2F7/PSMC3/PLK1/CDT1/CDK2AP2/RFWD3/BUB1/AV…	78	HUH7.5 5 days downregulated DEGs
GO:0006414	translational elongation	44/1480	135/18866	8.17139e-17	7.36834e-15	6.26572e-15	MRPL22/AARS1/EEF1D/MRPL51/MRPL18/MRPL3/EEF1B2/MRPL37/MRPS15/MRPS2/MRPS26/PTCD3/MRPL35/EIF5A/DAP3/DPH6/MRPL15/RPLP1/EIF4A3/MRPL24/MRPL9/MRPS5/MRPL39/USP16/RPL30/MRPL17/MRPS18C/EEF2/MRPL58/MRPL1/DNAJC24/MRPL11/MRPL48/RPLP2/GADD45GIP1/TRNAU1AP/MRPL30/MRPL21/RACK1/MRPL23/MRPS17/EIF5AL1/EEF1G/MRPL12	44	HUH7.5 5 days downregulated DEGs
GO:0140053	mitochondrial gene expression	48/1480	165/18866	5.41151e-16	4.79698e-14	4.07915e-14	MRPL22/METTL4/TWNK/C1QBP/MRPL51/MRPL18/MRPL3/MRPL37/MRPS15/DARS2/MRPS2/MRPS26/PTCD3/MRPL35/DAP3/TBRG4/UQCC2/MRPL15/PNPT1/LRPPRC/YARS2/MRPL24/MRPL9/MRPS5/MRRF/MRPL39/PPARGC1B/RMND1/MRPL17/TFB2M/MRPS18C/RPUSD4/MRPL58/MRPL1/HARS1/TRMT61B/MRPL11/MRPL48/PUS1/GADD45GIP1/SHMT2/MRPL30/MRPL21/MRPL23/FASTKD5/MRPS17/CHCHD10/MRPL12	48	HUH7.5 5 days downregulated DEGs
GO:1901988	negative regulation of cell cycle phase transition	64/1480	270/18866	5.71402e-16	4.98072e-14	4.23539e-14	MAD1L1/PSMC4/MRE11/SPDL1/TRIP13/RBL1/ORC1/ZW10/PSMC5/AURKA/CLSPN/CDC6/PSMA3/PSMC1/PSME2/PSMA7/PSMD7/EZH2/PSMD3/PSMD11/FBXO5/TTK/PSMD14/CDC20/CENPF/CDK2/PSMB2/XRCC3/PRMT1/E2F8/PSME3/CCNB1/CDK4/PSMB7/TICRR/TP53/CARM1/PSMB6/PSMA5/DYNC1LI1/CHEK1/HMGA2/BUB1B/CDC25C/PSMB4/NAE1/RPL26/PSMD6/MAD2L1/E2F7/PSMC3/PLK1/CDT1/CDK2AP2/RFWD3/BUB1/AVEN/CDK1/AURKB/CHEK2/RPS27L/PSMD12/TFDP1/PINX1	64	HUH7.5 5 days downregulated DEGs
GO:0051236	establishment of RNA localization	54/1480	203/18866	5.90741e-16	5.06488e-14	4.30695e-14	THOC3/NDC1/YBX1/NUP37/THOC1/SEH1L/RTRAF/KHSRP/NUP188/THOC5/NUTF2/NUP93/MAGOHB/NUP107/SRSF9/SRSF3/MRPL18/RPS15/SFPQ/CPSF3/GLE1/ENY2/XPO5/NUP85/RAN/EIF5A/HNRNPA1/LTV1/DHX9/SRSF1/PNPT1/LRPPRC/SSB/NUP54/EIF4A3/POLR2D/HNRNPU/CPSF4/SRSF2/MAGOH/NUP35/THOC7/ABCE1/NOL6/DDX19A/ATR/CKAP5/RRS1/NPM1/ALYREF/RNPS1/EIF6/EIF5AL1/RBM8A	54	HUH7.5 5 days downregulated DEGs
GO:0000027	ribosomal large subunit assembly	20/1480	30/18866	9.66341e-16	8.15155e-14	6.93173e-14	MRTO4/NLE1/RPL6/RPLP0/RPL3/NOP2/BRIX1/RPL24/RPL5/PPAN/RSL24D1/RPL11/RPL10/RPL38/MRPL11/RRS1/RPF2/RPL12/RPL23A/BOP1	20	HUH7.5 5 days downregulated DEGs
GO:0050657	nucleic acid transport	53/1480	200/18866	1.31073e-15	1.07111e-13	9.10826e-14	THOC3/NDC1/YBX1/NUP37/THOC1/SEH1L/RTRAF/KHSRP/NUP188/THOC5/NUTF2/NUP93/MAGOHB/NUP107/SRSF9/SRSF3/MRPL18/RPS15/SFPQ/CPSF3/GLE1/ENY2/XPO5/NUP85/RAN/EIF5A/HNRNPA1/LTV1/DHX9/SRSF1/PNPT1/LRPPRC/SSB/NUP54/EIF4A3/POLR2D/HNRNPU/CPSF4/SRSF2/MAGOH/NUP35/THOC7/ABCE1/NOL6/DDX19A/CKAP5/RRS1/NPM1/ALYREF/RNPS1/EIF6/EIF5AL1/RBM8A	53	HUH7.5 5 days downregulated DEGs
GO:0050658	RNA transport	53/1480	200/18866	1.31073e-15	1.07111e-13	9.10826e-14	THOC3/NDC1/YBX1/NUP37/THOC1/SEH1L/RTRAF/KHSRP/NUP188/THOC5/NUTF2/NUP93/MAGOHB/NUP107/SRSF9/SRSF3/MRPL18/RPS15/SFPQ/CPSF3/GLE1/ENY2/XPO5/NUP85/RAN/EIF5A/HNRNPA1/LTV1/DHX9/SRSF1/PNPT1/LRPPRC/SSB/NUP54/EIF4A3/POLR2D/HNRNPU/CPSF4/SRSF2/MAGOH/NUP35/THOC7/ABCE1/NOL6/DDX19A/CKAP5/RRS1/NPM1/ALYREF/RNPS1/EIF6/EIF5AL1/RBM8A	53	HUH7.5 5 days downregulated DEGs
GO:0033044	regulation of chromosome organization	75/1480	356/18866	1.74346e-15	1.40282e-13	1.1929e-13	MAD1L1/KDM1A/TACC3/MRE11/SPDL1/TRIP13/MCM2/XRCC5/ZW10/DNMT3B/HNRNPC/CDC45/CDC6/METTL4/NAA10/SSBP1/KAT2A/FBXO5/TTK/CCT4/SFPQ/CDC20/NEK2/CENPF/SET/TCP1/XRCC3/DLGAP5/TRIM28/DKC1/TOP2A/H3-3B/CCNB1/NAT10/HNRNPA1/CCT7/MYC/HMGA1/HNRNPD/CENPE/WDR61/PIF1/TP53/PARP1/DYNC1LI1/NAF1/GTF2H2/CDCA5/CCT6A/MKI67/SSRP1/CHEK1/CCT5/HNRNPU/CCT8/BUB1B/AUTS2/CCT3/GNL3/MAD2L1/PTTG1/CCT2/CENPV/PLK1/CDT1/FEN1/MECP2/BUB1/AT…	75	HUH7.5 5 days downregulated DEGs
GO:0006611	protein export from nucleus	50/1480	184/18866	2.80588e-15	2.22345e-13	1.89073e-13	THOC3/NDC1/NUP37/THOC1/SEH1L/NUP188/THOC5/DESI1/NUTF2/NUP93/MAGOHB/NUP107/SRSF9/SRSF3/HSPA9/RPS15/CPSF3/GLE1/ENY2/CSE1L/XPO5/NUP85/RAN/EIF5A/XPO4/LTV1/SRSF1/ANP32B/SSB/NUP54/TP53/EIF4A3/POLR2D/CPSF4/SRSF2/MAGOH/NUP35/THOC7/ABCE1/NOL6/AHCYL1/DDX19A/XPO6/RRS1/CALR/NPM1/ALYREF/RNPS1/EIF6/RBM8A	50	HUH7.5 5 days downregulated DEGs
GO:0051168	nuclear export	53/1480	204/18866	3.23537e-15	2.52552e-13	2.14759e-13	THOC3/NDC1/NUP37/THOC1/SEH1L/NUP188/THOC5/DESI1/NUTF2/NUP93/MAGOHB/NUP107/SRSF9/SRSF3/HSPA9/RPS15/CPSF3/GLE1/ENY2/CSE1L/XPO5/NUP85/RAN/EIF5A/XPO4/HNRNPA1/LTV1/DHX9/SRSF1/ANP32B/SSB/NUP54/RITA1/TP53/EIF4A3/POLR2D/CPSF4/SRSF2/MAGOH/NUP35/THOC7/ABCE1/NOL6/AHCYL1/DDX19A/XPO6/RRS1/CALR/NPM1/ALYREF/RNPS1/EIF6/RBM8A	53	HUH7.5 5 days downregulated DEGs
GO:0015931	nucleobase-containing compound transport	61/1480	261/18866	5.56481e-15	4.27999e-13	3.63952e-13	SLC25A5/THOC3/NDC1/YBX1/NUP37/SLC25A43/THOC1/SEH1L/RTRAF/KHSRP/NUP188/THOC5/SLC25A17/NUTF2/NUP93/MAGOHB/NUP107/SRSF9/SRSF3/MRPL18/RPS15/SFPQ/CPSF3/GLE1/ENY2/XPO5/NUP85/SLC25A19/RAN/EIF5A/HNRNPA1/LTV1/DHX9/SRSF1/PNPT1/LRPPRC/SSB/NUP54/EIF4A3/POLR2D/GJA1/HNRNPU/CPSF4/SRSF2/MAGOH/NUP35/THOC7/ABCE1/NOL6/DDX19A/SLC25A6/CKAP5/SLC25A22/RRS1/NPM1/ALYREF/SLC25A29/RNPS1/EIF6/EIF5AL1/RBM8A	61	HUH7.5 5 days downregulated DEGs
GO:0071166	ribonucleoprotein complex localization	40/1480	131/18866	2.46003e-14	1.86463e-12	1.5856e-12	THOC3/NDC1/NUP37/THOC1/SEH1L/NUP188/THOC5/NUP93/PRPF31/MAGOHB/NUP107/SRSF9/SRSF3/RPS15/CPSF3/GLE1/ENY2/NUP85/RAN/EIF5A/LTV1/SRSF1/SSB/NUP54/EIF4A3/POLR2D/CPSF4/SRSF2/MAGOH/NUP35/THOC7/ABCE1/NOL6/DDX19A/RRS1/NPM1/ALYREF/RNPS1/EIF6/RBM8A	40	HUH7.5 5 days downregulated DEGs
GO:1903311	regulation of mRNA metabolic process	71/1480	344/18866	2.96828e-14	2.21773e-12	1.88586e-12	PTBP1/PSMC4/YBX1/PABPC1/DAZAP1/EXOSC7/SNRPA/EXOSC5/PSMC5/KHSRP/PABPC4/HNRNPC/HNRNPM/PSMA3/PSMC1/PSME2/PSMA7/RBM3/PSMD7/HNRNPL/EXOSC3/PSMD3/C1QBP/PSMD11/HSPA8/PRPF19/SRSF9/SRSF3/TENT4A/NCL/PSMD14/PRDX6/SET/EXOSC8/PSMB2/EXOSC2/PSME3/CCNB1/RBM17/HNRNPA1/DHX9/TBRG4/SRSF1/TRA2B/PSMB7/PNPT1/HNRNPD/PSMB6/SERBP1/PSMA5/RPS27A/RBMX/NOCT/HNRNPU/PSMB4/CPSF4/SRSF2/MAGOH/PSMD6/METTL3/PSMC3/SF1/AHCYL1/EXOSC1/NP…	71	HUH7.5 5 days downregulated DEGs
GO:0006405	RNA export from nucleus	42/1480	144/18866	3.27681e-14	2.41377e-12	2.05256e-12	THOC3/NDC1/NUP37/THOC1/SEH1L/NUP188/THOC5/NUP93/MAGOHB/NUP107/SRSF9/SRSF3/RPS15/CPSF3/GLE1/ENY2/XPO5/NUP85/RAN/EIF5A/HNRNPA1/LTV1/DHX9/SRSF1/SSB/NUP54/EIF4A3/POLR2D/CPSF4/SRSF2/MAGOH/NUP35/THOC7/ABCE1/NOL6/DDX19A/RRS1/NPM1/ALYREF/RNPS1/EIF6/RBM8A	42	HUH7.5 5 days downregulated DEGs
GO:0032392	DNA geometric change	37/1480	116/18866	4.99447e-14	3.62792e-12	3.08503e-12	MRE11/HMGB3/ERCC8/RAD51/MCM2/XRCC5/DDX1/RAD54L/MCM4/SSBP1/TWNK/RFC5/MCM8/GINS2/TOP2A/RFC3/ANXA1/DHX9/DSCC1/HMGA1/DNA2/PIF1/TP53/PARP1/RPS27A/GTF2H2/GINS4/RFC4/HMGB2/MCM7/RUVBL1/RUVBL2/ERCC6L/FANCM/GTF2F2/HMGB1/UBA52	37	HUH7.5 5 days downregulated DEGs
GO:0071426	ribonucleoprotein complex export from nucleus	39/1480	130/18866	9.82242e-14	7.03716e-12	5.9841e-12	THOC3/NDC1/NUP37/THOC1/SEH1L/NUP188/THOC5/NUP93/MAGOHB/NUP107/SRSF9/SRSF3/RPS15/CPSF3/GLE1/ENY2/NUP85/RAN/EIF5A/LTV1/SRSF1/SSB/NUP54/EIF4A3/POLR2D/CPSF4/SRSF2/MAGOH/NUP35/THOC7/ABCE1/NOL6/DDX19A/RRS1/NPM1/ALYREF/RNPS1/EIF6/RBM8A	39	HUH7.5 5 days downregulated DEGs
GO:0043487	regulation of RNA stability	49/1480	195/18866	1.43258e-13	1.01248e-11	8.60973e-12	PSMC4/YBX1/PABPC1/EXOSC7/EXOSC5/PSMC5/KHSRP/PABPC4/HNRNPC/HNRNPM/PSMA3/PSMC1/PSME2/PSMA7/PSMD7/EXOSC3/TRDMT1/PSMD3/PSMD11/HSPA8/TENT4A/PSMD14/SET/EXOSC8/PSMB2/EXOSC2/DKC1/PSME3/DHX9/TBRG4/PSMB7/HNRNPD/PSMB6/SERBP1/PSMA5/RPS27A/NAF1/NOCT/HNRNPU/PSMB4/PSMD6/METTL3/PSMC3/EXOSC1/NPM1/PSMD12/FASTKD5/UBA52/TAF15	49	HUH7.5 5 days downregulated DEGs
GO:0000460	maturation of 5.8S rRNA	20/1480	36/18866	1.48522e-13	1.03569e-11	8.80707e-12	LAS1L/MTREX/RRP15/EXOSC7/NOP14/PES1/EXOSC3/FTSJ3/EXOSC8/UTP20/RPP40/EXOSC2/MPHOSPH6/WDR12/NSA2/RPS21/RRS1/MAK16/EIF6/BOP1	20	HUH7.5 5 days downregulated DEGs
GO:0071897	DNA biosynthetic process	49/1480	196/18866	1.76754e-13	1.21634e-11	1.03433e-11	MRE11/POLD3/XRCC5/HSP90AA1/HNRNPC/HSP90AB1/POLA1/DNAJC2/POLD2/GAR1/PTGES3/RFC5/CCT4/NEK2/CENPF/TCP1/DKC1/RFC3/NAT10/HNRNPA1/CCT7/NIBAN2/DSCC1/MYC/HNRNPD/PIF1/POLG/TP53/NVL/RPS27A/NAF1/NHP2/CCT6A/POLE3/CCT5/GJA1/HNRNPU/CCT8/CCT3/RFC4/CCT2/PHB/POLH/ATR/TYMS/AURKB/TFDP1/UBA52/PINX1	49	HUH7.5 5 days downregulated DEGs
GO:2000278	regulation of DNA biosynthetic process	35/1480	109/18866	1.9222e-13	1.3056e-11	1.11022e-11	XRCC5/HSP90AA1/HNRNPC/HSP90AB1/DNAJC2/PTGES3/RFC5/CCT4/NEK2/TCP1/DKC1/RFC3/NAT10/HNRNPA1/CCT7/NIBAN2/DSCC1/MYC/HNRNPD/PIF1/TP53/NVL/NAF1/CCT6A/CCT5/GJA1/HNRNPU/CCT8/CCT3/RFC4/CCT2/ATR/AURKB/TFDP1/PINX1	35	HUH7.5 5 days downregulated DEGs
GO:0000075	cell cycle checkpoint	52/1480	219/18866	2.92645e-13	1.96222e-11	1.66859e-11	MAD1L1/MRE11/SPDL1/TRIP13/TIPIN/THOC1/ORC1/ZW10/AURKA/CLSPN/CDC45/CDC6/MSH2/THOC5/PRPF19/TTK/CDC20/CENPF/ZWINT/CDK2/XRCC3/PRMT1/E2F8/STK33/TOP2A/CCNB1/MDC1/DNA2/TICRR/TP53/CARM1/DYNC1LI1/CHEK1/HMGA2/BUB1B/CDC25C/NAE1/RPL26/ATRIP/MAD2L1/E2F7/PLK1/CDT1/RFWD3/BUB1/CDK1/HRAS/ATR/AURKB/CHEK2/RPS27L/TFDP1	52	HUH7.5 5 days downregulated DEGs
GO:0006415	translational termination	34/1480	105/18866	3.22556e-13	2.1354e-11	1.81585e-11	MRPL22/MRPL51/MRPL18/MRPL3/MRPL37/MRPS15/GLE1/MRPS2/MRPS26/PTCD3/MRPL35/EIF5A/DAP3/MRPL15/MRPL24/MRPL9/MRPS5/MRRF/MRPL39/MRPL17/MRPS18C/ABCE1/MRPL58/MRPL1/TRMT112/MRPL11/MRPL48/GADD45GIP1/MRPL30/MRPL21/MRPL23/MRPS17/EIF5AL1/MRPL12	34	HUH7.5 5 days downregulated DEGs
GO:0007093	mitotic cell cycle checkpoint	44/1480	166/18866	3.38236e-13	2.21122e-11	1.88033e-11	MAD1L1/MRE11/SPDL1/TRIP13/TIPIN/ORC1/ZW10/AURKA/CLSPN/CDC6/MSH2/TTK/CDC20/CENPF/ZWINT/CDK2/XRCC3/PRMT1/E2F8/STK33/TOP2A/CCNB1/MDC1/TICRR/TP53/CARM1/DYNC1LI1/HMGA2/BUB1B/CDC25C/NAE1/RPL26/MAD2L1/E2F7/PLK1/CDT1/RFWD3/BUB1/CDK1/HRAS/AURKB/CHEK2/RPS27L/TFDP1	44	HUH7.5 5 days downregulated DEGs
GO:1904874	positive regulation of telomerase RNA localization to Cajal body	13/1480	15/18866	3.66831e-13	2.36855e-11	2.01411e-11	CCT4/TCP1/DKC1/CCT7/NAF1/NHP2/CCT6A/CCT5/CCT8/CCT3/CCT2/RUVBL1/RUVBL2	13	HUH7.5 5 days downregulated DEGs
GO:0000723	telomere maintenance	43/1480	161/18866	4.72484e-13	3.01352e-11	2.56257e-11	MRE11/RAD51/POLD3/XRCC5/HSP90AA1/HNRNPC/HSP90AB1/POLA1/CCNE1/POLD2/GAR1/PTGES3/RFC5/CCT4/NEK2/TCP1/XRCC3/DKC1/RFC3/NAT10/HNRNPA1/CCT7/MYC/DNA2/HNRNPD/PIF1/PARP1/NAF1/NHP2/CCT6A/POLE3/CCT5/HNRNPU/CCT8/CCT3/RFC4/GNL3/CCT2/FEN1/EXO1/ATR/AURKB/PINX1	43	HUH7.5 5 days downregulated DEGs
GO:0051983	regulation of chromosome segregation	34/1480	107/18866	5.96265e-13	3.75719e-11	3.19495e-11	MAD1L1/TACC3/SPDL1/TRIP13/SPAG5/ZW10/CDC6/NAA10/FBXO5/TTK/ECT2/SFPQ/CDC20/NEK2/CENPF/XRCC3/DLGAP5/KNSTRN/CCNB1/CENPE/KIF2C/DYNC1LI1/CDCA5/MKI67/HNRNPU/BUB1B/MAD2L1/PTTG1/PLK1/CDT1/FEN1/BUB1/UBE2C/AURKB	34	HUH7.5 5 days downregulated DEGs
GO:0006457	protein folding	53/1480	230/18866	6.20393e-13	3.86268e-11	3.28466e-11	FKBP4/HSPA5/HSP90AA1/GANAB/NUDC/HSP90AB1/AHSA1/PSMC1/PFDN4/DNAJA3/PDCD5/DNAJC2/PPIF/RGS9/WFS1/HSPA8/PTGES3/HSPA9/GNB4/CCT4/HSPE1/TCP1/HSPH1/TRAP1/CANX/GNAZ/HSPBP1/CCT7/DNAJB5/PPIL1/TBCD/PFDN2/HSPD1/CCT6A/CCT5/SACS/PDIA4/CCT8/CCT3/CHCHD4/HSPA4L/CCT2/HSP90B1/PPIB/PDIA3/CRTAP/DNAJC24/PPID/PPIH/CALR/RUVBL2/HSPA14/PFDN6	53	HUH7.5 5 days downregulated DEGs
GO:1902850	microtubule cytoskeleton organization involved in mitosis	40/1480	144/18866	7.72533e-13	4.75335e-11	4.04204e-11	TACC3/SPDL1/SMC1A/ZW10/AURKA/TPX2/BIRC5/KIF4A/BCCIP/KPNB1/TTK/CENPA/CDC20/NEK2/STIL/MSTO1/DLGAP5/TUBG1/RAN/CCNB1/PSRC1/BORA/KIF23/KIF11/CENPE/NUF2/SPC25/GJA1/HNRNPU/MAD2L1/PLK1/MECP2/CKAP5/AURKB/RCC1/CHEK2/DRG1/SAPCD2/FLNA/KIFC1	40	HUH7.5 5 days downregulated DEGs
GO:0043488	regulation of mRNA stability	46/1480	186/18866	1.47103e-12	8.94589e-11	7.6072e-11	PSMC4/YBX1/PABPC1/EXOSC7/EXOSC5/PSMC5/KHSRP/PABPC4/HNRNPC/HNRNPM/PSMA3/PSMC1/PSME2/PSMA7/PSMD7/EXOSC3/PSMD3/PSMD11/HSPA8/TENT4A/PSMD14/SET/EXOSC8/PSMB2/EXOSC2/PSME3/DHX9/TBRG4/PSMB7/HNRNPD/PSMB6/SERBP1/PSMA5/RPS27A/NOCT/HNRNPU/PSMB4/PSMD6/METTL3/PSMC3/EXOSC1/NPM1/PSMD12/FASTKD5/UBA52/TAF15	46	HUH7.5 5 days downregulated DEGs
GO:0006520	cellular amino acid metabolic process	67/1480	340/18866	1.53404e-12	9.2219e-11	7.84191e-11	PSMC4/BCAT1/KARS1/HAL/CAD/PSMC5/AARS1/PSMA3/GSTZ1/MTHFD1/PSMC1/PSME2/PSMA7/AHCY/PSMD7/FAH/PYCR3/BCAT2/GCDH/AIMP2/PSMD3/BLMH/PSMD11/AADAT/RARS1/PSMD14/ODC1/DARS1/FARSB/DARS2/PSMB2/PPAT/PSME3/PEMT/LARS1/YARS1/CARS2/PSAT1/PSMB7/KYAT3/PPA2/YARS2/WARS1/GCSH/PSMB6/PSMA5/FARS2/PSMB4/PSMD6/GMPS/PSMC3/PCBD1/RIMKLB/MARS1/MECP2/HARS1/PFAS/FARSA/PPA1/SHMT2/PYCR1/IARS1/PSMD12/HIBCH/VARS1/MARS2/GGT1	67	HUH7.5 5 days downregulated DEGs
GO:0032543	mitochondrial translation	38/1480	135/18866	1.83982e-12	1.09344e-10	9.29815e-11	MRPL22/C1QBP/MRPL51/MRPL18/MRPL3/MRPL37/MRPS15/DARS2/MRPS2/MRPS26/PTCD3/MRPL35/DAP3/UQCC2/MRPL15/LRPPRC/YARS2/MRPL24/MRPL9/MRPS5/MRRF/MRPL39/RMND1/MRPL17/MRPS18C/RPUSD4/MRPL58/MRPL1/HARS1/MRPL11/MRPL48/GADD45GIP1/SHMT2/MRPL30/MRPL21/MRPL23/MRPS17/MRPL12	38	HUH7.5 5 days downregulated DEGs
GO:0051052	regulation of DNA metabolic process	70/1480	365/18866	1.86488e-12	1.09588e-10	9.31887e-11	KDM1A/MRE11/ERCC8/RAD51/NUCKS1/THOC1/XRCC5/HSP90AA1/HNRNPC/MSH2/HSP90AB1/PRMT5/DNAJC2/EXOSC3/PTGES3/RAD51AP1/RFC5/MPV17/CCT4/MSH6/NEK2/TCP1/CDK2/AUNIP/TRIM28/DKC1/RFC3/TEX15/MBD2/NAT10/HNRNPA1/CCT7/DHX9/NIBAN2/DSCC1/MYC/HNRNPD/PIF1/TICRR/TP53/NVL/PARP1/NAF1/CCT6A/RPS3/CHEK1/HMGA2/CCT5/GJA1/HNRNPU/CCT8/EYA3/CCT3/RFC4/GNL3/CCT2/CDT1/MECP2/UBE2V2/POLH/ATR/ATAD5/AURKB/NPM1/KPNA2/ALYREF/HMGB1/TFDP1/PA…	70	HUH7.5 5 days downregulated DEGs
GO:0032200	telomere organization	44/1480	174/18866	1.98223e-12	1.1519e-10	9.79524e-11	MRE11/RAD51/POLD3/XRCC5/HSP90AA1/HNRNPC/HSP90AB1/POLA1/CCNE1/POLD2/GAR1/PTGES3/RFC5/CCT4/NEK2/TCP1/XRCC3/DKC1/H3-3B/RFC3/NAT10/HNRNPA1/CCT7/MYC/DNA2/HNRNPD/PIF1/PARP1/NAF1/NHP2/CCT6A/POLE3/CCT5/HNRNPU/CCT8/CCT3/RFC4/GNL3/CCT2/FEN1/EXO1/ATR/AURKB/PINX1	44	HUH7.5 5 days downregulated DEGs
GO:0006418	tRNA aminoacylation for protein translation	21/1480	45/18866	3.21257e-12	1.84634e-10	1.57005e-10	KARS1/AARS1/AIMP2/RARS1/DARS1/FARSB/DARS2/LARS1/YARS1/CARS2/PPA2/YARS2/WARS1/FARS2/MARS1/HARS1/FARSA/PPA1/IARS1/VARS1/MARS2	21	HUH7.5 5 days downregulated DEGs
GO:0007004	telomere maintenance via telomerase	26/1480	69/18866	3.77787e-12	2.14764e-10	1.82626e-10	MRE11/XRCC5/HSP90AA1/HNRNPC/HSP90AB1/GAR1/PTGES3/CCT4/NEK2/TCP1/DKC1/NAT10/HNRNPA1/CCT7/PIF1/NAF1/NHP2/CCT6A/CCT5/HNRNPU/CCT8/CCT3/CCT2/ATR/AURKB/PINX1	26	HUH7.5 5 days downregulated DEGs
GO:0010972	negative regulation of G2/M transition of mitotic cell cycle	31/1480	96/18866	3.86052e-12	2.17102e-10	1.84614e-10	PSMC4/MRE11/ORC1/PSMC5/AURKA/CLSPN/CDC6/PSMA3/PSMC1/PSME2/PSMA7/PSMD7/PSMD3/PSMD11/PSMD14/PSMB2/PSME3/PSMB7/TICRR/PSMB6/PSMA5/HMGA2/PSMB4/NAE1/PSMD6/PSMC3/AVEN/CDK1/AURKB/PSMD12/PINX1	31	HUH7.5 5 days downregulated DEGs
GO:0034502	protein localization to chromosome	29/1480	85/18866	4.0211e-12	2.23727e-10	1.90248e-10	SPDL1/XRCC5/ZW10/MSH2/CENPT/EZH2/TTK/CENPA/CCT4/TCP1/MCM8/DKC1/CCT7/CARM1/CDCA5/CCT6A/CCT5/CCT8/CCT3/GNL3/CCT2/PLK1/CDT1/CDK1/ATR/HASPIN/AURKB/RUVBL2/PINX1	29	HUH7.5 5 days downregulated DEGs
GO:1902750	negative regulation of cell cycle G2/M phase transition	33/1480	108/18866	4.40917e-12	2.42737e-10	2.06413e-10	PSMC4/MRE11/ORC1/PSMC5/AURKA/CLSPN/CDC6/PSMA3/PSMC1/PSME2/PSMA7/PSMD7/PSMD3/PSMD11/PSMD14/PSMB2/PSME3/PSMB7/TICRR/PSMB6/PSMA5/CHEK1/HMGA2/PSMB4/NAE1/PSMD6/PSMC3/PLK1/AVEN/CDK1/AURKB/PSMD12/PINX1	33	HUH7.5 5 days downregulated DEGs
GO:0010833	telomere maintenance via telomere lengthening	28/1480	81/18866	6.54722e-12	3.56687e-10	3.03311e-10	MRE11/RAD51/XRCC5/HSP90AA1/HNRNPC/HSP90AB1/GAR1/PTGES3/CCT4/NEK2/TCP1/DKC1/NAT10/HNRNPA1/CCT7/PIF1/PARP1/NAF1/NHP2/CCT6A/CCT5/HNRNPU/CCT8/CCT3/CCT2/ATR/AURKB/PINX1	28	HUH7.5 5 days downregulated DEGs
GO:0000462	maturation of SSU-rRNA from tricistronic rRNA transcript (SSU-rRNA, 5.8S rRNA, LSU-rRNA)	19/1480	38/18866	7.39015e-12	3.98459e-10	3.38832e-10	NOP14/RPS16/RPS19/UTP6/BYSL/NOL10/HEATR1/UTP20/RPP40/UTP4/RPS8/DHX37/FAM207A/RPS14/TSR1/RPS21/RRS1/TBL3/LOC102724159	19	HUH7.5 5 days downregulated DEGs
GO:0090305	nucleic acid phosphodiester bond hydrolysis	62/1480	313/18866	8.34197e-12	4.45189e-10	3.7857e-10	LAS1L/MRE11/TDP1/EXOSC7/EXOSC5/POLD3/REXO1/DDX1/NOP14/CSTF2/POP1/POLD2/EXOSC3/KPNB1/DCPS/RFC5/CPSF3/EXOSC8/UTP20/TRIR/RPP40/EXOSC2/RFC3/PNPT1/DNA2/POLG/NOB1/ISG20L2/PARP1/RPS27A/DIS3L2/GTF2H2/NHP2/TATDN1/ENDOD1/NOCT/CPSF4/POLR3K/RFC4/HMGB2/DIS3L/TSR1/FEN1/DFFB/EXOSC1/RPS21/RNASEH1/POP7/EXO1/CSTF3/ATAD5/RRS1/AEN/TBL3/FANCM/PNRC2/HMGB1/ANG/PAM16/UBA52/RPP21/BOP1	62	HUH7.5 5 days downregulated DEGs
GO:0051304	chromosome separation	30/1480	94/18866	1.20066e-11	6.34288e-10	5.39371e-10	MAD1L1/NCAPD2/TACC3/SPDL1/TRIP13/ZW10/CDC6/FBXO5/TTK/CDC20/CENPF/NCAPH/XRCC3/DLGAP5/TOP2A/CCNB1/CENPE/DIS3L2/DYNC1LI1/NCAPD3/BUB1B/MAD2L1/PTTG1/PLK1/CDT1/BUB1/CENPX/UBE2C/AURKB/FANCM	30	HUH7.5 5 days downregulated DEGs
GO:0007051	spindle organization	44/1480	183/18866	1.25057e-11	6.49534e-10	5.52336e-10	TACC3/SMC1A/SPAG5/AURKA/TPX2/BIRC5/KIF4A/BCCIP/KPNB1/FBXO5/TTK/CDC20/NEK2/STIL/MSTO1/DLGAP5/AUNIP/KNSTRN/TUBG1/RAN/CCNB1/PSRC1/BORA/KIF23/HAUS2/KIF11/CENPE/NUF2/RPS3/INCENP/SPC25/HNRNPU/PLK1/MECP2/CKAP5/AURKB/RCC1/CHEK2/DRG1/TUBB/FLNA/CENPW/HAUS7/KIFC1	44	HUH7.5 5 days downregulated DEGs
GO:0006323	DNA packaging	52/1480	240/18866	1.25436e-11	6.49534e-10	5.52336e-10	NCAPD2/MCM2/SUV39H1/NAA10/RBBP7/CENPI/CENPT/OIP5/ASF1B/GRWD1/NCAPG/TENT4A/SMC4/CENPA/SET/NCAPH/CENPK/HJURP/HAT1/TRIM28/TOP2A/H3-3B/NASP/MBD2/CCNB1/ANP32B/HMGA1/CENPO/TP53/ITGB3BP/CDCA5/NCAPG2/POLE3/INCENP/HMGA2/NCAPD3/CENPU/HMGB2/CENPN/CENPV/CHAF1A/DFFB/CENPX/CDK1/BANF1/RUVBL1/NPM1/NAP1L1/CENPP/NOC2L/IPO4/CENPW	52	HUH7.5 5 days downregulated DEGs
GO:0007052	mitotic spindle organization	34/1480	118/18866	1.31182e-11	6.72627e-10	5.71973e-10	TACC3/SMC1A/AURKA/TPX2/BIRC5/KIF4A/BCCIP/KPNB1/TTK/CDC20/NEK2/STIL/MSTO1/DLGAP5/TUBG1/RAN/CCNB1/PSRC1/BORA/KIF23/KIF11/CENPE/NUF2/SPC25/HNRNPU/PLK1/MECP2/CKAP5/AURKB/RCC1/CHEK2/DRG1/FLNA/KIFC1	34	HUH7.5 5 days downregulated DEGs
GO:0007088	regulation of mitotic nuclear division	41/1480	163/18866	1.34425e-11	6.82567e-10	5.80426e-10	MAD1L1/ANLN/TACC3/SPDL1/TRIP13/ZW10/AURKA/CDC6/RANBP1/PRMT5/NAA10/FBXO5/TTK/CDC20/NEK2/CENPF/XRCC3/DLGAP5/CEP85/CCNB1/BORA/KIF11/KIF20B/CENPE/DYNC1LI1/CDCA5/MKI67/CHEK1/HNRNPU/BUB1B/CDC25C/MAD2L1/PTTG1/PLK1/CDT1/BUB1/UBE2C/AURKB/RCC1/DRG1/PHB2	41	HUH7.5 5 days downregulated DEGs
GO:0070126	mitochondrial translational termination	29/1480	89/18866	1.47888e-11	7.43706e-10	6.32415e-10	MRPL22/MRPL51/MRPL18/MRPL3/MRPL37/MRPS15/MRPS2/MRPS26/PTCD3/MRPL35/DAP3/MRPL15/MRPL24/MRPL9/MRPS5/MRRF/MRPL39/MRPL17/MRPS18C/MRPL58/MRPL1/MRPL11/MRPL48/GADD45GIP1/MRPL30/MRPL21/MRPL23/MRPS17/MRPL12	29	HUH7.5 5 days downregulated DEGs
GO:0043039	tRNA aminoacylation	21/1480	48/18866	1.51e-11	7.52125e-10	6.39575e-10	KARS1/AARS1/AIMP2/RARS1/DARS1/FARSB/DARS2/LARS1/YARS1/CARS2/PPA2/YARS2/WARS1/FARS2/MARS1/HARS1/FARSA/PPA1/IARS1/VARS1/MARS2	21	HUH7.5 5 days downregulated DEGs
GO:0033045	regulation of sister chromatid segregation	28/1480	84/18866	1.78592e-11	8.81167e-10	7.49307e-10	MAD1L1/TACC3/SPDL1/TRIP13/ZW10/CDC6/NAA10/FBXO5/TTK/SFPQ/CDC20/CENPF/XRCC3/DLGAP5/CCNB1/CENPE/DYNC1LI1/CDCA5/HNRNPU/BUB1B/MAD2L1/PTTG1/PLK1/CDT1/FEN1/BUB1/UBE2C/AURKB	28	HUH7.5 5 days downregulated DEGs
GO:0032508	DNA duplex unwinding	32/1480	108/18866	2.31163e-11	1.12989e-09	9.60809e-10	MRE11/ERCC8/RAD51/MCM2/XRCC5/DDX1/MCM4/SSBP1/TWNK/RFC5/MCM8/GINS2/TOP2A/RFC3/ANXA1/DHX9/DSCC1/HMGA1/DNA2/PIF1/PARP1/RPS27A/GTF2H2/GINS4/RFC4/MCM7/RUVBL1/RUVBL2/ERCC6L/FANCM/GTF2F2/UBA52	32	HUH7.5 5 days downregulated DEGs
GO:1904872	regulation of telomerase RNA localization to Cajal body	13/1480	18/18866	2.39084e-11	1.15779e-09	9.84532e-10	CCT4/TCP1/DKC1/CCT7/NAF1/NHP2/CCT6A/CCT5/CCT8/CCT3/CCT2/RUVBL1/RUVBL2	13	HUH7.5 5 days downregulated DEGs
GO:0043038	amino acid activation	21/1480	49/18866	2.4479e-11	1.17454e-09	9.98782e-10	KARS1/AARS1/AIMP2/RARS1/DARS1/FARSB/DARS2/LARS1/YARS1/CARS2/PPA2/YARS2/WARS1/FARS2/MARS1/HARS1/FARSA/PPA1/IARS1/VARS1/MARS2	21	HUH7.5 5 days downregulated DEGs
GO:0061013	regulation of mRNA catabolic process	47/1480	208/18866	2.61084e-11	1.24133e-09	1.05558e-09	PSMC4/YBX1/PABPC1/EXOSC7/EXOSC5/PSMC5/KHSRP/PABPC4/HNRNPC/HNRNPM/PSMA3/PSMC1/PSME2/PSMA7/PSMD7/EXOSC3/PSMD3/PSMD11/HSPA8/TENT4A/PSMD14/SET/EXOSC8/PSMB2/EXOSC2/PSME3/DHX9/TBRG4/PSMB7/PNPT1/HNRNPD/PSMB6/SERBP1/PSMA5/RPS27A/NOCT/HNRNPU/PSMB4/PSMD6/METTL3/PSMC3/EXOSC1/NPM1/PSMD12/FASTKD5/UBA52/TAF15	47	HUH7.5 5 days downregulated DEGs
GO:2000573	positive regulation of DNA biosynthetic process	25/1480	69/18866	2.68655e-11	1.26583e-09	1.0764e-09	XRCC5/HSP90AA1/HSP90AB1/PTGES3/RFC5/CCT4/NEK2/TCP1/DKC1/RFC3/HNRNPA1/CCT7/DSCC1/MYC/HNRNPD/NVL/NAF1/CCT6A/CCT5/CCT8/CCT3/RFC4/CCT2/ATR/AURKB	25	HUH7.5 5 days downregulated DEGs
GO:0034724	DNA replication-independent nucleosome organization	22/1480	54/18866	2.77795e-11	1.2972e-09	1.10309e-09	SUPT16H/RBBP7/CENPI/CENPT/OIP5/ASF1B/CENPA/CENPK/HJURP/HAT1/H3-3B/NASP/CENPO/ITGB3BP/CENPU/CENPN/CENPX/RUVBL1/NPM1/CENPP/IPO4/CENPW	22	HUH7.5 5 days downregulated DEGs
GO:0051306	mitotic sister chromatid separation	24/1480	64/18866	2.86652e-11	1.32672e-09	1.12818e-09	MAD1L1/TACC3/SPDL1/TRIP13/ZW10/CDC6/FBXO5/TTK/CDC20/CENPF/XRCC3/DLGAP5/CCNB1/CENPE/DIS3L2/DYNC1LI1/BUB1B/MAD2L1/PTTG1/PLK1/CDT1/BUB1/UBE2C/AURKB	24	HUH7.5 5 days downregulated DEGs
GO:0051783	regulation of nuclear division	44/1480	188/18866	3.273e-11	1.50156e-09	1.27686e-09	MAD1L1/ANLN/TACC3/SPDL1/TRIP13/ZW10/AURKA/CDC6/RANBP1/PRMT5/NAA10/FBXO5/TTK/CDC20/NEK2/CENPF/XRCC3/DLGAP5/CEP85/CCNB1/BORA/KIF11/KIF20B/CENPE/DYNC1LI1/CDCA5/MKI67/CHEK1/HNRNPU/BUB1B/CDC25C/MAD2L1/PTTG1/PLK1/CDT1/BUB1/PDE3A/UBE2C/AURKB/CALR/RCC1/GPR3/DRG1/PHB2	44	HUH7.5 5 days downregulated DEGs
GO:0044786	cell cycle DNA replication	24/1480	65/18866	4.20863e-11	1.91401e-09	1.62759e-09	DBF4/RAD51/MCM2/TIPIN/POLD3/CDC45/GINS1/POLA1/MCM4/POLD2/RFC5/FBXO5/E2F8/RFC3/DNA2/POLE3/DBF4B/RFC4/E2F7/MCM7/CDT1/FEN1/ATAD5/CHEK2	24	HUH7.5 5 days downregulated DEGs
GO:0006278	RNA-dependent DNA biosynthetic process	26/1480	76/18866	4.82514e-11	2.17547e-09	1.84993e-09	MRE11/XRCC5/HSP90AA1/HNRNPC/HSP90AB1/GAR1/PTGES3/CCT4/NEK2/TCP1/DKC1/NAT10/HNRNPA1/CCT7/PIF1/NAF1/NHP2/CCT6A/CCT5/HNRNPU/CCT8/CCT3/CCT2/ATR/AURKB/PINX1	26	HUH7.5 5 days downregulated DEGs
GO:0070125	mitochondrial translational elongation	28/1480	88/18866	6.27509e-11	2.80502e-09	2.38527e-09	MRPL22/MRPL51/MRPL18/MRPL3/MRPL37/MRPS15/MRPS2/MRPS26/PTCD3/MRPL35/DAP3/MRPL15/MRPL24/MRPL9/MRPS5/MRPL39/MRPL17/MRPS18C/MRPL58/MRPL1/MRPL11/MRPL48/GADD45GIP1/MRPL30/MRPL21/MRPL23/MRPS17/MRPL12	28	HUH7.5 5 days downregulated DEGs
GO:0010965	regulation of mitotic sister chromatid separation	23/1480	61/18866	6.50011e-11	2.85156e-09	2.42484e-09	MAD1L1/TACC3/SPDL1/TRIP13/ZW10/CDC6/FBXO5/TTK/CDC20/CENPF/XRCC3/DLGAP5/CCNB1/CENPE/DYNC1LI1/BUB1B/MAD2L1/PTTG1/PLK1/CDT1/BUB1/UBE2C/AURKB	23	HUH7.5 5 days downregulated DEGs
GO:0051310	metaphase plate congression	23/1480	61/18866	6.50011e-11	2.85156e-09	2.42484e-09	MAD1L1/SPDL1/SPAG5/KIF22/SEH1L/ZW10/FAM83D/KPNB1/CENPF/CCNB1/PSRC1/CDCA8/CENPE/KIF2C/NUF2/CDCA5/INCENP/HNRNPU/CDT1/AURKB/RRS1/KIFC1/PINX1	23	HUH7.5 5 days downregulated DEGs
GO:0034508	centromere complex assembly	22/1480	56/18866	6.54277e-11	2.85156e-09	2.42484e-09	RBBP7/CENPI/CENPT/OIP5/CENPA/CENPF/CENPK/HJURP/DLGAP5/H3-3B/NASP/CENPO/CENPE/ITGB3BP/CENPU/CENPN/CENPV/CENPX/RUVBL1/NPM1/CENPP/CENPW	22	HUH7.5 5 days downregulated DEGs
GO:0051170	import into nucleus	41/1480	171/18866	6.8383e-11	2.91591e-09	2.47956e-09	IPO5/GEMIN5/IPO11/GEMIN2/NUP188/HSP90AB1/SNRPD3/FERMT1/NUTF2/NUP93/KPNB1/NUP107/ECT2/IPO13/CSE1L/NUP85/RPL23/SNRPD2/SNRPB/TRIM28/RAN/HNRNPA1/NUP54/SNRPF/TP53/SNRPG/NUP35/NOLC1/SNRPD1/CDK1/SIX2/SMN1/GEMIN4/SNRPE/KPNA2/IPO4/FLNA/IPO9/IPO7/SMN2/PHB2	41	HUH7.5 5 days downregulated DEGs
GO:0033048	negative regulation of mitotic sister chromatid segregation	19/1480	42/18866	6.88633e-11	2.91591e-09	2.47956e-09	MAD1L1/SPDL1/TRIP13/ZW10/NAA10/FBXO5/TTK/CDC20/CENPF/XRCC3/CCNB1/DYNC1LI1/BUB1B/MAD2L1/PTTG1/PLK1/CDT1/BUB1/AURKB	19	HUH7.5 5 days downregulated DEGs
GO:0090670	RNA localization to Cajal body	13/1480	19/18866	7.02494e-11	2.91591e-09	2.47956e-09	CCT4/TCP1/DKC1/CCT7/NAF1/NHP2/CCT6A/CCT5/CCT8/CCT3/CCT2/RUVBL1/RUVBL2	13	HUH7.5 5 days downregulated DEGs
GO:0090671	telomerase RNA localization to Cajal body	13/1480	19/18866	7.02494e-11	2.91591e-09	2.47956e-09	CCT4/TCP1/DKC1/CCT7/NAF1/NHP2/CCT6A/CCT5/CCT8/CCT3/CCT2/RUVBL1/RUVBL2	13	HUH7.5 5 days downregulated DEGs
GO:0090672	telomerase RNA localization	13/1480	19/18866	7.02494e-11	2.91591e-09	2.47956e-09	CCT4/TCP1/DKC1/CCT7/NAF1/NHP2/CCT6A/CCT5/CCT8/CCT3/CCT2/RUVBL1/RUVBL2	13	HUH7.5 5 days downregulated DEGs
GO:0090685	RNA localization to nucleus	13/1480	19/18866	7.02494e-11	2.91591e-09	2.47956e-09	CCT4/TCP1/DKC1/CCT7/NAF1/NHP2/CCT6A/CCT5/CCT8/CCT3/CCT2/RUVBL1/RUVBL2	13	HUH7.5 5 days downregulated DEGs
GO:0071824	protein-DNA complex subunit organization	56/1480	282/18866	7.72087e-11	3.17954e-09	2.70375e-09	PSMC4/RAD51/MCM2/SMARCD3/PSMC5/SUPT16H/CDC45/RBBP7/CENPI/CENPT/OIP5/MCM4/ASF1B/GRWD1/CENPA/CENPF/SET/CENPK/HJURP/RPL23/DLGAP5/HAT1/H3-3B/NASP/ANP32B/MYC/POLR1E/HMGA1/CENPO/CENPE/TP53/ITGB3BP/ANP32E/PARP1/RPS27A/GTF2H2/POLE3/CENPU/HMGB2/PSMC3/CENPN/MCM7/CENPV/CDT1/CHAF1A/CENPX/SMARCC1/RUVBL1/NPM1/NAP1L1/PTMA/CENPP/HMGB1/IPO4/CENPW/UBA52	56	HUH7.5 5 days downregulated DEGs
GO:0033047	regulation of mitotic sister chromatid segregation	25/1480	72/18866	7.84673e-11	3.20612e-09	2.72635e-09	MAD1L1/TACC3/SPDL1/TRIP13/ZW10/CDC6/NAA10/FBXO5/TTK/CDC20/CENPF/XRCC3/DLGAP5/CCNB1/CENPE/DYNC1LI1/HNRNPU/BUB1B/MAD2L1/PTTG1/PLK1/CDT1/BUB1/UBE2C/AURKB	25	HUH7.5 5 days downregulated DEGs
GO:0031123	RNA 3'-end processing	38/1480	153/18866	1.1197e-10	4.53955e-09	3.86024e-09	THOC3/PABPC1/EXOSC7/SNRPA/EXOSC5/THOC1/THOC5/CSTF2/FBL/EXOSC3/MAGOHB/SRSF9/SRSF3/TENT4A/CPSF3/EXOSC8/EXOSC2/DKC1/CCNB1/SRSF1/PNPT1/SSB/EIF4A3/POLR2D/SSU72/CPSF4/SRSF2/POLR3K/MAGOH/THOC7/INTS1/INTS8/AHCYL1/RPS21/CSTF3/ALYREF/RNPS1/RBM8A	38	HUH7.5 5 days downregulated DEGs
GO:0050000	chromosome localization	26/1480	79/18866	1.29321e-10	5.16296e-09	4.39036e-09	MAD1L1/SPDL1/SPAG5/KIF22/SEH1L/ZW10/FAM83D/KPNB1/CENPF/DLGAP5/CCNB1/PSRC1/CDCA8/CENPE/KATNB1/KIF2C/NUF2/CDCA5/INCENP/HNRNPU/TERB2/CDT1/AURKB/RRS1/KIFC1/PINX1	26	HUH7.5 5 days downregulated DEGs
GO:0051303	establishment of chromosome localization	26/1480	79/18866	1.29321e-10	5.16296e-09	4.39036e-09	MAD1L1/SPDL1/SPAG5/KIF22/SEH1L/ZW10/FAM83D/KPNB1/CENPF/DLGAP5/CCNB1/PSRC1/CDCA8/CENPE/KATNB1/KIF2C/NUF2/CDCA5/INCENP/HNRNPU/TERB2/CDT1/AURKB/RRS1/KIFC1/PINX1	26	HUH7.5 5 days downregulated DEGs
GO:0044843	cell cycle G1/S phase transition	59/1480	310/18866	1.42589e-10	5.64956e-09	4.80415e-09	DBF4/BID/BCAT1/MCM10/MCM2/RBL1/ORC1/AURKA/CDC45/CDC6/CDKN3/PSME2/FAM83D/POLA1/MCM4/CCNE1/EZH2/FBXO5/CDK2/MCM8/PRMT1/PPAT/E2F8/PSME3/NASP/CCNB1/ANXA1/CDK4/MYC/RDX/TP53/CARM1/CCNA2/SKP2/POLE3/ADAMTS1/CDC25C/RPL26/CDC25A/E2F7/STXBP4/CUL5/TAF10/MCM7/CDT1/CDK2AP2/RFWD3/CDK1/PLRG1/RRM2/TYMS/TCIM/RCC1/CHEK2/RPS27L/EIF4EBP1/TFDP1/PHB2/PAGR1	59	HUH7.5 5 days downregulated DEGs
GO:2000816	negative regulation of mitotic sister chromatid separation	18/1480	39/18866	1.44887e-10	5.69743e-09	4.84485e-09	MAD1L1/SPDL1/TRIP13/ZW10/FBXO5/TTK/CDC20/CENPF/XRCC3/CCNB1/DYNC1LI1/BUB1B/MAD2L1/PTTG1/PLK1/CDT1/BUB1/AURKB	18	HUH7.5 5 days downregulated DEGs
GO:0006336	DNA replication-independent nucleosome assembly	21/1480	53/18866	1.46807e-10	5.70637e-09	4.85245e-09	RBBP7/CENPI/CENPT/OIP5/ASF1B/CENPA/CENPK/HJURP/HAT1/H3-3B/NASP/CENPO/ITGB3BP/CENPU/CENPN/CENPX/RUVBL1/NPM1/CENPP/IPO4/CENPW	21	HUH7.5 5 days downregulated DEGs
GO:0007091	metaphase/anaphase transition of mitotic cell cycle	22/1480	58/18866	1.47296e-10	5.70637e-09	4.85245e-09	MAD1L1/TACC3/SPDL1/TRIP13/ZW10/CDC6/FBXO5/TTK/CDC20/CENPF/XRCC3/DLGAP5/CCNB1/CENPE/DYNC1LI1/BUB1B/MAD2L1/PLK1/CDT1/BUB1/UBE2C/AURKB	22	HUH7.5 5 days downregulated DEGs
GO:0033046	negative regulation of sister chromatid segregation	19/1480	44/18866	1.86459e-10	7.17045e-09	6.09744e-09	MAD1L1/SPDL1/TRIP13/ZW10/NAA10/FBXO5/TTK/CDC20/CENPF/XRCC3/CCNB1/DYNC1LI1/BUB1B/MAD2L1/PTTG1/PLK1/CDT1/BUB1/AURKB	19	HUH7.5 5 days downregulated DEGs
GO:0006353	DNA-templated transcription, termination	25/1480	75/18866	2.14686e-10	8.19566e-09	6.96924e-09	POLR1A/POLR2E/SNRPD3/PRMT5/CSTF2/POLR1G/CPSF3/POLR1B/SNRPB/DHX9/POLR1E/SNRPF/TAF1A/SNRPG/GTF2H2/SSU72/CPSF4/POLR3K/TAF1D/POLR1C/SMN1/CSTF3/POLR2L/SNRPE/SMN2	25	HUH7.5 5 days downregulated DEGs
GO:0008033	tRNA processing	34/1480	130/18866	2.39363e-10	9.0715e-09	7.71401e-09	METTL1/KARS1/DDX1/RTRAF/AARS1/PUS7/CSTF2/POP1/TRMT1/TRDMT1/ELP4/RPP40/ANKRD16/NAT10/SSB/DUS3L/TPRKB/FARS2/QTRT2/WDR4/CPSF4/POLR3K/LSM6/RPUSD4/TRMT61A/DUS2/TRMT61B/POP7/TRMT112/CTU2/PUS1/ADAT2/QTRT1/RPP21	34	HUH7.5 5 days downregulated DEGs
GO:1905819	negative regulation of chromosome separation	18/1480	40/18866	2.44148e-10	9.1863e-09	7.81164e-09	MAD1L1/SPDL1/TRIP13/ZW10/FBXO5/TTK/CDC20/CENPF/XRCC3/CCNB1/DYNC1LI1/BUB1B/MAD2L1/PTTG1/PLK1/CDT1/BUB1/AURKB	18	HUH7.5 5 days downregulated DEGs
GO:0051985	negative regulation of chromosome segregation	19/1480	45/18866	2.99051e-10	1.11592e-08	9.48929e-09	MAD1L1/SPDL1/TRIP13/ZW10/NAA10/FBXO5/TTK/CDC20/CENPF/XRCC3/CCNB1/DYNC1LI1/BUB1B/MAD2L1/PTTG1/PLK1/CDT1/BUB1/AURKB	19	HUH7.5 5 days downregulated DEGs
GO:0045841	negative regulation of mitotic metaphase/anaphase transition	17/1480	36/18866	3.0085e-10	1.11592e-08	9.48929e-09	MAD1L1/SPDL1/TRIP13/ZW10/FBXO5/TTK/CDC20/CENPF/XRCC3/CCNB1/DYNC1LI1/BUB1B/MAD2L1/PLK1/CDT1/BUB1/AURKB	17	HUH7.5 5 days downregulated DEGs
GO:0044784	metaphase/anaphase transition of cell cycle	22/1480	60/18866	3.1822e-10	1.17203e-08	9.96648e-09	MAD1L1/TACC3/SPDL1/TRIP13/ZW10/CDC6/FBXO5/TTK/CDC20/CENPF/XRCC3/DLGAP5/CCNB1/CENPE/DYNC1LI1/BUB1B/MAD2L1/PLK1/CDT1/BUB1/UBE2C/AURKB	22	HUH7.5 5 days downregulated DEGs
GO:0034504	protein localization to nucleus	54/1480	277/18866	3.43786e-10	1.25734e-08	1.06919e-08	IPO5/POLR1A/IPO11/NUP188/HSP90AB1/FERMT1/NUTF2/NUP93/KPNB1/NUP107/BYSL/ECT2/CCT4/IPO13/TCP1/CSE1L/NUP85/RPL23/TRIM28/DKC1/RAN/CCT7/NUP54/TP53/RPL11/NVL/PARP1/CCT6A/CCT5/HNRNPU/CCT8/NUP35/CCT3/NOLC1/CCT2/PLK1/CDK1/SIX2/PYGO1/PLRG1/RRS1/CALR/KPNA2/IPO4/FLNA/RPF2/NOL8/IPO9/IPO7/ARL2/PHB2/CHCHD10/PINX1/RASSF5	54	HUH7.5 5 days downregulated DEGs
GO:1905818	regulation of chromosome separation	23/1480	66/18866	4.11363e-10	1.49405e-08	1.27047e-08	MAD1L1/TACC3/SPDL1/TRIP13/ZW10/CDC6/FBXO5/TTK/CDC20/CENPF/XRCC3/DLGAP5/CCNB1/CENPE/DYNC1LI1/BUB1B/MAD2L1/PTTG1/PLK1/CDT1/BUB1/UBE2C/AURKB	23	HUH7.5 5 days downregulated DEGs
GO:0000028	ribosomal small subunit assembly	13/1480	21/18866	4.53649e-10	1.63626e-08	1.39141e-08	XRCC5/RPS5/RPS19/RPS15/RPS10/RPS14/RPSA/RPL38/RPS27/RPS27L/RRP7A/RPS28/LOC102724159	13	HUH7.5 5 days downregulated DEGs
GO:1904816	positive regulation of protein localization to chromosome, telomeric region	10/1480	12/18866	4.89031e-10	1.7518e-08	1.48966e-08	CCT4/TCP1/DKC1/CCT7/CCT6A/CCT5/CCT8/CCT3/GNL3/CCT2	10	HUH7.5 5 days downregulated DEGs
GO:0030071	regulation of mitotic metaphase/anaphase transition	21/1480	56/18866	4.94381e-10	1.75892e-08	1.49571e-08	MAD1L1/SPDL1/TRIP13/ZW10/CDC6/FBXO5/TTK/CDC20/CENPF/XRCC3/DLGAP5/CCNB1/CENPE/DYNC1LI1/BUB1B/MAD2L1/PLK1/CDT1/BUB1/UBE2C/AURKB	21	HUH7.5 5 days downregulated DEGs
GO:1902100	negative regulation of metaphase/anaphase transition of cell cycle	17/1480	37/18866	5.15938e-10	1.82321e-08	1.55038e-08	MAD1L1/SPDL1/TRIP13/ZW10/FBXO5/TTK/CDC20/CENPF/XRCC3/CCNB1/DYNC1LI1/BUB1B/MAD2L1/PLK1/CDT1/BUB1/AURKB	17	HUH7.5 5 days downregulated DEGs
GO:2001251	negative regulation of chromosome organization	36/1480	148/18866	6.41041e-10	2.2501e-08	1.91339e-08	MAD1L1/KDM1A/SPDL1/TRIP13/MCM2/XRCC5/ZW10/DNMT3B/HNRNPC/NAA10/FBXO5/TTK/CDC20/CENPF/SET/XRCC3/TOP2A/H3-3B/CCNB1/NAT10/HNRNPA1/HMGA1/PIF1/PARP1/DYNC1LI1/HNRNPU/BUB1B/MAD2L1/PTTG1/PLK1/CDT1/BUB1/AURKB/NOC2L/WDR5/PINX1	36	HUH7.5 5 days downregulated DEGs
GO:1902036	regulation of hematopoietic stem cell differentiation	24/1480	73/18866	6.78963e-10	2.35249e-08	2.00045e-08	PSMC4/TCF3/PSMC5/PUS7/PSMA3/PSMC1/PSME2/PSMA7/PSMD7/PSMD3/PSMD11/HSPA9/PSMD14/PSMB2/PSME3/PSMB7/PSMB6/PSMA5/RUNX1/PSMB4/PSMD6/METTL3/PSMC3/PSMD12	24	HUH7.5 5 days downregulated DEGs
GO:0000463	maturation of LSU-rRNA from tricistronic rRNA transcript (SSU-rRNA, 5.8S rRNA, LSU-rRNA)	11/1480	15/18866	6.79207e-10	2.35249e-08	2.00045e-08	DDX18/PES1/GTPBP4/FTSJ3/ZNHIT6/RPL35/WDR12/RPL7/NIFK/RPF2/BOP1	11	HUH7.5 5 days downregulated DEGs
GO:0007080	mitotic metaphase plate congression	19/1480	47/18866	7.34419e-10	2.51047e-08	2.13479e-08	MAD1L1/SPDL1/KIF22/SEH1L/ZW10/KPNB1/CCNB1/PSRC1/CDCA8/CENPE/KIF2C/NUF2/CDCA5/HNRNPU/CDT1/AURKB/RRS1/KIFC1/PINX1	19	HUH7.5 5 days downregulated DEGs
GO:0031055	chromatin remodeling at centromere	19/1480	47/18866	7.34419e-10	2.51047e-08	2.13479e-08	RBBP7/CENPI/CENPT/OIP5/CENPA/CENPK/HJURP/H3-3B/NASP/CENPO/ITGB3BP/CENPU/CENPN/CENPV/CENPX/RUVBL1/NPM1/CENPP/CENPW	19	HUH7.5 5 days downregulated DEGs
GO:0045839	negative regulation of mitotic nuclear division	20/1480	52/18866	7.54519e-10	2.54831e-08	2.16697e-08	MAD1L1/SPDL1/TRIP13/ZW10/NAA10/FBXO5/TTK/CDC20/CENPF/XRCC3/CCNB1/DYNC1LI1/CHEK1/BUB1B/MAD2L1/PTTG1/PLK1/CDT1/BUB1/AURKB	20	HUH7.5 5 days downregulated DEGs
GO:0072331	signal transduction by p53 class mediator	52/1480	267/18866	7.55236e-10	2.54831e-08	2.16697e-08	KDM1A/MRE11/AURKA/TPX2/TFAP4/SUPT16H/MSH2/PRMT5/RBBP7/RFC5/NOP2/PRKAB1/PAK1IP1/RPL5/TRIM24/CDK2/RPL23/BCL2L12/PRMT1/E2F8/MYBBP1A/RFC3/CCNB1/DNA2/TP53/CARM1/RPL11/SSRP1/CHEK1/CDC25C/RPL26/RFC4/ATRIP/E2F7/SPRED1/TAF10/CDK1/RPS7/EXO1/ATR/ATAD5/AURKB/RRS1/AEN/CHEK2/RPS27L/TAF9B/NOC2L/RPF2/TFDP1/BOP1/TAF15	52	HUH7.5 5 days downregulated DEGs
GO:0006417	regulation of translation	74/1480	450/18866	8.10066e-10	2.7158e-08	2.3094e-08	PTBP1/YBX1/PABPC1/TCOF1/DDX1/PUM3/GEMIN5/KHSRP/AARS1/PUS7/MKNK2/EIF5/RBM3/EIF3E/HNRNPL/EIF3B/EIF4H/C1QBP/GAPDH/NCL/RGS2/GLE1/RPL5/TRAP1/ILF3/PTCD3/EIF5A/EIF2S1/DPH6/NAT10/CDK4/DHX9/EIF4E2/UQCC2/RPLP1/LRPPRC/HNRNPD/EIF4A3/RPL13A/POLR2D/EIF2A/RPL10/RPS3/CDC123/RMND1/USP16/RPL30/RPL26/MAGOH/RPS14/RPUSD4/METTL3/NOLC1/EEF2/PA2G4/RPS9/DNAJC24/RPL38/EIF1/TYMS/EIF3K/CALR/TRNAU1AP/NPM1/SHMT2/RPS27L/EIF4EB…	74	HUH7.5 5 days downregulated DEGs
GO:0032204	regulation of telomere maintenance	25/1480	80/18866	1.01057e-09	3.36642e-08	2.86266e-08	MRE11/XRCC5/HNRNPC/CCT4/NEK2/TCP1/DKC1/NAT10/HNRNPA1/CCT7/MYC/HNRNPD/PIF1/PARP1/NAF1/CCT6A/CCT5/HNRNPU/CCT8/CCT3/GNL3/CCT2/ATR/AURKB/PINX1	25	HUH7.5 5 days downregulated DEGs
GO:1904851	positive regulation of establishment of protein localization to telomere	9/1480	10/18866	1.02298e-09	3.3862e-08	2.87948e-08	CCT4/TCP1/DKC1/CCT7/CCT6A/CCT5/CCT8/CCT3/CCT2	9	HUH7.5 5 days downregulated DEGs
GO:1902099	regulation of metaphase/anaphase transition of cell cycle	21/1480	58/18866	1.05319e-09	3.45229e-08	2.93568e-08	MAD1L1/SPDL1/TRIP13/ZW10/CDC6/FBXO5/TTK/CDC20/CENPF/XRCC3/DLGAP5/CCNB1/CENPE/DYNC1LI1/BUB1B/MAD2L1/PLK1/CDT1/BUB1/UBE2C/AURKB	21	HUH7.5 5 days downregulated DEGs
GO:0007094	mitotic spindle assembly checkpoint	16/1480	34/18866	1.07595e-09	3.45229e-08	2.93568e-08	MAD1L1/SPDL1/TRIP13/ZW10/TTK/CDC20/CENPF/XRCC3/CCNB1/DYNC1LI1/BUB1B/MAD2L1/PLK1/CDT1/BUB1/AURKB	16	HUH7.5 5 days downregulated DEGs
GO:0031577	spindle checkpoint	16/1480	34/18866	1.07595e-09	3.45229e-08	2.93568e-08	MAD1L1/SPDL1/TRIP13/ZW10/TTK/CDC20/CENPF/XRCC3/CCNB1/DYNC1LI1/BUB1B/MAD2L1/PLK1/CDT1/BUB1/AURKB	16	HUH7.5 5 days downregulated DEGs
GO:0071173	spindle assembly checkpoint	16/1480	34/18866	1.07595e-09	3.45229e-08	2.93568e-08	MAD1L1/SPDL1/TRIP13/ZW10/TTK/CDC20/CENPF/XRCC3/CCNB1/DYNC1LI1/BUB1B/MAD2L1/PLK1/CDT1/BUB1/AURKB	16	HUH7.5 5 days downregulated DEGs
GO:0071174	mitotic spindle checkpoint	16/1480	34/18866	1.07595e-09	3.45229e-08	2.93568e-08	MAD1L1/SPDL1/TRIP13/ZW10/TTK/CDC20/CENPF/XRCC3/CCNB1/DYNC1LI1/BUB1B/MAD2L1/PLK1/CDT1/BUB1/AURKB	16	HUH7.5 5 days downregulated DEGs
GO:0032210	regulation of telomere maintenance via telomerase	20/1480	53/18866	1.12283e-09	3.58073e-08	3.0449e-08	XRCC5/HNRNPC/CCT4/NEK2/TCP1/DKC1/NAT10/HNRNPA1/CCT7/PIF1/NAF1/CCT6A/CCT5/HNRNPU/CCT8/CCT3/CCT2/ATR/AURKB/PINX1	20	HUH7.5 5 days downregulated DEGs
GO:0022616	DNA strand elongation	14/1480	26/18866	1.23694e-09	3.92072e-08	3.33401e-08	MRE11/NUCKS1/POLD3/GINS1/POLA1/MCM4/POLD2/GINS2/RFC3/DNA2/GINS4/POLE3/RFC4/MCM7	14	HUH7.5 5 days downregulated DEGs
GO:0060218	hematopoietic stem cell differentiation	26/1480	87/18866	1.38743e-09	4.37124e-08	3.71711e-08	PSMC4/TCF3/XRCC5/PSMC5/PUS7/PSMA3/PSMC1/PSME2/PSMA7/PSMD7/PSMD3/PSMD11/HSPA9/PSMD14/PSMB2/PSME3/PSMB7/TP53/PSMB6/PSMA5/RUNX1/PSMB4/PSMD6/METTL3/PSMC3/PSMD12	26	HUH7.5 5 days downregulated DEGs
GO:0051028	mRNA transport	36/1480	152/18866	1.40456e-09	4.39871e-08	3.74047e-08	THOC3/NDC1/NUP37/THOC1/SEH1L/KHSRP/NUP188/THOC5/NUTF2/NUP93/MAGOHB/NUP107/SRSF9/SRSF3/CPSF3/GLE1/ENY2/NUP85/EIF5A/HNRNPA1/DHX9/SRSF1/LRPPRC/NUP54/EIF4A3/POLR2D/CPSF4/SRSF2/MAGOH/NUP35/THOC7/DDX19A/ALYREF/RNPS1/EIF5AL1/RBM8A	36	HUH7.5 5 days downregulated DEGs
GO:0006271	DNA strand elongation involved in DNA replication	12/1480	19/18866	1.55942e-09	4.85462e-08	4.12816e-08	POLD3/GINS1/POLA1/MCM4/POLD2/GINS2/RFC3/DNA2/GINS4/POLE3/RFC4/MCM7	12	HUH7.5 5 days downregulated DEGs
GO:0006406	mRNA export from nucleus	30/1480	113/18866	1.83029e-09	5.6208e-08	4.77968e-08	THOC3/NDC1/NUP37/THOC1/SEH1L/NUP188/THOC5/NUP93/MAGOHB/NUP107/SRSF9/SRSF3/CPSF3/GLE1/ENY2/NUP85/EIF5A/SRSF1/NUP54/EIF4A3/POLR2D/CPSF4/SRSF2/MAGOH/NUP35/THOC7/DDX19A/ALYREF/RNPS1/RBM8A	30	HUH7.5 5 days downregulated DEGs
GO:0071427	mRNA-containing ribonucleoprotein complex export from nucleus	30/1480	113/18866	1.83029e-09	5.6208e-08	4.77968e-08	THOC3/NDC1/NUP37/THOC1/SEH1L/NUP188/THOC5/NUP93/MAGOHB/NUP107/SRSF9/SRSF3/CPSF3/GLE1/ENY2/NUP85/EIF5A/SRSF1/NUP54/EIF4A3/POLR2D/CPSF4/SRSF2/MAGOH/NUP35/THOC7/DDX19A/ALYREF/RNPS1/RBM8A	30	HUH7.5 5 days downregulated DEGs
GO:0002183	cytoplasmic translational initiation	16/1480	35/18866	1.83777e-09	5.6208e-08	4.77968e-08	EIF2B3/EIF3I/EIF5/EIF3J/EIF3E/EIF3B/EIF4H/EIF2S2/RPL13A/EIF2D/EIF3M/EIF4A1/METTL3/EIF3F/EIF3K/EIF4EBP1	16	HUH7.5 5 days downregulated DEGs
GO:0031570	DNA integrity checkpoint	37/1480	161/18866	2.03867e-09	6.19897e-08	5.27134e-08	MRE11/TIPIN/THOC1/ORC1/AURKA/CLSPN/CDC45/CDC6/MSH2/THOC5/PRPF19/CDK2/PRMT1/E2F8/STK33/TOP2A/CCNB1/MDC1/DNA2/TICRR/TP53/CARM1/CHEK1/HMGA2/CDC25C/NAE1/RPL26/ATRIP/E2F7/PLK1/CDT1/RFWD3/CDK1/ATR/CHEK2/RPS27L/TFDP1	37	HUH7.5 5 days downregulated DEGs
GO:0033260	nuclear DNA replication	21/1480	60/18866	2.15939e-09	6.52811e-08	5.55122e-08	DBF4/RAD51/MCM2/TIPIN/POLD3/CDC45/GINS1/POLA1/MCM4/POLD2/RFC5/RFC3/DNA2/POLE3/DBF4B/RFC4/MCM7/CDT1/FEN1/ATAD5/CHEK2	21	HUH7.5 5 days downregulated DEGs
GO:0000154	rRNA modification	17/1480	40/18866	2.29304e-09	6.8923e-08	5.86091e-08	BUD23/DIMT1/FBL/FTSJ3/GAR1/NOP2/MRM2/EMG1/DKC1/NAT10/NAF1/NHP2/TFB2M/RPUSD4/TRMT61B/TRMT112/MRM1	17	HUH7.5 5 days downregulated DEGs
GO:1904356	regulation of telomere maintenance via telomere lengthening	21/1480	61/18866	3.05102e-09	9.11818e-08	7.75371e-08	XRCC5/HNRNPC/CCT4/NEK2/TCP1/DKC1/NAT10/HNRNPA1/CCT7/PIF1/PARP1/NAF1/CCT6A/CCT5/HNRNPU/CCT8/CCT3/CCT2/ATR/AURKB/PINX1	21	HUH7.5 5 days downregulated DEGs
GO:0000082	G1/S transition of mitotic cell cycle	53/1480	287/18866	3.70951e-09	1.10231e-07	9.37361e-08	DBF4/BID/BCAT1/MCM10/MCM2/RBL1/ORC1/AURKA/CDC45/CDC6/CDKN3/PSME2/POLA1/MCM4/CCNE1/EZH2/FBXO5/CDK2/MCM8/PRMT1/PPAT/E2F8/PSME3/NASP/CCNB1/ANXA1/CDK4/MYC/RDX/TP53/CARM1/SKP2/POLE3/ADAMTS1/CDC25C/RPL26/CDC25A/E2F7/CUL5/TAF10/MCM7/CDT1/CDK2AP2/RFWD3/CDK1/PLRG1/RRM2/TYMS/RCC1/CHEK2/RPS27L/EIF4EBP1/TFDP1	53	HUH7.5 5 days downregulated DEGs
GO:0045787	positive regulation of cell cycle	66/1480	396/18866	3.85246e-09	1.13833e-07	9.67985e-08	DBF4/SPAG5/THOC1/SMARCD3/AURKA/TFAP4/CDC45/CDC6/HSP90AB1/RANBP1/THOC5/FAM83D/EZH2/SLC6A4/FBXO5/ECT2/SFPQ/CDK2/CKS2/RPL23/XRCC3/PRMT1/DLGAP5/E2F8/MYBBP1A/CCNB1/PSRC1/RPS15A/ANXA1/CDK4/RDX/KIF23/KIF20B/TP53/CARM1/PLK4/DYNC1LI1/CDCA5/CHEK1/HMGA2/HNRNPU/ADAMTS1/CDC25C/DBF4B/RPL26/CDC25A/MAD2L1/E2F7/STXBP4/CENPV/CDT1/FEN1/MECP2/CDK1/PLRG1/CKS1B/UBE2C/ATAD5/AURKB/CALR/NPM1/CHEK2/EIF4EBP1/TFDP1/PHB2/PAG…	66	HUH7.5 5 days downregulated DEGs
GO:0000469	cleavage involved in rRNA processing	14/1480	28/18866	4.42203e-09	1.29928e-07	1.10485e-07	EXOSC7/NOP14/EXOSC3/EXOSC8/UTP20/RPP40/EXOSC2/NOB1/NHP2/TSR1/RPS21/RRS1/TBL3/BOP1	14	HUH7.5 5 days downregulated DEGs
GO:1901796	regulation of signal transduction by p53 class mediator	39/1480	180/18866	4.52633e-09	1.3225e-07	1.1246e-07	KDM1A/MRE11/AURKA/TPX2/SUPT16H/PRMT5/RBBP7/RFC5/NOP2/PRKAB1/PAK1IP1/RPL5/TRIM24/CDK2/RPL23/BCL2L12/RFC3/DNA2/TP53/RPL11/SSRP1/CHEK1/RPL26/RFC4/ATRIP/SPRED1/TAF10/RPS7/EXO1/ATR/ATAD5/AURKB/RRS1/CHEK2/TAF9B/NOC2L/RPF2/BOP1/TAF15	39	HUH7.5 5 days downregulated DEGs
GO:0070203	regulation of establishment of protein localization to telomere	9/1480	11/18866	5.23167e-09	1.50339e-07	1.27841e-07	CCT4/TCP1/DKC1/CCT7/CCT6A/CCT5/CCT8/CCT3/CCT2	9	HUH7.5 5 days downregulated DEGs
GO:1904869	regulation of protein localization to Cajal body	9/1480	11/18866	5.23167e-09	1.50339e-07	1.27841e-07	CCT4/TCP1/DKC1/CCT7/CCT6A/CCT5/CCT8/CCT3/CCT2	9	HUH7.5 5 days downregulated DEGs
GO:1904871	positive regulation of protein localization to Cajal body	9/1480	11/18866	5.23167e-09	1.50339e-07	1.27841e-07	CCT4/TCP1/DKC1/CCT7/CCT6A/CCT5/CCT8/CCT3/CCT2	9	HUH7.5 5 days downregulated DEGs
GO:1901532	regulation of hematopoietic progenitor cell differentiation	25/1480	86/18866	5.39945e-09	1.54312e-07	1.31221e-07	PSMC4/KITLG/TCF3/PSMC5/PUS7/PSMA3/PSMC1/PSME2/PSMA7/PSMD7/PSMD3/PSMD11/HSPA9/PSMD14/PSMB2/PSME3/PSMB7/PSMB6/PSMA5/RUNX1/PSMB4/PSMD6/METTL3/PSMC3/PSMD12	25	HUH7.5 5 days downregulated DEGs
GO:0065004	protein-DNA complex assembly	47/1480	243/18866	6.18572e-09	1.75822e-07	1.49512e-07	PSMC4/RAD51/MCM2/PSMC5/CDC45/RBBP7/CENPI/CENPT/OIP5/MCM4/ASF1B/GRWD1/CENPA/CENPF/SET/CENPK/HJURP/DLGAP5/HAT1/H3-3B/NASP/ANP32B/POLR1E/CENPO/CENPE/TP53/ITGB3BP/PARP1/RPS27A/GTF2H2/CENPU/HMGB2/PSMC3/CENPN/MCM7/CENPV/CDT1/CHAF1A/CENPX/RUVBL1/NPM1/NAP1L1/CENPP/HMGB1/IPO4/CENPW/UBA52	47	HUH7.5 5 days downregulated DEGs
GO:0006275	regulation of DNA replication	29/1480	112/18866	6.34042e-09	1.79245e-07	1.52423e-07	DBF4/NUCKS1/TIPIN/CDC6/METTL4/GTPBP4/RFC5/FBXO5/CACYBP/CDK2/E2F8/RFC3/DHX9/DSCC1/DNA2/TICRR/TP53/CCNA2/DBF4B/RFC4/STOML2/E2F7/CDT1/CDK1/HRAS/ATR/ATAD5/CHEK2/FAF1	29	HUH7.5 5 days downregulated DEGs
GO:1904814	regulation of protein localization to chromosome, telomeric region	10/1480	14/18866	6.40436e-09	1.80079e-07	1.53132e-07	CCT4/TCP1/DKC1/CCT7/CCT6A/CCT5/CCT8/CCT3/GNL3/CCT2	10	HUH7.5 5 days downregulated DEGs
GO:0009451	RNA modification	37/1480	168/18866	7.02067e-09	1.96354e-07	1.66971e-07	METTL1/BUD23/DIMT1/AARS1/PUS7/METTL4/TRMT1/FBL/TRDMT1/FTSJ3/GAR1/ELP4/NOP2/MRM2/EMG1/DKC1/ANKRD16/NAT10/SSB/DUS3L/TPRKB/NAF1/NHP2/QTRT2/WDR4/TFB2M/RPUSD4/METTL3/TRMT61A/DUS2/TRMT61B/TRMT112/CTU2/PUS1/ADAT2/QTRT1/MRM1	37	HUH7.5 5 days downregulated DEGs
GO:0090068	positive regulation of cell cycle process	54/1480	302/18866	8.56983e-09	2.37469e-07	2.01934e-07	DBF4/SPAG5/SMARCD3/AURKA/CDC45/CDC6/RANBP1/FAM83D/EZH2/FBXO5/ECT2/SFPQ/CDK2/RPL23/XRCC3/PRMT1/DLGAP5/E2F8/MYBBP1A/CCNB1/ANXA1/CDK4/RDX/KIF23/KIF20B/TP53/CARM1/PLK4/DYNC1LI1/CDCA5/HMGA2/HNRNPU/ADAMTS1/CDC25C/DBF4B/RPL26/CDC25A/MAD2L1/E2F7/STXBP4/CENPV/CDT1/FEN1/MECP2/CDK1/PLRG1/UBE2C/ATAD5/AURKB/NPM1/CHEK2/TFDP1/PHB2/PAGR1	54	HUH7.5 5 days downregulated DEGs
GO:0000466	maturation of 5.8S rRNA from tricistronic rRNA transcript (SSU-rRNA, 5.8S rRNA, LSU-rRNA)	13/1480	25/18866	8.59788e-09	2.37469e-07	2.01934e-07	EXOSC7/NOP14/PES1/EXOSC3/FTSJ3/EXOSC8/UTP20/RPP40/EXOSC2/WDR12/RPS21/RRS1/BOP1	13	HUH7.5 5 days downregulated DEGs
GO:0034080	CENP-A containing nucleosome assembly	17/1480	43/18866	8.67239e-09	2.37469e-07	2.01934e-07	RBBP7/CENPI/CENPT/OIP5/CENPA/CENPK/HJURP/NASP/CENPO/ITGB3BP/CENPU/CENPN/CENPX/RUVBL1/NPM1/CENPP/CENPW	17	HUH7.5 5 days downregulated DEGs
GO:0061641	CENP-A containing chromatin organization	17/1480	43/18866	8.67239e-09	2.37469e-07	2.01934e-07	RBBP7/CENPI/CENPT/OIP5/CENPA/CENPK/HJURP/NASP/CENPO/ITGB3BP/CENPU/CENPN/CENPX/RUVBL1/NPM1/CENPP/CENPW	17	HUH7.5 5 days downregulated DEGs
GO:0017038	protein import	41/1480	200/18866	1.00977e-08	2.75057e-07	2.33897e-07	IPO5/TIMM21/HSP90AA1/IPO11/NUP188/HSP90AB1/TOMM22/SAMM50/FERMT1/NUTF2/NUP93/TIMM44/PDCD5/TIMM50/KPNB1/HSPA8/NUP107/ECT2/IPO13/CSE1L/NUP85/RPL23/ROMO1/TOMM40/TRIM28/RAN/NUP54/TP53/HSPD1/NUP35/CHCHD4/NOLC1/CDK1/SIX2/KPNA2/IPO4/FLNA/IPO9/IPO7/PHB2/PAM16	41	HUH7.5 5 days downregulated DEGs
GO:0009156	ribonucleoside monophosphate biosynthetic process	15/1480	34/18866	1.08689e-08	2.93011e-07	2.49164e-07	CAD/DHODH/IMPDH1/PAICS/PPAT/UCK2/PRPS1/ADK/GMPS/HPRT1/IMPDH2/PFAS/UPP1/APRT/ADSL	15	HUH7.5 5 days downregulated DEGs
GO:0032212	positive regulation of telomere maintenance via telomerase	15/1480	34/18866	1.08689e-08	2.93011e-07	2.49164e-07	XRCC5/CCT4/NEK2/TCP1/DKC1/HNRNPA1/CCT7/NAF1/CCT6A/CCT5/CCT8/CCT3/CCT2/ATR/AURKB	15	HUH7.5 5 days downregulated DEGs
GO:0000387	spliceosomal snRNP assembly	19/1480	54/18866	1.13564e-08	3.04585e-07	2.59006e-07	STRAP/CLNS1A/GEMIN5/GEMIN2/SNRPD3/PRMT5/PRPF31/PRPF19/SNRPC/SNRPD2/SNRPB/LSM4/SNRPF/SNRPG/SNRPD1/SMN1/GEMIN4/SNRPE/SMN2	19	HUH7.5 5 days downregulated DEGs
GO:0043624	cellular protein complex disassembly	44/1480	224/18866	1.15392e-08	3.07909e-07	2.61833e-07	MRPL22/TPX2/HSPA8/MRPL51/MRPL18/MRPL3/MRPL37/MRPS15/GLE1/MRPS2/MRPS26/PTCD3/MRPL35/EIF5A/DAP3/NES/MRPL15/RDX/KATNB1/SH3GL1/KIF2C/MRPL24/MRPL9/MRPS5/MRRF/MRPL39/MRPL17/MRPS18C/ABCE1/MRPL58/MRPL1/TRMT112/SPTBN2/MRPL11/CKAP5/MRPL48/GADD45GIP1/MRPL30/KIF18B/MRPL21/MRPL23/MRPS17/EIF5AL1/MRPL12	44	HUH7.5 5 days downregulated DEGs
GO:0061418	regulation of transcription from RNA polymerase II promoter in response to hypoxia	23/1480	77/18866	1.23691e-08	3.28378e-07	2.79239e-07	PSMC4/PSMC5/PSMA3/PSMC1/PSME2/PSMA7/PSMD7/PSMD3/PSMD11/PSMD14/PSMB2/EPO/PSME3/PSMB7/TP53/PSMB6/PSMA5/RPS27A/PSMB4/PSMD6/PSMC3/PSMD12/UBA52	23	HUH7.5 5 days downregulated DEGs
GO:0009163	nucleoside biosynthetic process	16/1480	39/18866	1.26205e-08	3.33358e-07	2.83474e-07	CAD/PRTFDC1/DHODH/NME4/IMPDH1/AMD1/UCK2/ADK/GMPS/HPRT1/DTYMK/IMPDH2/UPP1/APRT/NME1/NME2	16	HUH7.5 5 days downregulated DEGs
GO:0051784	negative regulation of nuclear division	20/1480	60/18866	1.36442e-08	3.5859e-07	3.0493e-07	MAD1L1/SPDL1/TRIP13/ZW10/NAA10/FBXO5/TTK/CDC20/CENPF/XRCC3/CCNB1/DYNC1LI1/CHEK1/BUB1B/MAD2L1/PTTG1/PLK1/CDT1/BUB1/AURKB	20	HUH7.5 5 days downregulated DEGs
GO:0006310	DNA recombination	53/1480	299/18866	1.59677e-08	4.16655e-07	3.54306e-07	KDM1A/MRE11/HMGB3/RAD51/NUCKS1/TRIP13/TCF3/MCM2/UNG/THOC1/XRCC5/TCF7/RAD54L/CDC45/MSH2/ACTR5/MCM4/EXOSC3/RAD51AP1/PSMD14/MSH6/SFPQ/UCHL5/MND1/MCM8/XRCC3/AUNIP/GINS2/TOP2A/TEX15/RNF138/PIF1/PARP1/HSPD1/MMS22L/GINS4/CHEK1/HMGB2/MCM7/RFWD3/FEN1/NSMCE1/CENPX/EXO1/RUVBL1/ATAD5/KPNA2/RUVBL2/ALYREF/FANCM/HMGB1/XRCC2/PAGR1	53	HUH7.5 5 days downregulated DEGs
GO:0051383	kinetochore organization	12/1480	22/18866	1.60129e-08	4.16655e-07	3.54306e-07	CENPT/SMC4/CENPA/CENPF/CENPK/DLGAP5/CENPE/NUF2/CENPN/CDT1/CENPX/CENPW	12	HUH7.5 5 days downregulated DEGs
GO:0070202	regulation of establishment of protein localization to chromosome	9/1480	12/18866	1.94596e-08	4.9889e-07	4.24235e-07	CCT4/TCP1/DKC1/CCT7/CCT6A/CCT5/CCT8/CCT3/CCT2	9	HUH7.5 5 days downregulated DEGs
GO:1903405	protein localization to nuclear body	9/1480	12/18866	1.94596e-08	4.9889e-07	4.24235e-07	CCT4/TCP1/DKC1/CCT7/CCT6A/CCT5/CCT8/CCT3/CCT2	9	HUH7.5 5 days downregulated DEGs
GO:1904867	protein localization to Cajal body	9/1480	12/18866	1.94596e-08	4.9889e-07	4.24235e-07	CCT4/TCP1/DKC1/CCT7/CCT6A/CCT5/CCT8/CCT3/CCT2	9	HUH7.5 5 days downregulated DEGs
GO:0032206	positive regulation of telomere maintenance	18/1480	51/18866	2.60668e-08	6.65023e-07	5.65507e-07	MRE11/XRCC5/CCT4/NEK2/TCP1/DKC1/HNRNPA1/CCT7/HNRNPD/NAF1/CCT6A/CCT5/CCT8/CCT3/GNL3/CCT2/ATR/AURKB	18	HUH7.5 5 days downregulated DEGs
GO:0051054	positive regulation of DNA metabolic process	40/1480	200/18866	3.13935e-08	7.97029e-07	6.77759e-07	MRE11/ERCC8/RAD51/XRCC5/HSP90AA1/MSH2/HSP90AB1/EXOSC3/PTGES3/RFC5/CCT4/NEK2/TCP1/CDK2/TRIM28/DKC1/RFC3/HNRNPA1/CCT7/DHX9/DSCC1/MYC/HNRNPD/NVL/PARP1/NAF1/CCT6A/RPS3/CCT5/CCT8/EYA3/CCT3/RFC4/GNL3/CCT2/MECP2/ATR/ATAD5/AURKB/HMGB1	40	HUH7.5 5 days downregulated DEGs
GO:0006521	regulation of cellular amino acid metabolic process	20/1480	63/18866	3.49402e-08	8.82789e-07	7.50686e-07	PSMC4/PSMC5/PSMA3/PSMC1/PSME2/PSMA7/PSMD7/PSMD3/PSMD11/PSMD14/ODC1/PSMB2/PSME3/PSMB7/PSMB6/PSMA5/PSMB4/PSMD6/PSMC3/PSMD12	20	HUH7.5 5 days downregulated DEGs
GO:0002479	antigen processing and presentation of exogenous peptide antigen via MHC class I, TAP-dependent	22/1480	75/18866	3.68805e-08	9.27331e-07	7.88562e-07	PSMC4/PSMC5/SNAP23/PSMA3/PSMC1/PSME2/PSMA7/PSMD7/PSMD3/PSMD11/PSMD14/PSMB2/PSME3/PSMB7/PSMB6/PSMA5/PSMB4/PSMD6/PSMC3/PDIA3/CALR/PSMD12	22	HUH7.5 5 days downregulated DEGs
GO:1904358	positive regulation of telomere maintenance via telomere lengthening	15/1480	37/18866	4.3763e-08	1.09512e-06	9.31245e-07	XRCC5/CCT4/NEK2/TCP1/DKC1/HNRNPA1/CCT7/NAF1/CCT6A/CCT5/CCT8/CCT3/CCT2/ATR/AURKB	15	HUH7.5 5 days downregulated DEGs
GO:0044774	mitotic DNA integrity checkpoint	27/1480	108/18866	4.66828e-08	1.16262e-06	9.88645e-07	MRE11/TIPIN/ORC1/AURKA/CLSPN/CDC6/MSH2/CDK2/PRMT1/E2F8/STK33/TOP2A/CCNB1/MDC1/TICRR/TP53/CARM1/HMGA2/CDC25C/NAE1/RPL26/E2F7/RFWD3/CDK1/CHEK2/RPS27L/TFDP1	27	HUH7.5 5 days downregulated DEGs
GO:0090501	RNA phosphodiester bond hydrolysis	35/1480	165/18866	4.86895e-08	1.20685e-06	1.02626e-06	EXOSC7/EXOSC5/NOP14/CSTF2/POP1/EXOSC3/DCPS/CPSF3/EXOSC8/UTP20/TRIR/RPP40/EXOSC2/PNPT1/NOB1/ISG20L2/DIS3L2/NHP2/NOCT/CPSF4/POLR3K/DIS3L/TSR1/FEN1/EXOSC1/RPS21/RNASEH1/POP7/EXO1/CSTF3/RRS1/TBL3/ANG/RPP21/BOP1	35	HUH7.5 5 days downregulated DEGs
GO:0051225	spindle assembly	28/1480	115/18866	4.89289e-08	1.20707e-06	1.02644e-06	SMC1A/SPAG5/AURKA/TPX2/BIRC5/KIF4A/BCCIP/KPNB1/FBXO5/CDC20/NEK2/MSTO1/KIF23/HAUS2/KIF11/RPS3/INCENP/HNRNPU/PLK1/AURKB/RCC1/CHEK2/DRG1/TUBB/FLNA/CENPW/HAUS7/KIFC1	28	HUH7.5 5 days downregulated DEGs
GO:0010212	response to ionizing radiation	32/1480	144/18866	5.7521e-08	1.41237e-06	1.20102e-06	KDM1A/HSPA5/ERCC8/RAD51/KARS1/NUCKS1/XRCC5/RAD54L/DNMT3B/MSH2/EEF1D/RAD51AP1/ECT2/ANXA1/MYC/POLG/TICRR/TP53/PARP1/RHOB/HMGA2/EYA3/RPL26/XRRA1/RRM1/RFWD3/HRAS/ATR/AEN/MTA1/CHEK2/XRCC2	32	HUH7.5 5 days downregulated DEGs
GO:0043486	histone exchange	19/1480	59/18866	5.90963e-08	1.44427e-06	1.22814e-06	RBBP7/CENPI/CENPT/OIP5/CENPA/CENPK/HJURP/NASP/CENPO/ITGB3BP/ANP32E/CENPU/CENPN/CENPX/RUVBL1/NPM1/PTMA/CENPP/CENPW	19	HUH7.5 5 days downregulated DEGs
GO:0051972	regulation of telomerase activity	17/1480	48/18866	5.98762e-08	1.45652e-06	1.23856e-06	XRCC5/HSP90AA1/HSP90AB1/PTGES3/CCT4/NEK2/TCP1/DKC1/MYC/HNRNPD/PIF1/TP53/NVL/NAF1/CCT2/AURKB/PINX1	17	HUH7.5 5 days downregulated DEGs
GO:1901659	glycosyl compound biosynthetic process	16/1480	43/18866	6.56342e-08	1.5892e-06	1.35139e-06	CAD/PRTFDC1/DHODH/NME4/IMPDH1/AMD1/UCK2/ADK/GMPS/HPRT1/DTYMK/IMPDH2/UPP1/APRT/NME1/NME2	16	HUH7.5 5 days downregulated DEGs
GO:1901989	positive regulation of cell cycle phase transition	27/1480	110/18866	7.05352e-08	1.69399e-06	1.4405e-06	SMARCD3/CDC45/CDC6/FAM83D/EZH2/FBXO5/DLGAP5/CCNB1/ANXA1/CDK4/RDX/CDCA5/ADAMTS1/CDC25C/DBF4B/CDC25A/STXBP4/CDT1/MECP2/CDK1/PLRG1/UBE2C/ATAD5/NPM1/TFDP1/PHB2/PAGR1	27	HUH7.5 5 days downregulated DEGs
GO:0006302	double-strand break repair	47/1480	262/18866	7.061e-08	1.69399e-06	1.4405e-06	KDM1A/MRE11/TDP1/ERCC8/RAD51/NUCKS1/TRIP13/MCM2/XRCC5/DDX1/RAD54L/CDC45/MSH2/ACTR5/POLA1/MCM4/PRPF19/RAD51AP1/TENT4A/PSMD14/SFPQ/MCM8/XRCC3/AUNIP/PARP2/GINS2/TEX15/RNF138/MDC1/DNA2/TP53/PARP1/MMS22L/CDCA5/GINS4/CHEK1/HMGA2/EYA3/MCM7/RFWD3/FEN1/UBE2V2/NSMCE1/MTA1/CHEK2/FANCM/XRCC2	47	HUH7.5 5 days downregulated DEGs
GO:0051321	meiotic cell cycle	46/1480	254/18866	7.23657e-08	1.72819e-06	1.46957e-06	NCAPD2/MRE11/RAD51/NDC1/TRIP13/SMC1A/RAD54L/ZW10/AURKA/CCNE1/FBXO5/TTK/SMC4/MSH6/CDC20/NEK2/NCAPH/MND1/CDK2/CKS2/TUBG1/TOP2A/TEX15/SLC2A8/NUF2/CCNB3/INCENP/NCAPD3/BUB1B/CDC25C/SGO2/CDC25A/PTTG1/METTL3/PLK1/TERB2/BUB1/CENPX/PDE3A/EXO1/CALR/GPR3/FANCA/FANCM/XRCC2/CATSPERZ	46	HUH7.5 5 days downregulated DEGs
GO:0032984	protein-containing complex disassembly	55/1480	330/18866	7.61331e-08	1.80989e-06	1.53905e-06	SMARCD3/MRPL22/TPX2/SUPT16H/GRWD1/HSPA8/MRPL51/MRPL18/MRPL3/MRPL37/MRPS15/SET/GLE1/MRPS2/RPL23/MRPS26/PTCD3/MRPL35/EIF5A/DAP3/NES/MYC/HMGA1/MRPL15/RDX/IGF1R/KATNB1/SH3GL1/KIF2C/MRPL24/MRPL9/MRPS5/MRRF/MRPL39/MRPL17/MRPS18C/ABCE1/MRPL58/MRPL1/TRMT112/SMARCC1/SPTBN2/MRPL11/CKAP5/MRPL48/TMEM39A/GADD45GIP1/MRPL30/KIF18B/MRPL21/MRPL23/VPS16/MRPS17/EIF5AL1/MRPL12	55	HUH7.5 5 days downregulated DEGs
GO:0009124	nucleoside monophosphate biosynthetic process	16/1480	44/18866	9.56522e-08	2.26363e-06	1.92489e-06	CAD/DHODH/IMPDH1/PAICS/PPAT/UCK2/PRPS1/ADK/GMPS/HPRT1/TYMS/IMPDH2/PFAS/UPP1/APRT/ADSL	16	HUH7.5 5 days downregulated DEGs
GO:1903046	meiotic cell cycle process	38/1480	193/18866	1.05918e-07	2.49527e-06	2.12187e-06	NCAPD2/MRE11/RAD51/NDC1/TRIP13/RAD54L/AURKA/CCNE1/FBXO5/TTK/SMC4/MSH6/CDC20/NCAPH/MND1/CKS2/TUBG1/TOP2A/TEX15/SLC2A8/NUF2/INCENP/NCAPD3/BUB1B/CDC25C/SGO2/CDC25A/PTTG1/PLK1/TERB2/BUB1/CENPX/PDE3A/CALR/GPR3/FANCA/FANCM/CATSPERZ	38	HUH7.5 5 days downregulated DEGs
GO:0031503	protein-containing complex localization	50/1480	291/18866	1.1189e-07	2.62415e-06	2.23147e-06	FKBP4/IFT88/THOC3/NDC1/NUP37/THOC1/SEH1L/BIRC5/NUP188/THOC5/NUP93/TTC26/MAGOHB/NUP107/SRSF9/SRSF3/IFT57/RPS15/SFPQ/CPSF3/GLE1/ENY2/NUP85/RAN/EIF5A/LTV1/SRSF1/SSB/NUP54/EIF4A3/POLR2D/HNRNPU/RPGR/CPSF4/SRSF2/MAGOH/NUP35/THOC7/ABCE1/NOL6/DDX19A/HRAS/ATR/HASPIN/RRS1/NPM1/ALYREF/RNPS1/EIF6/RBM8A	50	HUH7.5 5 days downregulated DEGs
GO:0006338	chromatin remodeling	41/1480	218/18866	1.26854e-07	2.96181e-06	2.5186e-06	HMGB3/SMARCD3/HNRNPC/ACTR5/SUV39H1/RBBP7/CENPI/CENPT/OIP5/NPM3/KAT2A/CENPA/CBX3/CENPK/HJURP/TRIM28/H3-3B/NASP/MBD2/MYC/HMGA1/CENPO/ITGB3BP/ANP32E/POLE3/HMGA2/CENPU/SUV39H2/HMGB2/NUDT5/CENPN/CENPV/CENPX/SMARCC1/RUVBL1/NPM1/RUVBL2/PTMA/CENPP/HMGB1/CENPW	41	HUH7.5 5 days downregulated DEGs
GO:0042590	antigen processing and presentation of exogenous peptide antigen via MHC class I	22/1480	80/18866	1.32115e-07	3.07094e-06	2.6114e-06	PSMC4/PSMC5/SNAP23/PSMA3/PSMC1/PSME2/PSMA7/PSMD7/PSMD3/PSMD11/PSMD14/PSMB2/PSME3/PSMB7/PSMB6/PSMA5/PSMB4/PSMD6/PSMC3/PDIA3/CALR/PSMD12	22	HUH7.5 5 days downregulated DEGs
GO:0050821	protein stabilization	37/1480	187/18866	1.36153e-07	3.14184e-06	2.67168e-06	USP13/HSP90AA1/HSP90AB1/GTPBP4/WFS1/PTGES3/GAPDH/CCT4/TCP1/RPL5/RPL23/MCM8/NCLN/CCT7/TP53/RPL11/HSPD1/CCT6A/CCT5/CCT8/CCT3/NAA15/SUGT1/CCT2/STXBP4/PPIB/PHB/CRTAP/RPS7/CPN2/CALR/PRKRA/CHEK2/TAF9B/FLNA/PHB2/HYPK	37	HUH7.5 5 days downregulated DEGs
GO:0070198	protein localization to chromosome, telomeric region	13/1480	30/18866	1.36366e-07	3.14184e-06	2.67168e-06	XRCC5/CCT4/TCP1/DKC1/CCT7/CCT6A/CCT5/CCT8/CCT3/GNL3/CCT2/ATR/PINX1	13	HUH7.5 5 days downregulated DEGs
GO:1990173	protein localization to nucleoplasm	9/1480	14/18866	1.53149e-07	3.51302e-06	2.98732e-06	CCT4/TCP1/DKC1/CCT7/CCT6A/CCT5/CCT8/CCT3/CCT2	9	HUH7.5 5 days downregulated DEGs
GO:0006333	chromatin assembly or disassembly	41/1480	220/18866	1.64337e-07	3.75319e-06	3.19155e-06	MCM2/SMARCD3/SUPT16H/SUV39H1/RBBP7/CENPI/CENPT/OIP5/ASF1B/GRWD1/CENPA/SET/CENPK/HJURP/HAT1/TRIM28/H3-3B/NASP/MBD2/ANP32B/HMGA1/CENPO/TP53/ITGB3BP/POLE3/HMGA2/CENPU/SUV39H2/HMGB2/CENPN/CENPV/CHAF1A/CENPX/SMARCC1/RUVBL1/NPM1/NAP1L1/CENPP/NOC2L/IPO4/CENPW	41	HUH7.5 5 days downregulated DEGs
GO:0033238	regulation of cellular amine metabolic process	22/1480	81/18866	1.68059e-07	3.82151e-06	3.24965e-06	PSMC4/PSMC5/PSMA3/PSMC1/PSME2/PSMA7/PSMD7/PSMD3/PSMD11/PSMD14/ODC1/PSMB2/PSME3/PSMB7/PSMB6/PSMA5/NR4A2/PSMB4/PSMD6/HPRT1/PSMC3/PSMD12	22	HUH7.5 5 days downregulated DEGs
GO:0031124	mRNA 3'-end processing	25/1480	101/18866	1.7915e-07	4.05608e-06	3.44912e-06	THOC3/PABPC1/SNRPA/THOC1/THOC5/CSTF2/MAGOHB/SRSF9/SRSF3/CPSF3/CCNB1/SRSF1/PNPT1/EIF4A3/POLR2D/SSU72/CPSF4/SRSF2/MAGOH/THOC7/AHCYL1/CSTF3/ALYREF/RNPS1/RBM8A	25	HUH7.5 5 days downregulated DEGs
GO:0043620	regulation of DNA-templated transcription in response to stress	27/1480	115/18866	1.88281e-07	4.24443e-06	3.60928e-06	PSMC4/HSPA5/PSMC5/PSMA3/PSMC1/PSME2/PSMA7/PSMD7/PSMD3/PSMD11/PSMD14/PSMB2/KLF2/EPO/PSME3/PSMB7/TP53/PSMB6/PSMA5/RPS27A/CHEK1/PSMB4/PSMD6/PSMC3/TCIM/PSMD12/UBA52	27	HUH7.5 5 days downregulated DEGs
GO:2001252	positive regulation of chromosome organization	36/1480	182/18866	2.01737e-07	4.52825e-06	3.85063e-06	KDM1A/MRE11/XRCC5/DNMT3B/SSBP1/KAT2A/CCT4/SFPQ/NEK2/TCP1/DLGAP5/TRIM28/DKC1/CCNB1/HNRNPA1/CCT7/HNRNPD/WDR61/TP53/NAF1/GTF2H2/CCT6A/CCT5/HNRNPU/CCT8/AUTS2/CCT3/GNL3/CCT2/CDT1/FEN1/MECP2/ATR/AURKB/RUVBL2/WDR5	36	HUH7.5 5 days downregulated DEGs
GO:0070200	establishment of protein localization to telomere	10/1480	18/18866	2.08853e-07	4.66796e-06	3.96943e-06	CCT4/TCP1/DKC1/CCT7/CCT6A/CCT5/CCT8/CCT3/CCT2/ATR	10	HUH7.5 5 days downregulated DEGs
GO:0043618	regulation of transcription from RNA polymerase II promoter in response to stress	26/1480	109/18866	2.26035e-07	5.03048e-06	4.27771e-06	PSMC4/HSPA5/PSMC5/PSMA3/PSMC1/PSME2/PSMA7/PSMD7/PSMD3/PSMD11/PSMD14/PSMB2/KLF2/EPO/PSME3/PSMB7/TP53/PSMB6/PSMA5/RPS27A/CHEK1/PSMB4/PSMD6/PSMC3/PSMD12/UBA52	26	HUH7.5 5 days downregulated DEGs
GO:0006354	DNA-templated transcription, elongation	27/1480	116/18866	2.2728e-07	5.03675e-06	4.28304e-06	POLR1A/THOC1/SUPT16H/POLR2E/THOC5/EZH2/ELP4/TCERG1/POLR1G/ENY2/POLR1B/ELOF1/POLR1E/WDR61/TAF1A/POLR2D/EAF2/GTF2H2/SSRP1/HNRNPU/WDR43/TAF1D/POLR1C/POLR2L/ALYREF/GTF2F2/HMGN1	27	HUH7.5 5 days downregulated DEGs
GO:0051973	positive regulation of telomerase activity	14/1480	36/18866	2.29842e-07	5.07204e-06	4.31304e-06	XRCC5/HSP90AA1/HSP90AB1/PTGES3/CCT4/NEK2/TCP1/DKC1/MYC/HNRNPD/NVL/NAF1/CCT2/AURKB	14	HUH7.5 5 days downregulated DEGs
GO:0001666	response to hypoxia	57/1480	359/18866	2.41182e-07	5.29993e-06	4.50684e-06	CD38/PSMC4/PDK3/ENO1/PSMC5/DNMT3B/PSMA3/PSMC1/PSME2/PSMA7/AHCY/SUV39H1/PGK1/PSMD7/TBL2/PSMD3/SLC6A4/PSMD11/PSMD14/SLC2A1/TGFB3/PSMB2/EPO/PSME3/RAMP2/CCNB1/LDHA/HILPDA/SLC2A8/PSMB7/MYC/TP53/PSMB6/PSMA5/ADAM15/RPS27A/HSPD1/CCNA2/HYOU1/PDK1/SUV39H2/NR4A2/PSMB4/HK2/PSMD6/PSMC3/HSP90B1/MECP2/IRAK1/EIF4EBP1/LONP1/PSMD12/OPA1/ANG/PHB2/UBA52/ADSL	57	HUH7.5 5 days downregulated DEGs
GO:0044106	cellular amine metabolic process	29/1480	131/18866	2.58962e-07	5.66683e-06	4.81883e-06	PSMC4/PSMC5/SMOX/PSMA3/PSMC1/PSME2/PSMA7/PSMD7/GCDH/PSMD3/PSMD11/AADAT/CHKA/PSMD14/ODC1/SRM/AMD1/PSMB2/PSME3/PSMB7/PSMB6/PSMA5/NR4A2/PSMB4/PSMD6/HPRT1/PSMC3/MECP2/PSMD12	29	HUH7.5 5 days downregulated DEGs
GO:0030261	chromosome condensation	16/1480	47/18866	2.75266e-07	5.99851e-06	5.10088e-06	NCAPD2/NCAPG/TENT4A/SMC4/NCAPH/TOP2A/H3-3B/CCNB1/CDCA5/NCAPG2/INCENP/HMGA2/NCAPD3/DFFB/CDK1/BANF1	16	HUH7.5 5 days downregulated DEGs
GO:0071456	cellular response to hypoxia	39/1480	208/18866	2.77272e-07	6.01714e-06	5.11672e-06	PSMC4/PDK3/ENO1/PSMC5/PSMA3/PSMC1/PSME2/PSMA7/SUV39H1/PGK1/PSMD7/TBL2/PSMD3/PSMD11/PSMD14/PSMB2/EPO/PSME3/CCNB1/HILPDA/PSMB7/MYC/TP53/PSMB6/PSMA5/RPS27A/CCNA2/HYOU1/PDK1/SUV39H2/PSMB4/PSMD6/PSMC3/IRAK1/EIF4EBP1/PSMD12/OPA1/PHB2/UBA52	39	HUH7.5 5 days downregulated DEGs
GO:0043044	ATP-dependent chromatin remodeling	23/1480	90/18866	2.96662e-07	6.41134e-06	5.45193e-06	HNRNPC/ACTR5/RBBP7/CENPI/CENPT/OIP5/CENPA/CENPK/HJURP/NASP/MBD2/CENPO/ITGB3BP/ANP32E/CENPU/CENPN/CENPX/SMARCC1/RUVBL1/NPM1/PTMA/CENPP/CENPW	23	HUH7.5 5 days downregulated DEGs
GO:0002478	antigen processing and presentation of exogenous peptide antigen	35/1480	177/18866	2.98933e-07	6.43384e-06	5.47106e-06	PSMC4/KIF22/PSMC5/KIF4A/SNAP23/PSMA3/PSMC1/PSME2/PSMA7/PSMD7/PSMD3/PSMD11/PSMD14/PSMB2/CANX/AP1M2/PSME3/PSMB7/CTSV/KIF23/KIF11/CENPE/PSMB6/KIF2C/PSMA5/ARF1/DYNC1LI1/PSMB4/PSMD6/KIF15/PSMC3/PDIA3/SPTBN2/CALR/PSMD12	35	HUH7.5 5 days downregulated DEGs
GO:0090307	mitotic spindle assembly	19/1480	65/18866	3.30536e-07	7.08484e-06	6.02465e-06	SMC1A/TPX2/BIRC5/KIF4A/BCCIP/KPNB1/CDC20/NEK2/MSTO1/KIF23/KIF11/HNRNPU/PLK1/AURKB/RCC1/CHEK2/DRG1/FLNA/KIFC1	19	HUH7.5 5 days downregulated DEGs
GO:0042451	purine nucleoside biosynthetic process	11/1480	23/18866	3.72782e-07	7.89332e-06	6.71214e-06	PRTFDC1/NME4/IMPDH1/AMD1/ADK/GMPS/HPRT1/IMPDH2/APRT/NME1/NME2	11	HUH7.5 5 days downregulated DEGs
GO:0042455	ribonucleoside biosynthetic process	11/1480	23/18866	3.72782e-07	7.89332e-06	6.71214e-06	PRTFDC1/NME4/IMPDH1/AMD1/ADK/GMPS/HPRT1/IMPDH2/APRT/NME1/NME2	11	HUH7.5 5 days downregulated DEGs
GO:0046129	purine ribonucleoside biosynthetic process	11/1480	23/18866	3.72782e-07	7.89332e-06	6.71214e-06	PRTFDC1/NME4/IMPDH1/AMD1/ADK/GMPS/HPRT1/IMPDH2/APRT/NME1/NME2	11	HUH7.5 5 days downregulated DEGs
GO:0031497	chromatin assembly	37/1480	195/18866	4.09155e-07	8.62856e-06	7.33736e-06	MCM2/SUV39H1/RBBP7/CENPI/CENPT/OIP5/ASF1B/GRWD1/CENPA/SET/CENPK/HJURP/HAT1/TRIM28/H3-3B/NASP/MBD2/ANP32B/HMGA1/CENPO/TP53/ITGB3BP/POLE3/HMGA2/CENPU/HMGB2/CENPN/CENPV/CHAF1A/CENPX/RUVBL1/NPM1/NAP1L1/CENPP/NOC2L/IPO4/CENPW	37	HUH7.5 5 days downregulated DEGs
GO:0006360	transcription by RNA polymerase I	19/1480	66/18866	4.30266e-07	9.03732e-06	7.68495e-06	DHX33/POLR1A/TCOF1/POLR2E/NCL/WDR75/POLR1G/HEATR1/POLR1B/NOL11/POLR1E/TAF1A/GTF2H2/WDR43/TAF1D/MARS1/POLR1C/POLR2L/FLNA	19	HUH7.5 5 days downregulated DEGs
GO:0002474	antigen processing and presentation of peptide antigen via MHC class I	24/1480	99/18866	4.74833e-07	9.9335e-06	8.44702e-06	PSMC4/PSMC5/SNAP23/PSMA3/PSMC1/PSME2/PSMA7/PSMD7/PSMD3/PSMD11/PSMD14/IDE/PSMB2/CANX/PSME3/PSMB7/PSMB6/PSMA5/PSMB4/PSMD6/PSMC3/PDIA3/CALR/PSMD12	24	HUH7.5 5 days downregulated DEGs
GO:0070482	response to oxygen levels	60/1480	396/18866	6.04271e-07	1.2591e-05	1.07068e-05	CD38/PSMC4/PDK3/ENO1/PSMC5/DNMT3B/PSMA3/PSMC1/PSME2/PSMA7/AHCY/SUV39H1/PGK1/PSMD7/TBL2/PSMD3/SLC6A4/PSMD11/PSMD14/SLC2A1/TGFB3/PSMB2/EPO/PSME3/RAMP2/CCNB1/LDHA/HILPDA/CDK4/SLC2A8/PSMB7/MYC/POLG/TP53/PSMB6/PSMA5/ADAM15/RPS27A/HSPD1/CCNA2/HYOU1/PDK1/SUV39H2/NR4A2/PSMB4/HK2/PSMD6/PSMC3/HSP90B1/MECP2/IRAK1/ATP6V0A2/EIF4EBP1/LONP1/PSMD12/OPA1/ANG/PHB2/UBA52/ADSL	60	HUH7.5 5 days downregulated DEGs
GO:0034728	nucleosome organization	35/1480	183/18866	6.86172e-07	1.42408e-05	1.21098e-05	MCM2/SMARCD3/SUPT16H/RBBP7/CENPI/CENPT/OIP5/ASF1B/GRWD1/CENPA/SET/CENPK/HJURP/HAT1/H3-3B/NASP/ANP32B/HMGA1/CENPO/ITGB3BP/ANP32E/POLE3/CENPU/HMGB2/CENPN/CHAF1A/CENPX/SMARCC1/RUVBL1/NPM1/NAP1L1/PTMA/CENPP/IPO4/CENPW	35	HUH7.5 5 days downregulated DEGs
GO:0036293	response to decreased oxygen levels	57/1480	371/18866	7.27661e-07	1.50422e-05	1.27912e-05	CD38/PSMC4/PDK3/ENO1/PSMC5/DNMT3B/PSMA3/PSMC1/PSME2/PSMA7/AHCY/SUV39H1/PGK1/PSMD7/TBL2/PSMD3/SLC6A4/PSMD11/PSMD14/SLC2A1/TGFB3/PSMB2/EPO/PSME3/RAMP2/CCNB1/LDHA/HILPDA/SLC2A8/PSMB7/MYC/TP53/PSMB6/PSMA5/ADAM15/RPS27A/HSPD1/CCNA2/HYOU1/PDK1/SUV39H2/NR4A2/PSMB4/HK2/PSMD6/PSMC3/HSP90B1/MECP2/IRAK1/EIF4EBP1/LONP1/PSMD12/OPA1/ANG/PHB2/UBA52/ADSL	57	HUH7.5 5 days downregulated DEGs
GO:0001732	formation of cytoplasmic translation initiation complex	9/1480	16/18866	7.57029e-07	1.55877e-05	1.32551e-05	EIF3I/EIF5/EIF3J/EIF3E/EIF3B/EIF2S2/EIF3M/EIF3F/EIF3K	9	HUH7.5 5 days downregulated DEGs
GO:0009168	purine ribonucleoside monophosphate biosynthetic process	10/1480	20/18866	7.61866e-07	1.56257e-05	1.32874e-05	IMPDH1/PAICS/PPAT/ADK/GMPS/HPRT1/IMPDH2/PFAS/APRT/ADSL	10	HUH7.5 5 days downregulated DEGs
GO:0008608	attachment of spindle microtubules to kinetochore	13/1480	34/18866	7.84539e-07	1.60279e-05	1.36294e-05	MAD1L1/SPAG5/SEH1L/ECT2/NEK2/KNSTRN/CCNB1/CENPE/KIF2C/NUF2/HNRNPU/CDT1/AURKB	13	HUH7.5 5 days downregulated DEGs
GO:0019884	antigen processing and presentation of exogenous antigen	35/1480	185/18866	8.95785e-07	1.82294e-05	1.55015e-05	PSMC4/KIF22/PSMC5/KIF4A/SNAP23/PSMA3/PSMC1/PSME2/PSMA7/PSMD7/PSMD3/PSMD11/PSMD14/PSMB2/CANX/AP1M2/PSME3/PSMB7/CTSV/KIF23/KIF11/CENPE/PSMB6/KIF2C/PSMA5/ARF1/DYNC1LI1/PSMB4/PSMD6/KIF15/PSMC3/PDIA3/SPTBN2/CALR/PSMD12	35	HUH7.5 5 days downregulated DEGs
GO:0036294	cellular response to decreased oxygen levels	39/1480	218/18866	9.63247e-07	1.95263e-05	1.66043e-05	PSMC4/PDK3/ENO1/PSMC5/PSMA3/PSMC1/PSME2/PSMA7/SUV39H1/PGK1/PSMD7/TBL2/PSMD3/PSMD11/PSMD14/PSMB2/EPO/PSME3/CCNB1/HILPDA/PSMB7/MYC/TP53/PSMB6/PSMA5/RPS27A/CCNA2/HYOU1/PDK1/SUV39H2/PSMB4/PSMD6/PSMC3/IRAK1/EIF4EBP1/PSMD12/OPA1/PHB2/UBA52	39	HUH7.5 5 days downregulated DEGs
GO:0007062	sister chromatid cohesion	18/1480	63/18866	9.75083e-07	1.96899e-05	1.67435e-05	MRE11/SMC1A/KIF22/NAA10/TENT4A/SFPQ/CDC20/NAA50/DSCC1/CDCA5/BUB1B/SGO2/PLK1/FEN1/BUB1/HASPIN/MCMBP/PHB2	18	HUH7.5 5 days downregulated DEGs
GO:0071453	cellular response to oxygen levels	41/1480	235/18866	1.00973e-06	2.03112e-05	1.72718e-05	PSMC4/PDK3/ENO1/PSMC5/DNMT3B/PSMA3/PSMC1/PSME2/PSMA7/SUV39H1/PGK1/PSMD7/TBL2/PSMD3/PSMD11/PSMD14/PSMB2/EPO/PSME3/CCNB1/HILPDA/PSMB7/MYC/TP53/PSMB6/PSMA5/RPS27A/CCNA2/HYOU1/PDK1/SUV39H2/PSMB4/PSMD6/PSMC3/IRAK1/ATP6V0A2/EIF4EBP1/PSMD12/OPA1/PHB2/UBA52	41	HUH7.5 5 days downregulated DEGs
GO:0048002	antigen processing and presentation of peptide antigen	36/1480	194/18866	1.01806e-06	2.04002e-05	1.73474e-05	PSMC4/KIF22/PSMC5/KIF4A/SNAP23/PSMA3/PSMC1/PSME2/PSMA7/PSMD7/PSMD3/PSMD11/PSMD14/IDE/PSMB2/CANX/AP1M2/PSME3/PSMB7/CTSV/KIF23/KIF11/CENPE/PSMB6/KIF2C/PSMA5/ARF1/DYNC1LI1/PSMB4/PSMD6/KIF15/PSMC3/PDIA3/SPTBN2/CALR/PSMD12	36	HUH7.5 5 days downregulated DEGs
GO:0045740	positive regulation of DNA replication	14/1480	40/18866	1.04201e-06	2.08004e-05	1.76878e-05	DBF4/CACYBP/CDK2/E2F8/DHX9/DNA2/DBF4B/STOML2/E2F7/CDT1/CDK1/HRAS/ATAD5/FAF1	14	HUH7.5 5 days downregulated DEGs
GO:0009308	amine metabolic process	29/1480	140/18866	1.12444e-06	2.23606e-05	1.90145e-05	PSMC4/PSMC5/SMOX/PSMA3/PSMC1/PSME2/PSMA7/PSMD7/GCDH/PSMD3/PSMD11/AADAT/CHKA/PSMD14/ODC1/SRM/AMD1/PSMB2/PSME3/PSMB7/PSMB6/PSMA5/NR4A2/PSMB4/PSMD6/HPRT1/PSMC3/MECP2/PSMD12	29	HUH7.5 5 days downregulated DEGs
GO:0000291	nuclear-transcribed mRNA catabolic process, exonucleolytic	13/1480	35/18866	1.15869e-06	2.29543e-05	1.95193e-05	EXOSC7/EXOSC5/EXOSC3/DCPS/EXOSC8/LSM7/LSM4/EXOSC2/WDR61/DIS3L2/LSM6/LSM3/EXOSC1	13	HUH7.5 5 days downregulated DEGs
GO:0000959	mitochondrial RNA metabolic process	15/1480	46/18866	1.21717e-06	2.40219e-05	2.04272e-05	METTL4/TWNK/DARS2/SLIRP/TBRG4/PNPT1/LRPPRC/YARS2/PPARGC1B/TFB2M/TRMT61B/PUS1/FASTKD5/CHCHD10/MRPL12	15	HUH7.5 5 days downregulated DEGs
GO:0009116	nucleoside metabolic process	24/1480	104/18866	1.23983e-06	2.43771e-05	2.07293e-05	CAD/PRTFDC1/ERH/AHCY/CDADC1/DHODH/NME4/IMPDH1/AMD1/PPAT/RAN/PEMT/UCK2/PRPS1/ADK/GMPS/HPRT1/DTYMK/IMPDH2/UPP1/OPA1/APRT/NME1/NME2	24	HUH7.5 5 days downregulated DEGs
GO:0090329	regulation of DNA-dependent DNA replication	16/1480	52/18866	1.3028e-06	2.55193e-05	2.17005e-05	DBF4/TIPIN/METTL4/RFC5/FBXO5/CDK2/E2F8/RFC3/DSCC1/TICRR/DBF4B/RFC4/STOML2/E2F7/CDT1/CHEK2	16	HUH7.5 5 days downregulated DEGs
GO:0010639	negative regulation of organelle organization	61/1480	416/18866	1.49584e-06	2.89845e-05	2.46472e-05	MAD1L1/FKBP4/KDM1A/SLC25A5/TMSB10/SPDL1/TRIP13/MCM2/XRCC5/ZW10/DNMT3B/TPX2/HNRNPC/NAA10/PPIF/KAT2A/TBC1D30/FBXO5/TTK/CDC20/NEK2/CENPF/SET/XRCC3/TOP2A/H3-3B/KANK4/CCNB1/NAT10/HNRNPA1/HMGA1/RDX/TCHP/PIF1/KATNB1/TP53/TBCD/PARP1/TMEFF2/DYNC1LI1/CHEK1/HNRNPU/BUB1B/CCNF/MAD2L1/PTTG1/FXN/PLK1/CDT1/PRELID1/BUB1/SPTBN2/PARL/TMEM39A/AURKB/NPM1/NOC2L/WDR5/OPA1/PAM16/PINX1	61	HUH7.5 5 days downregulated DEGs
GO:0000076	DNA replication checkpoint	9/1480	17/18866	1.49633e-06	2.89845e-05	2.46472e-05	TIPIN/ORC1/CLSPN/CDC45/CDC6/DNA2/TICRR/NAE1/CDT1	9	HUH7.5 5 days downregulated DEGs
GO:0051382	kinetochore assembly	9/1480	17/18866	1.49633e-06	2.89845e-05	2.46472e-05	CENPT/CENPA/CENPF/CENPK/DLGAP5/CENPE/CENPN/CENPX/CENPW	9	HUH7.5 5 days downregulated DEGs
GO:1900180	regulation of protein localization to nucleus	27/1480	127/18866	1.53622e-06	2.96473e-05	2.52108e-05	IPO5/POLR1A/HSP90AB1/FERMT1/NUTF2/BYSL/ECT2/CCT4/TCP1/TRIM28/DKC1/RAN/CCT7/NUP54/NVL/PARP1/CCT6A/CCT5/CCT8/CCT3/NOLC1/CCT2/PLK1/CDK1/FLNA/PINX1/RASSF5	27	HUH7.5 5 days downregulated DEGs
GO:0009113	purine nucleobase biosynthetic process	7/1480	10/18866	1.75163e-06	3.34344e-05	2.84312e-05	PAICS/PPAT/PRPS1/GMPS/HPRT1/SHMT2/APRT	7	HUH7.5 5 days downregulated DEGs
GO:0090070	positive regulation of ribosome biogenesis	7/1480	10/18866	1.75163e-06	3.34344e-05	2.84312e-05	BUD23/DIMT1/WDR75/HEATR1/RIOK1/WDR43/TRMT112	7	HUH7.5 5 days downregulated DEGs
GO:2000234	positive regulation of rRNA processing	7/1480	10/18866	1.75163e-06	3.34344e-05	2.84312e-05	BUD23/DIMT1/WDR75/HEATR1/RIOK1/WDR43/TRMT112	7	HUH7.5 5 days downregulated DEGs
GO:0000077	DNA damage checkpoint	30/1480	151/18866	1.8544e-06	3.52674e-05	2.99899e-05	MRE11/TIPIN/THOC1/AURKA/CLSPN/MSH2/THOC5/PRPF19/CDK2/PRMT1/E2F8/STK33/CCNB1/MDC1/TICRR/TP53/CARM1/CHEK1/HMGA2/CDC25C/RPL26/ATRIP/E2F7/PLK1/RFWD3/CDK1/ATR/CHEK2/RPS27L/TFDP1	30	HUH7.5 5 days downregulated DEGs
GO:0045727	positive regulation of translation	28/1480	136/18866	1.94352e-06	3.68282e-05	3.13171e-05	PABPC1/RBM3/EIF3E/HNRNPL/C1QBP/RPL5/EIF5A/NAT10/CDK4/DHX9/UQCC2/HNRNPD/EIF4A3/POLR2D/CDC123/RMND1/USP16/RPL30/RPL26/RPUSD4/METTL3/EEF2/RPS9/NPM1/RPS27L/RPS4X/EIF6/EIF5AL1	28	HUH7.5 5 days downregulated DEGs
GO:0031146	SCF-dependent proteasomal ubiquitin-dependent protein catabolic process	22/1480	93/18866	2.19201e-06	4.1387e-05	3.51937e-05	PSMC4/PSMC5/PSMA3/PSMC1/PSME2/PSMA7/PSMD7/PSMD3/PSMD11/PSMD14/PSMB2/PSME3/PSMB7/PSMB6/PSMA5/SKP2/PSMB4/CCNF/PSMD6/PSMC3/CUL5/PSMD12	22	HUH7.5 5 days downregulated DEGs
GO:0061077	chaperone-mediated protein folding	17/1480	60/18866	2.20873e-06	4.15527e-05	3.53346e-05	FKBP4/HSPA5/PDCD5/HSPA8/PTGES3/HSPA9/HSPE1/HSPH1/TRAP1/DNAJB5/PDIA4/CCT2/PPIB/CRTAP/DNAJC24/PPID/HSPA14	17	HUH7.5 5 days downregulated DEGs
GO:0009127	purine nucleoside monophosphate biosynthetic process	10/1480	22/18866	2.30425e-06	4.31944e-05	3.67307e-05	IMPDH1/PAICS/PPAT/ADK/GMPS/HPRT1/IMPDH2/PFAS/APRT/ADSL	10	HUH7.5 5 days downregulated DEGs
GO:0051031	tRNA transport	13/1480	37/18866	2.40983e-06	4.50122e-05	3.82764e-05	NDC1/YBX1/NUP37/SEH1L/NUP188/NUP93/NUP107/NUP85/RAN/SSB/NUP54/NUP35/NOL6	13	HUH7.5 5 days downregulated DEGs
GO:1900182	positive regulation of protein localization to nucleus	20/1480	80/18866	2.51729e-06	4.68521e-05	3.9841e-05	IPO5/HSP90AB1/NUTF2/ECT2/CCT4/TCP1/TRIM28/DKC1/RAN/CCT7/PARP1/CCT6A/CCT5/CCT8/CCT3/CCT2/PLK1/CDK1/FLNA/PINX1	20	HUH7.5 5 days downregulated DEGs
GO:0044773	mitotic DNA damage checkpoint	23/1480	101/18866	2.6197e-06	4.85851e-05	4.13147e-05	MRE11/TIPIN/AURKA/CLSPN/MSH2/CDK2/PRMT1/E2F8/STK33/CCNB1/MDC1/TICRR/TP53/CARM1/HMGA2/CDC25C/RPL26/E2F7/RFWD3/CDK1/CHEK2/RPS27L/TFDP1	23	HUH7.5 5 days downregulated DEGs
GO:0070199	establishment of protein localization to chromosome	11/1480	27/18866	2.67849e-06	4.94999e-05	4.20926e-05	CCT4/TCP1/DKC1/CCT7/CCT6A/CCT5/CCT8/CCT3/CCT2/ATR/RUVBL2	11	HUH7.5 5 days downregulated DEGs
GO:1902570	protein localization to nucleolus	8/1480	14/18866	2.75223e-06	5.06837e-05	4.30992e-05	POLR1A/BYSL/RAN/NVL/RRS1/RPF2/NOL8/PINX1	8	HUH7.5 5 days downregulated DEGs
GO:0046112	nucleobase biosynthetic process	9/1480	18/18866	2.78381e-06	5.10854e-05	4.34408e-05	CAD/DHODH/PAICS/PPAT/PRPS1/GMPS/HPRT1/SHMT2/APRT	9	HUH7.5 5 days downregulated DEGs
GO:0046390	ribose phosphate biosynthetic process	35/1480	194/18866	2.79952e-06	5.1194e-05	4.35332e-05	MPC1/PDK3/ENO1/CAD/GSTZ1/DHODH/NME4/GCDH/IMPDH1/PAICS/PPAT/ADCY3/UCK2/PARP1/PRPS1/ALDOA/DLAT/PDK1/ATP5MC3/ADK/ATP5MC1/G6PD/GMPS/TKT/STOML2/HPRT1/IMPDH2/PFAS/CYC1/UPP1/APRT/UQCC3/NME1/ADSL/NME2	35	HUH7.5 5 days downregulated DEGs
GO:0097064	ncRNA export from nucleus	13/1480	38/18866	3.40079e-06	6.19727e-05	5.26989e-05	NDC1/NUP37/SEH1L/NUP188/NUP93/NUP107/NUP85/RAN/SSB/NUP54/NUP35/NOL6/NPM1	13	HUH7.5 5 days downregulated DEGs
GO:0009141	nucleoside triphosphate metabolic process	24/1480	110/18866	3.57333e-06	6.48907e-05	5.51803e-05	ENO1/CAD/NME4/NUDT1/IMPDH1/ITPA/RAN/NUDT15/UCK2/PARP1/ALDOA/ATP5MC3/ADK/ATP5MC1/STOML2/DTYMK/TYMS/IMPDH2/CYC1/DCTPP1/OPA1/UQCC3/NME1/NME2	24	HUH7.5 5 days downregulated DEGs
GO:0043484	regulation of RNA splicing	30/1480	156/18866	3.7332e-06	6.75593e-05	5.74495e-05	PTBP1/DAZAP1/METTL4/RBM3/HNRNPL/C1QBP/HSPA8/PRPF19/RPS13/SRSF9/SRSF3/NCL/PRDX6/RBM38/RBM17/HNRNPA1/SRSF1/TRA2B/RBMX/HNRNPU/AFF2/RRP1B/SRSF2/MAGOH/SF1/HNRNPH1/RPS26/RNPS1/RBM12/RBM8A	30	HUH7.5 5 days downregulated DEGs
GO:0002244	hematopoietic progenitor cell differentiation	32/1480	172/18866	3.76201e-06	6.78458e-05	5.76932e-05	ANLN/PSMC4/KITLG/TCF3/XRCC5/PSMC5/PUS7/PSMA3/PSMC1/PSME2/PSMA7/PSMD7/PSMD3/PSMD11/HSPA9/PSMD14/PSMB2/PSME3/TOP2A/PSMB7/TP53/PSMB6/PSMA5/RUNX1/PSMB4/PSMD6/METTL3/PSMC3/EEF2/PYGO1/RRS1/PSMD12	32	HUH7.5 5 days downregulated DEGs
GO:0006400	tRNA modification	21/1480	89/18866	3.8722e-06	6.94396e-05	5.90485e-05	METTL1/AARS1/PUS7/TRMT1/TRDMT1/ELP4/ANKRD16/NAT10/SSB/DUS3L/TPRKB/QTRT2/WDR4/TRMT61A/DUS2/TRMT61B/TRMT112/CTU2/PUS1/ADAT2/QTRT1	21	HUH7.5 5 days downregulated DEGs
GO:0009303	rRNA transcription	12/1480	33/18866	3.89021e-06	6.94396e-05	5.90485e-05	TCOF1/NPM3/NCL/POLR1G/GTF3A/POLR1B/NOL11/POLR1E/TP53/NIFK/MARS1/ANG	12	HUH7.5 5 days downregulated DEGs
GO:0043928	exonucleolytic catabolism of deadenylated mRNA	12/1480	33/18866	3.89021e-06	6.94396e-05	5.90485e-05	EXOSC7/EXOSC5/EXOSC3/DCPS/EXOSC8/LSM7/LSM4/EXOSC2/WDR61/LSM6/LSM3/EXOSC1	12	HUH7.5 5 days downregulated DEGs
GO:2000736	regulation of stem cell differentiation	25/1480	118/18866	3.95595e-06	7.03729e-05	5.98421e-05	PSMC4/TCF3/PSMC5/PUS7/PSMA3/PSMC1/PSME2/PSMA7/PSMD7/PSMD3/PSMD11/HSPA9/PSMD14/PSMB2/PSME3/PSMB7/PSMB6/PSMA5/HNRNPU/RUNX1/PSMB4/PSMD6/METTL3/PSMC3/PSMD12	25	HUH7.5 5 days downregulated DEGs
GO:0031167	rRNA methylation	11/1480	28/18866	4.09924e-06	7.26747e-05	6.17994e-05	BUD23/DIMT1/FBL/FTSJ3/NOP2/MRM2/EMG1/TFB2M/TRMT61B/TRMT112/MRM1	11	HUH7.5 5 days downregulated DEGs
GO:0007006	mitochondrial membrane organization	28/1480	142/18866	4.70824e-06	8.31896e-05	7.07409e-05	SLC25A5/DNAJC11/BID/HSP90AA1/TOMM22/SAMM50/TIMM9/PDCD5/TIMM50/CHCHD3/PPIF/HSPA9/ROMO1/YWHAQ/TIMM10/NMT1/TP53/ATP5MC3/ATP5MC1/HK2/CHCHD6/CALM3/APOO/CIBAR1/TFDP1/OPA1/UQCC3/CHCHD10	28	HUH7.5 5 days downregulated DEGs
GO:0006270	DNA replication initiation	13/1480	39/18866	4.73628e-06	8.34032e-05	7.09225e-05	MCM10/MCM2/ORC1/CDC45/CDC6/POLA1/MCM4/CCNE1/CDK2/TICRR/POLE3/MCM7/CDT1	13	HUH7.5 5 days downregulated DEGs
GO:0009161	ribonucleoside monophosphate metabolic process	15/1480	51/18866	5.2163e-06	9.15477e-05	7.78483e-05	CAD/DHODH/IMPDH1/PAICS/PPAT/UCK2/PRPS1/ADK/GMPS/HPRT1/IMPDH2/PFAS/UPP1/APRT/ADSL	15	HUH7.5 5 days downregulated DEGs
GO:0051315	attachment of mitotic spindle microtubules to kinetochore	8/1480	15/18866	5.49067e-06	9.60409e-05	8.16691e-05	MAD1L1/SEH1L/CENPE/KIF2C/NUF2/HNRNPU/CDT1/AURKB	8	HUH7.5 5 days downregulated DEGs
GO:0006409	tRNA export from nucleus	12/1480	34/18866	5.58421e-06	9.70281e-05	8.25085e-05	NDC1/NUP37/SEH1L/NUP188/NUP93/NUP107/NUP85/RAN/SSB/NUP54/NUP35/NOL6	12	HUH7.5 5 days downregulated DEGs
GO:0071431	tRNA-containing ribonucleoprotein complex export from nucleus	12/1480	34/18866	5.58421e-06	9.70281e-05	8.25085e-05	NDC1/NUP37/SEH1L/NUP188/NUP93/NUP107/NUP85/RAN/SSB/NUP54/NUP35/NOL6	12	HUH7.5 5 days downregulated DEGs
GO:1904666	regulation of ubiquitin protein ligase activity	10/1480	24/18866	6.04044e-06	0.000104608	8.89539e-05	UBE2S/FBXO5/CDC20/RPL5/RPL23/RPL11/MAD2L1/PLK1/RPS7/UBE2C	10	HUH7.5 5 days downregulated DEGs
GO:0031647	regulation of protein stability	46/1480	296/18866	6.14021e-06	0.000105985	9.01247e-05	CCDC88C/USP13/HSP90AA1/AURKA/HSP90AB1/GTPBP4/KAT2A/WFS1/HSPA8/PTGES3/GAPDH/CCT4/TCP1/RPL5/TRIM24/RPL23/MCM8/NCLN/CCT7/TP53/RPL11/HSPD1/CCT6A/CCT5/CCT8/CCT3/NAA15/SUGT1/CCT2/STXBP4/PPIB/PLK1/PHB/CRTAP/RPS7/CPN2/CALR/PRKRA/CHEK2/TAF9B/FLNA/SERF1A/SERF1B/PHB2/HYPK/PINX1	46	HUH7.5 5 days downregulated DEGs
GO:0007007	inner mitochondrial membrane organization	15/1480	52/18866	6.80285e-06	0.000117036	9.95223e-05	DNAJC11/SAMM50/TIMM9/CHCHD3/HSPA9/ROMO1/TIMM10/ATP5MC3/ATP5MC1/CHCHD6/APOO/CIBAR1/OPA1/UQCC3/CHCHD10	15	HUH7.5 5 days downregulated DEGs
GO:0140013	meiotic nuclear division	32/1480	177/18866	7.03311e-06	0.000120601	0.000102554	MRE11/RAD51/NDC1/TRIP13/RAD54L/AURKA/CCNE1/FBXO5/TTK/SMC4/CDC20/NCAPH/MND1/CKS2/TOP2A/TEX15/SLC2A8/NUF2/INCENP/BUB1B/SGO2/PTTG1/PLK1/TERB2/BUB1/CENPX/PDE3A/CALR/GPR3/FANCA/FANCM/CATSPERZ	32	HUH7.5 5 days downregulated DEGs
GO:0006334	nucleosome assembly	28/1480	145/18866	7.15861e-06	0.000122351	0.000104042	MCM2/RBBP7/CENPI/CENPT/OIP5/ASF1B/GRWD1/CENPA/SET/CENPK/HJURP/HAT1/H3-3B/NASP/ANP32B/CENPO/ITGB3BP/CENPU/HMGB2/CENPN/CHAF1A/CENPX/RUVBL1/NPM1/NAP1L1/CENPP/IPO4/CENPW	28	HUH7.5 5 days downregulated DEGs
GO:0009112	nucleobase metabolic process	12/1480	35/18866	7.89319e-06	0.000134337	0.000114235	KDM1A/CAD/DHODH/PAICS/PPAT/PRPS1/GMPS/HPRT1/RRM1/TYMS/SHMT2/APRT	12	HUH7.5 5 days downregulated DEGs
GO:0009123	nucleoside monophosphate metabolic process	18/1480	72/18866	7.91126e-06	0.000134337	0.000114235	CAD/AK6/DHODH/IMPDH1/PAICS/PPAT/UCK2/PRPS1/ADK/GMPS/HPRT1/DTYMK/TYMS/IMPDH2/PFAS/UPP1/APRT/ADSL	18	HUH7.5 5 days downregulated DEGs
GO:0000724	double-strand break repair via homologous recombination	27/1480	138/18866	8.04726e-06	0.000136204	0.000115822	KDM1A/MRE11/RAD51/NUCKS1/MCM2/RAD54L/CDC45/MCM4/RAD51AP1/PSMD14/SFPQ/MCM8/XRCC3/AUNIP/GINS2/TEX15/RNF138/PARP1/MMS22L/GINS4/CHEK1/MCM7/RFWD3/FEN1/NSMCE1/FANCM/XRCC2	27	HUH7.5 5 days downregulated DEGs
GO:0045815	positive regulation of gene expression, epigenetic	16/1480	59/18866	8.15496e-06	0.000137582	0.000116994	POLR1A/POLR2E/KAT2A/POLR1G/POLR1B/ELOF1/MYBBP1A/POLR1E/HMGA1/TAF1A/CHEK1/DDX21/TAF1D/CDCA4/POLR1C/POLR2L	16	HUH7.5 5 days downregulated DEGs
GO:0070646	protein modification by small protein removal	46/1480	300/18866	8.80327e-06	0.000148042	0.000125889	CFTR/PSMC4/USP13/PSMC5/CLSPN/DESI1/PSMA3/PSMC1/PSME2/PSMA7/ACTR5/PSMD7/PSMD3/PSMD11/KAT2A/PSMD14/UCHL5/CDC20/UCHL3/ENY2/PSMB2/PSME3/PSMB7/MYC/COPS3/TP53/PSMB6/PSMA5/RPS27A/CCNA2/SKP2/OTUD6B/USP16/PSMB4/PSMD6/CDC25A/PSMC3/TAF10/COPS6/CDK1/EIF3F/RUVBL1/SHMT2/TAF9B/PSMD12/UBA52	46	HUH7.5 5 days downregulated DEGs
GO:1902751	positive regulation of cell cycle G2/M phase transition	11/1480	30/18866	9.00462e-06	0.000150943	0.000128355	SMARCD3/FBXO5/CCNB1/CDK4/CDC25C/DBF4B/CDC25A/MECP2/CDK1/ATAD5/NPM1	11	HUH7.5 5 days downregulated DEGs
GO:1901992	positive regulation of mitotic cell cycle phase transition	21/1480	94/18866	9.6832e-06	0.000161799	0.000137587	SMARCD3/CDC45/CDC6/FBXO5/DLGAP5/CCNB1/ANXA1/CDK4/RDX/CDCA5/ADAMTS1/CDC25C/DBF4B/CDC25A/CDT1/MECP2/CDK1/PLRG1/UBE2C/TFDP1/PHB2	21	HUH7.5 5 days downregulated DEGs
GO:0071478	cellular response to radiation	33/1480	188/18866	9.74086e-06	0.000162244	0.000137966	KDM1A/HSPA5/RAD51/NUCKS1/POLD3/XRCC5/ACTR5/EEF1D/METAP2/RAD51AP1/ECT2/EIF2S1/NMT1/MYC/TP53/PARP1/RHOB/CHEK1/HMGA2/RPL26/CDC25A/METTL3/PBK/POLH/PPID/HRAS/ATR/AURKB/NPM1/RUVBL2/CHEK2/NOC2L/CALM1	33	HUH7.5 5 days downregulated DEGs
GO:0000380	alternative mRNA splicing, via spliceosome	20/1480	87/18866	9.95296e-06	0.000165251	0.000140522	KDM1A/PTBP1/HNRNPM/HNRNPL/SRSF9/SRSF3/SFPQ/RBM17/HNRNPA1/DHX9/SRSF1/TRA2B/RBMX/HNRNPU/SRSF2/MAGOH/SF1/RSRC1/RNPS1/RBM8A	20	HUH7.5 5 days downregulated DEGs
GO:2000105	positive regulation of DNA-dependent DNA replication	7/1480	12/18866	1.00404e-05	0.000166175	0.000141308	DBF4/CDK2/E2F8/DBF4B/STOML2/E2F7/CDT1	7	HUH7.5 5 days downregulated DEGs
GO:0000478	endonucleolytic cleavage involved in rRNA processing	8/1480	16/18866	1.02243e-05	0.000168155	0.000142992	NOP14/UTP20/RPP40/TSR1/RPS21/RRS1/TBL3/BOP1	8	HUH7.5 5 days downregulated DEGs
GO:0000479	endonucleolytic cleavage of tricistronic rRNA transcript (SSU-rRNA, 5.8S rRNA, LSU-rRNA)	8/1480	16/18866	1.02243e-05	0.000168155	0.000142992	NOP14/UTP20/RPP40/TSR1/RPS21/RRS1/TBL3/BOP1	8	HUH7.5 5 days downregulated DEGs
GO:0000725	recombinational repair	27/1480	140/18866	1.06191e-05	0.000174101	0.000148048	KDM1A/MRE11/RAD51/NUCKS1/MCM2/RAD54L/CDC45/MCM4/RAD51AP1/PSMD14/SFPQ/MCM8/XRCC3/AUNIP/GINS2/TEX15/RNF138/PARP1/MMS22L/GINS4/CHEK1/MCM7/RFWD3/FEN1/NSMCE1/FANCM/XRCC2	27	HUH7.5 5 days downregulated DEGs
GO:0007098	centrosome cycle	25/1480	125/18866	1.15512e-05	0.000188202	0.000160039	TUBE1/AURKA/RANBP1/CEP152/KAT2A/ALMS1/NEK2/CDK2/STIL/XRCC3/CEP85/ODF2/HAUS2/KIF11/PLK4/CHEK1/SLC16A1/CCNF/PLK1/CDK1/CKAP5/NPM1/XRCC2/HAUS7/ARL2	25	HUH7.5 5 days downregulated DEGs
GO:0034605	cellular response to heat	25/1480	125/18866	1.15512e-05	0.000188202	0.000160039	FKBP4/NDC1/NUP37/HSP90AA1/SEH1L/NUP188/HSP90AB1/RBBP7/NUP93/DNAJC2/TFEC/HSPA8/PTGES3/NUP107/HSPH1/NUP85/EIF2S1/NUP54/POLR2D/HSPD1/NUP35/ATR/TCIM/IRAK1/AKT1S1	25	HUH7.5 5 days downregulated DEGs
GO:0090175	regulation of establishment of planar polarity	23/1480	110/18866	1.19537e-05	0.000194154	0.0001651	PSMC4/PSMC5/PSMA3/PSMC1/PSME2/PSMA7/PSMD7/DKK1/PSMD3/PSMD11/PSMD14/PSMB2/PSME3/PSMB7/NKD1/PSMB6/PSMA5/PSMB4/PSMD6/PSMC3/VANGL1/SAPCD2/PSMD12	23	HUH7.5 5 days downregulated DEGs
GO:0034644	cellular response to UV	19/1480	81/18866	1.21043e-05	0.000195992	0.000166663	KDM1A/POLD3/ACTR5/EIF2S1/MYC/TP53/PARP1/CHEK1/RPL26/CDC25A/METTL3/PBK/POLH/PPID/ATR/AURKB/NPM1/RUVBL2/NOC2L	19	HUH7.5 5 days downregulated DEGs
GO:0070498	interleukin-1-mediated signaling pathway	22/1480	103/18866	1.28734e-05	0.000207803	0.000176707	PSMC4/PSMC5/PSMA3/PSMC1/PSME2/PSMA7/PSMD7/PSMD3/PSMD11/PSMD14/PSMB2/PSME3/PSMB7/PSMB6/PSMA5/RPS27A/PSMB4/PSMD6/PSMC3/IRAK1/PSMD12/UBA52	22	HUH7.5 5 days downregulated DEGs
GO:0006606	protein import into nucleus	28/1480	150/18866	1.39354e-05	0.000224253	0.000190695	IPO5/IPO11/NUP188/HSP90AB1/FERMT1/NUTF2/NUP93/KPNB1/NUP107/ECT2/IPO13/CSE1L/NUP85/RPL23/TRIM28/RAN/NUP54/TP53/NUP35/NOLC1/CDK1/SIX2/KPNA2/IPO4/FLNA/IPO9/IPO7/PHB2	28	HUH7.5 5 days downregulated DEGs
GO:0019693	ribose phosphate metabolic process	59/1480	427/18866	1.43351e-05	0.000229977	0.000195563	NDC1/MPC1/ACSM2B/PDK3/ENO1/NUP37/CAD/SEH1L/NUP188/GSTZ1/PGK1/NUP93/DHODH/NME4/GPI/GCDH/IMPDH1/AADAT/NUP107/GAPDH/TPI1/NUP85/ITPA/PAICS/PPAT/RAN/LDHA/ADCY3/NUP54/UCK2/PARP1/PRPS1/ALDOA/DLAT/PDK1/RPIA/ATP5MC3/ADK/ATP5MC1/HK2/G6PD/NUP35/GMPS/TKT/STOML2/NUDT5/HPRT1/IMPDH2/PFAS/CYC1/UPP1/ACSM2A/OPA1/APRT/UQCC3/NME1/ADSL/EIF6/NME2	59	HUH7.5 5 days downregulated DEGs
GO:0036297	interstrand cross-link repair	15/1480	55/18866	1.44368e-05	0.000230901	0.000196348	RAD51/NUCKS1/UBE2T/RAD51AP1/MSH6/MCM8/XRCC3/RPS27A/ATRIP/RFWD3/CENPX/ATR/FANCA/FANCM/UBA52	15	HUH7.5 5 days downregulated DEGs
GO:0034250	positive regulation of cellular amide metabolic process	30/1480	167/18866	1.52964e-05	0.000243903	0.000207405	NSMAF/PABPC1/RBM3/EIF3E/HNRNPL/C1QBP/RPL5/EIF5A/NAT10/CDK4/DHX9/UQCC2/HNRNPD/EIF4A3/POLR2D/CDC123/RMND1/USP16/RPL30/RPL26/RPUSD4/METTL3/EEF2/RPS9/NPM1/RPS27L/RPS4X/RACK1/EIF6/EIF5AL1	30	HUH7.5 5 days downregulated DEGs
GO:0045931	positive regulation of mitotic cell cycle	30/1480	168/18866	1.72483e-05	0.00027419	0.00023316	SMARCD3/AURKA/CDC45/CDC6/RANBP1/FBXO5/XRCC3/DLGAP5/CCNB1/ANXA1/CDK4/RDX/KIF20B/DYNC1LI1/CDCA5/HNRNPU/ADAMTS1/CDC25C/DBF4B/CDC25A/MAD2L1/CDT1/MECP2/CDK1/PLRG1/UBE2C/AURKB/EIF4EBP1/TFDP1/PHB2	30	HUH7.5 5 days downregulated DEGs
GO:0097501	stress response to metal ion	8/1480	17/18866	1.79825e-05	0.000284996	0.000242348	HSPA5/MT1G/MT2A/MT1E/MT1X/MT1F/MT1A/MT1M	8	HUH7.5 5 days downregulated DEGs
GO:0010165	response to X-ray	11/1480	32/18866	1.83686e-05	0.000290235	0.000246804	ERCC8/RAD51/KARS1/NUCKS1/XRCC5/MSH2/ANXA1/TP53/HMGA2/XRRA1/XRCC2	11	HUH7.5 5 days downregulated DEGs
GO:0009260	ribonucleotide biosynthetic process	32/1480	186/18866	2.00967e-05	0.000316584	0.000269209	MPC1/PDK3/ENO1/CAD/GSTZ1/DHODH/NME4/GCDH/IMPDH1/PAICS/PPAT/ADCY3/UCK2/PARP1/ALDOA/DLAT/PDK1/ATP5MC3/ADK/ATP5MC1/GMPS/STOML2/HPRT1/IMPDH2/PFAS/CYC1/UPP1/APRT/UQCC3/NME1/ADSL/NME2	32	HUH7.5 5 days downregulated DEGs
GO:0006264	mitochondrial DNA replication	7/1480	13/18866	2.0276e-05	0.000317496	0.000269985	METTL4/DNAJA3/SSBP1/TWNK/DNA2/POLG/STOML2	7	HUH7.5 5 days downregulated DEGs
GO:0051988	regulation of attachment of spindle microtubules to kinetochore	7/1480	13/18866	2.0276e-05	0.000317496	0.000269985	SPAG5/ECT2/NEK2/KNSTRN/CCNB1/HNRNPU/AURKB	7	HUH7.5 5 days downregulated DEGs
GO:1901657	glycosyl compound metabolic process	25/1480	129/18866	2.03883e-05	0.000318302	0.00027067	AKR7A2/CAD/PRTFDC1/ERH/AHCY/CDADC1/DHODH/NME4/IMPDH1/AMD1/PPAT/RAN/PEMT/UCK2/PRPS1/ADK/GMPS/HPRT1/DTYMK/IMPDH2/UPP1/OPA1/APRT/NME1/NME2	25	HUH7.5 5 days downregulated DEGs
GO:0034661	ncRNA catabolic process	12/1480	38/18866	2.05292e-05	0.000319547	0.000271729	MTREX/EXOSC7/EXOSC5/POP1/EXOSC3/TRDMT1/EXOSC8/TRIR/EXOSC2/PNPT1/DIS3L2/DIS3L	12	HUH7.5 5 days downregulated DEGs
GO:1904029	regulation of cyclin-dependent protein kinase activity	22/1480	106/18866	2.07567e-05	0.000322129	0.000273925	IPO5/TFAP4/CDC6/HSP90AB1/CDKN3/CCNE1/CCNJ/GTPBP4/BCCIP/CKS2/CCNB1/PSRC1/CDK4/CCNA2/CCNB3/CCNB2/CDC25C/CCNF/CDC25A/PLK1/CKS1B/IPO7	22	HUH7.5 5 days downregulated DEGs
GO:0090503	RNA phosphodiester bond hydrolysis, exonucleolytic	13/1480	44/18866	2.08983e-05	0.000323368	0.000274978	EXOSC7/EXOSC5/EXOSC3/DCPS/EXOSC8/TRIR/EXOSC2/PNPT1/ISG20L2/DIS3L2/NOCT/DIS3L/EXOSC1	13	HUH7.5 5 days downregulated DEGs
GO:0071459	protein localization to chromosome, centromeric region	9/1480	22/18866	2.13371e-05	0.000329143	0.000279889	SPDL1/ZW10/CENPT/TTK/CENPA/CDT1/CDK1/HASPIN/AURKB	9	HUH7.5 5 days downregulated DEGs
GO:0016579	protein deubiquitination	43/1480	283/18866	2.13974e-05	0.000329143	0.000279889	CFTR/PSMC4/USP13/PSMC5/CLSPN/PSMA3/PSMC1/PSME2/PSMA7/ACTR5/PSMD7/PSMD3/PSMD11/KAT2A/PSMD14/UCHL5/CDC20/UCHL3/ENY2/PSMB2/PSME3/PSMB7/MYC/TP53/PSMB6/PSMA5/RPS27A/CCNA2/SKP2/OTUD6B/USP16/PSMB4/PSMD6/CDC25A/PSMC3/TAF10/CDK1/EIF3F/RUVBL1/SHMT2/TAF9B/PSMD12/UBA52	43	HUH7.5 5 days downregulated DEGs
GO:0046034	ATP metabolic process	46/1480	311/18866	2.25875e-05	0.000346431	0.00029459	BID/NDC1/ENO1/NUP37/SEH1L/MSH2/NUP188/PGK1/NUP93/GPI/PPIF/HSPA8/NUP107/GAPDH/TPI1/NUP85/COX7B/CCNB1/LDHA/UQCC2/NUP54/UQCRC2/TP53/PARP1/NDUFS6/NIPSNAP2/ALDOA/ATP5MC3/UQCRB/ATP5MC1/HK2/NUP35/FXN/STOML2/NUDT5/NDUFS5/MECP2/CDK1/CYCS/UQCRH/CYC1/SHMT2/UQCC3/EIF6/CHCHD10/MYH4	46	HUH7.5 5 days downregulated DEGs
GO:0009165	nucleotide biosynthetic process	41/1480	266/18866	2.34362e-05	0.000358395	0.000304764	MPC1/KARS1/PDK3/ENO1/CAD/AK6/GSTZ1/MTHFD1/DHODH/NME4/GCDH/IMPDH1/PAICS/PPAT/ADCY3/UCK2/PARP1/PRPS1/ALDOA/DLAT/PDK1/ATP5MC3/ADK/ATP5MC1/FLAD1/GMPS/STOML2/HPRT1/RRM1/DTYMK/RRM2/TYMS/IMPDH2/PFAS/CYC1/UPP1/APRT/UQCC3/NME1/ADSL/NME2	41	HUH7.5 5 days downregulated DEGs
GO:0034404	nucleobase-containing small molecule biosynthetic process	22/1480	107/18866	2.422e-05	0.000369302	0.000314039	UNG/CAD/PRTFDC1/DHODH/NME4/NUDT1/IMPDH1/AMD1/ITPA/NUDT15/UCK2/ADK/GMPS/NUDT5/HPRT1/DTYMK/IMPDH2/DCTPP1/UPP1/APRT/NME1/NME2	22	HUH7.5 5 days downregulated DEGs
GO:0000245	spliceosomal complex assembly	19/1480	85/18866	2.51447e-05	0.000382287	0.00032508	GCFC2/DDX1/GEMIN2/SF3A1/PRPF19/SRSF9/SNRPC/SNRPD2/SRSF1/TXNL4A/SNRPG/RBMX/PSIP1/SNRPD1/SF1/SMN1/SNRPE/SF3A3/SMN2	19	HUH7.5 5 days downregulated DEGs
GO:0019882	antigen processing and presentation	37/1480	232/18866	2.71137e-05	0.000411028	0.000349521	PSMC4/KIF22/PSMC5/KIF4A/SNAP23/PSMA3/PSMC1/PSME2/PSMA7/PSMD7/PSMD3/PSMD11/PSMD14/IDE/PSMB2/CANX/CD68/AP1M2/PSME3/PSMB7/CTSV/KIF23/KIF11/CENPE/PSMB6/KIF2C/PSMA5/ARF1/DYNC1LI1/PSMB4/PSMD6/KIF15/PSMC3/PDIA3/SPTBN2/CALR/PSMD12	37	HUH7.5 5 days downregulated DEGs
GO:0060071	Wnt signaling pathway, planar cell polarity pathway	22/1480	108/18866	2.8194e-05	0.00042617	0.000362397	PSMC4/PSMC5/PSMA3/PSMC1/PSME2/PSMA7/PSMD7/DKK1/PSMD3/PSMD11/PSMD14/PSMB2/PSME3/PSMB7/NKD1/PSMB6/PSMA5/PSMB4/PSMD6/PSMC3/VANGL1/PSMD12	22	HUH7.5 5 days downregulated DEGs
GO:0046128	purine ribonucleoside metabolic process	15/1480	58/18866	2.8856e-05	0.000434919	0.000369836	PRTFDC1/AHCY/NME4/IMPDH1/AMD1/RAN/PEMT/ADK/GMPS/HPRT1/IMPDH2/OPA1/APRT/NME1/NME2	15	HUH7.5 5 days downregulated DEGs
GO:0034501	protein localization to kinetochore	8/1480	18/18866	3.01415e-05	0.000452989	0.000385202	SPDL1/ZW10/CENPT/TTK/CDT1/CDK1/HASPIN/AURKB	8	HUH7.5 5 days downregulated DEGs
GO:0009411	response to UV	26/1480	140/18866	3.05632e-05	0.000457316	0.000388882	KDM1A/ERCC8/TIPIN/POLD3/MSH2/ACTR5/MSH6/EIF2S1/MYC/TP53/PARP1/GTF2H2/CHEK1/RPL26/CDC25A/METTL3/PBK/FEN1/POLH/PPID/ATR/AURKB/NPM1/RUVBL2/NOC2L/HMGN1	26	HUH7.5 5 days downregulated DEGs
GO:1901293	nucleoside phosphate biosynthetic process	41/1480	269/18866	3.06043e-05	0.000457316	0.000388882	MPC1/KARS1/PDK3/ENO1/CAD/AK6/GSTZ1/MTHFD1/DHODH/NME4/GCDH/IMPDH1/PAICS/PPAT/ADCY3/UCK2/PARP1/PRPS1/ALDOA/DLAT/PDK1/ATP5MC3/ADK/ATP5MC1/FLAD1/GMPS/STOML2/HPRT1/RRM1/DTYMK/RRM2/TYMS/IMPDH2/PFAS/CYC1/UPP1/APRT/UQCC3/NME1/ADSL/NME2	41	HUH7.5 5 days downregulated DEGs
GO:0032259	methylation	52/1480	371/18866	3.08038e-05	0.000458986	0.000390302	KDM1A/METTL1/PRDM1/BUD23/DIMT1/DNMT3B/SNRPD3/TTLL12/PRMT5/AHCY/METTL4/SUV39H1/TRMT1/FBL/EZH2/TRDMT1/FTSJ3/NOP2/EEF2KMT/MRM2/SNRPB/PRMT1/EMG1/TRIM28/COQ3/PEMT/MBD2/SMYD5/NIBAN2/MYC/WDR61/PRDM15/CARM1/PARP1/SUV39H2/AUTS2/FAM86C1P/WDR4/TFB2M/METTL3/TRMT61A/GATAD2A/MECP2/TRMT61B/COPRS/TRMT112/TYMS/LRTOMT/PRMT3/WDR5/MRM1/PAGR1	52	HUH7.5 5 days downregulated DEGs
GO:1900034	regulation of cellular response to heat	18/1480	79/18866	3.10284e-05	0.000461019	0.000392031	FKBP4/NDC1/NUP37/HSP90AA1/SEH1L/NUP188/HSP90AB1/NUP93/DNAJC2/HSPA8/PTGES3/NUP107/HSPH1/NUP85/NUP54/NUP35/ATR/AKT1S1	18	HUH7.5 5 days downregulated DEGs
GO:0070507	regulation of microtubule cytoskeleton organization	32/1480	190/18866	3.11233e-05	0.000461119	0.000392116	FKBP4/TACC3/SPAG5/AURKA/TPX2/RANBP1/KAT2A/ALMS1/NEK2/STIL/XRCC3/CEP85/PSRC1/BORA/KIF11/KATNB1/TBCD/PLK4/RPS3/CHEK1/HNRNPU/SKA1/CCNF/SKA3/PLK1/CDK2AP2/MECP2/CKAP5/RCC1/NPM1/DRG1/ARL2	32	HUH7.5 5 days downregulated DEGs
GO:0009119	ribonucleoside metabolic process	17/1480	72/18866	3.1378e-05	0.000463579	0.000394208	PRTFDC1/AHCY/CDADC1/NME4/IMPDH1/AMD1/RAN/PEMT/ADK/GMPS/HPRT1/IMPDH2/UPP1/OPA1/APRT/NME1/NME2	17	HUH7.5 5 days downregulated DEGs
GO:0000966	RNA 5'-end processing	9/1480	23/18866	3.26174e-05	0.000480533	0.000408625	NOP14/POP1/UTP20/RPP40/PNPT1/SSB/POP7/TBL3/RPP21	9	HUH7.5 5 days downregulated DEGs
GO:0009144	purine nucleoside triphosphate metabolic process	19/1480	87/18866	3.55127e-05	0.000521718	0.000443646	ENO1/NME4/NUDT1/IMPDH1/ITPA/RAN/NUDT15/PARP1/ALDOA/ATP5MC3/ADK/ATP5MC1/STOML2/IMPDH2/CYC1/OPA1/UQCC3/NME1/NME2	19	HUH7.5 5 days downregulated DEGs
GO:0000079	regulation of cyclin-dependent protein serine/threonine kinase activity	21/1480	102/18866	3.60134e-05	0.000527591	0.000448641	IPO5/TFAP4/CDC6/CDKN3/CCNE1/CCNJ/GTPBP4/BCCIP/CKS2/CCNB1/PSRC1/CDK4/CCNA2/CCNB3/CCNB2/CDC25C/CCNF/CDC25A/PLK1/CKS1B/IPO7	21	HUH7.5 5 days downregulated DEGs
GO:0034427	nuclear-transcribed mRNA catabolic process, exonucleolytic, 3'-5'	6/1480	10/18866	3.67678e-05	0.000537139	0.00045676	EXOSC7/EXOSC5/EXOSC3/EXOSC8/EXOSC2/DIS3L2	6	HUH7.5 5 days downregulated DEGs
GO:0000054	ribosomal subunit export from nucleus	7/1480	14/18866	3.77999e-05	0.000546114	0.000464392	RPS15/RAN/LTV1/ABCE1/RRS1/NPM1/EIF6	7	HUH7.5 5 days downregulated DEGs
GO:0033750	ribosome localization	7/1480	14/18866	3.77999e-05	0.000546114	0.000464392	RPS15/RAN/LTV1/ABCE1/RRS1/NPM1/EIF6	7	HUH7.5 5 days downregulated DEGs
GO:1901070	guanosine-containing compound biosynthetic process	7/1480	14/18866	3.77999e-05	0.000546114	0.000464392	NME4/IMPDH1/GMPS/HPRT1/IMPDH2/NME1/NME2	7	HUH7.5 5 days downregulated DEGs
GO:2000232	regulation of rRNA processing	7/1480	14/18866	3.77999e-05	0.000546114	0.000464392	BUD23/DIMT1/WDR75/HEATR1/RIOK1/WDR43/TRMT112	7	HUH7.5 5 days downregulated DEGs
GO:0000083	regulation of transcription involved in G1/S transition of mitotic cell cycle	11/1480	35/18866	4.76928e-05	0.000687144	0.000584318	ORC1/CDC45/CDC6/POLA1/CCNE1/FBXO5/E2F7/CDT1/RRM2/TYMS/TFDP1	11	HUH7.5 5 days downregulated DEGs
GO:0006458	'de novo' protein folding	12/1480	41/18866	4.80265e-05	0.000690051	0.00058679	HSPA5/DNAJC2/HSPA8/PTGES3/HSPA9/HSPE1/HSPH1/DNAJB5/HSPD1/CHCHD4/CCT2/HSPA14	12	HUH7.5 5 days downregulated DEGs
GO:0050684	regulation of mRNA processing	27/1480	152/18866	4.90319e-05	0.000702567	0.000597433	PTBP1/DAZAP1/SNRPA/RBM3/HNRNPL/C1QBP/HSPA8/PRPF19/SRSF9/SRSF3/NCL/PRDX6/CCNB1/RBM17/HNRNPA1/DHX9/SRSF1/TRA2B/RBMX/HNRNPU/CPSF4/SRSF2/MAGOH/SF1/AHCYL1/RNPS1/RBM8A	27	HUH7.5 5 days downregulated DEGs
GO:0031023	microtubule organizing center organization	25/1480	136/18866	5.14098e-05	0.000734626	0.000624695	TUBE1/AURKA/RANBP1/CEP152/KAT2A/ALMS1/NEK2/CDK2/STIL/XRCC3/CEP85/ODF2/HAUS2/KIF11/PLK4/CHEK1/SLC16A1/CCNF/PLK1/CDK1/CKAP5/NPM1/XRCC2/HAUS7/ARL2	25	HUH7.5 5 days downregulated DEGs
GO:0009142	nucleoside triphosphate biosynthetic process	18/1480	82/18866	5.26348e-05	0.000750082	0.000637837	ENO1/CAD/NME4/IMPDH1/UCK2/PARP1/ALDOA/ATP5MC3/ADK/ATP5MC1/STOML2/DTYMK/TYMS/IMPDH2/CYC1/UQCC3/NME1/NME2	18	HUH7.5 5 days downregulated DEGs
GO:0042278	purine nucleoside metabolic process	15/1480	61/18866	5.47069e-05	0.000777491	0.000661145	PRTFDC1/AHCY/NME4/IMPDH1/AMD1/RAN/PEMT/ADK/GMPS/HPRT1/IMPDH2/OPA1/APRT/NME1/NME2	15	HUH7.5 5 days downregulated DEGs
GO:0048024	regulation of mRNA splicing, via spliceosome	22/1480	113/18866	5.82543e-05	0.000825664	0.000702109	PTBP1/DAZAP1/RBM3/HNRNPL/C1QBP/HSPA8/PRPF19/SRSF9/SRSF3/NCL/PRDX6/RBM17/HNRNPA1/SRSF1/TRA2B/RBMX/HNRNPU/SRSF2/MAGOH/SF1/RNPS1/RBM8A	22	HUH7.5 5 days downregulated DEGs
GO:0006362	transcription elongation from RNA polymerase I promoter	10/1480	30/18866	5.98236e-05	0.000845615	0.000719075	POLR1A/POLR2E/POLR1G/POLR1B/POLR1E/TAF1A/GTF2H2/TAF1D/POLR1C/POLR2L	10	HUH7.5 5 days downregulated DEGs
GO:1902806	regulation of cell cycle G1/S phase transition	33/1480	206/18866	6.59235e-05	0.000921462	0.000783572	BID/RBL1/AURKA/CDC45/CDC6/PSME2/FAM83D/EZH2/CDK2/PRMT1/E2F8/PSME3/CCNB1/ANXA1/CDK4/RDX/TP53/CARM1/ADAMTS1/CDC25C/RPL26/E2F7/STXBP4/CDK2AP2/RFWD3/CDK1/PLRG1/TCIM/CHEK2/RPS27L/TFDP1/PHB2/PAGR1	33	HUH7.5 5 days downregulated DEGs
GO:0006122	mitochondrial electron transport, ubiquinol to cytochrome c	7/1480	15/18866	6.60704e-05	0.000921462	0.000783572	UQCRC2/UQCRB/MECP2/CYCS/UQCRH/CYC1/UQCC3	7	HUH7.5 5 days downregulated DEGs
GO:0010273	detoxification of copper ion	7/1480	15/18866	6.60704e-05	0.000921462	0.000783572	MT1G/MT2A/MT1E/MT1X/MT1F/MT1A/MT1M	7	HUH7.5 5 days downregulated DEGs
GO:0071428	rRNA-containing ribonucleoprotein complex export from nucleus	7/1480	15/18866	6.60704e-05	0.000921462	0.000783572	RPS15/RAN/LTV1/ABCE1/RRS1/NPM1/EIF6	7	HUH7.5 5 days downregulated DEGs
GO:1990169	stress response to copper ion	7/1480	15/18866	6.60704e-05	0.000921462	0.000783572	MT1G/MT2A/MT1E/MT1X/MT1F/MT1A/MT1M	7	HUH7.5 5 days downregulated DEGs
GO:0090151	establishment of protein localization to mitochondrial membrane	13/1480	49/18866	7.3042e-05	0.00101598	0.000863949	BID/HSP90AA1/TOMM22/SAMM50/TIMM9/PDCD5/ROMO1/YWHAQ/TIMM10/NMT1/TP53/CALM3/TFDP1	13	HUH7.5 5 days downregulated DEGs
GO:0001510	RNA methylation	18/1480	84/18866	7.36067e-05	0.00102112	0.000868319	METTL1/BUD23/DIMT1/METTL4/TRMT1/FBL/TRDMT1/FTSJ3/NOP2/MRM2/EMG1/WDR4/TFB2M/METTL3/TRMT61A/TRMT61B/TRMT112/MRM1	18	HUH7.5 5 days downregulated DEGs
GO:0006144	purine nucleobase metabolic process	8/1480	20/18866	7.52583e-05	0.00103371	0.000879025	KDM1A/PAICS/PPAT/PRPS1/GMPS/HPRT1/SHMT2/APRT	8	HUH7.5 5 days downregulated DEGs
GO:0006450	regulation of translational fidelity	8/1480	20/18866	7.52583e-05	0.00103371	0.000879025	RPS5/AARS1/DTD1/LARS1/RPS9/IARS1/YRDC/VARS1	8	HUH7.5 5 days downregulated DEGs
GO:0032986	protein-DNA complex disassembly	8/1480	20/18866	7.52583e-05	0.00103371	0.000879025	SMARCD3/SUPT16H/GRWD1/SET/RPL23/MYC/HMGA1/SMARCC1	8	HUH7.5 5 days downregulated DEGs
GO:0000491	small nucleolar ribonucleoprotein complex assembly	6/1480	11/18866	7.55026e-05	0.00103371	0.000879025	NUFIP1/SNU13/ZNHIT6/NAF1/RUVBL1/RUVBL2	6	HUH7.5 5 days downregulated DEGs
GO:0016078	tRNA catabolic process	6/1480	11/18866	7.55026e-05	0.00103371	0.000879025	EXOSC7/POP1/EXOSC3/TRDMT1/EXOSC8/EXOSC2	6	HUH7.5 5 days downregulated DEGs
GO:0072521	purine-containing compound metabolic process	61/1480	472/18866	7.68216e-05	0.00104903	0.000892047	KDM1A/NDC1/MPC1/ACSM2B/PDK3/ENO1/NUP37/SEH1L/NUP188/PRTFDC1/GSTZ1/MTHFD1/AHCY/PGK1/NUP93/NME4/GPI/GCDH/NUDT1/IMPDH1/AADAT/NUP107/GAPDH/TPI1/AMD1/NUP85/ITPA/PAICS/PPAT/RAN/PEMT/LDHA/NUDT15/ADCY3/NUP54/PARP1/PRPS1/ALDOA/DLAT/PDK1/ATP5MC3/ADK/ATP5MC1/HK2/NUP35/GMPS/STOML2/SLC16A9/HPRT1/IMPDH2/PFAS/CYC1/SHMT2/ACSM2A/OPA1/APRT/UQCC3/NME1/ADSL/EIF6/NME2	61	HUH7.5 5 days downregulated DEGs
GO:0072522	purine-containing compound biosynthetic process	33/1480	208/18866	7.99661e-05	0.00108912	0.000926142	MPC1/PDK3/ENO1/PRTFDC1/GSTZ1/MTHFD1/NME4/GCDH/IMPDH1/AMD1/PAICS/PPAT/ADCY3/PARP1/PRPS1/ALDOA/DLAT/PDK1/ATP5MC3/ADK/ATP5MC1/GMPS/STOML2/HPRT1/IMPDH2/PFAS/CYC1/SHMT2/APRT/UQCC3/NME1/ADSL/NME2	33	HUH7.5 5 days downregulated DEGs
GO:0031571	mitotic G1 DNA damage checkpoint	15/1480	63/18866	8.16146e-05	0.00110869	0.00094278	AURKA/CDK2/PRMT1/E2F8/CCNB1/TP53/CARM1/CDC25C/RPL26/E2F7/RFWD3/CDK1/CHEK2/RPS27L/TFDP1	15	HUH7.5 5 days downregulated DEGs
GO:0006221	pyrimidine nucleotide biosynthetic process	10/1480	31/18866	8.21345e-05	0.00110998	0.000943883	CAD/DHODH/NME4/UCK2/PRPS1/DTYMK/TYMS/UPP1/NME1/NME2	10	HUH7.5 5 days downregulated DEGs
GO:0006363	termination of RNA polymerase I transcription	10/1480	31/18866	8.21345e-05	0.00110998	0.000943883	POLR1A/POLR2E/POLR1G/POLR1B/POLR1E/TAF1A/GTF2H2/TAF1D/POLR1C/POLR2L	10	HUH7.5 5 days downregulated DEGs
GO:0072655	establishment of protein localization to mitochondrion	25/1480	140/18866	8.40896e-05	0.00113348	0.000963859	BID/TIMM21/HSP90AA1/TOMM22/SAMM50/TIMM9/TIMM44/PDCD5/TIMM50/ROMO1/TOMM40/YWHAQ/TIMM10/NMT1/TP53/SAE1/HSPD1/HK2/CALM3/CHCHD4/SLC25A6/PARL/TOMM5/TFDP1/PAM16	25	HUH7.5 5 days downregulated DEGs
GO:0009199	ribonucleoside triphosphate metabolic process	18/1480	85/18866	8.66264e-05	0.00116467	0.000990384	ENO1/CAD/NME4/IMPDH1/ITPA/RAN/UCK2/PARP1/ALDOA/ATP5MC3/ATP5MC1/STOML2/IMPDH2/CYC1/OPA1/UQCC3/NME1/NME2	18	HUH7.5 5 days downregulated DEGs
GO:0001736	establishment of planar polarity	23/1480	124/18866	8.75453e-05	0.001171	0.000995771	PSMC4/PSMC5/PSMA3/PSMC1/PSME2/PSMA7/PSMD7/DKK1/PSMD3/PSMD11/PSMD14/PSMB2/PSME3/PSMB7/NKD1/PSMB6/PSMA5/PSMB4/PSMD6/PSMC3/VANGL1/SAPCD2/PSMD12	23	HUH7.5 5 days downregulated DEGs
GO:0007164	establishment of tissue polarity	23/1480	124/18866	8.75453e-05	0.001171	0.000995771	PSMC4/PSMC5/PSMA3/PSMC1/PSME2/PSMA7/PSMD7/DKK1/PSMD3/PSMD11/PSMD14/PSMB2/PSME3/PSMB7/NKD1/PSMB6/PSMA5/PSMB4/PSMD6/PSMC3/VANGL1/SAPCD2/PSMD12	23	HUH7.5 5 days downregulated DEGs
GO:0009408	response to heat	28/1480	166/18866	9.23365e-05	0.0012288	0.00104492	FKBP4/NDC1/EIF2B3/NUP37/HSP90AA1/SEH1L/NUP188/HSP90AB1/RBBP7/NUP93/DNAJA3/DNAJC2/TFEC/HSPA8/PTGES3/NUP107/HSPH1/NUP85/EIF2S1/NUP54/POLR2D/HSPD1/NUP35/PSIP1/ATR/TCIM/IRAK1/AKT1S1	28	HUH7.5 5 days downregulated DEGs
GO:2001242	regulation of intrinsic apoptotic signaling pathway	28/1480	166/18866	9.23365e-05	0.0012288	0.00104492	KDM1A/BID/ENO1/URI1/PPIF/WFS1/PTPMT1/SFPQ/BCL2L12/TRAP1/EPO/TP53/RPL11/PARP1/RPS3/HYOU1/RPL26/DDIAS/VDAC2/RPS7/PARL/PTPN2/ATAD5/PRKRA/TAF9B/NOC2L/OPA1/RACK1	28	HUH7.5 5 days downregulated DEGs
GO:0042493	response to drug	53/1480	397/18866	9.63396e-05	0.00127882	0.00108746	CD38/HSPA5/RAD51/GAL/XRCC5/CAD/RAD54L/DNMT3B/HSP90AB1/PPM1F/DHODH/RPL18A/PPP3CB/SLC6A4/BLMH/MDK/TENT4A/CENPF/RPN2/MT2A/ABCC4/PPAT/PEMT/CCNB1/LDHA/ANXA1/CDK4/EMX1/NUDT15/MYC/SORD/UQCRC2/TP53/HSPD1/HMGA2/LRP8/HMGB2/MCM7/CYP2S1/PPP1R14A/EEF2/CDK1/PDE3A/DAB1/SLC19A1/SRP72/ATR/TYMS/PFAS/CALR/CHEK2/NME1/RPP21	53	HUH7.5 5 days downregulated DEGs
GO:0075733	intracellular transport of virus	14/1480	57/18866	9.75413e-05	0.00128504	0.00109274	NDC1/NUP37/SEH1L/NUP188/NUP93/KPNB1/NUP107/NUP85/RAN/NUP54/RPS27A/NUP35/KPNA2/UBA52	14	HUH7.5 5 days downregulated DEGs
GO:0006997	nucleus organization	24/1480	133/18866	9.75452e-05	0.00128504	0.00109274	NDC1/SEH1L/PES1/VRK1/NUP93/RPS19/NUP107/POLR1B/EMG1/H3-3B/CCNB1/GOLM1/NUP54/SERBP1/AFF2/CCNB2/NUP35/HMGB2/NOLC1/PLK1/SF1/CDK1/PYGO1/BANF1	24	HUH7.5 5 days downregulated DEGs
GO:0042770	signal transduction in response to DNA damage	24/1480	133/18866	9.75452e-05	0.00128504	0.00109274	KDM1A/BID/AURKA/TFAP4/PRPF19/CDK2/PRMT1/E2F8/STK33/CCNB1/TP53/CARM1/CHEK1/CDC25C/RPL26/E2F7/SPRED1/PLK1/CDK1/ATR/ATAD5/CHEK2/RPS27L/TFDP1	24	HUH7.5 5 days downregulated DEGs
GO:0044783	G1 DNA damage checkpoint	15/1480	64/18866	9.89554e-05	0.00129708	0.00110299	AURKA/CDK2/PRMT1/E2F8/CCNB1/TP53/CARM1/CDC25C/RPL26/E2F7/RFWD3/CDK1/CHEK2/RPS27L/TFDP1	15	HUH7.5 5 days downregulated DEGs
GO:0044819	mitotic G1/S transition checkpoint	15/1480	64/18866	9.89554e-05	0.00129708	0.00110299	AURKA/CDK2/PRMT1/E2F8/CCNB1/TP53/CARM1/CDC25C/RPL26/E2F7/RFWD3/CDK1/CHEK2/RPS27L/TFDP1	15	HUH7.5 5 days downregulated DEGs
GO:0098781	ncRNA transcription	21/1480	109/18866	9.95641e-05	0.0013018	0.001107	SNAPC1/TCOF1/SRRT/POLR2E/NPM3/NCL/POLR1G/GTF3A/RPAP2/POLR1B/NOL11/POLR1E/TP53/POLR2D/NIFK/INTS1/INTS8/MARS1/POLR2L/GTF2F2/ANG	21	HUH7.5 5 days downregulated DEGs
GO:0009314	response to radiation	58/1480	447/18866	0.000102338	0.00133473	0.001135	KDM1A/HSPA5/ERCC8/RAD51/KARS1/NUCKS1/SMC1A/TIPIN/POLD3/XRCC5/RAD54L/DNMT3B/MSH2/ACTR5/EEF1D/METAP2/RAD51AP1/ECT2/REEP6/MSH6/EIF2S1/ANXA1/NMT1/MYC/POLG/TICRR/COPS3/TP53/PARP1/RHOB/GTF2H2/CHEK1/HMGA2/EYA3/RDH13/RPL26/CDC25A/METTL3/XRRA1/RRM1/PBK/RFWD3/FEN1/MECP2/POLH/PPID/HRAS/ATR/AURKB/AEN/NPM1/MTA1/RUVBL2/CHEK2/NOC2L/XRCC2/CALM1/HMGN1	58	HUH7.5 5 days downregulated DEGs
GO:0006268	DNA unwinding involved in DNA replication	7/1480	16/18866	0.000109506	0.00141063	0.00119954	RAD51/MCM2/MCM4/SSBP1/TWNK/HMGA1/MCM7	7	HUH7.5 5 days downregulated DEGs
GO:0007076	mitotic chromosome condensation	7/1480	16/18866	0.000109506	0.00141063	0.00119954	NCAPD2/NCAPG/TENT4A/SMC4/NCAPH/CDCA5/NCAPD3	7	HUH7.5 5 days downregulated DEGs
GO:0051444	negative regulation of ubiquitin-protein transferase activity	7/1480	16/18866	0.000109506	0.00141063	0.00119954	LIMK1/FBXO5/RPL5/RPL23/RPL11/MAD2L1/RPS7	7	HUH7.5 5 days downregulated DEGs
GO:0090069	regulation of ribosome biogenesis	7/1480	16/18866	0.000109506	0.00141063	0.00119954	BUD23/DIMT1/WDR75/HEATR1/RIOK1/WDR43/TRMT112	7	HUH7.5 5 days downregulated DEGs
GO:1902969	mitotic DNA replication	7/1480	16/18866	0.000109506	0.00141063	0.00119954	RAD51/MCM2/CDC45/GINS1/POLA1/MCM4/CHEK2	7	HUH7.5 5 days downregulated DEGs
GO:0042769	DNA damage response, detection of DNA damage	11/1480	38/18866	0.000110492	0.00141983	0.00120737	POLD3/POLD2/RFC5/MRPS26/RFC3/PARP1/RPS27A/RPS3/HMGA2/RFC4/UBA52	11	HUH7.5 5 days downregulated DEGs
GO:0006448	regulation of translational elongation	8/1480	21/18866	0.000113232	0.00144793	0.00123126	AARS1/EIF5A/DPH6/EIF4A3/USP16/RPL30/DNAJC24/EIF5AL1	8	HUH7.5 5 days downregulated DEGs
GO:0034471	ncRNA 5'-end processing	8/1480	21/18866	0.000113232	0.00144793	0.00123126	NOP14/POP1/UTP20/RPP40/SSB/POP7/TBL3/RPP21	8	HUH7.5 5 days downregulated DEGs
GO:0043628	ncRNA 3'-end processing	13/1480	51/18866	0.000114297	0.00145798	0.0012398	EXOSC7/EXOSC5/FBL/EXOSC3/TENT4A/EXOSC8/EXOSC2/DKC1/SSB/POLR3K/INTS1/INTS8/RPS21	13	HUH7.5 5 days downregulated DEGs
GO:0051204	protein insertion into mitochondrial membrane	12/1480	45/18866	0.000130359	0.00165882	0.00141059	BID/HSP90AA1/TOMM22/SAMM50/TIMM9/PDCD5/ROMO1/YWHAQ/TIMM10/NMT1/TP53/TFDP1	12	HUH7.5 5 days downregulated DEGs
GO:0070585	protein localization to mitochondrion	25/1480	144/18866	0.000134226	0.00170389	0.00144892	BID/TIMM21/HSP90AA1/TOMM22/SAMM50/TIMM9/TIMM44/PDCD5/TIMM50/ROMO1/TOMM40/YWHAQ/TIMM10/NMT1/TP53/SAE1/HSPD1/HK2/CALM3/CHCHD4/SLC25A6/PARL/TOMM5/TFDP1/PAM16	25	HUH7.5 5 days downregulated DEGs
GO:0006283	transcription-coupled nucleotide-excision repair	16/1480	73/18866	0.000137539	0.00173332	0.00147394	ERCC8/POLD3/POLR2E/POLD2/PRPF19/RFC5/RFC3/COPS3/RPS27A/POLR2D/GTF2H2/RFC4/COPS6/POLR2L/HMGN1/UBA52	16	HUH7.5 5 days downregulated DEGs
GO:0072401	signal transduction involved in DNA integrity checkpoint	16/1480	73/18866	0.000137539	0.00173332	0.00147394	AURKA/PRPF19/CDK2/PRMT1/E2F8/CCNB1/TP53/CARM1/CHEK1/CDC25C/RPL26/E2F7/PLK1/CDK1/CHEK2/TFDP1	16	HUH7.5 5 days downregulated DEGs
GO:0072422	signal transduction involved in DNA damage checkpoint	16/1480	73/18866	0.000137539	0.00173332	0.00147394	AURKA/PRPF19/CDK2/PRMT1/E2F8/CCNB1/TP53/CARM1/CHEK1/CDC25C/RPL26/E2F7/PLK1/CDK1/CHEK2/TFDP1	16	HUH7.5 5 days downregulated DEGs
GO:0010971	positive regulation of G2/M transition of mitotic cell cycle	9/1480	27/18866	0.000140326	0.00175954	0.00149623	SMARCD3/FBXO5/CCNB1/CDK4/CDC25C/DBF4B/CDC25A/MECP2/CDK1	9	HUH7.5 5 days downregulated DEGs
GO:0032201	telomere maintenance via semi-conservative replication	9/1480	27/18866	0.000140326	0.00175954	0.00149623	POLD3/POLA1/POLD2/RFC5/RFC3/DNA2/POLE3/RFC4/FEN1	9	HUH7.5 5 days downregulated DEGs
GO:0000727	double-strand break repair via break-induced replication	6/1480	12/18866	0.000140965	0.00175954	0.00149623	MCM2/CDC45/MCM4/GINS2/GINS4/MCM7	6	HUH7.5 5 days downregulated DEGs
GO:0051095	regulation of helicase activity	6/1480	12/18866	0.000140965	0.00175954	0.00149623	MCM2/MSH2/SSBP1/MSH6/TP53/GTF2H2	6	HUH7.5 5 days downregulated DEGs
GO:0043161	proteasome-mediated ubiquitin-dependent protein catabolic process	55/1480	424/18866	0.000154053	0.00191832	0.00163126	PSMC4/HSPA5/ERCC8/RNF126/PSMC5/AURKA/HSP90AB1/DESI1/PSMA3/PSMC1/PSME2/PSMA7/PSMD7/UBE2S/PSMD3/PSMD11/WFS1/FBXO5/PSMD14/UCHL5/CDC20/UBE3D/CDK2/PSMB2/PSME3/HSPBP1/CCNB1/PSMB7/PSMB6/RPL11/PSMA5/RPS27A/SKP2/BUB1B/PSMB4/CCNF/PSMD6/MAD2L1/ANAPC10/PTTG1/PSMC3/CUL5/HSP90B1/PLK1/PBK/CDK1/SMARCC1/UBE2C/SPSB4/AURKB/MTA1/FAF1/PSMD12/RACK1/UBA52	55	HUH7.5 5 days downregulated DEGs
GO:0072395	signal transduction involved in cell cycle checkpoint	16/1480	74/18866	0.000162873	0.00202333	0.00172056	AURKA/PRPF19/CDK2/PRMT1/E2F8/CCNB1/TP53/CARM1/CHEK1/CDC25C/RPL26/E2F7/PLK1/CDK1/CHEK2/TFDP1	16	HUH7.5 5 days downregulated DEGs
GO:0043414	macromolecule methylation	44/1480	318/18866	0.000163747	0.00202645	0.0017232	KDM1A/METTL1/BUD23/DIMT1/DNMT3B/SNRPD3/TTLL12/PRMT5/METTL4/SUV39H1/TRMT1/FBL/EZH2/TRDMT1/FTSJ3/NOP2/EEF2KMT/MRM2/SNRPB/PRMT1/EMG1/TRIM28/MBD2/NIBAN2/MYC/WDR61/CARM1/PARP1/SUV39H2/AUTS2/FAM86C1P/WDR4/TFB2M/METTL3/TRMT61A/GATAD2A/MECP2/TRMT61B/COPRS/TRMT112/PRMT3/WDR5/MRM1/PAGR1	44	HUH7.5 5 days downregulated DEGs
GO:0006220	pyrimidine nucleotide metabolic process	12/1480	46/18866	0.000163898	0.00202645	0.0017232	UNG/CAD/DHODH/NME4/UCK2/PRPS1/DTYMK/TYMS/DCTPP1/UPP1/NME1/NME2	12	HUH7.5 5 days downregulated DEGs
GO:0051131	chaperone-mediated protein complex assembly	8/1480	22/18866	0.000165743	0.00204443	0.0017385	HSP90AA1/HSP90AB1/PTGES3/HSPD1/CCT2/PSMG1/LONP1/PFDN6	8	HUH7.5 5 days downregulated DEGs
GO:0002223	stimulatory C-type lectin receptor signaling pathway	21/1480	113/18866	0.000169626	0.0020874	0.00177504	PSMC4/ICAM3/PSMC5/PSMA3/PSMC1/PSME2/PSMA7/PSMD7/PSMD3/PSMD11/PSMD14/PSMB2/PSME3/PSMB7/PSMB6/PSMA5/PSMB4/PSMD6/PSMC3/HRAS/PSMD12	21	HUH7.5 5 days downregulated DEGs
GO:0009259	ribonucleotide metabolic process	54/1480	416/18866	0.000172975	0.002121	0.0018036	NDC1/MPC1/ACSM2B/PDK3/ENO1/NUP37/CAD/SEH1L/NUP188/GSTZ1/PGK1/NUP93/DHODH/NME4/GPI/GCDH/IMPDH1/AADAT/NUP107/GAPDH/TPI1/NUP85/ITPA/PAICS/PPAT/RAN/LDHA/ADCY3/NUP54/UCK2/PARP1/ALDOA/DLAT/PDK1/ATP5MC3/ADK/ATP5MC1/HK2/NUP35/GMPS/STOML2/HPRT1/IMPDH2/PFAS/CYC1/UPP1/ACSM2A/OPA1/APRT/UQCC3/NME1/ADSL/EIF6/NME2	54	HUH7.5 5 days downregulated DEGs
GO:0016074	snoRNA metabolic process	7/1480	17/18866	0.000173573	0.002121	0.0018036	EXOSC5/FBL/EXOSC3/TENT4A/EXOSC2/DKC1/NOLC1	7	HUH7.5 5 days downregulated DEGs
GO:0061687	detoxification of inorganic compound	7/1480	17/18866	0.000173573	0.002121	0.0018036	MT1G/MT2A/MT1E/MT1X/MT1F/MT1A/MT1M	7	HUH7.5 5 days downregulated DEGs
GO:0007568	aging	44/1480	319/18866	0.000175863	0.00214398	0.00182315	GLRX2/YBX1/RBL1/RAD54L/MSH2/DNAJA3/NUDT1/DKK1/FBXO5/MSH6/CACYBP/RPN2/TGFB3/IDE/ROMO1/BCL2L12/CANX/CD68/EPO/EIF2S1/MBD2/CTSV/HMGA1/PNPT1/POLG/TP53/CARM1/NDUFS6/CHEK1/HMGA2/ILK/EEF2/CDK1/RSL1D1/HRAS/ATR/TYMS/AURKB/CALR/NPM1/CHEK2/IRAK1/LONP1/OPA1	44	HUH7.5 5 days downregulated DEGs
GO:1905330	regulation of morphogenesis of an epithelium	29/1480	181/18866	0.000177137	0.00215449	0.00183208	PSMC4/PSMC5/PSMA3/PSMC1/PSME2/PSMA7/PSMD7/DKK1/PSMD3/PSMD11/MDK/PSMD14/PSMB2/PSME3/PSMB7/NKD1/PSMB6/PSMA5/GJA1/PSMB4/PSMD6/PSMC3/SIX2/VANGL1/SAPCD2/PSMD12/PHB2/ETV5/LHX1	29	HUH7.5 5 days downregulated DEGs
GO:0006730	one-carbon metabolic process	11/1480	40/18866	0.000183479	0.00222128	0.00188888	MTHFD2/CA12/MTHFD1/AHCY/CA2/MTHFD1L/ALDH1L2/AHCYL1/TYMS/CA8/SHMT2	11	HUH7.5 5 days downregulated DEGs
GO:0016572	histone phosphorylation	11/1480	40/18866	0.000183479	0.00222128	0.00188888	AURKA/VRK1/CDK2/CCNB1/CCNA2/INCENP/CHEK1/HMGA2/CDK1/HASPIN/AURKB	11	HUH7.5 5 days downregulated DEGs
GO:0009152	purine ribonucleotide biosynthetic process	28/1480	173/18866	0.000190896	0.00230575	0.00196071	MPC1/PDK3/ENO1/GSTZ1/NME4/GCDH/IMPDH1/PAICS/PPAT/ADCY3/PARP1/ALDOA/DLAT/PDK1/ATP5MC3/ADK/ATP5MC1/GMPS/STOML2/HPRT1/IMPDH2/PFAS/CYC1/APRT/UQCC3/NME1/ADSL/NME2	28	HUH7.5 5 days downregulated DEGs
GO:0071156	regulation of cell cycle arrest	20/1480	106/18866	0.000194144	0.00233957	0.00198947	AURKA/TFAP4/HSP90AB1/CDK2/RPL23/PRMT1/E2F8/MYBBP1A/CCNB1/CDK4/TP53/CARM1/HMGA2/CDC25C/RPL26/E2F7/CDK1/CALR/CHEK2/TFDP1	20	HUH7.5 5 days downregulated DEGs
GO:0071479	cellular response to ionizing radiation	15/1480	68/18866	0.000204436	0.00245793	0.00209012	KDM1A/HSPA5/RAD51/NUCKS1/XRCC5/EEF1D/RAD51AP1/ECT2/TP53/RHOB/HMGA2/RPL26/HRAS/ATR/CHEK2	15	HUH7.5 5 days downregulated DEGs
GO:0051438	regulation of ubiquitin-protein transferase activity	13/1480	54/18866	0.000213201	0.00255744	0.00217474	LIMK1/UBE2S/FBXO5/CDC20/RPL5/RPL23/DCUN1D5/RPS2/RPL11/MAD2L1/PLK1/RPS7/UBE2C	13	HUH7.5 5 days downregulated DEGs
GO:0006626	protein targeting to mitochondrion	19/1480	99/18866	0.000220882	0.00264351	0.00224793	BID/TIMM21/HSP90AA1/TOMM22/SAMM50/TIMM9/TIMM44/PDCD5/TIMM50/ROMO1/TOMM40/TIMM10/SAE1/HSPD1/CHCHD4/SLC25A6/PARL/TOMM5/PAM16	19	HUH7.5 5 days downregulated DEGs
GO:0000002	mitochondrial genome maintenance	8/1480	23/18866	0.000236744	0.00281403	0.00239293	MPV17/MSTO1/DNA2/PIF1/TP53/PARP1/LONP1/OPA1	8	HUH7.5 5 days downregulated DEGs
GO:0009147	pyrimidine nucleoside triphosphate metabolic process	8/1480	23/18866	0.000236744	0.00281403	0.00239293	CAD/NME4/UCK2/DTYMK/TYMS/DCTPP1/NME1/NME2	8	HUH7.5 5 days downregulated DEGs
GO:0048026	positive regulation of mRNA splicing, via spliceosome	8/1480	23/18866	0.000236744	0.00281403	0.00239293	DAZAP1/RBM3/HSPA8/PRPF19/NCL/PRDX6/TRA2B/RBMX	8	HUH7.5 5 days downregulated DEGs
GO:0061982	meiosis I cell cycle process	22/1480	124/18866	0.000240618	0.00285359	0.00242657	MRE11/RAD51/NDC1/TRIP13/RAD54L/AURKA/CCNE1/FBXO5/MSH6/MND1/CKS2/TOP2A/TEX15/SLC2A8/CDC25C/SGO2/CDC25A/PTTG1/PLK1/TERB2/CENPX/FANCM	22	HUH7.5 5 days downregulated DEGs
GO:0031126	snoRNA 3'-end processing	6/1480	13/18866	0.000244412	0.00289203	0.00245925	EXOSC5/FBL/EXOSC3/TENT4A/EXOSC2/DKC1	6	HUH7.5 5 days downregulated DEGs
GO:0002220	innate immune response activating cell surface receptor signaling pathway	21/1480	116/18866	0.000247712	0.00292446	0.00248683	PSMC4/ICAM3/PSMC5/PSMA3/PSMC1/PSME2/PSMA7/PSMD7/PSMD3/PSMD11/PSMD14/PSMB2/PSME3/PSMB7/PSMB6/PSMA5/PSMB4/PSMD6/PSMC3/HRAS/PSMD12	21	HUH7.5 5 days downregulated DEGs
GO:0006369	termination of RNA polymerase II transcription	10/1480	35/18866	0.000254523	0.00299136	0.00254372	SNRPD3/CSTF2/CPSF3/SNRPB/SNRPF/SNRPG/SSU72/CPSF4/CSTF3/SNRPE	10	HUH7.5 5 days downregulated DEGs
GO:0031297	replication fork processing	10/1480	35/18866	0.000254523	0.00299136	0.00254372	MRE11/RAD51/NUCKS1/THOC1/DNA2/MMS22L/RFWD3/CENPX/ALYREF/FANCM	10	HUH7.5 5 days downregulated DEGs
GO:0001522	pseudouridine synthesis	7/1480	18/18866	0.000264847	0.00309877	0.00263506	PUS7/GAR1/DKC1/NAF1/NHP2/RPUSD4/PUS1	7	HUH7.5 5 days downregulated DEGs
GO:0009200	deoxyribonucleoside triphosphate metabolic process	7/1480	18/18866	0.000264847	0.00309877	0.00263506	NUDT1/ITPA/NUDT15/ADK/DTYMK/TYMS/DCTPP1	7	HUH7.5 5 days downregulated DEGs
GO:0002758	innate immune response-activating signal transduction	21/1480	117/18866	0.000279977	0.00326849	0.00277938	PSMC4/ICAM3/PSMC5/PSMA3/PSMC1/PSME2/PSMA7/PSMD7/PSMD3/PSMD11/PSMD14/PSMB2/PSME3/PSMB7/PSMB6/PSMA5/PSMB4/PSMD6/PSMC3/HRAS/PSMD12	21	HUH7.5 5 days downregulated DEGs
GO:0070192	chromosome organization involved in meiotic cell cycle	15/1480	70/18866	0.000286605	0.00333608	0.00283686	NCAPD2/MRE11/RAD51/NDC1/TRIP13/CCNE1/SMC4/NCAPH/TEX15/INCENP/NCAPD3/BUB1B/SGO2/TERB2/BUB1	15	HUH7.5 5 days downregulated DEGs
GO:0045132	meiotic chromosome segregation	18/1480	93/18866	0.000287043	0.00333608	0.00283686	MRE11/NDC1/TRIP13/CCNE1/TTK/SMC4/NCAPH/TOP2A/TEX15/NUF2/BUB1B/SGO2/PTTG1/PLK1/TERB2/BUB1/CENPX/FANCM	18	HUH7.5 5 days downregulated DEGs
GO:0035567	non-canonical Wnt signaling pathway	25/1480	151/18866	0.000288182	0.00334189	0.0028418	PSMC4/CCDC88C/PSMC5/PSMA3/PSMC1/PSME2/PSMA7/PSMD7/PPP3CB/DKK1/PSMD3/PSMD11/PSMD14/PSMB2/PSME3/PSMB7/NKD1/PSMB6/PSMA5/PSMB4/PSMD6/PSMC3/VANGL1/PSMD12/CALM1	25	HUH7.5 5 days downregulated DEGs
GO:1990542	mitochondrial transmembrane transport	19/1480	101/18866	0.000289051	0.00334455	0.00284406	MPC1/TIMM21/TIMM44/TIMM50/MRPL18/ROMO1/TOMM40/PNPT1/HSPD1/ATP5MC3/SFXN2/ATP5MC1/CHCHD4/STOML2/SLC25A22/CYC1/SLC25A29/OPA1/PAM16	19	HUH7.5 5 days downregulated DEGs
GO:0000288	nuclear-transcribed mRNA catabolic process, deadenylation-dependent decay	16/1480	78/18866	0.000309165	0.00356939	0.00303526	PABPC1/EXOSC7/EXOSC5/EXOSC3/DCPS/TENT4A/EXOSC8/LSM7/LSM4/EXOSC2/WDR61/POLR2D/NOCT/LSM6/LSM3/EXOSC1	16	HUH7.5 5 days downregulated DEGs
GO:0006977	DNA damage response, signal transduction by p53 class mediator resulting in cell cycle arrest	13/1480	56/18866	0.000313839	0.00360743	0.0030676	AURKA/CDK2/PRMT1/E2F8/CCNB1/TP53/CARM1/CDC25C/RPL26/E2F7/CDK1/CHEK2/TFDP1	13	HUH7.5 5 days downregulated DEGs
GO:0010332	response to gamma radiation	13/1480	56/18866	0.000313839	0.00360743	0.0030676	KDM1A/HSPA5/RAD51/XRCC5/MYC/POLG/TP53/PARP1/RPL26/HRAS/ATR/CHEK2/XRCC2	13	HUH7.5 5 days downregulated DEGs
GO:0006289	nucleotide-excision repair	20/1480	110/18866	0.000324646	0.00372346	0.00316627	ERCC8/POLD3/POLR2E/POLD2/NEIL3/PRPF19/RFC5/RFC3/COPS3/TP53/PARP1/RPS27A/POLR2D/GTF2H2/GTF2H2C/RFC4/COPS6/POLR2L/HMGN1/UBA52	20	HUH7.5 5 days downregulated DEGs
GO:0071294	cellular response to zinc ion	8/1480	24/18866	0.000330834	0.00378613	0.00321957	MT1G/MT2A/PARP1/MT1E/MT1X/MT1F/MT1A/MT1M	8	HUH7.5 5 days downregulated DEGs
GO:0009201	ribonucleoside triphosphate biosynthetic process	15/1480	71/18866	0.0003374	0.00385284	0.00327629	ENO1/CAD/NME4/IMPDH1/UCK2/PARP1/ALDOA/ATP5MC3/ATP5MC1/STOML2/IMPDH2/CYC1/UQCC3/NME1/NME2	15	HUH7.5 5 days downregulated DEGs
GO:0006839	mitochondrial transport	38/1480	271/18866	0.000339365	0.00386684	0.0032882	SLC25A5/BID/MPC1/TIMM21/HSP90AA1/TOMM22/SAMM50/TIMM9/TIMM44/PDCD5/TIMM50/PPIF/MRPL18/ROMO1/TOMM40/YWHAQ/TIMM10/NMT1/PNPT1/TP53/SAE1/HSPD1/ATP5MC3/SFXN2/ATP5MC1/HK2/CHCHD4/STOML2/SLC25A6/PARL/TOMM5/SLC25A22/CYC1/SLC25A29/TFDP1/OPA1/PAM16/CHCHD10	38	HUH7.5 5 days downregulated DEGs
GO:0002218	activation of innate immune response	24/1480	144/18866	0.000341237	0.00387972	0.00329915	PSMC4/ICAM3/XRCC5/PSMC5/PSMA3/PSMC1/PSME2/PSMA7/PSMD7/PSMD3/PSMD11/PSMD14/SFPQ/PSMB2/PSME3/PSMB7/PSMB6/PSMA5/PSMB4/PSMD6/PSMC3/HRAS/HMGB1/PSMD12	24	HUH7.5 5 days downregulated DEGs
GO:0006164	purine nucleotide biosynthetic process	30/1480	197/18866	0.000342508	0.00388572	0.00330425	MPC1/PDK3/ENO1/GSTZ1/MTHFD1/NME4/GCDH/IMPDH1/PAICS/PPAT/ADCY3/PARP1/PRPS1/ALDOA/DLAT/PDK1/ATP5MC3/ADK/ATP5MC1/GMPS/STOML2/HPRT1/IMPDH2/PFAS/CYC1/APRT/UQCC3/NME1/ADSL/NME2	30	HUH7.5 5 days downregulated DEGs
GO:0071480	cellular response to gamma radiation	9/1480	30/18866	0.000345513	0.00391132	0.00332602	KDM1A/HSPA5/RAD51/XRCC5/TP53/RPL26/HRAS/ATR/CHEK2	9	HUH7.5 5 days downregulated DEGs
GO:0007050	cell cycle arrest	34/1480	234/18866	0.000352671	0.00398374	0.0033876	PRR11/AURKA/TFAP4/MSH2/HSP90AB1/CDKN3/PRKAB1/CDK2/RPL23/PRMT1/E2F8/MYBBP1A/CCNB1/CDK4/TBRG4/MYC/PNPT1/KIF20B/TP53/CARM1/HMGA2/CDC123/CDC25C/RPL26/DDIAS/E2F7/ILK/E4F1/CDK1/HRAS/CALR/GADD45GIP1/CHEK2/TFDP1	34	HUH7.5 5 days downregulated DEGs
GO:0006446	regulation of translational initiation	16/1480	79/18866	0.000359885	0.00403905	0.00343464	DDX1/EIF5/EIF3E/EIF3B/EIF4H/GLE1/EIF2S1/RPL13A/POLR2D/CDC123/METTL3/EIF1/EIF3K/NPM1/EIF4EBP1/C8orf88	16	HUH7.5 5 days downregulated DEGs
GO:0009205	purine ribonucleoside triphosphate metabolic process	16/1480	79/18866	0.000359885	0.00403905	0.00343464	ENO1/NME4/IMPDH1/ITPA/RAN/PARP1/ALDOA/ATP5MC3/ATP5MC1/STOML2/IMPDH2/CYC1/OPA1/UQCC3/NME1/NME2	16	HUH7.5 5 days downregulated DEGs
GO:0043462	regulation of ATPase activity	16/1480	79/18866	0.000359885	0.00403905	0.00343464	MCM2/MSH2/HSCB/AHSA1/SSBP1/PPIF/MSH6/NCAPH/DHX9/TP53/GTF2H2/HNRNPU/DNAJC24/DNAJC9/PAM16/UHRF1	16	HUH7.5 5 days downregulated DEGs
GO:0046794	transport of virus	14/1480	64/18866	0.000361449	0.00404792	0.00344218	NDC1/NUP37/SEH1L/NUP188/NUP93/KPNB1/NUP107/NUP85/RAN/NUP54/RPS27A/NUP35/KPNA2/UBA52	14	HUH7.5 5 days downregulated DEGs
GO:0097711	ciliary basal body-plasma membrane docking	18/1480	95/18866	0.000377129	0.00420342	0.00357441	HSP90AA1/CEP152/B9D1/CEP164/ALMS1/NEK2/TUBG1/ODF2/HAUS2/PLK4/CEP78/SCLT1/PLK1/CDK1/CKAP5/TUBB4B/TUBB/HAUS7	18	HUH7.5 5 days downregulated DEGs
GO:0072431	signal transduction involved in mitotic G1 DNA damage checkpoint	13/1480	57/18866	0.000377745	0.00420342	0.00357441	AURKA/CDK2/PRMT1/E2F8/CCNB1/TP53/CARM1/CDC25C/RPL26/E2F7/CDK1/CHEK2/TFDP1	13	HUH7.5 5 days downregulated DEGs
GO:1902400	intracellular signal transduction involved in G1 DNA damage checkpoint	13/1480	57/18866	0.000377745	0.00420342	0.00357441	AURKA/CDK2/PRMT1/E2F8/CCNB1/TP53/CARM1/CDC25C/RPL26/E2F7/CDK1/CHEK2/TFDP1	13	HUH7.5 5 days downregulated DEGs
GO:0009148	pyrimidine nucleoside triphosphate biosynthetic process	7/1480	19/18866	0.000391059	0.00434234	0.00369254	CAD/NME4/UCK2/DTYMK/TYMS/NME1/NME2	7	HUH7.5 5 days downregulated DEGs
GO:0006999	nuclear pore organization	6/1480	14/18866	0.000399371	0.00441588	0.00375508	NDC1/SEH1L/NUP93/NUP107/NUP54/NUP35	6	HUH7.5 5 days downregulated DEGs
GO:0007100	mitotic centrosome separation	6/1480	14/18866	0.000399371	0.00441588	0.00375508	AURKA/RANBP1/NEK2/CEP85/KIF11/CHEK1	6	HUH7.5 5 days downregulated DEGs
GO:0009167	purine ribonucleoside monophosphate metabolic process	10/1480	37/18866	0.000418016	0.00460257	0.00391383	IMPDH1/PAICS/PPAT/ADK/GMPS/HPRT1/IMPDH2/PFAS/APRT/ADSL	10	HUH7.5 5 days downregulated DEGs
GO:0051084	'de novo' posttranslational protein folding	10/1480	37/18866	0.000418016	0.00460257	0.00391383	HSPA5/HSPA8/PTGES3/HSPA9/HSPE1/HSPH1/DNAJB5/CHCHD4/CCT2/HSPA14	10	HUH7.5 5 days downregulated DEGs
GO:0071482	cellular response to light stimulus	22/1480	129/18866	0.000427119	0.00469293	0.00399066	KDM1A/POLD3/ACTR5/METAP2/EIF2S1/NMT1/MYC/TP53/PARP1/CHEK1/RPL26/CDC25A/METTL3/PBK/POLH/PPID/ATR/AURKB/NPM1/RUVBL2/NOC2L/CALM1	22	HUH7.5 5 days downregulated DEGs
GO:0040029	regulation of gene expression, epigenetic	31/1480	209/18866	0.000439408	0.00481783	0.00409688	POLR1A/DNMT3B/CDC45/POLR2E/RBBP7/H2AZ2/EZH2/KAT2A/POLR1G/POLR1B/KLF2/HAT1/ELOF1/MYBBP1A/H3-3B/POLR1E/HMGA1/TAF1A/CHEK1/HNRNPU/H2AZ1/DDX21/METTL3/TAF1D/MECP2/CDCA4/POLR1C/EIF1/POLR2L/MTA1/HMGB1	31	HUH7.5 5 days downregulated DEGs
GO:0010498	proteasomal protein catabolic process	59/1480	483/18866	0.000449407	0.00491715	0.00418134	PSMC4/HSPA5/ERCC8/USP13/RNF126/PSMC5/AURKA/HSP90AB1/DESI1/PSMA3/PSMC1/PSME2/PSMA7/PSMD7/UBE2S/PSMD3/PSMD11/WFS1/PRPF19/FBXO5/PSMD14/UCHL5/CDC20/UBE3D/CDK2/PSMB2/SDF2L1/PSME3/HSPBP1/CCNB1/NUDT15/PSMB7/PSMB6/RPL11/PSMA5/RPS27A/SKP2/BUB1B/PSMB4/CCNF/PSMD6/MAD2L1/ANAPC10/PTTG1/PSMC3/CUL5/HSP90B1/PLK1/PBK/CDK1/SMARCC1/UBE2C/SPSB4/AURKB/MTA1/FAF1/PSMD12/RACK1/UBA52	59	HUH7.5 5 days downregulated DEGs
GO:0006356	regulation of transcription by RNA polymerase I	9/1480	31/18866	0.000453258	0.00493897	0.00419989	DHX33/NCL/WDR75/HEATR1/NOL11/WDR43/MARS1/POLR2L/FLNA	9	HUH7.5 5 days downregulated DEGs
GO:0008334	histone mRNA metabolic process	8/1480	25/18866	0.00045329	0.00493897	0.00419989	SNRPD3/TENT4A/CPSF3/SNRPB/SSB/SNRPF/SNRPG/SNRPE	8	HUH7.5 5 days downregulated DEGs
GO:0045005	DNA-dependent DNA replication maintenance of fidelity	11/1480	44/18866	0.000455028	0.0049476	0.00420723	MRE11/RAD51/NUCKS1/TIPIN/THOC1/DNA2/MMS22L/RFWD3/CENPX/ALYREF/FANCM	11	HUH7.5 5 days downregulated DEGs
GO:0043687	post-translational protein modification	47/1480	363/18866	0.000468523	0.00508377	0.00432302	PSMC4/VCAN/ERCC8/RCN1/PSMC5/LAMB1/PSMA3/PSMC1/PSME2/PSMA7/RBBP7/PSMD7/PSMD3/PSMD11/WFS1/PSMD14/UCHL3/PSMB2/PSME3/AGTPBP1/GOLM1/FBXO21/PSMB7/DSCC1/RABGGTB/COPS3/PSMB6/PSMA5/SKP2/ITIH2/PSMB4/NAE1/CCNF/FSTL1/PSMD6/PSMC3/CUL5/HSP90B1/COPS6/PCSK9/CRTAP/FGG/FGA/SPSB4/CSF1/WDR5/PSMD12	47	HUH7.5 5 days downregulated DEGs
GO:2001233	regulation of apoptotic signaling pathway	52/1480	413/18866	0.000472732	0.00511881	0.00435282	KDM1A/SLC25A5/BID/NLE1/ENO1/TFAP4/URI1/PDCD5/PPIF/WFS1/PTPMT1/SFPQ/BCL2L12/TRAP1/EPO/PSME3/YWHAQ/NMT1/COL2A1/TP53/RPL11/PARP1/RPS3/HYOU1/NR4A2/EYA3/FAIM/RPL26/INHBB/HMGB2/FXN/DDIAS/VDAC2/PDIA3/PRELID1/FGG/FGA/FGB/RPS7/PARL/PTPN2/ATAD5/PRKRA/FAF1/TAF9B/NOC2L/TFDP1/OPA1/RACK1/PAM16/CHCHD10/AATF	52	HUH7.5 5 days downregulated DEGs
GO:0071158	positive regulation of cell cycle arrest	16/1480	81/18866	0.000483127	0.00522056	0.00443935	AURKA/CDK2/RPL23/PRMT1/E2F8/MYBBP1A/CCNB1/TP53/CARM1/HMGA2/CDC25C/RPL26/E2F7/CDK1/CHEK2/TFDP1	16	HUH7.5 5 days downregulated DEGs
GO:0009145	purine nucleoside triphosphate biosynthetic process	14/1480	66/18866	0.000504461	0.00541751	0.00460682	ENO1/NME4/IMPDH1/PARP1/ALDOA/ATP5MC3/ADK/ATP5MC1/STOML2/IMPDH2/CYC1/UQCC3/NME1/NME2	14	HUH7.5 5 days downregulated DEGs
GO:0044766	multi-organism transport	14/1480	66/18866	0.000504461	0.00541751	0.00460682	NDC1/NUP37/SEH1L/NUP188/NUP93/KPNB1/NUP107/NUP85/RAN/NUP54/RPS27A/NUP35/KPNA2/UBA52	14	HUH7.5 5 days downregulated DEGs
GO:1902579	multi-organism localization	14/1480	66/18866	0.000504461	0.00541751	0.00460682	NDC1/NUP37/SEH1L/NUP188/NUP93/KPNB1/NUP107/NUP85/RAN/NUP54/RPS27A/NUP35/KPNA2/UBA52	14	HUH7.5 5 days downregulated DEGs
GO:0006361	transcription initiation from RNA polymerase I promoter	10/1480	38/18866	0.000527846	0.00560899	0.00476964	POLR1A/POLR2E/POLR1G/POLR1B/POLR1E/TAF1A/GTF2H2/TAF1D/POLR1C/POLR2L	10	HUH7.5 5 days downregulated DEGs
GO:0000447	endonucleolytic cleavage in ITS1 to separate SSU-rRNA from 5.8S rRNA and LSU-rRNA from tricistronic rRNA transcript (SSU-rRNA, 5.8S rRNA, LSU-rRNA)	5/1480	10/18866	0.000531942	0.00560899	0.00476964	NOP14/UTP20/RPP40/RPS21/RRS1	5	HUH7.5 5 days downregulated DEGs
GO:0006188	IMP biosynthetic process	5/1480	10/18866	0.000531942	0.00560899	0.00476964	PAICS/PPAT/HPRT1/PFAS/ADSL	5	HUH7.5 5 days downregulated DEGs
GO:0031118	rRNA pseudouridine synthesis	5/1480	10/18866	0.000531942	0.00560899	0.00476964	GAR1/DKC1/NAF1/NHP2/RPUSD4	5	HUH7.5 5 days downregulated DEGs
GO:0031125	rRNA 3'-end processing	5/1480	10/18866	0.000531942	0.00560899	0.00476964	EXOSC7/EXOSC3/EXOSC8/EXOSC2/RPS21	5	HUH7.5 5 days downregulated DEGs
GO:0033314	mitotic DNA replication checkpoint	5/1480	10/18866	0.000531942	0.00560899	0.00476964	ORC1/CLSPN/CDC6/TICRR/NAE1	5	HUH7.5 5 days downregulated DEGs
GO:0034975	protein folding in endoplasmic reticulum	5/1480	10/18866	0.000531942	0.00560899	0.00476964	HSPA5/CANX/HSP90B1/PDIA3/CALR	5	HUH7.5 5 days downregulated DEGs
GO:0035999	tetrahydrofolate interconversion	5/1480	10/18866	0.000531942	0.00560899	0.00476964	MTHFD2/MTHFD1/MTHFD1L/TYMS/SHMT2	5	HUH7.5 5 days downregulated DEGs
GO:0075522	IRES-dependent viral translational initiation	5/1480	10/18866	0.000531942	0.00560899	0.00476964	PTBP1/EIF3B/SSB/EIF2D/EIF3F	5	HUH7.5 5 days downregulated DEGs
GO:0038061	NIK/NF-kappaB signaling	28/1480	184/18866	0.00053717	0.00561698	0.00477644	PSMC4/HDAC7/PSMC5/PSMA3/PSMC1/PSME2/PSMA7/PSMD7/PSMD3/PSMD11/PSMD14/PSMB2/PSME3/PSMB7/PSMB6/PSMA5/RPS3/PSMB4/PSMD6/PSMC3/ILK/PHB/TCIM/CALR/IRAK1/HMGB1/PSMD12/PHB2	28	HUH7.5 5 days downregulated DEGs
GO:0032481	positive regulation of type I interferon production	15/1480	74/18866	0.000538696	0.00561698	0.00477644	DHX33/POLR3B/MRE11/XRCC5/POLR2E/POLR3H/POLR3G/DHX9/HSPD1/POLR3K/HMGB2/POLR1C/POLR2L/DDX41/IRAK1	15	HUH7.5 5 days downregulated DEGs
GO:0046605	regulation of centrosome cycle	13/1480	59/18866	0.000539144	0.00561698	0.00477644	AURKA/RANBP1/KAT2A/ALMS1/NEK2/STIL/XRCC3/CEP85/KIF11/PLK4/CHEK1/CCNF/NPM1	13	HUH7.5 5 days downregulated DEGs
GO:0072413	signal transduction involved in mitotic cell cycle checkpoint	13/1480	59/18866	0.000539144	0.00561698	0.00477644	AURKA/CDK2/PRMT1/E2F8/CCNB1/TP53/CARM1/CDC25C/RPL26/E2F7/CDK1/CHEK2/TFDP1	13	HUH7.5 5 days downregulated DEGs
GO:1902402	signal transduction involved in mitotic DNA damage checkpoint	13/1480	59/18866	0.000539144	0.00561698	0.00477644	AURKA/CDK2/PRMT1/E2F8/CCNB1/TP53/CARM1/CDC25C/RPL26/E2F7/CDK1/CHEK2/TFDP1	13	HUH7.5 5 days downregulated DEGs
GO:1902403	signal transduction involved in mitotic DNA integrity checkpoint	13/1480	59/18866	0.000539144	0.00561698	0.00477644	AURKA/CDK2/PRMT1/E2F8/CCNB1/TP53/CARM1/CDC25C/RPL26/E2F7/CDK1/CHEK2/TFDP1	13	HUH7.5 5 days downregulated DEGs
GO:0006119	oxidative phosphorylation	24/1480	149/18866	0.000569955	0.00592617	0.00503936	BID/MSH2/PGK1/PPIF/COX7B/CCNB1/UQCC2/UQCRC2/NDUFS6/NIPSNAP2/ATP5MC3/UQCRB/ATP5MC1/FXN/STOML2/NDUFS5/MECP2/CDK1/CYCS/UQCRH/CYC1/SHMT2/UQCC3/CHCHD10	24	HUH7.5 5 days downregulated DEGs
GO:2000045	regulation of G1/S transition of mitotic cell cycle	28/1480	185/18866	0.000586633	0.00606865	0.00516052	BID/RBL1/AURKA/CDC45/CDC6/PSME2/EZH2/CDK2/PRMT1/E2F8/PSME3/CCNB1/ANXA1/CDK4/RDX/TP53/CARM1/ADAMTS1/CDC25C/RPL26/E2F7/CDK2AP2/RFWD3/CDK1/PLRG1/CHEK2/RPS27L/TFDP1	28	HUH7.5 5 days downregulated DEGs
GO:0071353	cellular response to interleukin-4	9/1480	32/18866	0.000587139	0.00606865	0.00516052	HSPA5/MCM2/TCF7/HSP90AB1/RPL3/TUBA1B/CDK4/PTPN2/IMPDH2	9	HUH7.5 5 days downregulated DEGs
GO:1901976	regulation of cell cycle checkpoint	9/1480	32/18866	0.000587139	0.00606865	0.00516052	THOC1/THOC5/XRCC3/CCNB1/DYNC1LI1/MAD2L1/CDT1/RFWD3/CHEK2	9	HUH7.5 5 days downregulated DEGs
GO:0033119	negative regulation of RNA splicing	8/1480	26/18866	0.00061008	0.00629333	0.00535158	PTBP1/HNRNPL/C1QBP/RPS13/SRSF9/RBMX/RPS26/RNPS1	8	HUH7.5 5 days downregulated DEGs
GO:0019081	viral translation	6/1480	15/18866	0.000621572	0.00637416	0.00542031	PTBP1/EIF3B/DHX9/SSB/EIF2D/EIF3F	6	HUH7.5 5 days downregulated DEGs
GO:0043144	snoRNA processing	6/1480	15/18866	0.000621572	0.00637416	0.00542031	EXOSC5/FBL/EXOSC3/TENT4A/EXOSC2/DKC1	6	HUH7.5 5 days downregulated DEGs
GO:0051299	centrosome separation	6/1480	15/18866	0.000621572	0.00637416	0.00542031	AURKA/RANBP1/NEK2/CEP85/KIF11/CHEK1	6	HUH7.5 5 days downregulated DEGs
GO:0090263	positive regulation of canonical Wnt signaling pathway	24/1480	150/18866	0.000629103	0.00643877	0.00547525	PSMC4/NLE1/PSMC5/PSMA3/PSMC1/PSME2/PSMA7/PSMD7/PSMD3/PSMD11/PSMD14/PSMB2/PSME3/PSMB7/LGR5/PRDM15/PSMB6/PSMA5/PSMB4/PSMD6/PSMC3/ILK/RUVBL1/PSMD12	24	HUH7.5 5 days downregulated DEGs
GO:0060249	anatomical structure homeostasis	57/1480	469/18866	0.000630709	0.00644259	0.0054785	CD38/MRE11/STRAP/RAD51/POLD3/XRCC5/SCGN/HSP90AA1/FH/HNRNPC/HSP90AB1/VSIG1/POLA1/CA2/CCNE1/POLD2/GAR1/PTGES3/RFC5/CCT4/SLC2A1/NEK2/TCP1/XRCC3/DKC1/RFC3/WDR36/NAT10/HNRNPA1/CCT7/MYC/DNA2/HNRNPD/COL2A1/PIF1/PARP1/NAF1/NHP2/CCT6A/POLE3/ALDOA/CCT5/GJA1/HNRNPU/PPARGC1B/CCT8/CCT3/RFC4/GNL3/LARGE2/CCT2/FEN1/EXO1/ATR/AURKB/CSF1/PINX1	57	HUH7.5 5 days downregulated DEGs
GO:1903320	regulation of protein modification by small protein conjugation or removal	34/1480	242/18866	0.000654768	0.00667532	0.0056764	KDM1A/HSPA5/HSP90AA1/HSP90AB1/UBE2I/AIMP2/LIMK1/GTPBP4/UBE2S/WFS1/FBXO5/CDC20/RPL5/RPL23/UBA2/HSPBP1/DCUN1D5/RPS2/SAE1/RPL11/SKP2/RPS3/GNL3/MAD2L1/PLK1/CENPX/RPS7/UBE2C/SPSB4/MTA1/PRMT3/FANCM/PINX1/RASSF5	34	HUH7.5 5 days downregulated DEGs
GO:0006165	nucleoside diphosphate phosphorylation	22/1480	133/18866	0.000657143	0.0066865	0.00568591	NDC1/ENO1/NUP37/SEH1L/NUP188/PGK1/NUP93/NME4/GPI/NUP107/GAPDH/TPI1/NUP85/LDHA/NUP54/ALDOA/HK2/NUP35/DTYMK/NME1/EIF6/NME2	22	HUH7.5 5 days downregulated DEGs
GO:2000279	negative regulation of DNA biosynthetic process	10/1480	39/18866	0.000660525	0.00669618	0.00569415	HNRNPC/DNAJC2/NAT10/HNRNPA1/NIBAN2/PIF1/TP53/GJA1/HNRNPU/PINX1	10	HUH7.5 5 days downregulated DEGs
GO:0097193	intrinsic apoptotic signaling pathway	39/1480	290/18866	0.000660656	0.00669618	0.00569415	KDM1A/BID/ENO1/MSH2/PPM1F/URI1/PPIF/WFS1/PTPMT1/MSH6/SFPQ/BCL2L12/TRAP1/EPO/MYBBP1A/TP53/RPL11/PARP1/RPS3/HYOU1/PDK1/RPL26/MELK/DDIAS/VDAC2/CUL5/RPS7/HRAS/PARL/PTPN2/ATAD5/PRKRA/AEN/CHEK2/RPS27L/TAF9B/NOC2L/OPA1/RACK1	39	HUH7.5 5 days downregulated DEGs
GO:1902369	negative regulation of RNA catabolic process	14/1480	68/18866	0.000692958	0.00701	0.005961	YBX1/PABPC1/HNRNPC/TRDMT1/TENT4A/SLIRP/DKC1/DHX9/LRPPRC/HNRNPD/NAF1/NOCT/HNRNPU/TAF15	14	HUH7.5 5 days downregulated DEGs
GO:0045333	cellular respiration	28/1480	187/18866	0.000697674	0.00704409	0.00598999	BID/FH/IDE/TRAP1/COX7B/MYBBP1A/CCNB1/PNPT1/UQCRC2/NDUFS6/MTFR2/MDH2/DLAT/UQCRB/NDUFAF2/FXN/NDUFS5/MECP2/PRELID1/CDK1/CYCS/UQCRH/SLC25A22/CYC1/SHMT2/LYRM7/UQCC3/ADSL	28	HUH7.5 5 days downregulated DEGs
GO:0000381	regulation of alternative mRNA splicing, via spliceosome	15/1480	76/18866	0.000723536	0.00729113	0.00620006	PTBP1/HNRNPL/SRSF9/SRSF3/RBM17/HNRNPA1/SRSF1/TRA2B/RBMX/HNRNPU/SRSF2/MAGOH/SF1/RNPS1/RBM8A	15	HUH7.5 5 days downregulated DEGs
GO:0009150	purine ribonucleotide metabolic process	50/1480	401/18866	0.000749378	0.00753701	0.00640916	NDC1/MPC1/ACSM2B/PDK3/ENO1/NUP37/SEH1L/NUP188/GSTZ1/PGK1/NUP93/NME4/GPI/GCDH/IMPDH1/AADAT/NUP107/GAPDH/TPI1/NUP85/ITPA/PAICS/PPAT/RAN/LDHA/ADCY3/NUP54/PARP1/ALDOA/DLAT/PDK1/ATP5MC3/ADK/ATP5MC1/HK2/NUP35/GMPS/STOML2/HPRT1/IMPDH2/PFAS/CYC1/ACSM2A/OPA1/APRT/UQCC3/NME1/ADSL/EIF6/NME2	50	HUH7.5 5 days downregulated DEGs
GO:0050685	positive regulation of mRNA processing	9/1480	33/18866	0.000751704	0.0075459	0.00641671	DAZAP1/RBM3/HSPA8/PRPF19/NCL/PRDX6/CCNB1/TRA2B/RBMX	9	HUH7.5 5 days downregulated DEGs
GO:0006090	pyruvate metabolic process	24/1480	152/18866	0.000763619	0.00765082	0.00650593	NDC1/MPC1/PDK3/ENO1/NUP37/SEH1L/NUP188/GSTZ1/PGK1/NUP93/GPI/NUP107/GAPDH/TPI1/NUP85/LDHA/NUP54/ALDOA/DLAT/PDK1/SLC16A1/HK2/NUP35/EIF6	24	HUH7.5 5 days downregulated DEGs
GO:0006163	purine nucleotide metabolic process	54/1480	442/18866	0.00076518	0.0076518	0.00650676	NDC1/MPC1/ACSM2B/PDK3/ENO1/NUP37/SEH1L/NUP188/GSTZ1/MTHFD1/PGK1/NUP93/NME4/GPI/GCDH/NUDT1/IMPDH1/AADAT/NUP107/GAPDH/TPI1/NUP85/ITPA/PAICS/PPAT/RAN/LDHA/NUDT15/ADCY3/NUP54/PARP1/PRPS1/ALDOA/DLAT/PDK1/ATP5MC3/ADK/ATP5MC1/HK2/NUP35/GMPS/STOML2/HPRT1/IMPDH2/PFAS/CYC1/ACSM2A/OPA1/APRT/UQCC3/NME1/ADSL/EIF6/NME2	54	HUH7.5 5 days downregulated DEGs
GO:0016075	rRNA catabolic process	7/1480	21/18866	0.000785043	0.00782052	0.00665024	EXOSC7/EXOSC5/EXOSC3/EXOSC8/TRIR/EXOSC2/DIS3L	7	HUH7.5 5 days downregulated DEGs
GO:0045943	positive regulation of transcription by RNA polymerase I	7/1480	21/18866	0.000785043	0.00782052	0.00665024	DHX33/NCL/WDR75/HEATR1/NOL11/WDR43/MARS1	7	HUH7.5 5 days downregulated DEGs
GO:0015949	nucleobase-containing small molecule interconversion	8/1480	27/18866	0.000807871	0.00801237	0.00681338	AK6/NME4/RRM1/DTYMK/RRM2/TYMS/NME1/NME2	8	HUH7.5 5 days downregulated DEGs
GO:0046939	nucleotide phosphorylation	22/1480	135/18866	0.000807939	0.00801237	0.00681338	NDC1/ENO1/NUP37/SEH1L/NUP188/PGK1/NUP93/NME4/GPI/NUP107/GAPDH/TPI1/NUP85/LDHA/NUP54/ALDOA/HK2/NUP35/DTYMK/NME1/EIF6/NME2	22	HUH7.5 5 days downregulated DEGs
GO:0048863	stem cell differentiation	36/1480	264/18866	0.000808897	0.00801237	0.00681338	PSMC4/KITLG/TCOF1/TCF3/XRCC5/PSMC5/PUS7/SEMA6A/PHF5A/PSMA3/PSMC1/PSME2/PSMA7/PSMD7/PSMD3/PSMD11/HSPA9/PSMD14/NRP2/PSMB2/PSME3/PSMB7/TP53/PSMB6/PSMA5/HMGA2/HNRNPU/NRG1/RUNX1/PSMB4/PSMD6/METTL3/PSMC3/NOLC1/ANXA6/PSMD12	36	HUH7.5 5 days downregulated DEGs
GO:2001020	regulation of response to DNA damage stimulus	32/1480	226/18866	0.00081288	0.0080366	0.00683398	KDM1A/BID/ERCC8/RAD51/THOC1/THOC5/RAD51AP1/FBXO5/BCL2L12/AUNIP/TRIM28/TEX15/DHX9/MYC/TP53/PARP1/RPS3/CHEK1/HMGA2/EYA3/RPL26/DDIAS/SPRED1/RFWD3/UBE2V2/NSMCE1/POLH/ATR/ATAD5/CHEK2/TAF9B/HMGB1	32	HUH7.5 5 days downregulated DEGs
GO:0009126	purine nucleoside monophosphate metabolic process	10/1480	40/18866	0.00081954	0.00808716	0.00687697	IMPDH1/PAICS/PPAT/ADK/GMPS/HPRT1/IMPDH2/PFAS/APRT/ADSL	10	HUH7.5 5 days downregulated DEGs
GO:0007569	cell aging	20/1480	118/18866	0.000827598	0.0081513	0.00693152	YBX1/RBL1/DNAJA3/FBXO5/ROMO1/BCL2L12/HMGA1/PNPT1/TP53/CHEK1/HMGA2/ILK/CDK1/RSL1D1/HRAS/ATR/CALR/NPM1/CHEK2/OPA1	20	HUH7.5 5 days downregulated DEGs
GO:0016073	snRNA metabolic process	11/1480	47/18866	0.000831257	0.00815661	0.00693603	MTREX/EXOSC7/EXOSC5/METTL4/EXOSC3/EXOSC8/EXOSC2/DKC1/NHP2/INTS1/INTS8	11	HUH7.5 5 days downregulated DEGs
GO:0035722	interleukin-12-mediated signaling pathway	11/1480	47/18866	0.000831257	0.00815661	0.00693603	CNN2/IL12RB2/RPLP0/PSME2/HSPA9/LMNB1/TCP1/SNRPA1/ARF1/HNRNPDL/BOLA2B	11	HUH7.5 5 days downregulated DEGs
GO:0072527	pyrimidine-containing compound metabolic process	16/1480	85/18866	0.000840777	0.00823458	0.00700234	UNG/CAD/ERH/CDADC1/DHODH/NME4/SLC25A19/UCK2/PRPS1/RRM1/DTYMK/TYMS/DCTPP1/UPP1/NME1/NME2	16	HUH7.5 5 days downregulated DEGs
GO:1904589	regulation of protein import	13/1480	62/18866	0.000888137	0.00868216	0.00738294	IPO5/HSP90AB1/FERMT1/NUTF2/PDCD5/HSPA8/ECT2/TRIM28/RAN/NUP54/NOLC1/CDK1/FLNA	13	HUH7.5 5 days downregulated DEGs
GO:0001731	formation of translation preinitiation complex	5/1480	11/18866	0.000912308	0.00885323	0.00752841	EIF5/EIF4H/EIF2S2/RPL13A/EIF2D	5	HUH7.5 5 days downregulated DEGs
GO:0006183	GTP biosynthetic process	5/1480	11/18866	0.000912308	0.00885323	0.00752841	NME4/IMPDH1/IMPDH2/NME1/NME2	5	HUH7.5 5 days downregulated DEGs
GO:0019042	viral latency	5/1480	11/18866	0.000912308	0.00885323	0.00752841	NUCKS1/XRCC5/HMGA1/PSIP1/BANF1	5	HUH7.5 5 days downregulated DEGs
GO:0001738	morphogenesis of a polarized epithelium	23/1480	145/18866	0.000912407	0.00885323	0.00752841	PSMC4/PSMC5/PSMA3/PSMC1/PSME2/PSMA7/PSMD7/DKK1/PSMD3/PSMD11/PSMD14/PSMB2/PSME3/PSMB7/NKD1/PSMB6/PSMA5/PSMB4/PSMD6/PSMC3/VANGL1/SAPCD2/PSMD12	23	HUH7.5 5 days downregulated DEGs
GO:0006390	mitochondrial transcription	6/1480	16/18866	0.000928811	0.00897908	0.00763543	METTL4/TWNK/PPARGC1B/TFB2M/CHCHD10/MRPL12	6	HUH7.5 5 days downregulated DEGs
GO:0043174	nucleoside salvage	6/1480	16/18866	0.000928811	0.00897908	0.00763543	PRTFDC1/UCK2/ADK/HPRT1/UPP1/APRT	6	HUH7.5 5 days downregulated DEGs
GO:0032781	positive regulation of ATPase activity	12/1480	55/18866	0.000957224	0.00923668	0.00785448	MSH2/HSCB/AHSA1/SSBP1/MSH6/NCAPH/DHX9/GTF2H2/HNRNPU/DNAJC24/DNAJC9/UHRF1	12	HUH7.5 5 days downregulated DEGs
GO:0072528	pyrimidine-containing compound biosynthetic process	10/1480	41/18866	0.0010087	0.00971547	0.00826162	CAD/DHODH/NME4/UCK2/PRPS1/DTYMK/TYMS/UPP1/NME1/NME2	10	HUH7.5 5 days downregulated DEGs
GO:0015867	ATP transport	8/1480	28/18866	0.00105402	0.0101334	0.00861698	SLC25A5/SLC25A43/SLC25A17/SLC25A19/GJA1/SLC25A6/SLC25A22/SLC25A29	8	HUH7.5 5 days downregulated DEGs
GO:0051098	regulation of binding	46/1480	367/18866	0.00107059	0.0102692	0.00873253	KDM1A/NUCKS1/SMARCD3/AURKA/TFAP4/HSP90AB1/EIF3E/HNRNPL/GTPBP4/DKK1/NEK2/ITGB1BP1/IDE/HJURP/TRIM28/RAMP2/RAN/NES/EIF2S1/MBD2/DHX9/NIBAN2/GAS8/EIF4A3/CARM1/RPL11/ADAM15/NVL/PARP1/CDCA5/HMGA2/LDLRAP1/CALM3/HMGB2/PCBD1/TAF10/PLK1/CDT1/PCSK9/CTNNBIP1/AURKB/RUVBL2/HMGB1/RACK1/NME1/PINX1	46	HUH7.5 5 days downregulated DEGs
GO:0009220	pyrimidine ribonucleotide biosynthetic process	7/1480	22/18866	0.00107405	0.0102692	0.00873253	CAD/DHODH/NME4/UCK2/UPP1/NME1/NME2	7	HUH7.5 5 days downregulated DEGs
GO:0010499	proteasomal ubiquitin-independent protein catabolic process	7/1480	22/18866	0.00107405	0.0102692	0.00873253	PSMA3/PSMA7/PSMB2/PSMB7/PSMB6/PSMA5/PSMB4	7	HUH7.5 5 days downregulated DEGs
GO:0006986	response to unfolded protein	27/1480	183/18866	0.00107982	0.0102868	0.00874747	HSPA5/MYDGF/HSP90AA1/HSP90AB1/AGR2/TBL2/WFS1/HSPA8/HSPA9/HSPE1/HSPH1/CANX/EIF2S1/DNAJB5/PREB/HSPD1/MANF/HYOU1/EXTL2/HSPA4L/HSP90B1/PTPN2/CALR/BHLHA15/SRPRA/HSPA14/RACK1	27	HUH7.5 5 days downregulated DEGs
GO:0030177	positive regulation of Wnt signaling pathway	27/1480	183/18866	0.00107982	0.0102868	0.00874747	PSMC4/NLE1/PSMC5/PSMA3/PSMC1/PSME2/PSMA7/PSMD7/DKK1/PSMD3/PSMD11/PSMD14/PSMB2/PSME3/MBD2/PSMB7/LGR5/NKD1/PRDM15/PSMB6/PSMA5/PSMB4/PSMD6/PSMC3/ILK/RUVBL1/PSMD12	27	HUH7.5 5 days downregulated DEGs
GO:0031396	regulation of protein ubiquitination	30/1480	211/18866	0.00108787	0.0103395	0.00879224	KDM1A/HSPA5/HSP90AA1/HSP90AB1/AIMP2/LIMK1/GTPBP4/UBE2S/WFS1/FBXO5/CDC20/RPL5/RPL23/HSPBP1/DCUN1D5/RPS2/RPL11/SKP2/RPS3/MAD2L1/PLK1/CENPX/RPS7/UBE2C/SPSB4/MTA1/PRMT3/FANCM/PINX1/RASSF5	30	HUH7.5 5 days downregulated DEGs
GO:0006368	transcription elongation from RNA polymerase II promoter	16/1480	87/18866	0.00109128	0.0103395	0.00879224	SUPT16H/POLR2E/EZH2/ELP4/TCERG1/ENY2/ELOF1/WDR61/POLR2D/EAF2/GTF2H2/SSRP1/HNRNPU/WDR43/POLR2L/GTF2F2	16	HUH7.5 5 days downregulated DEGs
GO:0090502	RNA phosphodiester bond hydrolysis, endonucleolytic	16/1480	87/18866	0.00109128	0.0103395	0.00879224	NOP14/POP1/CPSF3/UTP20/RPP40/NOB1/TSR1/FEN1/RPS21/RNASEH1/POP7/EXO1/RRS1/TBL3/RPP21/BOP1	16	HUH7.5 5 days downregulated DEGs
GO:0009262	deoxyribonucleotide metabolic process	9/1480	35/18866	0.00119339	0.0112256	0.00954573	UNG/NUDT1/NUDT15/ADK/RRM1/DTYMK/RRM2/TYMS/DCTPP1	9	HUH7.5 5 days downregulated DEGs
GO:0040001	establishment of mitotic spindle localization	9/1480	35/18866	0.00119339	0.0112256	0.00954573	SPDL1/ZW10/BCCIP/KPNB1/CENPA/GJA1/MAD2L1/PLK1/SAPCD2	9	HUH7.5 5 days downregulated DEGs
GO:0042407	cristae formation	9/1480	35/18866	0.00119339	0.0112256	0.00954573	DNAJC11/SAMM50/CHCHD3/ATP5MC3/ATP5MC1/CHCHD6/APOO/UQCC3/CHCHD10	9	HUH7.5 5 days downregulated DEGs
GO:0070670	response to interleukin-4	9/1480	35/18866	0.00119339	0.0112256	0.00954573	HSPA5/MCM2/TCF7/HSP90AB1/RPL3/TUBA1B/CDK4/PTPN2/IMPDH2	9	HUH7.5 5 days downregulated DEGs
GO:0071349	cellular response to interleukin-12	11/1480	49/18866	0.00120308	0.0112964	0.00960598	CNN2/IL12RB2/RPLP0/PSME2/HSPA9/LMNB1/TCP1/SNRPA1/ARF1/HNRNPDL/BOLA2B	11	HUH7.5 5 days downregulated DEGs
GO:0045089	positive regulation of innate immune response	30/1480	213/18866	0.00126682	0.0118584	0.0100838	PSMC4/POLR3B/HMGB3/ICAM3/XRCC5/PSMC5/PSMA3/PSMC1/PSME2/PSMA7/PSMD7/RPS19/PSMD3/PSMD11/POLR3G/PSMD14/SFPQ/PSMB2/PSME3/DHX9/PSMB7/PSMB6/PSMA5/PSMB4/PSMD6/HMGB2/PSMC3/HRAS/HMGB1/PSMD12	30	HUH7.5 5 days downregulated DEGs
GO:1904951	positive regulation of establishment of protein localization	46/1480	370/18866	0.00126746	0.0118584	0.0100838	CFTR/CD38/BID/IPO5/HSP90AB1/NUTF2/PDCD5/GPI/PPP3CB/GAPDH/ECT2/CCT4/ITGB1BP1/TGFB3/TCP1/TRIM28/DKC1/RAN/XPO4/YWHAQ/CCT7/NMT1/ANP32B/KIF20B/TP53/SAE1/ARF1/CCT6A/CCT5/GJA1/CCT8/CCT3/CCT2/NLGN2/CDK1/PPID/FGG/FGA/FGB/HRAS/HCAR2/FLNA/TFDP1/RACK1/ANG/DOC2B	46	HUH7.5 5 days downregulated DEGs
GO:1990823	response to leukemia inhibitory factor	17/1480	97/18866	0.00135189	0.0126032	0.0107172	SLC25A5/MPC1/XRCC5/GNPNAT1/BCAT2/SPOCK2/SRSF3/NCL/CACYBP/SRM/NRP2/RNF138/MRPL15/HNRNPU/HK2/NUP35/PCOLCE2	17	HUH7.5 5 days downregulated DEGs
GO:1990830	cellular response to leukemia inhibitory factor	17/1480	97/18866	0.00135189	0.0126032	0.0107172	SLC25A5/MPC1/XRCC5/GNPNAT1/BCAT2/SPOCK2/SRSF3/NCL/CACYBP/SRM/NRP2/RNF138/MRPL15/HNRNPU/HK2/NUP35/PCOLCE2	17	HUH7.5 5 days downregulated DEGs
GO:2001234	negative regulation of apoptotic signaling pathway	32/1480	233/18866	0.00136082	0.0126639	0.0107688	KDM1A/SLC25A5/BID/NLE1/ENO1/URI1/PPIF/WFS1/BCL2L12/TRAP1/EPO/PSME3/COL2A1/HYOU1/NR4A2/EYA3/FAIM/HMGB2/FXN/DDIAS/VDAC2/PRELID1/FGG/FGA/FGB/PARL/ATAD5/TAF9B/NOC2L/OPA1/PAM16/AATF	32	HUH7.5 5 days downregulated DEGs
GO:0009206	purine ribonucleoside triphosphate biosynthetic process	13/1480	65/18866	0.00140924	0.0130912	0.0111322	ENO1/NME4/IMPDH1/PARP1/ALDOA/ATP5MC3/ATP5MC1/STOML2/IMPDH2/CYC1/UQCC3/NME1/NME2	13	HUH7.5 5 days downregulated DEGs
GO:0035966	response to topologically incorrect protein	29/1480	205/18866	0.0014122	0.0130954	0.0111358	HSPA5/RNF126/MYDGF/HSP90AA1/HSP90AB1/AGR2/TBL2/WFS1/HSPA8/HSPA9/HSPE1/HSPH1/CANX/SDF2L1/EIF2S1/DNAJB5/PREB/HSPD1/MANF/HYOU1/EXTL2/HSPA4L/HSP90B1/PTPN2/CALR/BHLHA15/SRPRA/HSPA14/RACK1	29	HUH7.5 5 days downregulated DEGs
GO:0070671	response to interleukin-12	11/1480	50/18866	0.00143479	0.0132814	0.0112939	CNN2/IL12RB2/RPLP0/PSME2/HSPA9/LMNB1/TCP1/SNRPA1/ARF1/HNRNPDL/BOLA2B	11	HUH7.5 5 days downregulated DEGs
GO:0006297	nucleotide-excision repair, DNA gap filling	7/1480	23/18866	0.00144037	0.0133094	0.0113178	POLD3/POLD2/RFC5/RFC3/RPS27A/RFC4/UBA52	7	HUH7.5 5 days downregulated DEGs
GO:0007077	mitotic nuclear envelope disassembly	5/1480	12/18866	0.00146327	0.0134261	0.011417	VRK1/CCNB1/CCNB2/PLK1/CDK1	5	HUH7.5 5 days downregulated DEGs
GO:0035404	histone-serine phosphorylation	5/1480	12/18866	0.00146327	0.0134261	0.011417	AURKA/VRK1/CCNB1/HMGA2/AURKB	5	HUH7.5 5 days downregulated DEGs
GO:0070601	centromeric sister chromatid cohesion	5/1480	12/18866	0.00146327	0.0134261	0.011417	NAA10/NAA50/BUB1B/SGO2/BUB1	5	HUH7.5 5 days downregulated DEGs
GO:1905214	regulation of RNA binding	5/1480	12/18866	0.00146327	0.0134261	0.011417	NUCKS1/EIF3E/HNRNPL/EIF4A3/CARM1	5	HUH7.5 5 days downregulated DEGs
GO:0007339	binding of sperm to zona pellucida	10/1480	43/18866	0.0014943	0.0136868	0.0116387	SPA17/CCT4/TCP1/CCT7/ALDOA/CCT5/CCT8/CCT3/VDAC2/CCT2	10	HUH7.5 5 days downregulated DEGs
GO:2001243	negative regulation of intrinsic apoptotic signaling pathway	17/1480	98/18866	0.00151854	0.0138845	0.0118068	KDM1A/BID/ENO1/URI1/PPIF/WFS1/BCL2L12/TRAP1/EPO/HYOU1/DDIAS/VDAC2/PARL/ATAD5/TAF9B/NOC2L/OPA1	17	HUH7.5 5 days downregulated DEGs
GO:0043489	RNA stabilization	12/1480	58/18866	0.001564	0.0142753	0.0121391	YBX1/PABPC1/HNRNPC/TRDMT1/TENT4A/DKC1/DHX9/HNRNPD/NAF1/NOCT/HNRNPU/TAF15	12	HUH7.5 5 days downregulated DEGs
GO:0030330	DNA damage response, signal transduction by p53 class mediator	18/1480	107/18866	0.00160811	0.0146523	0.0124597	KDM1A/AURKA/TFAP4/CDK2/PRMT1/E2F8/CCNB1/TP53/CARM1/CDC25C/RPL26/E2F7/SPRED1/CDK1/ATR/CHEK2/RPS27L/TFDP1	18	HUH7.5 5 days downregulated DEGs
GO:0016925	protein sumoylation	15/1480	82/18866	0.00162997	0.0148257	0.0126071	NDC1/NUP37/SEH1L/NUP188/NUP93/UBE2I/NUP107/NUP85/UBA2/TRIM28/NUP54/SAE1/NUP35/GNL3/KIAA1586	15	HUH7.5 5 days downregulated DEGs
GO:0000132	establishment of mitotic spindle orientation	8/1480	30/18866	0.00172425	0.0156288	0.0132901	SPDL1/ZW10/BCCIP/CENPA/GJA1/MAD2L1/PLK1/SAPCD2	8	HUH7.5 5 days downregulated DEGs
GO:0062125	regulation of mitochondrial gene expression	8/1480	30/18866	0.00172425	0.0156288	0.0132901	METTL4/C1QBP/UQCC2/LRPPRC/RMND1/RPUSD4/SHMT2/CHCHD10	8	HUH7.5 5 days downregulated DEGs
GO:0010565	regulation of cellular ketone metabolic process	27/1480	189/18866	0.00175188	0.0158518	0.0134797	PSMC4/PDK3/PSMC5/PSMA3/GSTZ1/PSMC1/PSME2/PSMA7/PSMD7/PSMD3/PSMD11/PSMD14/ODC1/PSMB2/PSME3/COQ3/ANXA1/PSMB7/PSMB6/PSMA5/PDK1/PSMB4/PSMD6/FABP5/PSMC3/PSMD12/EIF6	27	HUH7.5 5 days downregulated DEGs
GO:0006296	nucleotide-excision repair, DNA incision, 5'-to lesion	9/1480	37/18866	0.00182385	0.0164745	0.0140092	POLD3/POLD2/RFC5/RFC3/PARP1/RPS27A/GTF2H2/RFC4/UBA52	9	HUH7.5 5 days downregulated DEGs
GO:0051302	regulation of cell division	25/1480	171/18866	0.00184248	0.0166141	0.0141279	YBX1/RBL1/AURKA/CDC6/MDK/KIF20A/ECT2/ITGB1BP1/TGFB3/E2F8/MYC/KIF23/KIF20B/PRDM15/PLK4/INCENP/CALM3/E2F7/CENPV/PLK1/CDK2AP2/AURKB/KIF18B/CALM1/RACK1	25	HUH7.5 5 days downregulated DEGs
GO:0006337	nucleosome disassembly	6/1480	18/18866	0.00187872	0.0169117	0.014381	SMARCD3/SUPT16H/GRWD1/SET/HMGA1/SMARCC1	6	HUH7.5 5 days downregulated DEGs
GO:0009218	pyrimidine ribonucleotide metabolic process	7/1480	24/18866	0.00189724	0.0170491	0.0144978	CAD/DHODH/NME4/UCK2/UPP1/NME1/NME2	7	HUH7.5 5 days downregulated DEGs
GO:0030178	negative regulation of Wnt signaling pathway	30/1480	219/18866	0.00196524	0.0176298	0.0149917	PSMC4/CCDC88C/PSMC5/PSMA3/PSMC1/PSME2/PSMA7/FERMT1/PSMD7/DKK1/PSMD3/PSMD11/MDK/PSMD14/PSMB2/PSME3/PSMB7/NKD1/PSMB6/PSMA5/WIF1/PSMB4/PSMD6/PSMC3/MCC/CTNNBIP1/RUVBL2/TRABD2A/PSMD12/RACK1	30	HUH7.5 5 days downregulated DEGs
GO:0006301	postreplication repair	11/1480	52/18866	0.00200805	0.0179831	0.015292	POLD3/MSH2/POLD2/RFC5/RFC3/RPS27A/RFC4/UBE2V2/NSMCE1/POLH/UBA52	11	HUH7.5 5 days downregulated DEGs
GO:0051053	negative regulation of DNA metabolic process	20/1480	127/18866	0.00208517	0.0186418	0.0158522	THOC1/XRCC5/HNRNPC/MSH2/DNAJC2/MSH6/AUNIP/TRIM28/NAT10/HNRNPA1/NIBAN2/PIF1/TP53/PARP1/RPS3/HMGA2/GJA1/HNRNPU/PAM16/PINX1	20	HUH7.5 5 days downregulated DEGs
GO:0006352	DNA-templated transcription, initiation	33/1480	249/18866	0.00209814	0.0187257	0.0159235	PSMC4/POLR1A/PSMC5/POLR2E/POLR3H/MED26/POLR1G/POLR1B/TRIM28/CCNB1/CDK4/POLR1E/TP53/TAF1A/POLR2D/GTF2H2/NR6A1/NR4A2/TFB2M/MED30/PSMC3/TAF1D/TAF10/MECP2/CDK1/POLR1C/POLR2L/CTNNBIP1/NR2C2AP/TAF9B/GTF2F2/HMGB1/TAF15	33	HUH7.5 5 days downregulated DEGs
GO:1902808	positive regulation of cell cycle G1/S phase transition	12/1480	60/18866	0.00212219	0.0189081	0.0160787	CDC45/CDC6/FAM83D/EZH2/ANXA1/RDX/ADAMTS1/STXBP4/PLRG1/TFDP1/PHB2/PAGR1	12	HUH7.5 5 days downregulated DEGs
GO:0042771	intrinsic apoptotic signaling pathway in response to DNA damage by p53 class mediator	10/1480	45/18866	0.00215423	0.0191609	0.0162936	KDM1A/MSH2/BCL2L12/TP53/RPL26/ATAD5/AEN/CHEK2/RPS27L/TAF9B	10	HUH7.5 5 days downregulated DEGs
GO:1902253	regulation of intrinsic apoptotic signaling pathway by p53 class mediator	8/1480	31/18866	0.00216633	0.0192092	0.0163347	KDM1A/BCL2L12/TP53/RPL11/RPL26/RPS7/ATAD5/TAF9B	8	HUH7.5 5 days downregulated DEGs
GO:0033209	tumor necrosis factor-mediated signaling pathway	25/1480	173/18866	0.002167	0.0192092	0.0163347	PSMC4/KARS1/TRAF5/PSMC5/PSMA3/PSMC1/PSME2/PSMA7/PSMD7/PSMD3/PSMD11/PSMD14/PSMB2/PSME3/PSMB7/TP53/PSMB6/PSMA5/PSMB4/PSMD6/PSMC3/ILK/PTPN2/PSMD12/RACK1	25	HUH7.5 5 days downregulated DEGs
GO:0070555	response to interleukin-1	29/1480	211/18866	0.00220016	0.0194688	0.0165554	CD38/PSMC4/PSMC5/PSMA3/PSMC1/PSME2/PSMA7/PSMD7/PSMD3/PSMD11/PSMD14/PSMB2/KLF2/EPO/PSME3/ANXA1/PSMB7/PSMB6/PSMA5/RPS27A/RBMX/PSMB4/PSMD6/PSMC3/FGG/FGB/IRAK1/PSMD12/UBA52	29	HUH7.5 5 days downregulated DEGs
GO:0032886	regulation of microtubule-based process	32/1480	240/18866	0.00220496	0.0194688	0.0165554	FKBP4/TACC3/SPAG5/AURKA/TPX2/RANBP1/KAT2A/ALMS1/NEK2/STIL/XRCC3/CEP85/PSRC1/BORA/KIF11/KATNB1/TBCD/PLK4/RPS3/CHEK1/HNRNPU/SKA1/CCNF/SKA3/PLK1/CDK2AP2/MECP2/CKAP5/RCC1/NPM1/DRG1/ARL2	32	HUH7.5 5 days downregulated DEGs
GO:0001682	tRNA 5'-leader removal	5/1480	13/18866	0.00222505	0.0194688	0.0165554	POP1/RPP40/SSB/POP7/RPP21	5	HUH7.5 5 days downregulated DEGs
GO:0046040	IMP metabolic process	5/1480	13/18866	0.00222505	0.0194688	0.0165554	PAICS/PPAT/HPRT1/PFAS/ADSL	5	HUH7.5 5 days downregulated DEGs
GO:0071027	nuclear RNA surveillance	5/1480	13/18866	0.00222505	0.0194688	0.0165554	EXOSC7/EXOSC5/EXOSC3/EXOSC8/EXOSC2	5	HUH7.5 5 days downregulated DEGs
GO:0071028	nuclear mRNA surveillance	5/1480	13/18866	0.00222505	0.0194688	0.0165554	EXOSC7/EXOSC5/EXOSC3/EXOSC8/EXOSC2	5	HUH7.5 5 days downregulated DEGs
GO:0106074	aminoacyl-tRNA metabolism involved in translational fidelity	5/1480	13/18866	0.00222505	0.0194688	0.0165554	AARS1/DTD1/LARS1/IARS1/VARS1	5	HUH7.5 5 days downregulated DEGs
GO:0090224	regulation of spindle organization	9/1480	38/18866	0.00222606	0.0194688	0.0165554	TACC3/SPAG5/TPX2/PSRC1/BORA/HNRNPU/PLK1/RCC1/DRG1	9	HUH7.5 5 days downregulated DEGs
GO:0009132	nucleoside diphosphate metabolic process	23/1480	155/18866	0.00225824	0.0197172	0.0167667	NDC1/ENO1/NUP37/SEH1L/NUP188/PGK1/NUP93/NME4/GPI/NUP107/GAPDH/TPI1/NUP85/LDHA/NUP54/ALDOA/HK2/NUP35/NUDT5/DTYMK/NME1/EIF6/NME2	23	HUH7.5 5 days downregulated DEGs
GO:0007127	meiosis I	19/1480	119/18866	0.00226521	0.0197297	0.0167773	MRE11/RAD51/NDC1/TRIP13/RAD54L/AURKA/CCNE1/FBXO5/MND1/CKS2/TOP2A/TEX15/SLC2A8/SGO2/PTTG1/PLK1/TERB2/CENPX/FANCM	19	HUH7.5 5 days downregulated DEGs
GO:0042180	cellular ketone metabolic process	34/1480	260/18866	0.00226722	0.0197297	0.0167773	PSMC4/AKR7A2/PDK3/PSMC5/PSMA3/GSTZ1/PSMC1/PSME2/PSMA7/PSMD7/PSMD3/PSMD11/AADAT/TPI1/PSMD14/ODC1/PSMB2/PSME3/COQ3/ANXA1/NMT1/PSMB7/KYAT3/PSMB6/PSMA5/PDK1/PSMB4/FDXR/PSMD6/FABP5/PSMC3/PSMD12/ADH4/EIF6	34	HUH7.5 5 days downregulated DEGs
GO:0071347	cellular response to interleukin-1	26/1480	183/18866	0.00227895	0.0197989	0.0168361	PSMC4/PSMC5/PSMA3/PSMC1/PSME2/PSMA7/PSMD7/PSMD3/PSMD11/PSMD14/PSMB2/KLF2/PSME3/PSMB7/PSMB6/PSMA5/RPS27A/RBMX/PSMB4/PSMD6/PSMC3/FGG/FGB/IRAK1/PSMD12/UBA52	26	HUH7.5 5 days downregulated DEGs
GO:0046039	GTP metabolic process	7/1480	25/18866	0.00245877	0.021309	0.0181202	NME4/IMPDH1/RAN/IMPDH2/OPA1/NME1/NME2	7	HUH7.5 5 days downregulated DEGs
GO:0090090	negative regulation of canonical Wnt signaling pathway	26/1480	184/18866	0.00246092	0.021309	0.0181202	PSMC4/CCDC88C/PSMC5/PSMA3/PSMC1/PSME2/PSMA7/FERMT1/PSMD7/DKK1/PSMD3/PSMD11/MDK/PSMD14/PSMB2/PSME3/PSMB7/NKD1/PSMB6/PSMA5/PSMB4/PSMD6/PSMC3/MCC/RUVBL2/PSMD12	26	HUH7.5 5 days downregulated DEGs
GO:0030150	protein import into mitochondrial matrix	6/1480	19/18866	0.00256533	0.0221397	0.0188267	TIMM21/TIMM44/TIMM50/ROMO1/TOMM40/PAM16	6	HUH7.5 5 days downregulated DEGs
GO:0046653	tetrahydrofolate metabolic process	6/1480	19/18866	0.00256533	0.0221397	0.0188267	MTHFD2/MTHFD1/MTHFD1L/ALDH1L2/TYMS/SHMT2	6	HUH7.5 5 days downregulated DEGs
GO:0044818	mitotic G2/M transition checkpoint	8/1480	32/18866	0.00269273	0.0230747	0.0196217	MRE11/ORC1/CLSPN/CDC6/TICRR/HMGA2/NAE1/CDK1	8	HUH7.5 5 days downregulated DEGs
GO:0051085	chaperone cofactor-dependent protein refolding	8/1480	32/18866	0.00269273	0.0230747	0.0196217	HSPA5/HSPA8/PTGES3/HSPA9/HSPE1/HSPH1/DNAJB5/HSPA14	8	HUH7.5 5 days downregulated DEGs
GO:0051503	adenine nucleotide transport	8/1480	32/18866	0.00269273	0.0230747	0.0196217	SLC25A5/SLC25A43/SLC25A17/SLC25A19/GJA1/SLC25A6/SLC25A22/SLC25A29	8	HUH7.5 5 days downregulated DEGs
GO:0033683	nucleotide-excision repair, DNA incision	9/1480	39/18866	0.00269573	0.0230747	0.0196217	POLD3/POLD2/RFC5/RFC3/PARP1/RPS27A/GTF2H2/RFC4/UBA52	9	HUH7.5 5 days downregulated DEGs
GO:1901068	guanosine-containing compound metabolic process	9/1480	39/18866	0.00269573	0.0230747	0.0196217	NME4/IMPDH1/RAN/GMPS/HPRT1/IMPDH2/OPA1/NME1/NME2	9	HUH7.5 5 days downregulated DEGs
GO:2000027	regulation of animal organ morphogenesis	33/1480	254/18866	0.00289306	0.0247234	0.0210237	PSMC4/PSMC5/PSMA3/PSMC1/PSME2/PSMA7/PSMD7/DKK1/PSMD3/PSMD11/MDK/PSMD14/PSMB2/PSME3/PSMB7/MYC/NKD1/CARM1/PSMB6/PSMA5/PSMB4/PSMD6/PSMC3/ROBO1/SIX2/VANGL1/CSF1/ROBO2/SAPCD2/PSMD12/PHB2/ETV5/LHX1	33	HUH7.5 5 days downregulated DEGs
GO:0001824	blastocyst development	17/1480	104/18866	0.00292425	0.0249491	0.0212157	PSMC4/PTPN18/NLE1/GINS1/ASF1B/PRPF19/BYSL/NEK2/EMG1/NASP/PEMT/CMTM3/NCAPG2/GINS4/CDX2/PSMC3/RRP7A	17	HUH7.5 5 days downregulated DEGs
GO:0060968	regulation of gene silencing	21/1480	140/18866	0.00300241	0.0255743	0.0217473	NDC1/NUP37/SEH1L/CDC45/NUP188/POLR2E/NUP93/NUP107/CDK2/XPO5/NUP85/MAP2K2/H3-3B/MYCN/DHX9/HMGA1/NUP54/TP53/POLR2D/NUP35/POLR2L	21	HUH7.5 5 days downregulated DEGs
GO:0007064	mitotic sister chromatid cohesion	7/1480	26/18866	0.00313987	0.0266583	0.0226691	SMC1A/NAA10/CDC20/NAA50/DSCC1/CDCA5/HASPIN	7	HUH7.5 5 days downregulated DEGs
GO:0051156	glucose 6-phosphate metabolic process	7/1480	26/18866	0.00313987	0.0266583	0.0226691	GPI/TP53/RPIA/HK2/G6PD/TKT/RPE	7	HUH7.5 5 days downregulated DEGs
GO:0035690	cellular response to drug	13/1480	71/18866	0.00321796	0.0271593	0.0230951	HSPA5/CAD/HSP90AB1/PPM1F/PPP3CB/MT2A/PPAT/MYC/TP53/HMGA2/PPP1R14A/CHEK2/NME1	13	HUH7.5 5 days downregulated DEGs
GO:0032042	mitochondrial DNA metabolic process	5/1480	14/18866	0.00323932	0.0271593	0.0230951	MPV17/DNA2/TP53/PARP1/LONP1	5	HUH7.5 5 days downregulated DEGs
GO:0043173	nucleotide salvage	5/1480	14/18866	0.00323932	0.0271593	0.0230951	UCK2/ADK/HPRT1/UPP1/APRT	5	HUH7.5 5 days downregulated DEGs
GO:0045898	regulation of RNA polymerase II transcription preinitiation complex assembly	5/1480	14/18866	0.00323932	0.0271593	0.0230951	PSMC4/PSMC5/TP53/PSMC3/HMGB1	5	HUH7.5 5 days downregulated DEGs
GO:0090231	regulation of spindle checkpoint	5/1480	14/18866	0.00323932	0.0271593	0.0230951	XRCC3/CCNB1/DYNC1LI1/MAD2L1/CDT1	5	HUH7.5 5 days downregulated DEGs
GO:0090266	regulation of mitotic cell cycle spindle assembly checkpoint	5/1480	14/18866	0.00323932	0.0271593	0.0230951	XRCC3/CCNB1/DYNC1LI1/MAD2L1/CDT1	5	HUH7.5 5 days downregulated DEGs
GO:1903504	regulation of mitotic spindle checkpoint	5/1480	14/18866	0.00323932	0.0271593	0.0230951	XRCC3/CCNB1/DYNC1LI1/MAD2L1/CDT1	5	HUH7.5 5 days downregulated DEGs
GO:0006284	base-excision repair	9/1480	40/18866	0.00324042	0.0271593	0.0230951	UNG/NEIL3/PARP2/HMGA1/DNA2/POLG/RPS3/HMGA2/FEN1	9	HUH7.5 5 days downregulated DEGs
GO:1903322	positive regulation of protein modification by small protein conjugation or removal	21/1480	141/18866	0.00327361	0.0273936	0.0232943	KDM1A/HSPA5/UBE2I/AIMP2/UBE2S/WFS1/CDC20/UBA2/HSPBP1/DCUN1D5/RPS2/SAE1/SKP2/GNL3/PLK1/CENPX/UBE2C/SPSB4/MTA1/FANCM/RASSF5	21	HUH7.5 5 days downregulated DEGs
GO:0015868	purine ribonucleotide transport	8/1480	33/18866	0.00331385	0.0276419	0.0235055	SLC25A5/SLC25A43/SLC25A17/SLC25A19/GJA1/SLC25A6/SLC25A22/SLC25A29	8	HUH7.5 5 days downregulated DEGs
GO:0051984	positive regulation of chromosome segregation	8/1480	33/18866	0.00331385	0.0276419	0.0235055	CDC6/SFPQ/DLGAP5/CCNB1/HNRNPU/CDT1/FEN1/AURKB	8	HUH7.5 5 days downregulated DEGs
GO:1903312	negative regulation of mRNA metabolic process	15/1480	88/18866	0.00333635	0.0277852	0.0236273	PTBP1/YBX1/PABPC1/HNRNPC/HNRNPL/C1QBP/SRSF9/TENT4A/DHX9/HNRNPD/RBMX/NOCT/HNRNPU/RNPS1/TAF15	15	HUH7.5 5 days downregulated DEGs
GO:0031498	chromatin disassembly	6/1480	20/18866	0.00342428	0.0283819	0.0241347	SMARCD3/SUPT16H/GRWD1/SET/HMGA1/SMARCC1	6	HUH7.5 5 days downregulated DEGs
GO:0032211	negative regulation of telomere maintenance via telomerase	6/1480	20/18866	0.00342428	0.0283819	0.0241347	HNRNPC/NAT10/HNRNPA1/PIF1/HNRNPU/PINX1	6	HUH7.5 5 days downregulated DEGs
GO:0046655	folic acid metabolic process	6/1480	20/18866	0.00342428	0.0283819	0.0241347	MTHFD2/MTHFD1/MTHFD1L/ALDH1L2/SLC19A1/SHMT2	6	HUH7.5 5 days downregulated DEGs
GO:0006096	glycolytic process	18/1480	115/18866	0.0036316	0.0300526	0.0255555	NDC1/ENO1/NUP37/SEH1L/NUP188/PGK1/NUP93/GPI/NUP107/GAPDH/TPI1/NUP85/LDHA/NUP54/ALDOA/HK2/NUP35/EIF6	18	HUH7.5 5 days downregulated DEGs
GO:0006734	NADH metabolic process	9/1480	41/18866	0.0038681	0.0319087	0.0271338	ENO1/PGK1/GPI/GAPDH/TPI1/TP53/MDH2/ALDOA/HK2	9	HUH7.5 5 days downregulated DEGs
GO:1901998	toxin transport	9/1480	41/18866	0.0038681	0.0319087	0.0271338	HSPA5/CCT4/TCP1/CCT7/CCT5/CCT8/RAB28/CCT3/CCT2	9	HUH7.5 5 days downregulated DEGs
GO:0006735	NADH regeneration	7/1480	27/18866	0.00395607	0.0324299	0.027577	ENO1/PGK1/GPI/GAPDH/TPI1/ALDOA/HK2	7	HUH7.5 5 days downregulated DEGs
GO:0061621	canonical glycolysis	7/1480	27/18866	0.00395607	0.0324299	0.027577	ENO1/PGK1/GPI/GAPDH/TPI1/ALDOA/HK2	7	HUH7.5 5 days downregulated DEGs
GO:0061718	glucose catabolic process to pyruvate	7/1480	27/18866	0.00395607	0.0324299	0.027577	ENO1/PGK1/GPI/GAPDH/TPI1/ALDOA/HK2	7	HUH7.5 5 days downregulated DEGs
GO:1904357	negative regulation of telomere maintenance via telomere lengthening	7/1480	27/18866	0.00395607	0.0324299	0.027577	HNRNPC/NAT10/HNRNPA1/PIF1/PARP1/HNRNPU/PINX1	7	HUH7.5 5 days downregulated DEGs
GO:0008637	apoptotic mitochondrial changes	19/1480	125/18866	0.00398448	0.0325607	0.0276882	SLC25A5/GGCT/BID/PDCD5/TIMM50/PPIF/YWHAQ/NMT1/TP53/HSPD1/ATG3/HK2/FXN/PRELID1/PARL/TFDP1/OPA1/PAM16/CHCHD10	19	HUH7.5 5 days downregulated DEGs
GO:1903578	regulation of ATP metabolic process	19/1480	125/18866	0.00398448	0.0325607	0.0276882	NDC1/ENO1/NUP37/SEH1L/NUP188/PGK1/NUP93/PPIF/NUP107/NUP85/CCNB1/UQCC2/NUP54/TP53/PARP1/NUP35/CDK1/SHMT2/EIF6	19	HUH7.5 5 days downregulated DEGs
GO:0006757	ATP generation from ADP	18/1480	116/18866	0.00399131	0.0325656	0.0276924	NDC1/ENO1/NUP37/SEH1L/NUP188/PGK1/NUP93/GPI/NUP107/GAPDH/TPI1/NUP85/LDHA/NUP54/ALDOA/HK2/NUP35/EIF6	18	HUH7.5 5 days downregulated DEGs
GO:0015865	purine nucleotide transport	8/1480	34/18866	0.00404059	0.0328141	0.0279037	SLC25A5/SLC25A43/SLC25A17/SLC25A19/GJA1/SLC25A6/SLC25A22/SLC25A29	8	HUH7.5 5 days downregulated DEGs
GO:0042558	pteridine-containing compound metabolic process	8/1480	34/18866	0.00404059	0.0328141	0.0279037	MTHFD2/MTHFD1/MTHFD1L/ALDH1L2/PCBD1/SLC19A1/TYMS/SHMT2	8	HUH7.5 5 days downregulated DEGs
GO:0060236	regulation of mitotic spindle organization	8/1480	34/18866	0.00404059	0.0328141	0.0279037	TACC3/TPX2/PSRC1/BORA/HNRNPU/PLK1/RCC1/DRG1	8	HUH7.5 5 days downregulated DEGs
GO:0032465	regulation of cytokinesis	15/1480	90/18866	0.00415735	0.03371	0.0286655	AURKA/CDC6/KIF20A/ECT2/E2F8/KIF23/KIF20B/PLK4/INCENP/CALM3/E2F7/CENPV/PLK1/AURKB/CALM1	15	HUH7.5 5 days downregulated DEGs
GO:0051205	protein insertion into membrane	12/1480	65/18866	0.00425151	0.0344201	0.0292694	BID/HSP90AA1/TOMM22/SAMM50/TIMM9/PDCD5/ROMO1/YWHAQ/TIMM10/NMT1/TP53/TFDP1	12	HUH7.5 5 days downregulated DEGs
GO:0046148	pigment biosynthetic process	11/1480	57/18866	0.0042788	0.0345875	0.0294118	CPOX/SRRD/OCA2/PAICS/PPAT/PRPS1/GMPS/FXN/HPRT1/SHMT2/APRT	11	HUH7.5 5 days downregulated DEGs
GO:2000134	negative regulation of G1/S transition of mitotic cell cycle	19/1480	126/18866	0.00435584	0.0351559	0.0298951	RBL1/AURKA/EZH2/CDK2/PRMT1/E2F8/CCNB1/CDK4/TP53/CARM1/CDC25C/RPL26/E2F7/CDK2AP2/RFWD3/CDK1/CHEK2/RPS27L/TFDP1	19	HUH7.5 5 days downregulated DEGs
GO:1903313	positive regulation of mRNA metabolic process	14/1480	82/18866	0.00442544	0.0356626	0.030326	PABPC1/DAZAP1/KHSRP/RBM3/HSPA8/PRPF19/NCL/PRDX6/CCNB1/TRA2B/PNPT1/HNRNPD/RBMX/METTL3	14	HUH7.5 5 days downregulated DEGs
GO:0042276	error-prone translesion synthesis	6/1480	21/18866	0.00447997	0.0359912	0.0306054	RFC5/RFC3/RPS27A/RFC4/POLH/UBA52	6	HUH7.5 5 days downregulated DEGs
GO:0090201	negative regulation of release of cytochrome c from mitochondria	6/1480	21/18866	0.00447997	0.0359912	0.0306054	PPIF/FXN/PRELID1/PARL/OPA1/PAM16	6	HUH7.5 5 days downregulated DEGs
GO:0009130	pyrimidine nucleoside monophosphate biosynthetic process	5/1480	15/18866	0.0045482	0.0362608	0.0308346	CAD/DHODH/UCK2/TYMS/UPP1	5	HUH7.5 5 days downregulated DEGs
GO:0009209	pyrimidine ribonucleoside triphosphate biosynthetic process	5/1480	15/18866	0.0045482	0.0362608	0.0308346	CAD/NME4/UCK2/NME1/NME2	5	HUH7.5 5 days downregulated DEGs
GO:0018216	peptidyl-arginine methylation	5/1480	15/18866	0.0045482	0.0362608	0.0308346	PRMT5/PRMT1/CARM1/COPRS/PRMT3	5	HUH7.5 5 days downregulated DEGs
GO:0019321	pentose metabolic process	5/1480	15/18866	0.0045482	0.0362608	0.0308346	RPIA/G6PD/TKT/NUDT5/RPE	5	HUH7.5 5 days downregulated DEGs
GO:0071025	RNA surveillance	5/1480	15/18866	0.0045482	0.0362608	0.0308346	EXOSC7/EXOSC5/EXOSC3/EXOSC8/EXOSC2	5	HUH7.5 5 days downregulated DEGs
GO:1904591	positive regulation of protein import	9/1480	42/18866	0.004587	0.0365144	0.0310503	IPO5/HSP90AB1/NUTF2/PDCD5/ECT2/TRIM28/RAN/CDK1/FLNA	9	HUH7.5 5 days downregulated DEGs
GO:0002562	somatic diversification of immune receptors via germline recombination within a single locus	12/1480	66/18866	0.00483381	0.0383043	0.0325723	TCF3/UNG/THOC1/TCF7/MSH2/EXOSC3/MSH6/HSPD1/HMGB2/EXO1/ATAD5/HMGB1	12	HUH7.5 5 days downregulated DEGs
GO:0016444	somatic cell DNA recombination	12/1480	66/18866	0.00483381	0.0383043	0.0325723	TCF3/UNG/THOC1/TCF7/MSH2/EXOSC3/MSH6/HSPD1/HMGB2/EXO1/ATAD5/HMGB1	12	HUH7.5 5 days downregulated DEGs
GO:0046824	positive regulation of nucleocytoplasmic transport	12/1480	66/18866	0.00483381	0.0383043	0.0325723	IPO5/HSP90AB1/NUTF2/ECT2/TRIM28/RAN/XPO4/DHX9/ANP32B/TP53/CDK1/FLNA	12	HUH7.5 5 days downregulated DEGs
GO:0019674	NAD metabolic process	10/1480	50/18866	0.00485279	0.0383965	0.0326507	CD38/ENO1/PGK1/GPI/GAPDH/TPI1/LDHA/TP53/ALDOA/HK2	10	HUH7.5 5 days downregulated DEGs
GO:0044743	protein transmembrane import into intracellular organelle	8/1480	35/18866	0.00488421	0.0385867	0.0328125	TIMM21/TIMM44/TIMM50/ROMO1/TOMM40/HSPD1/CHCHD4/PAM16	8	HUH7.5 5 days downregulated DEGs
GO:0006760	folic acid-containing compound metabolic process	7/1480	28/18866	0.00492342	0.0386629	0.0328773	MTHFD2/MTHFD1/MTHFD1L/ALDH1L2/SLC19A1/TYMS/SHMT2	7	HUH7.5 5 days downregulated DEGs
GO:0061620	glycolytic process through glucose-6-phosphate	7/1480	28/18866	0.00492342	0.0386629	0.0328773	ENO1/PGK1/GPI/GAPDH/TPI1/ALDOA/HK2	7	HUH7.5 5 days downregulated DEGs
GO:0071168	protein localization to chromatin	7/1480	28/18866	0.00492342	0.0386629	0.0328773	MSH2/EZH2/MCM8/CARM1/CDCA5/PLK1/RUVBL2	7	HUH7.5 5 days downregulated DEGs
GO:0071280	cellular response to copper ion	7/1480	28/18866	0.00492342	0.0386629	0.0328773	MT1G/MT2A/MT1E/MT1X/MT1F/MT1A/MT1M	7	HUH7.5 5 days downregulated DEGs
GO:0006222	UMP biosynthetic process	4/1480	10/18866	0.00539115	0.0417714	0.0355206	CAD/DHODH/UCK2/UPP1	4	HUH7.5 5 days downregulated DEGs
GO:0006228	UTP biosynthetic process	4/1480	10/18866	0.00539115	0.0417714	0.0355206	CAD/NME4/NME1/NME2	4	HUH7.5 5 days downregulated DEGs
GO:0009173	pyrimidine ribonucleoside monophosphate metabolic process	4/1480	10/18866	0.00539115	0.0417714	0.0355206	CAD/DHODH/UCK2/UPP1	4	HUH7.5 5 days downregulated DEGs
GO:0009174	pyrimidine ribonucleoside monophosphate biosynthetic process	4/1480	10/18866	0.00539115	0.0417714	0.0355206	CAD/DHODH/UCK2/UPP1	4	HUH7.5 5 days downregulated DEGs
GO:0017062	respiratory chain complex III assembly	4/1480	10/18866	0.00539115	0.0417714	0.0355206	UQCC2/UQCRB/LYRM7/UQCC3	4	HUH7.5 5 days downregulated DEGs
GO:0034551	mitochondrial respiratory chain complex III assembly	4/1480	10/18866	0.00539115	0.0417714	0.0355206	UQCC2/UQCRB/LYRM7/UQCC3	4	HUH7.5 5 days downregulated DEGs
GO:0036500	ATF6-mediated unfolded protein response	4/1480	10/18866	0.00539115	0.0417714	0.0355206	HSPA5/WFS1/HSP90B1/CALR	4	HUH7.5 5 days downregulated DEGs
GO:0046049	UMP metabolic process	4/1480	10/18866	0.00539115	0.0417714	0.0355206	CAD/DHODH/UCK2/UPP1	4	HUH7.5 5 days downregulated DEGs
GO:1902415	regulation of mRNA binding	4/1480	10/18866	0.00539115	0.0417714	0.0355206	EIF3E/HNRNPL/EIF4A3/CARM1	4	HUH7.5 5 days downregulated DEGs
GO:0046688	response to copper ion	9/1480	43/18866	0.00540565	0.0418218	0.0355635	MT1G/MT2A/SORD/MT1E/CDK1/MT1X/MT1F/MT1A/MT1M	9	HUH7.5 5 days downregulated DEGs
GO:0042306	regulation of protein import into nucleus	11/1480	59/18866	0.00562196	0.0434311	0.036932	IPO5/HSP90AB1/FERMT1/NUTF2/ECT2/TRIM28/RAN/NUP54/NOLC1/CDK1/FLNA	11	HUH7.5 5 days downregulated DEGs
GO:0060147	regulation of posttranscriptional gene silencing	18/1480	120/18866	0.00573651	0.0440851	0.0374881	NDC1/NUP37/SEH1L/NUP188/POLR2E/NUP93/NUP107/XPO5/NUP85/MAP2K2/H3-3B/MYCN/DHX9/NUP54/TP53/POLR2D/NUP35/POLR2L	18	HUH7.5 5 days downregulated DEGs
GO:0060966	regulation of gene silencing by RNA	18/1480	120/18866	0.00573651	0.0440851	0.0374881	NDC1/NUP37/SEH1L/NUP188/POLR2E/NUP93/NUP107/XPO5/NUP85/MAP2K2/H3-3B/MYCN/DHX9/NUP54/TP53/POLR2D/NUP35/POLR2L	18	HUH7.5 5 days downregulated DEGs
GO:0048025	negative regulation of mRNA splicing, via spliceosome	6/1480	22/18866	0.00575719	0.0440851	0.0374881	PTBP1/HNRNPL/C1QBP/SRSF9/RBMX/RNPS1	6	HUH7.5 5 days downregulated DEGs
GO:0070987	error-free translesion synthesis	6/1480	22/18866	0.00575719	0.0440851	0.0374881	RFC5/RFC3/RPS27A/RFC4/POLH/UBA52	6	HUH7.5 5 days downregulated DEGs
GO:0071157	negative regulation of cell cycle arrest	6/1480	22/18866	0.00575719	0.0440851	0.0374881	TFAP4/HSP90AB1/RPL23/CDK4/CALR/CHEK2	6	HUH7.5 5 days downregulated DEGs
GO:1901798	positive regulation of signal transduction by p53 class mediator	6/1480	22/18866	0.00575719	0.0440851	0.0374881	RPL23/RPL11/RPL26/SPRED1/RPS7/ATR	6	HUH7.5 5 days downregulated DEGs
GO:0033108	mitochondrial respiratory chain complex assembly	16/1480	102/18866	0.00577297	0.0441413	0.0375358	TIMM21/SAMM50/NDUFAF4/ECSIT/UQCC2/NDUFS6/UQCRB/CHCHD4/NDUFAF2/NDUFS5/NDUFAF3/COA4/LYRM7/UQCC3/NDUFAF8/SMIM20	16	HUH7.5 5 days downregulated DEGs
GO:0006007	glucose catabolic process	8/1480	36/18866	0.0058563	0.0445829	0.0379114	ENO1/PGK1/GPI/GAPDH/TPI1/TP53/ALDOA/HK2	8	HUH7.5 5 days downregulated DEGs
GO:0032205	negative regulation of telomere maintenance	8/1480	36/18866	0.0058563	0.0445829	0.0379114	XRCC5/HNRNPC/NAT10/HNRNPA1/PIF1/PARP1/HNRNPU/PINX1	8	HUH7.5 5 days downregulated DEGs
GO:0051294	establishment of spindle orientation	8/1480	36/18866	0.0058563	0.0445829	0.0379114	SPDL1/ZW10/BCCIP/CENPA/GJA1/MAD2L1/PLK1/SAPCD2	8	HUH7.5 5 days downregulated DEGs
GO:0045088	regulation of innate immune response	37/1480	307/18866	0.00596651	0.0452977	0.0385192	PSMC4/POLR3B/HMGB3/ICAM3/XRCC5/PSMC5/HSP90AB1/TTLL12/PSMA3/PSMC1/PSME2/PSMA7/PSMD7/RPS19/PSMD3/PSMD11/POLR3G/PSMD14/SFPQ/PSMB2/PSME3/DHX9/PSMB7/PSMB6/PSMA5/LRP8/PSMB4/PSMD6/HMGB2/ABCE1/METTL3/PSMC3/HRAS/PTPN2/SOCS1/HMGB1/PSMD12	37	HUH7.5 5 days downregulated DEGs
GO:1903829	positive regulation of cellular protein localization	40/1480	338/18866	0.00596752	0.0452977	0.0385192	BID/IPO5/HSP90AB1/NUTF2/NECAB2/PDCD5/AGR2/ECT2/CCT4/ITGB1BP1/TCP1/TRIM28/DKC1/RAN/XPO4/YWHAQ/CCT7/NMT1/ANP32B/RDX/KIF20B/IQGAP1/GAS8/TP53/SAE1/PARP1/CCT6A/CCT5/CCT8/CCT3/GNL3/CCT2/PLK1/CDT1/CDK1/HRAS/FLNA/TFDP1/RACK1/PINX1	40	HUH7.5 5 days downregulated DEGs
GO:0061615	glycolytic process through fructose-6-phosphate	7/1480	29/18866	0.00605832	0.0459203	0.0390487	ENO1/PGK1/GPI/GAPDH/TPI1/ALDOA/HK2	7	HUH7.5 5 days downregulated DEGs
GO:0006086	acetyl-CoA biosynthetic process from pyruvate	5/1480	16/18866	0.00619337	0.0462073	0.0392927	MPC1/PDK3/GSTZ1/DLAT/PDK1	5	HUH7.5 5 days downregulated DEGs
GO:0006098	pentose-phosphate shunt	5/1480	16/18866	0.00619337	0.0462073	0.0392927	TP53/RPIA/G6PD/TKT/RPE	5	HUH7.5 5 days downregulated DEGs
GO:0009129	pyrimidine nucleoside monophosphate metabolic process	5/1480	16/18866	0.00619337	0.0462073	0.0392927	CAD/DHODH/UCK2/TYMS/UPP1	5	HUH7.5 5 days downregulated DEGs
GO:0009208	pyrimidine ribonucleoside triphosphate metabolic process	5/1480	16/18866	0.00619337	0.0462073	0.0392927	CAD/NME4/UCK2/NME1/NME2	5	HUH7.5 5 days downregulated DEGs
GO:0009263	deoxyribonucleotide biosynthetic process	5/1480	16/18866	0.00619337	0.0462073	0.0392927	ADK/RRM1/DTYMK/RRM2/TYMS	5	HUH7.5 5 days downregulated DEGs
GO:0030397	membrane disassembly	5/1480	16/18866	0.00619337	0.0462073	0.0392927	VRK1/CCNB1/CCNB2/PLK1/CDK1	5	HUH7.5 5 days downregulated DEGs
GO:0031573	intra-S DNA damage checkpoint	5/1480	16/18866	0.00619337	0.0462073	0.0392927	MRE11/TIPIN/MSH2/MDC1/CHEK2	5	HUH7.5 5 days downregulated DEGs
GO:0046134	pyrimidine nucleoside biosynthetic process	5/1480	16/18866	0.00619337	0.0462073	0.0392927	CAD/DHODH/UCK2/DTYMK/UPP1	5	HUH7.5 5 days downregulated DEGs
GO:0048311	mitochondrion distribution	5/1480	16/18866	0.00619337	0.0462073	0.0392927	KAT2A/MSTO1/CLUH/BHLHA15/OPA1	5	HUH7.5 5 days downregulated DEGs
GO:0051081	nuclear envelope disassembly	5/1480	16/18866	0.00619337	0.0462073	0.0392927	VRK1/CCNB1/CCNB2/PLK1/CDK1	5	HUH7.5 5 days downregulated DEGs
GO:0099116	tRNA 5'-end processing	5/1480	16/18866	0.00619337	0.0462073	0.0392927	POP1/RPP40/SSB/POP7/RPP21	5	HUH7.5 5 days downregulated DEGs
GO:0001836	release of cytochrome c from mitochondria	11/1480	60/18866	0.00640763	0.0476698	0.0405364	GGCT/BID/PDCD5/TIMM50/PPIF/TP53/FXN/PRELID1/PARL/OPA1/PAM16	11	HUH7.5 5 days downregulated DEGs
GO:0071806	protein transmembrane transport	11/1480	60/18866	0.00640763	0.0476698	0.0405364	HSPA5/TIMM21/TOMM22/TIMM44/TIMM50/HSPA8/ROMO1/TOMM40/HSPD1/CHCHD4/PAM16	11	HUH7.5 5 days downregulated DEGs
GO:0051445	regulation of meiotic cell cycle	10/1480	52/18866	0.00648162	0.0481518	0.0409462	TRIP13/FBXO5/TTK/CDC20/CDC25C/CDC25A/METTL3/PDE3A/CALR/GPR3	10	HUH7.5 5 days downregulated DEGs
