# Supplementary material for: Osmolar Modulation Drives Reversible Cell Cycle Exit and Human Pluripotent Cell Differentiation via NF‐κВ and WNT Signaling
Source: Adv Sci (Weinh). 2023 Dec 1;11(7):2307554. doi: 10.1002/advs.202307554 (PMC10870039; doi:10.1002/advs.202307554)
Supplement: Supplementary file 5 — Supporting Information [file ADVS-11-2307554-s010.xlsx]

## Sheet: Table 6
Table 6 - Gene lists defined by GO terms used in heatmaps
GO:0006805	GO:0042180	GO:0006520	GO:0046395	GO:0007049	GO:0045787
Xenobiotic metabolic processes	Cellular ketone metabolic process	Cellular amino acid metabolic process	Carboxylic acid catabolic process	Cell cycle	Prositive regulation of the cell cycle
NAT1	ACACB	AARS1	ABAT	ABL1	ABL1
NAT2	ACADL	ABAT	ACAA1	ACTB	AIF1
AADAC	ACADVL	ACADSB	ACACB	ACVR1	AKT1
AOC1	ADH4	ACAT1	ACADL	ACVR1B	ANXA1
ACAA1	ADM	ACY1	ACADM	ADARB1	APEX1
ACY1	AFP	ADSS2	ACADS	ADCYAP1	APP
AHR	AKT1	AGXT	ACADSB	AHR	RHOA
ALDH3A1	AKT2	AHCY	ACADVL	AIF1	ASCL1
AOC2	ABCD1	AMT	ACAT1	AKT1	ASNS
ARNT	ABCD2	ARG1	ACAT2	AKT2	ATM
BPHL	AKR1B1	ARG2	ACOX1	ALOX15B	ATRX
CBR3	ANXA1	ART4	AGXT	BIN1	BAX
CES1	APOA1	ASL	AHCY	ANK3	CCND1
ABCC2	APOA4	ASNS	AKT1	ANXA1	CXCR5
CRYZ	APOC1	ASPA	AKT2	ANXA11	BRCA1
CYP1A1	APOC2	ASS1	ABCD1	APAF1	BRCA2
CYP1A2	APOC3	ATF4	ALDH3A2	APBB1	BTC
CYP1B1	ATP2B4	ATP2B4	ABCD2	APBB2	CALR
CYP2A6	AVP	ALDH7A1	AMT	APC	CASP2
CYP2A7	AVPR1A	ATP7A	ARG1	APEX1	CCNB1
CYP3A7	CEACAM1	AUH	ARG2	BIRC2	CCND2
CYP2A13	BHMT	BAAT	ASPA	XIAP	CCND3
CYP2B6	BMP2	BCAT1	ATP2B4	BIRC5	CCNT1
CYP2C19	BMP5	BCAT2	ALDH7A1	APP	CCNT2
CYP2C8	BMP6	BCKDHA	AUH	ARF1	CD28
CYP2C9	BRCA1	BCKDHB	BCAT1	ARF6	CDK1
CYP2C18	CAV1	BHMT	BCAT2	RHOA	CDC6
CYP2D7	CBR3	BLMH	BCKDHA	RHOB	CDC25A
CYP2D6	KYAT1	BPHL	BCKDHB	RHOC	CDC25B
CYP2E1	CD74	CAD	BLMH	ARL2	CDC25C
CYP2F1	CES1	CARS1	CBS	ARL3	CDC27
CYP2J2	AKR1C4	CBS	KYAT1	ARNTL	CDC42
CYP3A4	CLCN2	KYAT1	CD44	ASCL1	CDK2
CYP3A5	CLN3	CDO1	CDO1	ASNS	CDK4
CYP26A1	CNR1	CLN3	CEL	ZFHX3	CDK9
AKR1C1	COMT	COMT	CNR1	ATM	CDKN1A
CYB5R3	CPT1A	CPS1	CPT1A	ATP2B4	CDKN1B
NQO1	CYP2B6	CRYM	CPT1B	ATR	CHEK1
DPEP1	CYP7A1	CTH	CPT2	ATRX	CKS1B
EPHX1	CYP11A1	CTNS	CRABP1	BACH1	CKS2
ACSL1	CYP11B1	CTPS1	CRAT	BAK1	PLK3
FMO1	CYP11B2	DAO	CRYM	BARD1	CCN2
FMO2	CYP17A1	DARS1	CTH	BAX	CYP1A1
FMO3	CYP19A1	DBT	CYP4A11	BBS4	DAZL
GGT1	DGKQ	DCT	CYP26A1	BCAT1	GADD45A
GRIN1	AKR1C1	DDC	DAO	CCND1	DDX3X
GSTA1	AKR1C2	NQO1	DBT	BCL2	DDX11
GSTA2	NQO1	DIO1	ECI1	BCL2L1	DMRT1
GSTA3	EGR1	DLD	DECR1	BCL6	DYNC1H1
GSTA4	FABP1	DLST	DLD	BCR	DRD2
GSTM1	FABP3	SARDH	DLST	BID	DRD3
GSTM2	FABP5	DPEP1	SARDH	BLM	ARID3A
GSTM3	FDXR	DPYD	ECH1	CXCR5	DUSP3
GSTM4	FGFR4	DPYS	ECHS1	BMI1	E2F1
GSTP1	MTOR	EPRS1	EHHADH	BMP2	E2F4
GUK1	FSHB	FAH	ETFA	BMP4	ECT2
HNF4A	KDSR	FARSA	ETFB	BMP7	EDN1
HSP90AB1	GHSR	FOLH1	ETFDH	BRCA1	EDN3
LPO	GIP	FPGS	FAAH	BRCA2	EGF
MGST1	GLO1	GAD1	FABP1	BRDT	EGFR
MGST2	GOT2	GAD2	FAH	ZFP36L1	EIF4E
MGST3	GPD1	GARS1	FGF2	ZFP36L2	EIF4EBP1
NQO2	GPD2	GART	MTOR	BTC	EIF4G1
PON3	GSTZ1	GCDH	GAD1	BTG1	EP300
POR	HAGH	GCSH	GAD2	BUB1	EREG
PTGS1	HMGCR	GFPT1	GCDH	BUB1B	EVI2B
RORA	HPGD	GGT1	GCSH	OSGIN2	EZH2
RORC	HSD17B3	GGT5	GLDC	CALM1	FAP
S100A12	IL1B	GCLC	GLS	CALM2	FEN1
STAR	IDO1	GCLM	GLUD1	CALM3	FGF8
SULT1A2	INS	GLDC	GLUD2	CALR	FGF10
SULT1A1	INSIG1	GLS	GLUL	CAMK2A	FGFR1
SULT1A3	IRS1	GLUD1	GOT1	CAPN3	FGFR2
UGT2B15	EIF6	GLUD2	GOT2	CASP2	FOXG1
AKR7A2	LHB	GLUL	GPT	CASP3	FOXE3
AOC3	CYP4F3	GOT1	GSTZ1	CAV2	FLT3LG
CES2	NDUFA9	GOT2	GUSB	RUNX3	GATA6
NR1I2	NFE2L1	GPT	HSD17B10	CCNA2	OPN1MW
AIP	NMT1	GSS	HADHA	CCNB1	GLI1
GSTO1	OAZ1	GSTZ1	HADHB	CCNC	GML
ARNT2	OAZ2	HSD17B10	HADH	CCND2	SFN
GLYAT	ODC1	HAL	HAL	CCND3	GPER1
UGT2B11	OXCT1	HARS1	HDC	CCNE1	HCFC1
PTGES3	PDK1	HDC	HEXA	CCNF	FOXA1
CYP46A1	PDK2	HGD	HEXB	CCNG1	HNRNPU
CYP2G1P	PDK3	HMGCL	HGD	CCNG2	PRMT1
AKR7A3	PDK4	HNF4A	HMGCL	CCNH	HES1
CES3	PPARA	HNMT	HMMR	CCNT1	HSF1
SULT1B1	PPARD	HPD	HNMT	CCNT2	HSPA2
N6AMT1	PPARG	IARS1	HPD	MS4A3	HSP90AB1
CYP2S1	PRKAA2	IDO1	HPGD	CD28	HYAL1
UGT2B28	PRKAB2	INS	HSD17B4	CDK1	ID2
UGT1A10	PRKCE	IVD	HYAL1	CDK11B	IGF1
UGT1A8	PROX1	KARS1	IDUA	CDC5L	IGF2
UGT1A7	PSMA1	MARS1	IDO1	SEPTIN7	IL1A
UGT1A6	PSMA2	MAT1A	IRS1	CDC6	IL1B
UGT1A5	PSMA3	MECP2	IVD	CDC20	IL10
UGT1A9	PSMA4	ALDH6A1	LEP	CDC25A	INS
UGT1A4	PSMA5	MPST	LIPE	CDC25B	INSM1
UGT1A1	PSMA6	MSRA	CYP4F3	CDC25C	INSR
UGT1A3	PSMA7	MTAP	MAT1A	CDC27	KCNA5
CYP2W1	PSMB1	MTHFD1	ALDH6A1	CDC34	LFNG
MTARC2	PSMB2	MTHFR	MPST	CDC42	LRP6
CYP26B1	PSMB3	MTR	MTRR	CDH13	LRP5
AS3MT	PSMB4	MTRR	MMUT	CDK2	MAD2L1
AHRR	PSMB5	MMUT	NOS1	CDK3	MDM2
MTARC1	PSMB6	NARS1	NOS2	CDK4	MDM4
CYB5B	PSMB7	NOS1	NOS3	CDK5	MECP2
ACY3	PSMB8	NOS2	OAT	CDK6	MEIS2
CYP2U1	PSMB9	NOS3	OGDH	CDK7	MIF
ACSM1	PSMB10	OAT	OTC	CDK8	FOXO4
GSTO2	PSMC1	OAZ1	PAH	CDK9	MNAT1
CYP2R1	PSMC2	OAZ2	PCBD1	CDKN1A	MSX1
CMBL	PSMC3	ODC1	PCCA	CDKN1B	MSX2
GSTA5	PSMC4	OGDH	PCCB	CDKN1C	MUC1
AKR7L	PSMC5	OTC	PCK1	CDKN2A	MYOG
ACSM2B	PSMC6	PAH	PCK2	CDKN2B	NEUROG1
SULT1A4	PSMD1	PCBD1	PEX7	CDKN2C	NKX3-1
	PSMD2	PEPD	PEX13	CDKN2D	CNOT2
	PSMD3	GATB	PGD	CDKN3	CNOT3
	PSMD4	PFAS	PHYH	CEBPA	CNOT4
	PSMD5	PLOD2	PON1	CENPA	NPM1
	PSMD7	PPA1	PON3	CENPC	NUMA1
	PSMD8	PPAT	PPARA	CENPE	OVOL1
	PSMD9	PRODH	PPARD	CENPF	PAFAH1B1
	PSMD10	PSMA1	PPAT	CETN1	PBX1
	PSMD11	PSMA2	PRODH	CETN2	PCNA
	PSMD12	PSMA3	ABCD3	CETN3	PDGFB
	PSMD13	PSMA4	ABCD4	CFL1	PDGFRB
	PSME1	PSMA5	PEX2	RCC1	PGGT1B
	PSME2	PSMA6	QDPR	CHD3	PKD1
	PTGS2	PSMA7	RENBP	CHEK1	PKD2
	REST	PSMB1	SCP2	FOXN3	PLAGL1
	SOX9	PSMB2	SHMT1	CKS1B	PLRG1
	SRD5A1	PSMB3	SHMT2	CKS2	PML
	SRD5A2	PSMB4	SLC9A1	CLIC1	POU4F1
	SREBF1	PSMB5	SORD	CLTA	MED1
	STAR	PSMB6	AKR1D1	CLTC	PPP1R10
	STAT5B	PSMB7	SULT2A1	PLK3	PPP2R5B
	TDO2	PSMB8	TAT	CORT	PRKACA
	TPI1	PSMB9	TDO2	MAP3K8	PRKCA
	TWIST1	PSMB10	TGFB1	ATF2	PRKCE
	NR1H2	PSMC1	TST	CREBL2	PKN2
	NR4A3	PSMC2	TWIST1	CRY1	PROX1
	CYP4F2	PSMC3	ALDH5A1	MAPK14	LGMN
	KMO	PSMC4	ABHD16A	CSNK1A1	PSMD10
	AKR7A2	PSMC5	ACOX2	CSNK1D	PTK6
	AKR1C3	PSMC6	ACOX3	CSNK1E	PTPN11
	ABCB11	PSMD1	HYAL3	CSNK2A1	RAD21
	IRS2	PSMD2	DDO	CSNK2A2	RAD23A
	CACNA1H	PSMD3	CYP4F2	CTBP1	RAD51C
	KYNU	PSMD4	KMO	CCN2	RAD51B
	SLC7A7	PSMD5	ABCB11	CTNNB1	RANBP1
	RGN	PSMD7	ALDH4A1	CYLD	RARA
	ADIPOQ	PSMD8	IRS2	CYP1A1	RB1
	SLC22A13	PSMD9	HYAL2	CYP27B1	RBL2
	PSMF1	PSMD10	KYNU	DACH1	OPN1LW
	H6PD	PSMD11	ADIPOQ	DAPK3	RDX
	NR1D1	PSMD12	LPIN2	DAZL	RPL26
	NCOR1	PSMD13	SLC25A44	BRINP1	RPS6KB1
	NCOR2	PSME1	XYLB	DCTN1	RPS15A
	PSMD6	PSME2	ACOT8	DDB1	SETMAR
	LPGAT1	PSPH	GNPDA1	GADD45A	SFPQ
	CRYZL1	PTS	AASS	DDIT3	SLC6A4
	FGF19	PYCR1	RIDA	DDX3X	SMARCD3
	NR1H4	ALDH18A1	BCKDK	DDX11	SOX4
	NR1H3	QARS1	AKR1A1	DHCR24	SOX15
	DHRS9	QDPR	ACAA2	DHFR	SPAST
	PSME3	RARS1	ECI2	SEPTIN1	SRC
	PSMD14	SARS1	SLC25A17	DLG1	SRPK2
	COQ7	SHMT1	MTHFS	DMRT1	TRIM21
	AKR1A1	SHMT2	ALDH1L1	DNA2	SSTR5
	PIBF1	SLC1A3	FTCD	DYNC1H1	STAT5B
	ERLIN1	SLC16A2	LYVE1	DYNC1I2	AURKA
	CYP46A1	SMS	SDS	DNM2	AURKC
	PPARGC1A	TARS1	ILVBL	DNMT3A	SVIL
	DHRS4	TAT	SLC27A4	DRD2	ADAM17
	STARD3	TDO2	SLC27A2	DRD3	TAL1
	ERLIN2	TH	ABHD2	ARID3A	TBX3
	TREX1	TPH1	HIBADH	DUSP1	DYNLT3
	PARK7	TST	CHP1	DUSP3	TERT
	SCAP	TYR	LYPLA2	E2F1	TFAP4
	WDTC1	VARS1	LPIN1	E2F2	TFDP1
	PSME4	WARS1	MLYCD	E2F3	TFDP2
	SIRT5	ALDH5A1	GCAT	E2F4	TGFA
	SIRT4	AIMP2	QPRT	E2F5	TGFB2
	SIRT1	DDO	HAAO	E2F6	TGM1
	MLYCD	KMO	DDAH2	E4F1	NR2E1
	PDSS1	YARS1	DDAH1	ECT2	TP53
	SLC7A11	SLC25A12	AMACR	EDN1	TP73
	PNKD	ALDH4A1	PLA2G15	EDN3	TPR
	DKKL1	PSPHP1	CEMIP2	PHC1	UBE2B
	DKK3	GMPS	TXN2	EGF	UBE2E2
	COQ2	KYNU	HACL1	EGFR	WNT5A
	UBIAD1	PLOD3	DECR2	EIF4E	WNT10B
	PLA2G3	SLC7A7	HIBCH	EIF4EBP1	XRCC3
	COQ6	AIMP1	ACAD8	EIF4G1	ZNF711
	MLXIPL	PSMF1	GLS2	EIF4G2	ZNF16
	ADIPOR1	EEF1E1	MCAT	EML1	ZBTB17
	COQ4	SLC25A44	AMDHD2	EMD	RNF112
	INSIG2	PSMD6	CRYL1	ENSA	BTG2
	AADAT	GFPT2	MECR	EP300	DDX39B
	PRKAG2	NR1H4	AADAT	EPB41	NR4A3
	AZIN1	NAALAD2	HAO2	EPB41L2	FOSL1
	OAZ3	FARSB	DCXR	EPS8	HMGA2
	COQ3	AASS	PIPOX	ERCC1	CDC7
	WNT4	PSME3	CSAD	ERCC2	CDC45
	UGT1A8	PSMD14	AIG1	EREG	FZD9
	PDP1	RIDA	PCYOX1	ERCC3	DYRK3
	PDPR	GLYAT	HAO1	ERCC4	CUL4B
	APPL2	BCKDK	HMGCLL1	ERCC6	CUL4A
	KYAT3	WARS2	CROT	ERH	CUL3
	COQ8A	PEMT	CYP2W1	ERN1	PKP4
	AKR1B10	MTHFS	THNSL2	ESRRB	CDC14B
	COQ9	FARS2	ECHDC2	MECOM	CDC14A
	PDSS2	FTCD	ACOXL	EVI2B	CDK10
	PDP2	SERINC3	ABHD10	EZH2	THOC5
	TRIB3	SDS	ENOSF1	FANCA	BECN1
	CYP4F11	ILVBL	STAB2	FANCD2	CDC23
	MID1IP1	HIBADH	NAGK	FAP	CRADD
	ELOVL5	PARK7	PECR	FEN1	RAB11A
	ALDH8A1	SEPHS2	ECHDC1	FES	CCNK
	CYP4F12	SEPHS1	CYP26B1	FGF8	CDK5R1
	ADIPOR2	PSME4	BDH2	FGF10	SPHK1
	COQ8B	LARS2	MCCC1	FGFR1	CDC16
	PANK2	SIRT4	CEMIP	FGFR2	PHOX2B
	COQ10B	HARS2	CARNS1	FHL1	CDK5R2
	LONP2	GCAT	CYP4F11	FOXG1	USP2
	COQ5	HAAO	PRODH2	FOXC1	CNOT9
	DGAT2	DDAH2	MCCC2	FOXE3	AURKB
	CBR4	DDAH1	ALDH8A1	FOXM1	CCPG1
	MFSD2A	SLC7A11	LPIN3	FLNA	CNOT8
	AIFM2	BHMT2	AGXT2	FLT3LG	RPL23
	ATCAY	TXN2	CYP4F12	MTOR	KIF3B
	SLC45A3	PARS2	PCYOX1L	GAK	ROCK2
	COQ10A	PHGDH	ASRGL1	GAS1	KIF23
	APOA5	HIBCH	ACAD10	GAS2	ADAMTS1
	PSMB11	ACAD8	NPL	GATA3	VPS4B
	AFMID	PPA2	SESN2	GATA6	MACROH2A1
	ACMSD	GLS2	LONP2	KAT2A	KIF20B
	STARD4	GNMT	ACAD11	OPN1MW	ESPL1
	PSMA8	PYCR2	MCEE	GEM	DLGAP5
	ERFE	PSAT1	ABHD1	GFI1	KIF14
	METTL27	NOX4	GPT2	GJA1	THOC1
	RDH10	YARS2	ADTRP	GLI1	BCL2L11
	PPTC7	APIP	MFSD2A	GML	NPM2
	IDO2	THAP4	ADO	GNAI1	CITED2
	TYSND1	SEPSECS	PHYKPL	GNAI2	NDC80
	ETFBKMT	AADAT	SLC25A21	GNAI3	CARM1
	MALRD1	PIPOX	ACBD5	GOLGA2	MYBBP1A
	MIR182	CSAD	HOGA1	SFN	SPAG5
	MIR204	PCYOX1	SDSL	GPR3	PLK4
	MIR21	LARS1	ACOT4	GPER1	GIPC1
	MIR30C1	SCLY	HYKK	GRK5	PLK2
	MIR30C2	AZIN1	AFMID	NR3C1	ZNF268
	MIR33A	OAZ3	CPT1C	GSPT1	USP19
	MIR96	UPB1	ACMSD	MSH6	DBF4
	PLIN5	HMGCLL1	UROC1	GTF2H1	UBE2C
	MIR766	ASNSD1	GNPDA2	H2AX	PRDM7
	MIR548P	SARS2	ADHFE1	HCFC1	CIT
		DALRD3	CARNMT1	HTT	CHEK2
		DARS2	AMDHD1	HELLS	PHB2
		ADI1	PPM1K	HGF	MAPRE3
		THNSL2	TDH	HHEX	SIRT2
		QRSL1	ALDH1L2	HLA-G	TRIM32
		ENOSF1	MMAA	HMMR	CNOT1
		IARS2	IDO2	NR4A1	SMC5
		KYAT3	ABHD3	FOXA1	PLCB1
		CTPS2	LDHD	HNRNPU	KLHL18
		MCCC1	ACSF3	HPGD	USP22
		NIT2	TYSND1	HRAS	RRP8
		RARS2	GLYATL2	PRMT2	BRD4
		VARS2	ETFBKMT	PRMT1	NUP62
		RIMKLB	IL4I1	HES1	NIPBL
		AARS2	NUDT7	HSF1	POC1A
		CARNS1	GADL1	HSPA1A	CNOT10
		ENOPH1	CYP26C1	HSPA1B	SIN3A
		PRODH2	NUDT19	HSPA2	ZNF385A
		AASDHPPT	MIR21	HSPA8	SH2B1
		SRR	IDNK	HSP90AA1	ANKRD17
		MCCC2	PLIN5	HSP90AB1	POLDIP2
		SLC39A8	GUSBP3	HUS1	OR1A2
		FN3K		HYAL1	FBXO5
		ALDH8A1		ID2	NUPR1
		AGXT2		ID3	MTBP
		PYCR3		ID4	RGCC
		PCYOX1L		IFNG	RACGAP1
		CARS2		IFNW1	TMOD3
		NARS2		IGF1	CNOT7
		AGMAT		IGF2	GPSM2
		DGLUCY		IK	ANAPC4
		ASRGL1		IL1A	CRNN
		TARS2		IL1B	TAS2R13
		AARSD1		CXCL8	MLXIPL
		MRI1		IL10	DYNC1LI1
		ACCS		IL12A	NUSAP1
		GPT2		IL12B	RXFP3
		ADO		ILK	CRLF3
		PHYKPL		INCENP	ANAPC5
		ATCAY		ING1	ANAPC7
		SLC25A21		ING2	TRIAP1
		GLYATL1		INHA	GTSE1
		MARS2		INHBA	DTL
		HOGA1		INS	ANAPC11
		AZIN2		INSM1	WNT4
		SDSL		INSR	INO80
		TPH2		IRF1	PAF1
		ADSS1		IRF6	MAP10
		PSMB11		ITGB1	PHIP
		NOXRED1		JUN	PIWIL2
		TARS3		JUNB	PIDD1
		HYKK		JUND	SMPD3
		EARS2		KCNA5	CNOT11
		AFMID		KIF2A	SLF2
		ACMSD		KIF11	PCID2
		UROC1		KIFC1	CENPJ
		AASDH		KIF25	KMT2E
		GOT1L1		KIF22	RCC2
		ADHFE1		KPNB1	NSFL1C
		CARNMT1		IPO5	MEPCE
		PSMA8		KRT18	PRDM9
		AMDHD1		STMN1	PCBP4
		PM20D1		LEP	CNOT6
		PPM1K		LFNG	MTA3
		TDH		LIF	RPTOR
		NAGS		LIG1	WIZ
		IDO2		LIG3	SMOC2
		FOLH1B		LIG4	YTHDC2
		SERINC5		LIMK2	DDRGK1
		IL4I1		LLGL2	HMGN5
		GATC		LLGL1	PAGR1
		RIMKLA		LMNA	OR2A4
		GADL1		LRP6	CDC73
		NAT8L		LRP5	E2F8
		ASPG		MAD2L1	CSPP1
		IYD		SMAD3	ATAD5
		MIR21		MAP4	DBF4B
		MTHFD2L		MAX	TAS1R2
		GLYATL1B		MCM2	GDPD5
		CBSL		MCM3	FAM83D
				MCM4	CDT1
				MCM5	MED25
				MCM6	RHNO1
				MCM7	SLF1
				MDM2	RAB11FIP4
				MDM4	PSRC1
				MECP2	LSM10
				MEIS2	TNKS1BP1
				MEN1	CEP295
				MIF	CDCA5
				MKI67	UHRF2
				MLF1	MRGPRX2
				MLH1	NUDT16
				MAP3K11	LSM11
				FOXO4	UBXN2B
				MNAT1	E2F7
				MNT	TTL
				MOS	CCNYL1
				MRE11	DAB2IP
				MSH2	CEP120
				MSH3	CDC14C
				MSH4	CENPV
				MSH5	STOX1
				MSX1	CCNY
				MSX2	C6orf89
				MUC1	MAPK15
				TRIM37	SPDYA
				MX2	CNOT6L
				MYB	STXBP4
				MYBL1	EPGN
				MYBL2	ANKRD31
				MYC	MEIOC
				GADD45B	NSMCE2
				MYH9	GEN1
				MYH10	TOPAZ1
				MYOG	NANOGP8
				PPP1R12A	NUPR2
				PPP1R12B	MIR200B
				NASP	MIR208A
				NUBP1	MIR214
				NBN	MIR221
				DRG1	MIR222
				SEPTIN2	MIR26B
				NEDD9	MIR29A
				NEK1	MIR34A
				NEK2	CCNYL2
				NEK3	MIR372
				NEUROD1	MIR495
				NEUROG1	MIR515-1
				NF2	MIR515-2
				NFE2L1	MIR520A
				NKX3-1	MIR519D
				CNOT2	MIR520H
				CNOT3	MIR590
				CNOT4	OPN1MW2
				NOTCH1	CCNYL3
				NOTCH2
				NPAT
				NPM1
				NPPC
				NPR2
				NUMA1
				NUP88
				ODF2
				ORC1
				ORC2
				ORC4
				ORC5
				OVOL1
				PAFAH1B1
				PAX6
				PBX1
				PCM1
				PCNA
				PCNT
				CHMP1A
				CDK16
				CDK17
				CDK18
				PDE3A
				PDGFB
				PDGFRB
				CDK14
				PGGT1B
				ABCB1
				PIK3C3
				PIM1
				PIN1
				PKD1
				PKD2
				PKHD1
				PLAGL1
				PLK1
				PLRG1
				PML
				SEPTIN5
				SEPTIN4
				POLA1
				POLD1
				POLD2
				POLE
				POLE2
				POU4F1
				MED1
				PPAT
				PPM1A
				PPM1G
				PPP1CA
				PPP1CB
				PPP1CC
				PPP1R10
				PPP2CA
				PPP2R1A
				PPP2R2A
				PTPA
				PPP2R5B
				PPP3CA
				PPP5C
				PPP6C
				PRCC
				PRIM1
				PRIM2
				PRKAA1
				PRKAA2
				PRKAB1
				PRKAB2
				PRKACA
				PRKACB
				PKIA
				PRKAG1
				PRKAR1A
				PRKAR2B
				PRKCA
				PRKCB
				PRKCD
				PRKCE
				PKN2
				PRKDC
				MAPK1
				MAPK3
				MAPK4
				MAPK6
				MAPK7
				MAPK13
				MAP2K1
				MAP2K6
				PRNP
				PROX1
				LGMN
				KLK10
				PSMA1
				PSMA2
				PSMA3
				PSMA4
				PSMA5
				PSMA6
				PSMA7
				PSMB1
				PSMB2
				PSMB3
				PSMB4
				PSMB5
				PSMB6
				PSMB7
				PSMB8
				PSMB9
				PSMB10
				PSMC1
				PSMC2
				PSMC3
				PSMC4
				PSMC5
				PSMC6
				PSMD1
				PSMD2
				PSMD3
				PSMD4
				PSMD5
				PSMD7
				PSMD8
				PSMD9
				PSMD10
				PSMD11
				PSMD12
				PSMD13
				PSME1
				PSME2
				PTCH1
				PTEN
				PTGS2
				PTK6
				PTPN3
				PTPN6
				PTPN11
				PTPRC
				PTPRK
				RAD1
				RAD9A
				RAD17
				RAD21
				RAD23A
				RAD51
				RAD51C
				RAD51B
				MOK
				RAD51D
				RALA
				RALB
				RAN
				RANBP1
				RARA
				RASA1
				RB1
				RBBP4
				RBBP7
				RBBP8
				RBL1
				RBL2
				OPN1LW
				RDX
				UPF1
				RFC1
				RFC2
				RFC3
				RFC4
				RFC5
				RFPL1
				RGS2
				RHEB
				RING1
				RNF2
				RNF4
				ROCK1
				RPA1
				RPA2
				RPA3
				RPL26
				RPS3
				RPS6KA1
				RPS6KA2
				RPS6KA3
				RPS6KB1
				RPS15A
				RRM1
				RRM2
				RTKN
				CLIP1
				MAPK12
				CCL2
				SDCBP
				SETMAR
				SFPQ
				SFRP1
				SRSF2
				SRSF5
				SIAH1
				SIAH2
				STIL
				SIPA1
				SIX3
				SKIL
				SKP1
				SKP2
				SLC6A4
				SLC16A1
				SMARCB1
				SMARCD3
				SON
				SOX2
				SOX4
				SOX9
				SOX11
				SOX15
				SPAST
				SPTBN1
				SRC
				SRPK2
				TRIM21
				SSTR5
				STAT3
				STAT5B
				NEK4
				AURKA
				CDKL5
				STK10
				STK11
				AURKC
				SUV39H1
				SVIL
				SYCP1
				TACC1
				ADAM17
				TAF1
				TAF2
				TAF6
				TAF10
				TAL1
				TBCD
				TBCE
				TBX3
				TCF7L2
				DYNLT3
				DYNLT1
				TERF1
				TERF2
				TERT
				TFAP4
				NR2F2
				TFDP1
				TFDP2
				TGFA
				TGFB1
				TGFB2
				TGFBR1
				TGM1
				THBS1
				TIMP2
				NR2E1
				TNF
				TNFAIP3
				TOP2A
				TOP2B
				TOP3A
				TP53
				TP53BP1
				TP53BP2
				TP73
				TPD52L1
				TPR
				TSC1
				TSC2
				TSG101
				TTK
				TTN
				TUBA4A
				TUBA3C
				TUBB2A
				TUBG1
				HIRA
				TYMS
				UBB
				UBE2B
				UBE2D1
				UBE2E1
				UBE2E2
				UBE2I
				UBE2L3
				UVRAG
				VCP
				EZR
				VRK1
				WEE1
				WNT5A
				WNT10B
				WNT9A
				XPC
				XPO1
				XRCC2
				XRCC3
				YWHAE
				YWHAG
				ZNF711
				ZNF16
				PCGF2
				ZBTB17
				RNF112
				ZNF207
				PTP4A1
				EVI5
				BTG2
				ALMS1
				TUBA1A
				BAG6
				DDX39B
				FZD3
				NR4A3
				NUP214
				FOSL1
				CUL5
				AAAS
				YEATS4
				HMGA2
				CDK2AP1
				CHAF1B
				CLTCL1
				USP9X
				SMC1A
				NAA10
				AXIN2
				BAP1
				CDC7
				CDC45
				FZD9
				GFI1B
				MAD1L1
				UXT
				RAD54L
				DYRK3
				CUL4B
				CUL4A
				CUL3
				CUL2
				CUL1
				KLF11
				FKBP6
				RAE1
				OFD1
				PPM1D
				PKP4
				CAMK1
				PIAS1
				CDC14B
				CDC14A
				CDK10
				THOC5
				MADD
				RUVBL1
				PLPP2
				CDK13
				SSNA1
				LAMTOR3
				DYNLL1
				TNKS
				BECN1
				PEA15
				CDC23
				EED
				GBF1
				RIPK1
				CRADD
				RAB11A
				CCNK
				CDKL1
				BANF1
				IQGAP1
				HDAC3
				KAT2B
				CDK5R1
				PER2
				CDC123
				SPHK1
				CDC16
				ZPR1
				NAE1
				CCNA1
				TIMELESS
				PHOX2B
				CDK5R2
				BTRC
				WASL
				CDKL2
				BRSK2
				RNF8
				TM4SF5
				UBA3
				PRC1
				DIRAS3
				PKMYT1
				UNC119
				USP2
				USP8
				LATS1
				CNOT9
				SMC3
				CCNB2
				CCNE2
				CTDP1
				EXO1
				ARHGEF2
				ZW10
				BUB3
				AURKB
				NOLC1
				PTTG1
				CCPG1
				TBRG4
				PIWIL1
				KLF4
				TRIP13
				CNOT8
				TAOK2
				RPL23
				SLC9A3R1
				KIF3B
				RECQL5
				ROCK2
				PSMF1
				KIF23
				ADAMTS1
				VPS4B
				MACROH2A1
				CLOCK
				BABAM2
				KIF20B
				MAD2L1BP
				WTAP
				NCOR1
				ARHGEF10
				MDC1
				CEP135
				MARF1
				CROCC
				PUM1
				ESPL1
				CEP57
				UTP14C
				RAB11FIP3
				KNTC1
				CCP110
				PCLAF
				RASSF2
				DLGAP5
				CKAP5
				IST1
				SFI1
				CUL7
				RB1CC1
				MELK
				GINS1
				KIAA0753
				PSMD6
				MAGI2
				TLK1
				WASHC5
				KLHL21
				NCAPD2
				KIF14
				DCLRE1A
				USP3
				RBX1
				THOC1
				REC8
				DMTF1
				CASP8AP2
				SRA1
				PDCD6IP
				BCL2L11
				CHAF1A
				PARP3
				TOM1L1
				SMC4
				USH1C
				ACTR3
				ACTR2
				CTDSP2
				RAD50
				KIF20A
				FEM1B
				ACTR1A
				OPTN
				YAF2
				AKAP9
				RBM7
				PSME3
				NME6
				PSMD14
				CTDSPL
				RIDA
				SPRY1
				SPRY2
				CDK2AP2
				ZMPSTE24
				AKAP8
				STAG1
				MAEA
				PAK4
				KATNB1
				CCNO
				IKZF1
				RRAGB
				NPM2
				HMG20B
				CITED2
				TUBA1B
				TUBB3
				TUBB4A
				TUBB4B
				BTN2A2
				SYCP2
				ANAPC10
				RACK1
				NDC80
				PRMT5
				TUBGCP3
				RBM14
				GPNMB
				MAD2L2
				TACC3
				PIBF1
				TADA3
				CARM1
				MYBBP1A
				CIB1
				IPO7
				ZNRD2
				UBD
				DCTN2
				LAMTOR5
				TACC2
				SMC2
				ERN2
				USP16
				P3H4
				HEXIM1
				SPAG5
				STAMBP
				TXNIP
				GAS2L1
				RGS14
				KHDRBS1
				CTCF
				CGRRF1
				CGREF1
				RRAGA
				DCTN6
				USP39
				POLD3
				NUDC
				PLK4
				STAG3
				STAG2
				PTTG2
				GIPC1
				NES
				PLK2
				ZMYND11
				ARPP19
				NEK6
				ZNF268
				SEPTIN9
				SDCCAG8
				ENTR1
				TUBGCP2
				LILRB1
				USP19
				JTB
				BLCAP
				TXNL4A
				SUGT1
				GADD45G
				EHMT2
				DBF4
				SPIN1
				BTG3
				MAPRE2
				CCNI
				COPS5
				KIF2C
				TLK2
				RAB35
				TDRKH
				PIM2
				TENT4A
				CNTRL
				UBE2C
				TOPBP1
				TPPP
				TRIOBP
				KATNA1
				PRDM7
				PRDM5
				CIT
				CEP43
				KIF3A
				ZWINT
				CDC37
				DMC1
				PLAAT3
				NUDT6
				WDHD1
				FAM107A
				LZTS1
				WDR6
				RASSF1
				CEP250
				CHEK2
				PMF1
				DCTN3
				TREX1
				ECD
				PHB2
				TUSC2
				CBX3
				OIP5
				ATF5
				PHLDA1
				VASH1
				CEP164
				MAPRE1
				MAPRE3
				SIRT2
				TRIM32
				TPX2
				PAXIP1
				NINL
				CEP131
				CEP152
				GOLGA8A
				CNOT1
				MYO16
				USP33
				PDS5B
				WAPL
				TRIM35
				CDK19
				CUL9
				TOGARAM1
				CLASP2
				POGZ
				PHF8
				SMC5
				ANKLE2
				SEPTIN6
				TTLL12
				ABRAXAS2
				LPIN1
				SEPTIN8
				CEP68
				FBXL7
				PSME4
				RRS1
				PLCB1
				PDS5A
				BOP1
				MGA
				KLHL18
				FBXW11
				UBR2
				NCAPD3
				USP22
				TTC28
				CLASP1
				SUN1
				HAUS5
				OBSL1
				PPP1R13B
				RRP8
				MAU2
				SPECC1L
				NCAPH
				CTDNEP1
				SIRT1
				ITGB3BP
				RYBP
				TARDBP
				CBX5
				BRD4
				PES1
				ZFYVE26
				SUZ12
				SCRIB
				CDK20
				GTPBP4
				CCNDBP1
				ORC6
				ORC3
				CD2AP
				SPO11
				NUP62
				RABGAP1
				PPP1R15A
				POLA2
				GSPT2
				EID1
				KIF4A
				ZNF318
				SUN2
				RAD54B
				FBXO7
				ZNF324
				NIPBL
				ANAPC13
				CATSPERZ
				POC1A
				INTS7
				CNOT10
				ANAPC15
				AHCTF1
				RTTN
				NSL1
				SIN3A
				ZNF385A
				SYF2
				KANK2
				SH2B1
				CHMP2B
				HINFP
				RNF167
				C2CD3
				L3MBTL1
				FAM32A
				SENP6
				ANKRD17
				GIGYF2
				APPL1
				POLDIP2
				CCDC69
				OR1A2
				SPAG8
				FBXL21P
				FBXL3
				PHGDH
				FBXL6
				PTTG3P
				FBXO6
				FBXO5
				FBXO4
				NUPR1
				LATS2
				AATF
				CKAP2
				HBP1
				CHORDC1
				AKAP8L
				CNPPD1
				MLH3
				SND1
				MTBP
				SMC1B
				KCNH5
				TUBG2
				VPS4A
				TUBGCP4
				CHMP2A
				PDCD4
				APEX2
				UBE2S
				PRPF19
				SGSM3
				HTRA2
				EML4
				CECR2
				PPP2R3B
				LAMTOR2
				GIT1
				RGCC
				MCTS1
				NTMT1
				HIPK2
				SETD2
				CHMP4A
				BABAM1
				BRD7
				RACGAP1
				UHRF1
				TMOD3
				NCAPH2
				ANAPC2
				CNOT7
				PSMC3IP
				GPSM2
				SAC3D1
				GPR132
				RPA4
				ANAPC4
				DNMT3L
				SERTAD1
				DONSON
				SLC2A8
				NOP53
				PIK3R4
				WRAP73
				CRNN
				SYCP3
				CUZD1
				TAS2R13
				PARD6A
				GMNN
				RPS27L
				MLXIPL
				SH3GLB1
				TRAPPC12
				RMDN1
				SBDS
				DYNC1LI1
				ING4
				MRNIP
				TUBD1
				TUBE1
				HERC5
				NIN
				NUSAP1
				DUSP13
				CDKL3
				TFDP3
				RXFP3
				WAC
				DACT1
				FZR1
				TAOK3
				CRLF3
				PPME1
				PRKAG2
				SNX9
				ANAPC5
				ANAPC7
				YTHDF2
				LCMT1
				SPOUT1
				TRIAP1
				RTF2
				CHMP5
				GTSE1
				DTL
				ANAPC11
				ZC3HC1
				SIRT7
				CINP
				CHMP3
				CDK5RAP1
				HECA
				CAB39
				UIMC1
				RTEL1
				TMEM8B
				CDK12
				MAP3K20
				TUBA8
				PRKAG3
				PELO
				MIS18A
				POLE3
				WNT4
				STAG3L1
				ANLN
				MOV10L1
				FBXW5
				ETAA1
				SPIN2A
				NLE1
				PIMREG
				DDX4
				INO80
				CCNJ
				PAF1
				MAP10
				BTG4
				ALKBH4
				TET2
				HAUS6
				NDE1
				ERCC6L
				FBXL12
				CNTLN
				NSUN2
				NCAPG2
				TTC19
				SPDL1
				CHTF8
				HAUS4
				TXNL4B
				TIPIN
				BANP
				PINX1
				AURKAIP1
				LAMTOR1
				PHIP
				USP47
				ZWILCH
				PIWIL2
				CEP192
				FIGN
				HAUS2
				CDCA8
				THAP1
				MSTO1
				RFWD3
				CEP55
				CENPQ
				RIF1
				PBRM1
				APPL2
				ARL8B
				RCBTB1
				FANCI
				STEAP3
				YY1AP1
				NUDT15
				FBXW7
				MIS18BP1
				MNS1
				FBXL8
				HJURP
				PIDD1
				MCM10
				STRADB
				CAMK2N1
				SMPD3
				TRIM36
				RBM38
				HAUS7
				CNOT11
				GOLGA2P5
				PRR5
				PRPF40A
				URGCP
				NDC1
				SLF2
				CEP72
				INTS13
				CHFR
				CCAR1
				SEPTIN11
				CDK5RAP2
				WDR12
				PRR11
				RIOK2
				TXLNG
				PCID2
				CENPJ
				PPP2R2D
				KIZ
				HDAC8
				PBK
				KMT2E
				BIN3
				RCC2
				LIN37
				KLHL9
				SEPTIN3
				NSFL1C
				TEX15
				TEX14
				TEX12
				TEX11
				TDRD1
				SUSD2
				MEPCE
				PARD3
				METTL3
				RPRM
				CYP26B1
				ASAH2
				BCCIP
				POLE4
				TRIM39
				FMN2
				MDM1
				TCIM
				SPIRE1
				SMARCAD1
				PRDM9
				PRDM11
				PSMG2
				KIF15
				CCNL1
				PDXP
				PCBP4
				KNL1
				PCNP
				AVEN
				CHMP1B
				GJC2
				KAT14
				TTYH1
				AICDA
				SPC25
				BIRC6
				CNOT6
				MTA3
				STARD9
				HECW2
				RPTOR
				HACE1
				KLHL42
				TAOK1
				MICAL3
				CEP126
				USP28
				USP29
				USP37
				FANCM
				KIAA1614
				MARK4
				BRINP2
				POLD4
				CCAR2
				CCNB1IP1
				CTDSP1
				RHOU
				RPRD1B
				WIZ
				RRAGD
				SENP2
				AVPI1
				RINT1
				MIIP
				CHTF18
				DMRTC2
				CLSPN
				KIF13A
				FIGNL1
				TSPYL2
				SMOC2
				CENPK
				RRAGC
				NCAPG
				MLST8
				TENT4B
				AZI2
				ANAPC1
				CEP85
				FBXL17
				YTHDC2
				DCLRE1B
				NABP1
				STAG3L4
				CENPH
				MRPL41
				CDK15
				INTS3
				STK33
				PHACTR4
				DDRGK1
				BOLL
				AUNIP
				MIS12
				NUP37
				ZNF655
				NABP2
				DSCC1
				FBXL15
				BRCC3
				FSD1
				HMGN5
				NOX5
				HAUS3
				PAGR1
				OR2A4
				CDC73
				CEP97
				CCNJL
				RNASEH2B
				CHMP6
				MCPH1
				C11orf80
				SUV39H2
				E2F8
				FBXO31
				EHMT1
				KDM8
				CSPP1
				NEK11
				TUBAL3
				BORA
				MAP9
				MCMBP
				ATAD5
				CCNP
				CEP76
				JADE1
				WDR76
				DSN1
				ANKRD53
				RMI1
				PHC3
				TUBA4B
				VCPIP1
				ZNF703
				CENPT
				CTC1
				DBF4B
				MYO19
				CEP290
				MUS81
				NAA50
				CEP63
				EFHC2
				CDK5RAP3
				EPC1
				CEP70
				REEP4
				ESX1
				TAS1R2
				TUBB1
				GDPD5
				NDEL1
				FAM83D
				CAB39L
				CDT1
				SHCBP1L
				CCNL2
				TMEM14B
				MED25
				CABLES2
				SEH1L
				KIF18A
				CDCA3
				NUF2
				RHNO1
				MARVELD1
				L3MBTL2
				USP26
				SETDB2
				HMCN1
				HASPIN
				RASSF4
				CCDC8
				BRIP1
				MND1
				HORMAD1
				RAB6C
				USP44
				PCGF6
				ATRIP
				CEP78
				ABRAXAS1
				SLF1
				SLC25A33
				PDCD2L
				ECRG4
				RAB11FIP4
				DOT1L
				LZTS2
				BRSK1
				SLX4
				SPIRE2
				MCM8
				PARD6G
				PARD6B
				TUBB6
				TTBK1
				AFAP1L2
				KIF2B
				INSM2
				PPP1R9B
				SPATA22
				BEX2
				PSRC1
				TUBA1C
				ZNF503
				KLHL22
				TBRG1
				MASTL
				ZFYVE19
				MAEL
				AJUBA
				LSM10
				TUBGCP6
				CCNB3
				LRRCC1
				TNKS1BP1
				CEP295
				PNPT1
				RSPH1
				LMLN
				SAPCD2
				TMEM250
				KLHL13
				TP53I13
				TICRR
				KNSTRN
				GADD45GIP1
				ANGEL2
				KIFC2
				TMEM67
				BOD1
				ZNF830
				SLFN11
				TDRD12
				LIN52
				NEK9
				CABLES1
				CHMP7
				CCNQ
				STRADA
				CHMP4C
				HAUS8
				SYCE1
				LOC93622
				MYOCD
				ACTR8
				TP53INP1
				CEP41
				BIRC8
				SNX18
				TUBA3E
				CDCA5
				TUBA3D
				EFHC1
				TUBGCP5
				ESCO1
				CCDC124
				HAUS1
				UHRF2
				RMI2
				KLHDC3
				SLC26A8
				CNTROB
				ARAP1
				SSX2IP
				MRGPRX2
				PARD3B
				C10orf90
				ANAPC16
				NEDD1
				TDRD9
				PSMB11
				WHAMM
				DCUN1D3
				SEPTIN12
				HEXIM2
				CNTD1
				MISP
				PLK5
				CCSAP
				ARL8A
				UHMK1
				IQGAP3
				CHMP4B
				MITD1
				DIS3L2
				M1AP
				TRIM71
				TPRA1
				NUDT16
				H1-8
				ZFP42
				LIN54
				JMY
				LSM11
				POC5
				HUS1B
				MPLKIP
				ASZ1
				UBXN2B
				NACC2
				TAF1L
				NEK7
				CTCFL
				STK35
				CACUL1
				PSMA8
				PIWIL4
				E2F7
				RAD9B
				TERB2
				TOM1L2
				KIF18B
				EME1
				KCTD11
				SPC24
				KASH5
				PHF13
				PDIK1L
				PYHIN1
				SIK1
				HORMAD2
				MEI1
				TTL
				SEPTIN10
				CCNYL1
				PPP1R1C
				SGO2
				SGO1
				ROPN1B
				NEK10
				SPICE1
				DAB2IP
				SLC38A9
				CEP120
				CDCA2
				ESCO2
				MCMDC2
				SHOC1
				USP51
				DEUP1
				EXD1
				SASS6
				SDE2
				HFM1
				WBP2NL
				TOGARAM2
				ZBTB49
				CDC14C
				THAP5
				FAM9A
				FAM9B
				FAM9C
				AGO4
				EME2
				KLHDC8B
				CENPV
				FLCN
				PLD6
				CENPX
				TUBB
				SENP5
				STOX1
				CCNY
				DDIAS
				SKA1
				HEPACAM
				REEP3
				SKA3
				C6orf89
				SYCP2L
				MAPK15
				SPDYA
				CNOT6L
				CDC26
				STXBP4
				HEPACAM2
				MEIOB
				ANKK1
				EPGN
				CNEP1R1
				ANKRD31
				SYCE2
				SNX33
				ASPM
				TUBB8B
				TIPRL
				MAJIN
				SLC39A5
				CHAMP1
				REC114
				FBXL22
				TERB1
				MEIOC
				BOD1L2
				WDR62
				RNF212
				KIF4B
				NSMCE2
				FBXO43
				NLRP2B
				LIN9
				C14orf39
				WHAMMP3
				NANOS2
				BRINP3
				IHO1
				TMPRSS11A
				DCDC1
				NANOS3
				CDKL4
				MCIDAS
				SEPTIN14
				STRA8
				TUBB8
				TUBB2B
				SKA2
				GEN1
				NUP43
				TOPAZ1
				USP17L2
				CENPS
				CENPW
				C10orf99
				INSC
				SPDYC
				KMT5A
				NANOGP8
				INCA1
				TRNP1
				NUPR2
				LAMTOR4
				NUGGC
				TEX19
				MIR103A1
				MIR103A2
				MIR10A
				MIR133A1
				MIR133A2
				MIR134
				MIR137
				MIR138-1
				MIR138-2
				MIR15A
				MIR15B
				MIR16-1
				MIR16-2
				MIR193A
				MIR195
				MIR199A1
				MIR199A2
				MIR199B
				MIR19B1
				MIR19B2
				MIR200B
				MIR208A
				MIR21
				MIR214
				MIR221
				MIR222
				MIR26A1
				MIR26A2
				MIR26B
				MIR29A
				MIR29B1
				MIR29B2
				MIR29C
				MIR30C2
				MIR34A
				CCNYL2
				PIM3
				DDX12P
				MZT1
				GOLGA8B
				EIF2AK4
				SMIM22
				PIWIL3
				STAG3L3
				STAG3L2
				MIR133B
				MIR372
				SPIN2B
				MIR424
				WEE2
				DHFRP1
				MIR362
				MIR451A
				MIR495
				MIR515-1
				MIR515-2
				MIR520A
				MIR519D
				MIR520H
				MIR503
				RAD21L1
				BTBD18
				SYCE3
				CCNI2
				GMNC
				MIR590
				MIR638
				OPN1MW2
				MEIKIN
				CDK11A
				MIR892B
				MIR873
				SYCE1L
				UBE2DNL
				KLLN
				DUX4
				DDX11L8
				MIR711
				RNF212B
				CEP295NL
				MEI4
				CCNYL3
