# Supplementary material for: Osmolar Modulation Drives Reversible Cell Cycle Exit and Human Pluripotent Cell Differentiation via NF‐κВ and WNT Signaling
Source: Adv Sci (Weinh). 2023 Dec 1;11(7):2307554. doi: 10.1002/advs.202307554 (PMC10870039; doi:10.1002/advs.202307554)
Supplement: Supplementary file 6 — Supporting Information [file ADVS-11-2307554-s006.xlsx]

## Sheet: Table 7
Table 7 - DEGs HLC PlasOsm vs OsmG/OsmM
HLC OsmG 72h upregulated DEGs	HLC OsmG 72h upregulated DEGs	HLC OsmG 72h downregulated DEGs	HLC OsmG 72h downregulated DEGs	HLC OsmM 72h upregulated DEGs	HLC OsmM 72h upregulated DEGs	HLC OsmM 72h downregulated DEGs	HLC OsmM 72h downregulated DEGs	HLC OsmG day 20 upregulated DEGs	HLC OsmG day 20 upregulated DEGs	HLC OsmG day 20 downregulated DEGs	HLC OsmG day 20 downregulated DEGs	HLC OsmM day 20 upregulated DEGs	HLC OsmM day 20 upregulated DEGs	HLC OsmM day 20 downregulated DEGs	HLC OsmM day 20 downregulated DEGs
ENSEMBL_GENE_ID	HGNC_SYMBOL	ENSEMBL_GENE_ID	HGNC_SYMBOL	ENSEMBL_GENE_ID	HGNC_SYMBOL	ENSEMBL_GENE_ID	HGNC_SYMBOL	ENSEMBL_GENE_ID	HGNC_SYMBOL	ENSEMBL_GENE_ID	HGNC_SYMBOL	ENSEMBL_GENE_ID	HGNC_SYMBOL	ENSEMBL_GENE_ID	HGNC_SYMBOL
ENSG00000001460	STPG1	ENSG00000001084	GCLC	ENSG00000000971	CFH	ENSG00000001617	SEMA3F	ENSG00000000971	CFH	ENSG00000001629	ANKIB1	ENSG00000000971	CFH	ENSG00000002745	WNT16
ENSG00000001461	NIPAL3	ENSG00000001617	SEMA3F	ENSG00000001460	STPG1	ENSG00000002933	TMEM176A	ENSG00000003096	KLHL13	ENSG00000002079	MYH16	ENSG00000001617	SEMA3F	ENSG00000003137	CYP26B1
ENSG00000002079	MYH16	ENSG00000002726	AOC1	ENSG00000001461	NIPAL3	ENSG00000003987	MTMR7	ENSG00000005001	PRSS22	ENSG00000003147	ICA1	ENSG00000003096	KLHL13	ENSG00000003147	ICA1
ENSG00000002587	HS3ST1	ENSG00000003096	KLHL13	ENSG00000002587	HS3ST1	ENSG00000006128	TAC1	ENSG00000005108	THSD7A	ENSG00000003402	CFLAR	ENSG00000004776	HSPB6	ENSG00000003402	CFLAR
ENSG00000002745	WNT16	ENSG00000004468	CD38	ENSG00000002745	WNT16	ENSG00000006607	FARP2	ENSG00000005189	REXO5	ENSG00000003987	MTMR7	ENSG00000005001	PRSS22	ENSG00000003987	MTMR7
ENSG00000003137	CYP26B1	ENSG00000005249	PRKAR2B	ENSG00000003436	TFPI	ENSG00000007216	SLC13A2	ENSG00000006047	YBX2	ENSG00000003989	SLC7A2	ENSG00000005108	THSD7A	ENSG00000003989	SLC7A2
ENSG00000003400	CASP10	ENSG00000005436	GCFC2	ENSG00000004399	PLXND1	ENSG00000008300	CELSR3	ENSG00000006210	CX3CL1	ENSG00000004866	ST7	ENSG00000006047	YBX2	ENSG00000004948	CALCR
ENSG00000004776	HSPB6	ENSG00000005471	ABCB4	ENSG00000004809	SLC22A16	ENSG00000009950	MLXIPL	ENSG00000006606	CCL26	ENSG00000004948	CALCR	ENSG00000006118	TMEM132A	ENSG00000005059	MCUB
ENSG00000004948	CALCR	ENSG00000006062	MAP3K14	ENSG00000005001	PRSS22	ENSG00000011201	ANOS1	ENSG00000006747	SCIN	ENSG00000005059	MCUB	ENSG00000006747	SCIN	ENSG00000006576	PHTF2
ENSG00000005001	PRSS22	ENSG00000006128	TAC1	ENSG00000005102	MEOX1	ENSG00000011347	SYT7	ENSG00000007171	NOS2	ENSG00000006576	PHTF2	ENSG00000007171	NOS2	ENSG00000006837	CDKL3
ENSG00000005302	MSL3	ENSG00000006607	FARP2	ENSG00000005108	THSD7A	ENSG00000012171	SEMA3B	ENSG00000007237	GAS7	ENSG00000006652	IFRD1	ENSG00000007933	FMO3	ENSG00000011052	NME1-NME2
ENSG00000005801	ZNF195	ENSG00000007062	PROM1	ENSG00000005189	REXO5	ENSG00000013619	MAMLD1	ENSG00000007944	MYLIP	ENSG00000006757	PNPLA4	ENSG00000008118	CAMK1G	ENSG00000012779	ALOX5
ENSG00000005882	PDK2	ENSG00000007350	TKTL1	ENSG00000005194	CIAPIN1	ENSG00000036530	CYP46A1	ENSG00000008118	CAMK1G	ENSG00000006837	CDKL3	ENSG00000008196	TFAP2B	ENSG00000013588	GPRC5A
ENSG00000005884	ITGA3	ENSG00000007402	CACNA2D2	ENSG00000005238	FAM214B	ENSG00000039537	C6	ENSG00000008196	TFAP2B	ENSG00000007062	PROM1	ENSG00000009724	MASP2	ENSG00000031698	SARS
ENSG00000006453	BAIAP2L1	ENSG00000007516	BAIAP3	ENSG00000005882	PDK2	ENSG00000046653	GPM6B	ENSG00000009694	TENM1	ENSG00000008256	CYTH3	ENSG00000009765	IYD	ENSG00000049449	RCN1
ENSG00000006468	ETV1	ENSG00000008277	ADAM22	ENSG00000005981	ASB4	ENSG00000047597	XK	ENSG00000011198	ABHD5	ENSG00000008277	ADAM22	ENSG00000010319	SEMA3G	ENSG00000053900	ANAPC4
ENSG00000006555	TTC22	ENSG00000008323	PLEKHG6	ENSG00000006047	YBX2	ENSG00000049249	TNFRSF9	ENSG00000011465	DCN	ENSG00000008300	CELSR3	ENSG00000010327	STAB1	ENSG00000057468	MSH4
ENSG00000006606	CCL26	ENSG00000009694	TENM1	ENSG00000006210	CX3CL1	ENSG00000055955	ITIH4	ENSG00000012504	NR1H4	ENSG00000008311	AASS	ENSG00000010610	CD4	ENSG00000060138	YBX3
ENSG00000006625	GGCT	ENSG00000009950	MLXIPL	ENSG00000006453	BAIAP2L1	ENSG00000058404	CAMK2B	ENSG00000015413	DPEP1	ENSG00000008513	ST3GAL1	ENSG00000010932	FMO1	ENSG00000065809	FAM107B
ENSG00000007237	GAS7	ENSG00000010379	SLC6A13	ENSG00000006555	TTC22	ENSG00000062282	DGAT2	ENSG00000018625	ATP1A2	ENSG00000010292	NCAPD2	ENSG00000011028	MRC2	ENSG00000065911	MTHFD2
ENSG00000007341	ST7L	ENSG00000010932	FMO1	ENSG00000006606	CCL26	ENSG00000064042	LIMCH1	ENSG00000019102	VSIG2	ENSG00000010404	IDS	ENSG00000011198	ABHD5	ENSG00000068489	PRR11
ENSG00000007392	LUC7L	ENSG00000011201	ANOS1	ENSG00000006747	SCIN	ENSG00000065320	NTN1	ENSG00000021461	CYP3A43	ENSG00000010810	FYN	ENSG00000011465	DCN	ENSG00000069493	CLEC2D
ENSG00000007968	E2F2	ENSG00000011347	SYT7	ENSG00000007237	GAS7	ENSG00000066813	ACSM2B	ENSG00000021852	C8B	ENSG00000011201	ANOS1	ENSG00000012124	CD22	ENSG00000070669	ASNS
ENSG00000008056	SYN1	ENSG00000011638	TMEM159	ENSG00000007376	RPUSD1	ENSG00000068976	PYGM	ENSG00000036672	USP2	ENSG00000011295	TTC19	ENSG00000012504	NR1H4	ENSG00000072274	TFRC
ENSG00000008283	CYB561	ENSG00000012174	MBTPS2	ENSG00000007866	TEAD3	ENSG00000069535	MAOB	ENSG00000037280	FLT4	ENSG00000011426	ANLN	ENSG00000015413	DPEP1	ENSG00000073756	PTGS2
ENSG00000008735	MAPK8IP2	ENSG00000013619	MAMLD1	ENSG00000008128	CDK11A	ENSG00000072858	SIDT1	ENSG00000039139	DNAH5	ENSG00000012660	ELOVL5	ENSG00000017427	IGF1	ENSG00000074527	NTN4
ENSG00000009413	REV3L	ENSG00000023171	GRAMD1B	ENSG00000008283	CYB561	ENSG00000073605	GSDMB	ENSG00000039537	C6	ENSG00000012779	ALOX5	ENSG00000018625	ATP1A2	ENSG00000077264	PAK3
ENSG00000010165	EEF1AKNMT	ENSG00000026950	BTN3A1	ENSG00000008516	MMP25	ENSG00000074211	PPP2R2C	ENSG00000041353	RAB27B	ENSG00000013810	TACC3	ENSG00000019102	VSIG2	ENSG00000077684	JADE1
ENSG00000010278	CD9	ENSG00000028137	TNFRSF1B	ENSG00000009780	FAM76A	ENSG00000074410	CA12	ENSG00000042062	RIPOR3	ENSG00000014123	UFL1	ENSG00000020181	ADGRA2	ENSG00000079385	CEACAM1
ENSG00000010361	FUZ	ENSG00000036473	OTC	ENSG00000010165	EEF1AKNMT	ENSG00000078725	BRINP1	ENSG00000042781	USH2A	ENSG00000016864	GLT8D1	ENSG00000021461	CYP3A43	ENSG00000080298	RFX3
ENSG00000010626	LRRC23	ENSG00000036530	CYP46A1	ENSG00000010278	CD9	ENSG00000079931	MOXD1	ENSG00000046889	PREX2	ENSG00000017260	ATP2C1	ENSG00000021852	C8B	ENSG00000080854	IGSF9B
ENSG00000010803	SCMH1	ENSG00000036672	USP2	ENSG00000010404	IDS	ENSG00000080224	EPHA6	ENSG00000047597	XK	ENSG00000018236	CNTN1	ENSG00000022267	FHL1	ENSG00000080947	CROCCP3
ENSG00000011021	CLCN6	ENSG00000038945	MSR1	ENSG00000010704	HFE	ENSG00000080618	CPB2	ENSG00000047617	ANO2	ENSG00000018510	AGPS	ENSG00000022355	GABRA1	ENSG00000081842	PCDHA6
ENSG00000011114	BTBD7	ENSG00000039537	C6	ENSG00000011021	CLCN6	ENSG00000081138	CDH7	ENSG00000049769	PPP1R3F	ENSG00000020922	MRE11	ENSG00000023892	DEF6	ENSG00000082556	OPRK1
ENSG00000011451	WIZ	ENSG00000040199	PHLPP2	ENSG00000011114	BTBD7	ENSG00000082556	OPRK1	ENSG00000050438	SLC4A8	ENSG00000024526	DEPDC1	ENSG00000023902	PLEKHO1	ENSG00000083720	OXCT1
ENSG00000011465	DCN	ENSG00000040341	STAU2	ENSG00000011260	UTP18	ENSG00000083720	OXCT1	ENSG00000050555	LAMC3	ENSG00000026103	FAS	ENSG00000025708	TYMP	ENSG00000084733	RAB10
ENSG00000011478	QPCTL	ENSG00000042980	ADAM28	ENSG00000011465	DCN	ENSG00000084674	APOB	ENSG00000050767	COL23A1	ENSG00000026508	CD44	ENSG00000026036	RTEL1-TNFRSF6B	ENSG00000085662	AKR1B1
ENSG00000012048	BRCA1	ENSG00000046653	GPM6B	ENSG00000012048	BRCA1	ENSG00000084710	EFR3B	ENSG00000053438	NNAT	ENSG00000029993	HMGB3	ENSG00000036672	USP2	ENSG00000088836	SLC4A11
ENSG00000012211	PRICKLE3	ENSG00000047597	XK	ENSG00000012211	PRICKLE3	ENSG00000087086	FTL	ENSG00000056291	NPFFR2	ENSG00000034510	TMSB10	ENSG00000037280	FLT4	ENSG00000089157	RPLP0
ENSG00000013297	CLDN11	ENSG00000047936	ROS1	ENSG00000012504	NR1H4	ENSG00000087258	GNAO1	ENSG00000056972	TRAF3IP2	ENSG00000035681	NSMAF	ENSG00000039537	C6	ENSG00000089199	CHGB
ENSG00000013306	SLC25A39	ENSG00000049249	TNFRSF9	ENSG00000013297	CLDN11	ENSG00000088386	SLC15A1	ENSG00000061455	PRDM6	ENSG00000036448	MYOM2	ENSG00000041353	RAB27B	ENSG00000090889	KIF4A
ENSG00000013364	MVP	ENSG00000053918	KCNQ1	ENSG00000013364	MVP	ENSG00000089847	ANKRD24	ENSG00000063180	CA11	ENSG00000038002	AGA	ENSG00000042062	RIPOR3	ENSG00000091127	PUS7
ENSG00000013441	CLK1	ENSG00000054277	OPN3	ENSG00000013588	GPRC5A	ENSG00000091513	TF	ENSG00000064225	ST3GAL6	ENSG00000042317	SPATA7	ENSG00000042781	USH2A	ENSG00000091129	NRCAM
ENSG00000013588	GPRC5A	ENSG00000054356	PTPRN	ENSG00000014138	POLA2	ENSG00000092096	SLC22A17	ENSG00000064300	NGFR	ENSG00000044574	HSPA5	ENSG00000042980	ADAM28	ENSG00000091490	SEL1L3
ENSG00000014216	CAPN1	ENSG00000054392	HHAT	ENSG00000014914	MTMR11	ENSG00000099840	IZUMO4	ENSG00000064393	HIPK2	ENSG00000047188	YTHDC2	ENSG00000043462	LCP2	ENSG00000092068	SLC7A8
ENSG00000015475	BID	ENSG00000054598	FOXC1	ENSG00000015133	CCDC88C	ENSG00000099937	SERPIND1	ENSG00000064763	FAR2	ENSG00000047578	KIAA0556	ENSG00000044459	CNTLN	ENSG00000092621	PHGDH
ENSG00000016402	IL20RA	ENSG00000054690	PLEKHH1	ENSG00000016490	CLCA1	ENSG00000099994	SUSD2	ENSG00000064989	CALCRL	ENSG00000048405	ZNF800	ENSG00000046889	PREX2	ENSG00000094804	CDC6
ENSG00000017427	IGF1	ENSG00000054793	ATP9A	ENSG00000017427	IGF1	ENSG00000100027	YPEL1	ENSG00000065320	NTN1	ENSG00000049167	ERCC8	ENSG00000047457	CP	ENSG00000096060	FKBP5
ENSG00000017483	SLC38A5	ENSG00000055732	MCOLN3	ENSG00000017483	SLC38A5	ENSG00000100116	GCAT	ENSG00000065923	SLC9A7	ENSG00000049449	RCN1	ENSG00000047597	XK	ENSG00000100206	DMC1
ENSG00000018408	WWTR1	ENSG00000055955	ITIH4	ENSG00000018408	WWTR1	ENSG00000100625	SIX4	ENSG00000066056	TIE1	ENSG00000050165	DKK3	ENSG00000047617	ANO2	ENSG00000100285	NEFH
ENSG00000019102	VSIG2	ENSG00000055957	ITIH1	ENSG00000018625	ATP1A2	ENSG00000100626	GALNT16	ENSG00000066405	CLDN18	ENSG00000050344	NFE2L3	ENSG00000047936	ROS1	ENSG00000100473	COCH
ENSG00000019549	SNAI2	ENSG00000057593	F7	ENSG00000019102	VSIG2	ENSG00000100652	SLC10A1	ENSG00000066427	ATXN3	ENSG00000050393	MCUR1	ENSG00000049089	COL9A2	ENSG00000100629	CEP128
ENSG00000021300	PLEKHB1	ENSG00000057704	TMCC3	ENSG00000019169	MARCO	ENSG00000100678	SLC8A3	ENSG00000069122	ADGRF5	ENSG00000051180	RAD51	ENSG00000049249	TNFRSF9	ENSG00000101104	PABPC1L
ENSG00000021355	SERPINB1	ENSG00000058335	RASGRF1	ENSG00000019485	PRDM11	ENSG00000100867	DHRS2	ENSG00000069399	BCL3	ENSG00000053524	MCF2L2	ENSG00000049540	ELN	ENSG00000101680	LAMA1
ENSG00000022976	ZNF839	ENSG00000059378	PARP12	ENSG00000019549	SNAI2	ENSG00000101098	RIMS4	ENSG00000069702	TGFBR3	ENSG00000054277	OPN3	ENSG00000050438	SLC4A8	ENSG00000101695	RNF125
ENSG00000023041	ZDHHC6	ENSG00000060566	CREB3L3	ENSG00000022267	FHL1	ENSG00000101298	SNPH	ENSG00000069974	RAB27A	ENSG00000055163	CYFIP2	ENSG00000050555	LAMC3	ENSG00000102007	PLP2
ENSG00000023445	BIRC3	ENSG00000060971	ACAA1	ENSG00000023191	RNH1	ENSG00000102057	KCND1	ENSG00000070019	GUCY2C	ENSG00000055732	MCOLN3	ENSG00000051128	HOMER3	ENSG00000102195	GPR50
ENSG00000023909	GCLM	ENSG00000062282	DGAT2	ENSG00000023445	BIRC3	ENSG00000102195	GPR50	ENSG00000070061	ELP1	ENSG00000057252	SOAT1	ENSG00000053108	FSTL4	ENSG00000102362	SYTL4
ENSG00000024422	EHD2	ENSG00000064309	CDON	ENSG00000023839	ABCC2	ENSG00000104059	FAM189A1	ENSG00000070731	ST6GALNAC2	ENSG00000059588	TARBP1	ENSG00000054219	LY75	ENSG00000102572	STK24
ENSG00000025423	HSD17B6	ENSG00000064787	BCAS1	ENSG00000023902	PLEKHO1	ENSG00000104081	BMF	ENSG00000071575	TRIB2	ENSG00000060982	BCAT1	ENSG00000055118	KCNH2	ENSG00000103021	CCDC113
ENSG00000025708	TYMP	ENSG00000065154	OAT	ENSG00000023909	GCLM	ENSG00000104112	SCG3	ENSG00000072071	ADGRL1	ENSG00000064199	SPA17	ENSG00000056291	NPFFR2	ENSG00000103540	CCP110
ENSG00000025772	TOMM34	ENSG00000065320	NTN1	ENSG00000024422	EHD2	ENSG00000105409	ATP1A3	ENSG00000072201	LNX1	ENSG00000064652	SNX24	ENSG00000057704	TMCC3	ENSG00000103742	IGDCC4
ENSG00000026036	RTEL1-TNFRSF6B	ENSG00000065361	ERBB3	ENSG00000025708	TYMP	ENSG00000105519	CAPS	ENSG00000072954	TMEM38A	ENSG00000065357	DGKA	ENSG00000060491	OGFR	ENSG00000104177	MYEF2
ENSG00000026103	FAS	ENSG00000065609	SNAP91	ENSG00000026025	VIM	ENSG00000105641	SLC5A5	ENSG00000073008	PVR	ENSG00000065534	MYLK	ENSG00000060718	COL11A1	ENSG00000104381	GDAP1
ENSG00000026751	SLAMF7	ENSG00000066248	NGEF	ENSG00000026036	RTEL1-TNFRSF6B	ENSG00000106003	LFNG	ENSG00000073737	DHRS9	ENSG00000065911	MTHFD2	ENSG00000061455	PRDM6	ENSG00000104722	NEFM
ENSG00000027075	PRKCH	ENSG00000066405	CLDN18	ENSG00000026103	FAS	ENSG00000106100	NOD1	ENSG00000075673	ATP12A	ENSG00000066279	ASPM	ENSG00000061938	TNK2	ENSG00000105281	SLC1A5
ENSG00000027697	IFNGR1	ENSG00000066813	ACSM2B	ENSG00000026751	SLAMF7	ENSG00000106236	NPTX2	ENSG00000077238	IL4R	ENSG00000066855	MTFR1	ENSG00000064300	NGFR	ENSG00000105290	APLP1
ENSG00000028277	POU2F2	ENSG00000067992	PDK3	ENSG00000027075	PRKCH	ENSG00000106384	MOGAT3	ENSG00000077782	FGFR1	ENSG00000066926	FECH	ENSG00000064763	FAR2	ENSG00000105607	GCDH
ENSG00000029363	BCLAF1	ENSG00000068078	FGFR3	ENSG00000028277	POU2F2	ENSG00000106565	TMEM176B	ENSG00000077942	FBLN1	ENSG00000067248	DHX29	ENSG00000064886	CHI3L2	ENSG00000106105	GARS
ENSG00000029534	ANK1	ENSG00000068383	INPP5A	ENSG00000029534	ANK1	ENSG00000106603	COA1	ENSG00000078549	ADCYAP1R1	ENSG00000067715	SYT1	ENSG00000064989	CALCRL	ENSG00000106366	SERPINE1
ENSG00000031698	SARS	ENSG00000068878	PSME4	ENSG00000029559	IBSP	ENSG00000107295	SH3GL2	ENSG00000078618	NRDC	ENSG00000069431	ABCC9	ENSG00000064999	ANKS1A	ENSG00000106603	COA1
ENSG00000033050	ABCF2	ENSG00000069535	MAOB	ENSG00000030110	BAK1	ENSG00000107902	LHPP	ENSG00000078804	TP53INP2	ENSG00000070081	NUCB2	ENSG00000065054	SLC9A3R2	ENSG00000106692	FKTN
ENSG00000034053	APBA2	ENSG00000070081	NUCB2	ENSG00000031081	ARHGAP31	ENSG00000108001	EBF3	ENSG00000079112	CDH17	ENSG00000070214	SLC44A1	ENSG00000065717	TLE2	ENSG00000106772	PRUNE2
ENSG00000037474	NSUN2	ENSG00000070540	WIPI1	ENSG00000032444	PNPLA6	ENSG00000108187	PBLD	ENSG00000079308	TNS1	ENSG00000070371	CLTCL1	ENSG00000066032	CTNNA2	ENSG00000107295	SH3GL2
ENSG00000037897	METTL1	ENSG00000071246	VASH1	ENSG00000033050	ABCF2	ENSG00000108306	FBXL20	ENSG00000079557	AFM	ENSG00000070501	POLB	ENSG00000066056	TIE1	ENSG00000107485	GATA3
ENSG00000038382	TRIO	ENSG00000072315	TRPC5	ENSG00000033122	LRRC7	ENSG00000108309	RUNDC3A	ENSG00000081041	CXCL2	ENSG00000070540	WIPI1	ENSG00000066405	CLDN18	ENSG00000107890	ANKRD26
ENSG00000038427	VCAN	ENSG00000072682	P4HA2	ENSG00000033327	GAB2	ENSG00000108551	RASD1	ENSG00000081052	COL4A4	ENSG00000070669	ASNS	ENSG00000066735	KIF26A	ENSG00000109089	CDR2L
ENSG00000039523	RIPOR1	ENSG00000072858	SIDT1	ENSG00000033867	SLC4A7	ENSG00000108813	DLX4	ENSG00000081148	IMPG2	ENSG00000070961	ATP2B1	ENSG00000068001	HYAL2	ENSG00000109255	NMU
ENSG00000040531	CTNS	ENSG00000073150	PANX2	ENSG00000034053	APBA2	ENSG00000108950	FAM20A	ENSG00000082175	PGR	ENSG00000071537	SEL1L	ENSG00000068831	RASGRP2	ENSG00000109321	AREG
ENSG00000040731	CDH10	ENSG00000073605	GSDMB	ENSG00000035403	VCL	ENSG00000110090	CPT1A	ENSG00000086696	HSD17B2	ENSG00000071539	TRIP13	ENSG00000069011	PITX1	ENSG00000109586	GALNT7
ENSG00000041880	PARP3	ENSG00000073910	FRY	ENSG00000035687	ADSS	ENSG00000110148	CCKBR	ENSG00000087076	HSD17B14	ENSG00000072133	RPS6KA6	ENSG00000069122	ADGRF5	ENSG00000109805	NCAPG
ENSG00000042062	RIPOR3	ENSG00000074211	PPP2R2C	ENSG00000037474	NSUN2	ENSG00000110243	APOA5	ENSG00000087116	ADAMTS2	ENSG00000072210	ALDH3A2	ENSG00000069702	TGFBR3	ENSG00000110723	EXPH5
ENSG00000042286	AIFM2	ENSG00000074317	SNCB	ENSG00000038295	TLL1	ENSG00000110244	APOA4	ENSG00000087510	TFAP2C	ENSG00000072571	HMMR	ENSG00000070019	GUCY2C	ENSG00000111206	FOXM1
ENSG00000042445	RETSAT	ENSG00000074410	CA12	ENSG00000039523	RIPOR1	ENSG00000110245	APOC3	ENSG00000089220	PEBP1	ENSG00000072786	STK10	ENSG00000070061	ELP1	ENSG00000111247	RAD51AP1
ENSG00000042493	CAPG	ENSG00000075461	CACNG4	ENSG00000039560	RAI14	ENSG00000110786	PTPN5	ENSG00000089356	FXYD3	ENSG00000073712	FERMT2	ENSG00000070731	ST6GALNAC2	ENSG00000111877	MCM9
ENSG00000042832	TG	ENSG00000075673	ATP12A	ENSG00000040487	SLC66A1	ENSG00000111452	ADGRD1	ENSG00000090339	ICAM1	ENSG00000074527	NTN4	ENSG00000071575	TRIB2	ENSG00000111981	ULBP1
ENSG00000043143	JADE2	ENSG00000075826	SEC31B	ENSG00000040531	CTNS	ENSG00000111674	ENO2	ENSG00000090382	LYZ	ENSG00000074935	TUBE1	ENSG00000071991	CDH19	ENSG00000112306	RPS12
ENSG00000047621	C12orf4	ENSG00000076641	PAG1	ENSG00000040633	PHF23	ENSG00000111801	BTN3A3	ENSG00000090402	SI	ENSG00000075131	TIPIN	ENSG00000072071	ADGRL1	ENSG00000112414	ADGRG6
ENSG00000048162	NOP16	ENSG00000077264	PAK3	ENSG00000040731	CDH10	ENSG00000112294	ALDH5A1	ENSG00000090539	CHRD	ENSG00000075142	SRI	ENSG00000072310	SREBF1	ENSG00000112541	PDE10A
ENSG00000048342	CC2D2A	ENSG00000077274	CAPN6	ENSG00000041353	RAB27B	ENSG00000112796	ENPP5	ENSG00000090565	RAB11FIP3	ENSG00000075188	NUP37	ENSG00000072657	TRHDE	ENSG00000112541	PDE10A
ENSG00000049089	COL9A2	ENSG00000077522	ACTN2	ENSG00000041515	MYO16	ENSG00000113396	SLC27A6	ENSG00000090661	CERS4	ENSG00000075643	MOCOS	ENSG00000072832	CRMP1	ENSG00000112699	GMDS
ENSG00000049192	ADAMTS6	ENSG00000078018	MAP2	ENSG00000041880	PARP3	ENSG00000113805	CNTN3	ENSG00000090975	PITPNM2	ENSG00000075790	BCAP29	ENSG00000073734	ABCB11	ENSG00000112812	PRSS16
ENSG00000049246	PER3	ENSG00000078687	TNRC6C	ENSG00000041982	TNC	ENSG00000114113	RBP2	ENSG00000091262	ABCC6	ENSG00000076685	NT5C2	ENSG00000073849	ST6GAL1	ENSG00000113739	STC2
ENSG00000049283	EPN3	ENSG00000078725	BRINP1	ENSG00000042062	RIPOR3	ENSG00000114631	PODXL2	ENSG00000091482	SMPX	ENSG00000077152	UBE2T	ENSG00000073910	FRY	ENSG00000114346	ECT2
ENSG00000049449	RCN1	ENSG00000079689	SCGN	ENSG00000042286	AIFM2	ENSG00000114646	CSPG5	ENSG00000091879	ANGPT2	ENSG00000077232	DNAJC10	ENSG00000074181	NOTCH3	ENSG00000114450	GNB4
ENSG00000049769	PPP1R3F	ENSG00000079931	MOXD1	ENSG00000042781	USH2A	ENSG00000114841	DNAH1	ENSG00000092445	TYRO3	ENSG00000077264	PAK3	ENSG00000074276	CDHR2	ENSG00000115339	GALNT3
ENSG00000050730	TNIP3	ENSG00000080224	EPHA6	ENSG00000042832	TG	ENSG00000114948	ADAM23	ENSG00000094755	GABRP	ENSG00000077420	APBB1IP	ENSG00000074660	SCARF1	ENSG00000115368	WDR75
ENSG00000052344	PRSS8	ENSG00000080618	CPB2	ENSG00000043143	JADE2	ENSG00000115255	REEP6	ENSG00000094963	FMO2	ENSG00000078081	LAMP3	ENSG00000075290	WNT8B	ENSG00000115380	EFEMP1
ENSG00000052749	RRP12	ENSG00000080644	CHRNA3	ENSG00000046651	OFD1	ENSG00000115596	WNT6	ENSG00000095303	PTGS1	ENSG00000079156	OSBPL6	ENSG00000075673	ATP12A	ENSG00000115758	ODC1
ENSG00000053372	MRTO4	ENSG00000081138	CDH7	ENSG00000047457	CP	ENSG00000116127	ALMS1	ENSG00000095370	SH2D3C	ENSG00000079819	EPB41L2	ENSG00000076258	FMO4	ENSG00000115850	LCT
ENSG00000053438	NNAT	ENSG00000081248	CACNA1S	ENSG00000048052	HDAC9	ENSG00000116985	BMP8B	ENSG00000095383	TBC1D2	ENSG00000080819	CPOX	ENSG00000076382	SPAG5	ENSG00000115902	SLC1A4
ENSG00000053501	USE1	ENSG00000081803	CADPS2	ENSG00000048162	NOP16	ENSG00000117322	CR2	ENSG00000095585	BLNK	ENSG00000080986	NDC80	ENSG00000076706	MCAM	ENSG00000115963	RND3
ENSG00000054148	PHPT1	ENSG00000082497	SERTAD4	ENSG00000048342	CC2D2A	ENSG00000117586	TNFSF4	ENSG00000097021	ACOT7	ENSG00000081923	ATP8B1	ENSG00000077279	DCX	ENSG00000116678	LEPR
ENSG00000054282	SDCCAG8	ENSG00000082556	OPRK1	ENSG00000048545	GUCA1A	ENSG00000118271	TTR	ENSG00000099139	PCSK5	ENSG00000082516	GEMIN5	ENSG00000077498	TYR	ENSG00000116711	PLA2G4A
ENSG00000056097	ZFR	ENSG00000084674	APOB	ENSG00000049089	COL9A2	ENSG00000118402	ELOVL4	ENSG00000099260	PALMD	ENSG00000082556	OPRK1	ENSG00000077616	NAALAD2	ENSG00000117322	CR2
ENSG00000056736	IL17RB	ENSG00000084710	EFR3B	ENSG00000049192	ADAMTS6	ENSG00000118520	ARG1	ENSG00000099377	HSD3B7	ENSG00000083720	OXCT1	ENSG00000077713	SLC25A43	ENSG00000117477	CCDC181
ENSG00000057019	DCBLD2	ENSG00000084734	GCKR	ENSG00000049246	PER3	ENSG00000118526	TCF21	ENSG00000099860	GADD45B	ENSG00000084628	NKAIN1	ENSG00000077942	FBLN1	ENSG00000117525	F3
ENSG00000057294	PKP2	ENSG00000085511	MAP3K4	ENSG00000049283	EPN3	ENSG00000118946	PCDH17	ENSG00000099960	SLC7A4	ENSG00000085491	SLC25A24	ENSG00000078549	ADCYAP1R1	ENSG00000117586	TNFSF4
ENSG00000057468	MSH4	ENSG00000085563	ABCB1	ENSG00000049759	NEDD4L	ENSG00000119283	TRIM67	ENSG00000100024	UPB1	ENSG00000085563	ABCB1	ENSG00000078618	NRDC	ENSG00000117724	CENPF
ENSG00000058085	LAMC2	ENSG00000086570	FAT2	ENSG00000049769	PPP1R3F	ENSG00000119508	NR4A3	ENSG00000100079	LGALS2	ENSG00000086062	B4GALT1	ENSG00000078804	TP53INP2	ENSG00000118402	ELOVL4
ENSG00000059804	SLC2A3	ENSG00000086619	ERO1B	ENSG00000050628	PTGER3	ENSG00000119514	GALNT12	ENSG00000100292	HMOX1	ENSG00000086300	SNX10	ENSG00000079102	RUNX1T1	ENSG00000119547	ONECUT2
ENSG00000060138	YBX3	ENSG00000087008	ACOX3	ENSG00000050730	TNIP3	ENSG00000119698	PPP4R4	ENSG00000100321	SYNGR1	ENSG00000086598	TMED2	ENSG00000079308	TNS1	ENSG00000120129	DUSP1
ENSG00000060140	STYK1	ENSG00000087086	FTL	ENSG00000051128	HOMER3	ENSG00000119927	GPAM	ENSG00000100593	ISM2	ENSG00000086730	LAT2	ENSG00000079557	AFM	ENSG00000120254	MTHFD1L
ENSG00000060339	CCAR1	ENSG00000087258	GNAO1	ENSG00000052344	PRSS8	ENSG00000120332	TNN	ENSG00000100665	SERPINA4	ENSG00000086827	ZW10	ENSG00000079689	SCGN	ENSG00000120738	EGR1
ENSG00000060642	PIGV	ENSG00000088305	DNMT3B	ENSG00000053372	MRTO4	ENSG00000120645	IQSEC3	ENSG00000100906	NFKBIA	ENSG00000087448	KLHL42	ENSG00000081052	COL4A4	ENSG00000121742	GJB6
ENSG00000060718	COL11A1	ENSG00000088386	SLC15A1	ENSG00000053438	NNAT	ENSG00000121743	GJA3	ENSG00000100985	MMP9	ENSG00000087586	AURKA	ENSG00000081277	PKP1	ENSG00000121743	GJA3
ENSG00000060982	BCAT1	ENSG00000088538	DOCK3	ENSG00000054219	LY75	ENSG00000122121	XPNPEP2	ENSG00000101144	BMP7	ENSG00000088280	ASAP3	ENSG00000082014	SMARCD3	ENSG00000121964	GTDC1
ENSG00000061656	SPAG4	ENSG00000088881	EBF4	ENSG00000054654	SYNE2	ENSG00000122194	PLG	ENSG00000101463	SYNDIG1	ENSG00000088325	TPX2	ENSG00000082175	PGR	ENSG00000122008	POLK
ENSG00000061936	SFSWAP	ENSG00000088970	KIZ	ENSG00000056291	NPFFR2	ENSG00000122779	TRIM24	ENSG00000101542	CDH20	ENSG00000088836	SLC4A11	ENSG00000085563	ABCB1	ENSG00000122512	PMS2
ENSG00000062822	POLD1	ENSG00000089177	KIF16B	ENSG00000056736	IL17RB	ENSG00000123080	CDKN2C	ENSG00000101577	LPIN2	ENSG00000088970	KIZ	ENSG00000086991	NOX4	ENSG00000123106	CCDC91
ENSG00000063169	BICRA	ENSG00000090104	RGS1	ENSG00000056972	TRAF3IP2	ENSG00000123453	SARDH	ENSG00000101825	MXRA5	ENSG00000088986	DYNLL1	ENSG00000087076	HSD17B14	ENSG00000123485	HJURP
ENSG00000063180	CA11	ENSG00000090512	FETUB	ENSG00000058085	LAMC2	ENSG00000123561	SERPINA7	ENSG00000101883	RHOXF1	ENSG00000089050	RBBP9	ENSG00000087116	ADAMTS2	ENSG00000123983	ACSL3
ENSG00000063244	U2AF2	ENSG00000091106	NLRC4	ENSG00000058091	CDK14	ENSG00000123689	G0S2	ENSG00000102032	RENBP	ENSG00000089199	CHGB	ENSG00000087237	CETP	ENSG00000124507	PACSIN1
ENSG00000063438	AHRR	ENSG00000091138	SLC26A3	ENSG00000058866	DGKG	ENSG00000124253	PCK1	ENSG00000102547	CAB39L	ENSG00000089682	RBM41	ENSG00000087303	NID2	ENSG00000124532	MRS2
ENSG00000064205	CCN5	ENSG00000091428	RAPGEF4	ENSG00000059804	SLC2A3	ENSG00000124302	CHST8	ENSG00000102755	FLT1	ENSG00000089723	OTUB2	ENSG00000088766	CRLS1	ENSG00000125144	MT1G
ENSG00000064225	ST3GAL6	ENSG00000091513	TF	ENSG00000059915	PSD	ENSG00000124406	ATP8A1	ENSG00000102879	CORO1A	ENSG00000089847	ANKRD24	ENSG00000088882	CPXM1	ENSG00000125398	SOX9
ENSG00000064607	SUGP2	ENSG00000091583	APOH	ENSG00000060140	STYK1	ENSG00000124507	PACSIN1	ENSG00000103064	SLC7A6	ENSG00000090520	DNAJB11	ENSG00000089057	SLC23A2	ENSG00000125966	MMP24
ENSG00000064932	SBNO2	ENSG00000092096	SLC22A17	ENSG00000060718	COL11A1	ENSG00000124568	SLC17A1	ENSG00000103316	CRYM	ENSG00000090612	ZNF268	ENSG00000090013	BLVRB	ENSG00000128165	ADM2
ENSG00000064933	PMS1	ENSG00000092421	SEMA6A	ENSG00000060982	BCAT1	ENSG00000125246	CLYBL	ENSG00000103811	CTSH	ENSG00000090889	KIF4A	ENSG00000090339	ICAM1	ENSG00000128591	FLNC
ENSG00000064989	CALCRL	ENSG00000093100		ENSG00000061337	LZTS1	ENSG00000125534	PPDPF	ENSG00000104327	CALB1	ENSG00000091128	LAMB4	ENSG00000090402	SI	ENSG00000128923	MINDY2
ENSG00000065057	NTHL1	ENSG00000094755	GABRP	ENSG00000061656	SPAG4	ENSG00000125730	C3	ENSG00000104332	SFRP1	ENSG00000091129	NRCAM	ENSG00000090512	FETUB	ENSG00000128965	CHAC1
ENSG00000065060	UHRF1BP1	ENSG00000099338	CATSPERG	ENSG00000061938	TNK2	ENSG00000126091	ST3GAL3	ENSG00000104415	CCN4	ENSG00000091137	SLC26A4	ENSG00000091138	SLC26A3	ENSG00000129167	TPH1
ENSG00000065268	WDR18	ENSG00000099937	SERPIND1	ENSG00000063169	BICRA	ENSG00000126218	F10	ENSG00000104823	ECH1	ENSG00000091490	SEL1L3	ENSG00000091262	ABCC6	ENSG00000129173	E2F8
ENSG00000065325	GLP2R	ENSG00000099953	MMP11	ENSG00000063244	U2AF2	ENSG00000126231	PROZ	ENSG00000104967	NOVA2	ENSG00000091527	CDV3	ENSG00000091482	SMPX	ENSG00000130294	KIF1A
ENSG00000065357	DGKA	ENSG00000099974	DDTL	ENSG00000064012	CASP8	ENSG00000127528	KLF2	ENSG00000105516	DBP	ENSG00000092470	WDR76	ENSG00000091583	APOH	ENSG00000130363	RSPH3
ENSG00000065457	ADAT1	ENSG00000099994	SUSD2	ENSG00000064547	LPAR2	ENSG00000127588	GNG13	ENSG00000105701	FKBP8	ENSG00000092621	PHGDH	ENSG00000091879	ANGPT2	ENSG00000130487	KLHDC7B
ENSG00000065618	COL17A1	ENSG00000100027	YPEL1	ENSG00000064666	CNN2	ENSG00000128266	GNAZ	ENSG00000105792	CFAP69	ENSG00000092853	CLSPN	ENSG00000092051	JPH4	ENSG00000130560	UBAC1
ENSG00000065621	GSTO2	ENSG00000100033	PRODH	ENSG00000064703	DDX20	ENSG00000128311	TST	ENSG00000105851	PIK3CG	ENSG00000092931	MFSD11	ENSG00000092054	MYH7	ENSG00000130766	SESN2
ENSG00000065809	FAM107B	ENSG00000100116	GCAT	ENSG00000064787	BCAS1	ENSG00000128602	SMO	ENSG00000105889	STEAP1B	ENSG00000093009	CDC45	ENSG00000092529	CAPN3	ENSG00000131015	ULBP2
ENSG00000065911	MTHFD2	ENSG00000100167	SEPTIN3	ENSG00000064932	SBNO2	ENSG00000129646	QRICH2	ENSG00000105894	PTN	ENSG00000093072	ADA2	ENSG00000092607	TBX15	ENSG00000131115	ZNF227
ENSG00000066084	DIP2B	ENSG00000100307	CBX7	ENSG00000065054	SLC9A3R2	ENSG00000129675	ARHGEF6	ENSG00000105926	MPP6	ENSG00000094804	CDC6	ENSG00000092758	COL9A3	ENSG00000131711	MAP1B
ENSG00000066136	NFYC	ENSG00000100503	NIN	ENSG00000065057	NTHL1	ENSG00000130413	STK33	ENSG00000105967	TFEC	ENSG00000096872	IFT74	ENSG00000093010	COMT	ENSG00000132122	SPATA6
ENSG00000066697	MSANTD3	ENSG00000100526	CDKN3	ENSG00000065325	GLP2R	ENSG00000130707	ASS1	ENSG00000106123	EPHB6	ENSG00000099204	ABLIM1	ENSG00000093217	XYLB	ENSG00000132359	RAP1GAP2
ENSG00000066827	ZFAT	ENSG00000100600	LGMN	ENSG00000065357	DGKA	ENSG00000130775	THEMIS2	ENSG00000106125	MINDY4	ENSG00000099256	PRTFDC1	ENSG00000094755	GABRP	ENSG00000132549	VPS13B
ENSG00000067082	KLF6	ENSG00000100626	GALNT16	ENSG00000065618	COL17A1	ENSG00000130829	DUSP9	ENSG00000106258	CYP3A5	ENSG00000099822	HCN2	ENSG00000094963	FMO2	ENSG00000132563	REEP2
ENSG00000067182	TNFRSF1A	ENSG00000100652	SLC10A1	ENSG00000065621	GSTO2	ENSG00000130940	CASZ1	ENSG00000106266	SNX8	ENSG00000099875	MKNK2	ENSG00000095303	PTGS1	ENSG00000132623	ANKEF1
ENSG00000067191	CACNB1	ENSG00000100678	SLC8A3	ENSG00000065717	TLE2	ENSG00000131747	TOP2A	ENSG00000106304	SPAM1	ENSG00000100104	SRRD	ENSG00000095370	SH2D3C	ENSG00000132646	PCNA
ENSG00000067221	STOML1	ENSG00000100867	DHRS2	ENSG00000065833	ME1	ENSG00000131781	FMO5	ENSG00000106351	AGFG2	ENSG00000100170	SLC5A1	ENSG00000095464	PDE6C	ENSG00000133318	RTN3
ENSG00000067225	PKM	ENSG00000101017	CD40	ENSG00000065911	MTHFD2	ENSG00000132182	NUP210	ENSG00000106538	RARRES2	ENSG00000100206	DMC1	ENSG00000095585	BLNK	ENSG00000133706	LARS
ENSG00000067533	RRP15	ENSG00000101098	RIMS4	ENSG00000066032	CTNNA2	ENSG00000132437	DDC	ENSG00000106631	MYL7	ENSG00000100379	KCTD17	ENSG00000095637	SORBS1	ENSG00000134297	PLEKHA8P1
ENSG00000067601	PMS2P4	ENSG00000101349	PAK5	ENSG00000066697	MSANTD3	ENSG00000132677	RHBG	ENSG00000106665	CLIP2	ENSG00000100418	DESI1	ENSG00000097021	ACOT7	ENSG00000134684	YARS
ENSG00000067715	SYT1	ENSG00000101400	SNTA1	ENSG00000067066	SP100	ENSG00000133315	MACROD1	ENSG00000106853	PTGR1	ENSG00000100504	PYGL	ENSG00000099260	PALMD	ENSG00000135069	PSAT1
ENSG00000067798	NAV3	ENSG00000101447	FAM83D	ENSG00000067082	KLF6	ENSG00000133401	PDZD2	ENSG00000106991	ENG	ENSG00000100505	TRIM9	ENSG00000099377	HSD3B7	ENSG00000135679	MDM2
ENSG00000068028	RASSF1	ENSG00000101544	ADNP2	ENSG00000067182	TNFRSF1A	ENSG00000134258	VTCN1	ENSG00000107165	TYRP1	ENSG00000100578	KIAA0586	ENSG00000099834	CDHR5	ENSG00000136010	ALDH1L2
ENSG00000068438	FTSJ1	ENSG00000101986	ABCD1	ENSG00000067191	CACNB1	ENSG00000134873	CLDN10	ENSG00000107331	ABCA2	ENSG00000100889	PCK2	ENSG00000099864	PALM	ENSG00000136108	CKAP2
ENSG00000068781	STON1-GTF2A1L	ENSG00000102048	ASB9	ENSG00000067225	PKM	ENSG00000134901	POGLUT2	ENSG00000107562	CXCL12	ENSG00000100916	BRMS1L	ENSG00000099869	IGF2-AS	ENSG00000136152	COG3
ENSG00000068971	PPP2R5B	ENSG00000102057	KCND1	ENSG00000067533	RRP15	ENSG00000135116	HRK	ENSG00000108175	ZMIZ1	ENSG00000101057	MYBL2	ENSG00000099953	MMP11	ENSG00000136731	UGGT1
ENSG00000069020	MAST4	ENSG00000102181	CD99L2	ENSG00000067596	DHX8	ENSG00000135424	ITGA7	ENSG00000108691	CCL2	ENSG00000101104	PABPC1L	ENSG00000099960	SLC7A4	ENSG00000137285	TUBB2B
ENSG00000069399	BCL3	ENSG00000102878	HSF4	ENSG00000067601	PMS2P4	ENSG00000135437	RDH5	ENSG00000108797	CNTNAP1	ENSG00000101109	STK4	ENSG00000100024	UPB1	ENSG00000137310	TCF19
ENSG00000069482	GAL	ENSG00000103044	HAS3	ENSG00000067798	NAV3	ENSG00000135482	ZC3H10	ENSG00000108830	RND2	ENSG00000101210	EEF1A2	ENSG00000100031	GGT1	ENSG00000137434	C6orf52
ENSG00000069702	TGFBR3	ENSG00000103089	FA2H	ENSG00000068028	RASSF1	ENSG00000135622	SEMA4F	ENSG00000108840	HDAC5	ENSG00000101255	TRIB3	ENSG00000100034	PPM1F	ENSG00000137812	KNL1
ENSG00000069812	HES2	ENSG00000103316	CRYM	ENSG00000068079	IFI35	ENSG00000135838	NPL	ENSG00000108960	MMD	ENSG00000101298	SNPH	ENSG00000100079	LGALS2	ENSG00000137818	RPLP1
ENSG00000069869	NEDD4	ENSG00000103460	TOX3	ENSG00000068354	TBC1D25	ENSG00000135929	CYP27A1	ENSG00000109189	USP46	ENSG00000101346	POFUT1	ENSG00000100100	PIK3IP1	ENSG00000138162	TACC2
ENSG00000070404	FSTL3	ENSG00000104044	OCA2	ENSG00000068438	FTSJ1	ENSG00000136546	SCN7A	ENSG00000109381	ELF2	ENSG00000101350	KIF3B	ENSG00000100321	SYNGR1	ENSG00000138180	CEP55
ENSG00000070495	JMJD6	ENSG00000104059	FAM189A1	ENSG00000068781	STON1-GTF2A1L	ENSG00000136928	GABBR2	ENSG00000109452	INPP4B	ENSG00000101412	E2F1	ENSG00000100368	CSF2RB	ENSG00000138271	GPR87
ENSG00000070526	ST6GALNAC1	ENSG00000104081	BMF	ENSG00000069020	MAST4	ENSG00000137070	IL11RA	ENSG00000109472	CPE	ENSG00000101638	ST8SIA5	ENSG00000100373	UPK3A	ENSG00000138311	ZNF365
ENSG00000070669	ASNS	ENSG00000104140	RHOV	ENSG00000069206	ADAM7	ENSG00000137103	TMEM8B	ENSG00000109819	PPARGC1A	ENSG00000101695	RNF125	ENSG00000100427	MLC1	ENSG00000138385	SSB
ENSG00000070882	OSBPL3	ENSG00000104267	CA2	ENSG00000069482	GAL	ENSG00000137460	FHDC1	ENSG00000110693	SOX6	ENSG00000102007	PLP2	ENSG00000100433	KCNK10	ENSG00000138646	HERC5
ENSG00000070915	SLC12A3	ENSG00000104313	EYA1	ENSG00000069764	PLA2G10	ENSG00000137558	PI15	ENSG00000110799	VWF	ENSG00000102053	ZC3H12B	ENSG00000100665	SERPINA4	ENSG00000138758	SEPTIN11
ENSG00000071282	LMCD1	ENSG00000104361	NIPAL2	ENSG00000069849	ATP1B3	ENSG00000137804	NUSAP1	ENSG00000110811	P3H3	ENSG00000102098	SCML2	ENSG00000100842	EFS	ENSG00000138769	CDKL2
ENSG00000071626	DAZAP1	ENSG00000104490	NCALD	ENSG00000069974	RAB27A	ENSG00000137869	CYP19A1	ENSG00000110987	BCL7A	ENSG00000102158	MAGT1	ENSG00000100985	MMP9	ENSG00000138778	CENPE
ENSG00000072041	SLC6A15	ENSG00000104537	ANXA13	ENSG00000070404	FSTL3	ENSG00000137960	GIPC2	ENSG00000111181	SLC6A12	ENSG00000102195	GPR50	ENSG00000101049	SGK2	ENSG00000139514	SLC7A1
ENSG00000072071	ADGRL1	ENSG00000104833	TUBB4A	ENSG00000070495	JMJD6	ENSG00000138050	THUMPD2	ENSG00000111186	WNT5B	ENSG00000102218	RP2	ENSG00000101098	RIMS4	ENSG00000139926	FRMD6
ENSG00000072110	ACTN1	ENSG00000104856	RELB	ENSG00000070526	ST6GALNAC1	ENSG00000138075	ABCG5	ENSG00000111331	OAS3	ENSG00000102362	SYTL4	ENSG00000101204	CHRNA4	ENSG00000139970	RTN1
ENSG00000072163	LIMS2	ENSG00000105357	MYH14	ENSG00000070729	CNGB1	ENSG00000139194	RBP5	ENSG00000111339	ART4	ENSG00000102384	CENPI	ENSG00000101213	PTK6	ENSG00000140450	ARRDC4
ENSG00000072422	RHOBTB1	ENSG00000105398	SULT2A1	ENSG00000070882	OSBPL3	ENSG00000139354	GAS2L3	ENSG00000111674	ENO2	ENSG00000102595	UGGT2	ENSG00000101445	PPP1R16B	ENSG00000140511	HAPLN3
ENSG00000072756	TRNT1	ENSG00000105426	PTPRS	ENSG00000070915	SLC12A3	ENSG00000139364	TMEM132B	ENSG00000111684	LPCAT3	ENSG00000103021	CCDC113	ENSG00000101542	CDH20	ENSG00000140988	RPS2
ENSG00000072786	STK10	ENSG00000105641	SLC5A5	ENSG00000071205	ARHGAP10	ENSG00000139438	FAM222A	ENSG00000111713	GYS2	ENSG00000103257	SLC7A5	ENSG00000101577	LPIN2	ENSG00000141040	ZNF287
ENSG00000072832	CRMP1	ENSG00000105697	HAMP	ENSG00000071282	LMCD1	ENSG00000139515	PDX1	ENSG00000111860	CEP85L	ENSG00000103540	CCP110	ENSG00000101605	MYOM1	ENSG00000141404	GNAL
ENSG00000072952	MRVI1	ENSG00000105784	RUNDC3B	ENSG00000071564	TCF3	ENSG00000139540	SLC39A5	ENSG00000111863	ADTRP	ENSG00000103642	LACTB	ENSG00000101746	NOL4	ENSG00000141582	CBX4
ENSG00000072954	TMEM38A	ENSG00000105894	PTN	ENSG00000071626	DAZAP1	ENSG00000139631	CSAD	ENSG00000112096	SOD2	ENSG00000103742	IGDCC4	ENSG00000101825	MXRA5	ENSG00000141655	TNFRSF11A
ENSG00000073008	PVR	ENSG00000106236	NPTX2	ENSG00000071909	MYO3B	ENSG00000139737	SLAIN1	ENSG00000112246	SIM1	ENSG00000104154	SLC30A4	ENSG00000101951	PAGE4	ENSG00000142765	SYTL1
ENSG00000073050	XRCC1	ENSG00000106278	PTPRZ1	ENSG00000071967	CYBRD1	ENSG00000139874	SSTR1	ENSG00000112276	BVES	ENSG00000104177	MYEF2	ENSG00000101981	F9	ENSG00000142794	NBPF3
ENSG00000073536	NLE1	ENSG00000106384	MOGAT3	ENSG00000072041	SLC6A15	ENSG00000139910	NOVA1	ENSG00000112299	VNN1	ENSG00000104213	PDGFRL	ENSG00000101986	ABCD1	ENSG00000142875	PRKACB
ENSG00000073737	DHRS9	ENSG00000106689	LHX2	ENSG00000072110	ACTN1	ENSG00000139971	ARMH4	ENSG00000112337	SLC17A2	ENSG00000104290	FZD3	ENSG00000102048	ASB9	ENSG00000143228	NUF2
ENSG00000073756	PTGS2	ENSG00000106785	TRIM14	ENSG00000072163	LIMS2	ENSG00000140326	CDAN1	ENSG00000112511	PHF1	ENSG00000104723	TUSC3	ENSG00000102359	SRPX2	ENSG00000143324	XPR1
ENSG00000074047	GLI2	ENSG00000107282	APBA1	ENSG00000072195	SPEG	ENSG00000140450	ARRDC4	ENSG00000112562	SMOC2	ENSG00000105011	ASF1B	ENSG00000102547	CAB39L	ENSG00000143476	DTL
ENSG00000074582	BCS1L	ENSG00000107611	CUBN	ENSG00000072422	RHOBTB1	ENSG00000140557	ST8SIA2	ENSG00000112759	SLC29A1	ENSG00000105281	SLC1A5	ENSG00000102755	FLT1	ENSG00000144278	GALNT13
ENSG00000074590	NUAK1	ENSG00000107651	SEC23IP	ENSG00000072786	STK10	ENSG00000141485	SLC13A5	ENSG00000112769	LAMA4	ENSG00000105290	APLP1	ENSG00000102802	MEDAG	ENSG00000144366	GULP1
ENSG00000074621	SLC24A1	ENSG00000107902	LHPP	ENSG00000072952	MRVI1	ENSG00000141497	ZMYND15	ENSG00000112936	C7	ENSG00000105339	DENND3	ENSG00000102879	CORO1A	ENSG00000144452	ABCA12
ENSG00000074657	ZNF532	ENSG00000108001	EBF3	ENSG00000072954	TMEM38A	ENSG00000141622	RNF165	ENSG00000113196	HAND1	ENSG00000105419	MEIS3	ENSG00000102882	MAPK3	ENSG00000144583	2023-03-04
ENSG00000074706	IPCEF1	ENSG00000108187	PBLD	ENSG00000073282	TP63	ENSG00000141655	TNFRSF11A	ENSG00000113448	PDE4D	ENSG00000105650	PDE4C	ENSG00000103175	WFDC1	ENSG00000145002	FAM86B2
ENSG00000074771	NOX3	ENSG00000108352	RAPGEFL1	ENSG00000073350	LLGL2	ENSG00000142319	SLC6A3	ENSG00000113600	C9	ENSG00000105854	PON2	ENSG00000103196	CRISPLD2	ENSG00000145050	MANF
ENSG00000074800	ENO1	ENSG00000108551	RASD1	ENSG00000073737	DHRS9	ENSG00000142494	SLC47A1	ENSG00000113805	CNTN3	ENSG00000105928	GSDME	ENSG00000103310	ZP2	ENSG00000145087	STXBP5L
ENSG00000074966	TXK	ENSG00000108840	HDAC5	ENSG00000073756	PTGS2	ENSG00000143171	RXRG	ENSG00000113889	KNG1	ENSG00000105948	TTC26	ENSG00000103316	CRYM	ENSG00000145386	CCNA2
ENSG00000075340	ADD2	ENSG00000108846	ABCC3	ENSG00000073910	FRY	ENSG00000143257	NR1I3	ENSG00000113905	HRG	ENSG00000105976	MET	ENSG00000103490	PYCARD	ENSG00000145687	SSBP2
ENSG00000075391	RASAL2	ENSG00000108950	FAM20A	ENSG00000073969	NSF	ENSG00000143502	SUSD4	ENSG00000113916	BCL6	ENSG00000106078	COBL	ENSG00000103811	CTSH	ENSG00000145882	PCYOX1L
ENSG00000075407	ZNF37A	ENSG00000109046	WSB1	ENSG00000074047	GLI2	ENSG00000143842	SOX13	ENSG00000113946	CLDN16	ENSG00000106100	NOD1	ENSG00000104081	BMF	ENSG00000146005	PSD2
ENSG00000075420	FNDC3B	ENSG00000109103	UNC119	ENSG00000074181	NOTCH3	ENSG00000143845	ETNK2	ENSG00000114251	WNT5A	ENSG00000106105	GARS	ENSG00000104313	EYA1	ENSG00000146072	TNFRSF21
ENSG00000075426	FOSL2	ENSG00000109107	ALDOC	ENSG00000074219	TEAD2	ENSG00000143921	ABCG8	ENSG00000114455	HHLA2	ENSG00000106366	SERPINE1	ENSG00000104327	CALB1	ENSG00000146243	IRAK1BP1
ENSG00000075618	FSCN1	ENSG00000109743	BST1	ENSG00000074590	NUAK1	ENSG00000144057	ST6GAL2	ENSG00000114771	AADAC	ENSG00000106603	COA1	ENSG00000104332	SFRP1	ENSG00000146530	VWDE
ENSG00000075886	TUBA3D	ENSG00000109794	FAM149A	ENSG00000074657	ZNF532	ENSG00000144199	FAHD2B	ENSG00000115221	ITGB6	ENSG00000106617	PRKAG2	ENSG00000104368	PLAT	ENSG00000147044	CASK
ENSG00000076351	SLC46A1	ENSG00000109911	ELP4	ENSG00000074706	IPCEF1	ENSG00000144649	GASK1A	ENSG00000115457	IGFBP2	ENSG00000106692	FKTN	ENSG00000104371	DKK4	ENSG00000147224	PRPS1
ENSG00000077009	NMRK2	ENSG00000110090	CPT1A	ENSG00000074966	TXK	ENSG00000144736	SHQ1	ENSG00000115461	IGFBP5	ENSG00000106976	DNM1	ENSG00000104415	CCN4	ENSG00000147459	DOCK5
ENSG00000077092	RARB	ENSG00000110148	CCKBR	ENSG00000075223	SEMA3C	ENSG00000144908	ALDH1L1	ENSG00000115525	ST3GAL5	ENSG00000107295	SH3GL2	ENSG00000104435	STMN2	ENSG00000148408	CACNA1B
ENSG00000077157	PPP1R12B	ENSG00000110243	APOA5	ENSG00000075340	ADD2	ENSG00000145103	ILDR1	ENSG00000115919	KYNU	ENSG00000107890	ANKRD26	ENSG00000104490	NCALD	ENSG00000148677	ANKRD1
ENSG00000077312	SNRPA	ENSG00000110244	APOA4	ENSG00000075391	RASAL2	ENSG00000145198	VWA5B2	ENSG00000115935	WIPF1	ENSG00000107984	DKK1	ENSG00000104537	ANXA13	ENSG00000148798	INA
ENSG00000077348	EXOSC5	ENSG00000110245	APOC3	ENSG00000075618	FSCN1	ENSG00000145321	GC	ENSG00000116016	EPAS1	ENSG00000108406	DHX40	ENSG00000104879	CKM	ENSG00000150051	MKX
ENSG00000077684	JADE1	ENSG00000110324	IL10RA	ENSG00000075884	ARHGAP15	ENSG00000145536	ADAMTS16	ENSG00000116132	PRRX1	ENSG00000108576	SLC6A4	ENSG00000104953	TLE6	ENSG00000150394	CDH8
ENSG00000078081	LAMP3	ENSG00000110675	ELMOD1	ENSG00000075886	TUBA3D	ENSG00000146070	PLA2G7	ENSG00000116194	ANGPTL1	ENSG00000108578	BLMH	ENSG00000104967	NOVA2	ENSG00000150627	WDR17
ENSG00000078237	TIGAR	ENSG00000110721	CHKA	ENSG00000075891	PAX2	ENSG00000147465	STAR	ENSG00000116329	OPRD1	ENSG00000108666	C17orf75	ENSG00000105398	SULT2A1	ENSG00000150667	FSIP1
ENSG00000078269	SYNJ2	ENSG00000110876	SELPLG	ENSG00000076258	FMO4	ENSG00000147647	DPYS	ENSG00000116690	PRG4	ENSG00000108984	MAP2K6	ENSG00000105472	CLEC11A	ENSG00000151012	SLC7A11
ENSG00000078487	ZCWPW1	ENSG00000111199	TRPV4	ENSG00000076351	SLC46A1	ENSG00000148408	CACNA1B	ENSG00000116833	NR5A2	ENSG00000109255	NMU	ENSG00000105516	DBP	ENSG00000151014	NOCT
ENSG00000079385	CEACAM1	ENSG00000111335	OAS2	ENSG00000077009	NMRK2	ENSG00000148798	INA	ENSG00000116882	HAO2	ENSG00000109321	AREG	ENSG00000105538	RASIP1	ENSG00000151725	CENPU
ENSG00000079387	SENP1	ENSG00000111452	ADGRD1	ENSG00000077092	RARB	ENSG00000149150	SLC43A1	ENSG00000117069	ST6GALNAC5	ENSG00000109586	GALNT7	ENSG00000105643	ARRDC2	ENSG00000151746	BICD1
ENSG00000079393	DUSP13	ENSG00000111666	CHPT1	ENSG00000077279	DCX	ENSG00000149295	DRD2	ENSG00000117480	FAAH	ENSG00000109674	NEIL3	ENSG00000105738	SIPA1L3	ENSG00000151917	BEND6
ENSG00000079462	PAFAH1B3	ENSG00000111674	ENO2	ENSG00000077420	APBB1IP	ENSG00000149599	DUSP15	ENSG00000117984	CTSD	ENSG00000109794	FAM149A	ENSG00000105792	CFAP69	ENSG00000152229	PSTPIP2
ENSG00000080709	KCNN2	ENSG00000111700	SLCO1B3	ENSG00000077713	SLC25A43	ENSG00000151136	BTBD11	ENSG00000118407	FILIP1	ENSG00000109805	NCAPG	ENSG00000105851	PIK3CG	ENSG00000152457	DCLRE1C
ENSG00000081041	CXCL2	ENSG00000111785	RIC8B	ENSG00000077942	FBLN1	ENSG00000151651	ADAM8	ENSG00000118503	TNFAIP3	ENSG00000109881	CCDC34	ENSG00000105894	PTN	ENSG00000152503	TRIM36
ENSG00000081052	COL4A4	ENSG00000111801	BTN3A3	ENSG00000078098	FAP	ENSG00000151726	ACSL1	ENSG00000118514	ALDH8A1	ENSG00000110047	EHD1	ENSG00000105926	MPP6	ENSG00000152661	GJA1
ENSG00000081148	IMPG2	ENSG00000112149	CD83	ENSG00000078114	NEBL	ENSG00000152315	KCNK13	ENSG00000118515	SGK1	ENSG00000110195	FOLR1	ENSG00000105967	TFEC	ENSG00000152763	WDR78
ENSG00000081181	ARG2	ENSG00000112293	GPLD1	ENSG00000078237	TIGAR	ENSG00000152409	JMY	ENSG00000119535	CSF3R	ENSG00000110274	CEP164	ENSG00000106123	EPHB6	ENSG00000153132	CLGN
ENSG00000081692	JMJD4	ENSG00000112294	ALDH5A1	ENSG00000078269	SYNJ2	ENSG00000152582	SPEF2	ENSG00000119946	CNNM1	ENSG00000110318	CEP126	ENSG00000106211	HSPB1	ENSG00000153558	FBXL2
ENSG00000082126	MPP4	ENSG00000112312	GMNN	ENSG00000078401	EDN1	ENSG00000153012	LGI2	ENSG00000120068	HOXB8	ENSG00000110619	CARS	ENSG00000106258	CYP3A5	ENSG00000154065	ANKRD29
ENSG00000082438	COBLL1	ENSG00000112337	SLC17A2	ENSG00000078487	ZCWPW1	ENSG00000154265	ABCA5	ENSG00000120075	HOXB5	ENSG00000111196	MAGOHB	ENSG00000106266	SNX8	ENSG00000154118	JPH3
ENSG00000082641	NFE2L1	ENSG00000112367	FIG4	ENSG00000078795	PKD2L2	ENSG00000154654	NCAM2	ENSG00000120160	EQTN	ENSG00000111206	FOXM1	ENSG00000106304	SPAM1	ENSG00000154277	UCHL1
ENSG00000083093	PALB2	ENSG00000112379	ARFGEF3	ENSG00000079112	CDH17	ENSG00000155016	CYP2U1	ENSG00000120279	MYCT1	ENSG00000111247	RAD51AP1	ENSG00000106327	TFR2	ENSG00000154839	SKA1
ENSG00000083307	GRHL2	ENSG00000112394	SLC16A10	ENSG00000079263	SP140	ENSG00000156395	SORCS3	ENSG00000120659	TNFSF11	ENSG00000111261	MANSC1	ENSG00000106333	PCOLCE	ENSG00000155016	CYP2U1
ENSG00000083454	P2RX5	ENSG00000112742	TTK	ENSG00000079308	TNS1	ENSG00000156687	UNC5D	ENSG00000120693	SMAD9	ENSG00000111275	ALDH2	ENSG00000106404	CLDN15	ENSG00000155066	PROM2
ENSG00000083807	SLC27A5	ENSG00000112796	ENPP5	ENSG00000079337	RAPGEF3	ENSG00000156689	GLYATL2	ENSG00000120708	TGFBI	ENSG00000111640	GAPDH	ENSG00000106538	RARRES2	ENSG00000155304	HSPA13
ENSG00000083828	ZNF586	ENSG00000112818	MEP1A	ENSG00000079385	CEACAM1	ENSG00000156787	TBC1D31	ENSG00000120885	CLU	ENSG00000111670	GNPTAB	ENSG00000106624	AEBP1	ENSG00000155961	RAB39B
ENSG00000083845	RPS5	ENSG00000113396	SLC27A6	ENSG00000079393	DUSP13	ENSG00000157064	NMNAT2	ENSG00000121690	DEPDC7	ENSG00000111696	NT5DC3	ENSG00000106631	MYL7	ENSG00000155962	CLIC2
ENSG00000084110	HAL	ENSG00000113494	PRLR	ENSG00000079462	PAFAH1B3	ENSG00000157542	KCNJ6	ENSG00000121797	CCRL2	ENSG00000111732	AICDA	ENSG00000106809	OGN	ENSG00000156970	BUB1B
ENSG00000084693	AGBL5	ENSG00000113749	HRH2	ENSG00000080573	COL5A3	ENSG00000157766	ACAN	ENSG00000121871	SLITRK3	ENSG00000111816	FRK	ENSG00000106819	ASPN	ENSG00000157064	NMNAT2
ENSG00000085274	MYNN	ENSG00000113805	CNTN3	ENSG00000080608	PUM3	ENSG00000158014	SLC30A2	ENSG00000122176	FMOD	ENSG00000111817	DSE	ENSG00000106823	ECM2	ENSG00000158402	CDC25C
ENSG00000085662	AKR1B1	ENSG00000113889	KNG1	ENSG00000080709	KCNN2	ENSG00000158164	TMSB15A	ENSG00000122585	NPY	ENSG00000111877	MCM9	ENSG00000106853	PTGR1	ENSG00000159216	RUNX1
ENSG00000085831	TTC39A	ENSG00000114113	RBP2	ENSG00000080854	IGSF9B	ENSG00000158292	GPR153	ENSG00000122861	PLAU	ENSG00000111981	ULBP1	ENSG00000107165	TYRP1	ENSG00000159556	ISL2
ENSG00000086504	MRPL28	ENSG00000114200	BCHE	ENSG00000081041	CXCL2	ENSG00000158457	TSPAN33	ENSG00000123560	PLP1	ENSG00000112308	C6orf62	ENSG00000107562	CXCL12	ENSG00000160200	CBS
ENSG00000086730	LAT2	ENSG00000114455	HHLA2	ENSG00000081181	ARG2	ENSG00000158458	NRG2	ENSG00000124006	OBSL1	ENSG00000112312	GMNN	ENSG00000107611	CUBN	ENSG00000162408	NOL9
ENSG00000087053	MTMR2	ENSG00000114626	ABTB1	ENSG00000081277	PKP1	ENSG00000159261	CLDN14	ENSG00000124019	FAM124B	ENSG00000112319	EYA4	ENSG00000107719	PALD1	ENSG00000163071	SPATA18
ENSG00000087074	PPP1R15A	ENSG00000114646	CSPG5	ENSG00000081692	JMJD4	ENSG00000159588	CCDC17	ENSG00000124107	SLPI	ENSG00000112379	ARFGEF3	ENSG00000107731	UNC5B	ENSG00000163235	TGFA
ENSG00000087077	TRIP6	ENSG00000114948	ADAM23	ENSG00000081870	HSPB11	ENSG00000159640	ACE	ENSG00000124205	EDN3	ENSG00000112414	ADGRG6	ENSG00000107738	VSIR	ENSG00000163283	ALPP
ENSG00000087088	BAX	ENSG00000115255	REEP6	ENSG00000082074	FYB1	ENSG00000160097	FNDC5	ENSG00000124212	PTGIS	ENSG00000112541	PDE10A	ENSG00000107957	SH3PXD2A	ENSG00000163393	SLC22A15
ENSG00000087206	UIMC1	ENSG00000115267	IFIH1	ENSG00000082126	MPP4	ENSG00000160161	CILP2	ENSG00000124383	MPHOSPH10	ENSG00000112541	PDE10A	ENSG00000108175	ZMIZ1	ENSG00000163428	LRRC58
ENSG00000087245	MMP2	ENSG00000115593	SMYD1	ENSG00000082438	COBLL1	ENSG00000160179	ABCG1	ENSG00000124491	F13A1	ENSG00000112812	PRSS16	ENSG00000108381	ASPA	ENSG00000163814	CDCP1
ENSG00000087266	SH3BP2	ENSG00000115596	WNT6	ENSG00000082512	TRAF5	ENSG00000160282	FTCD	ENSG00000124602	UNC5CL	ENSG00000112984	KIF20A	ENSG00000108511	HOXB6	ENSG00000163993	S100P
ENSG00000087495	PHACTR3	ENSG00000115616	SLC9A2	ENSG00000083782	EPYC	ENSG00000161921	CXCL16	ENSG00000124721	DNAH8	ENSG00000113048	MRPS27	ENSG00000108556	CHRNE	ENSG00000165349	SLC7A3
ENSG00000088726	TMEM40	ENSG00000115657	ABCB6	ENSG00000083807	SLC27A5	ENSG00000162399	BSND	ENSG00000124743	KLHL31	ENSG00000113300	CNOT6	ENSG00000108622	ICAM2	ENSG00000165480	SKA3
ENSG00000088756	ARHGAP28	ENSG00000115840	SLC25A12	ENSG00000084453	SLCO1A2	ENSG00000162415	ZSWIM5	ENSG00000124785	NRN1	ENSG00000113318	MSH3	ENSG00000108669	CYTH1	ENSG00000165588	OTX2
ENSG00000088832	FKBP1A	ENSG00000115896	PLCL1	ENSG00000084636	COL16A1	ENSG00000162438	CTRC	ENSG00000124839	RAB17	ENSG00000113356	POLR3G	ENSG00000108691	CCL2	ENSG00000165891	E2F7
ENSG00000088876	ZNF343	ENSG00000116191	RALGPS2	ENSG00000084693	AGBL5	ENSG00000162692	VCAM1	ENSG00000125629	INSIG2	ENSG00000113407	TARS	ENSG00000108821	COL1A1	ENSG00000166199	ALKBH3
ENSG00000088992	TESC	ENSG00000116260	QSOX1	ENSG00000085449	WDFY1	ENSG00000162755	KLHDC9	ENSG00000126368	NR1D1	ENSG00000113739	STC2	ENSG00000108830	RND2	ENSG00000166263	STXBP4
ENSG00000089116	LHX5	ENSG00000116544	DLGAP3	ENSG00000085465	OVGP1	ENSG00000162881	OXER1	ENSG00000126391	FRMD8	ENSG00000113966	ARL6	ENSG00000108840	HDAC5	ENSG00000166436	TRIM66
ENSG00000089154	GCN1	ENSG00000116962	NID1	ENSG00000085662	AKR1B1	ENSG00000163053	SLC16A14	ENSG00000126603	GLIS2	ENSG00000114107	CEP70	ENSG00000108846	ABCC3	ENSG00000166451	CENPN
ENSG00000089157	RPLP0	ENSG00000116983	HPCAL4	ENSG00000085831	TTC39A	ENSG00000163449	TMEM169	ENSG00000126785	RHOJ	ENSG00000114120	SLC25A36	ENSG00000108852	MPP2	ENSG00000166592	RRAD
ENSG00000089159	PXN	ENSG00000116985	BMP8B	ENSG00000086205	FOLH1	ENSG00000163501	IHH	ENSG00000127329	PTPRB	ENSG00000114279	FGF12	ENSG00000109107	ALDOC	ENSG00000166598	HSP90B1
ENSG00000089195	TRMT6	ENSG00000117151	CTBS	ENSG00000086717	PPEF1	ENSG00000163531	NFASC	ENSG00000127920	GNG11	ENSG00000114405	C3orf14	ENSG00000109181	UGT2B10	ENSG00000166734	CASC4
ENSG00000089351	GRAMD1A	ENSG00000117266	CDK18	ENSG00000086991	NOX4	ENSG00000163586	FABP1	ENSG00000128052	KDR	ENSG00000114638	UPK1B	ENSG00000109193	SULT1E1	ENSG00000166922	SCG5
ENSG00000089356	FXYD3	ENSG00000117600	PLPPR4	ENSG00000087053	MTMR2	ENSG00000163590	PPM1L	ENSG00000128253	RFPL2	ENSG00000114670	NEK11	ENSG00000109452	INPP4B	ENSG00000166963	MAP1A
ENSG00000089486	CDIP1	ENSG00000117707	PROX1	ENSG00000087076	HSD17B14	ENSG00000163618	CADPS	ENSG00000128271	ADORA2A	ENSG00000114948	ADAM23	ENSG00000109472	CPE	ENSG00000167632	TRAPPC9
ENSG00000089505	CMTM1	ENSG00000117834	SLC5A9	ENSG00000087077	TRIP6	ENSG00000163704	PRRT3	ENSG00000128285	MCHR1	ENSG00000115216	NRBP1	ENSG00000110446	SLC15A3	ENSG00000168209	DDIT4
ENSG00000089639	GMIP	ENSG00000118137	APOA1	ENSG00000087116	ADAMTS2	ENSG00000163808	KIF15	ENSG00000128536	CDHR3	ENSG00000115271	GCA	ENSG00000110693	SOX6	ENSG00000168280	KIF5C
ENSG00000089820	ARHGAP4	ENSG00000118271	TTR	ENSG00000087128	TMPRSS11E	ENSG00000163888	CAMK2N2	ENSG00000129009	ISLR	ENSG00000115380	EFEMP1	ENSG00000110719	TCIRG1	ENSG00000168631	MUCL3
ENSG00000090097	PCBP4	ENSG00000118402	ELOVL4	ENSG00000087157	PGS1	ENSG00000163959	SLC51A	ENSG00000129244	ATP1B2	ENSG00000115758	ODC1	ENSG00000110799	VWF	ENSG00000169684	CHRNA5
ENSG00000090339	ICAM1	ENSG00000118514	ALDH8A1	ENSG00000087206	UIMC1	ENSG00000163995	ABLIM2	ENSG00000129451	KLK10	ENSG00000115902	SLC1A4	ENSG00000110811	P3H3	ENSG00000169826	CSGALNACT2
ENSG00000090382	LYZ	ENSG00000118520	ARG1	ENSG00000087237	CETP	ENSG00000164061	BSN	ENSG00000129455	KLK8	ENSG00000116199	FAM20B	ENSG00000110852	CLEC2B	ENSG00000170006	TMEM154
ENSG00000090534	THPO	ENSG00000118526	TCF21	ENSG00000087245	MMP2	ENSG00000164104	HMGB2	ENSG00000129514	FOXA1	ENSG00000116678	LEPR	ENSG00000111181	SLC6A12	ENSG00000170312	CDK1
ENSG00000090861	AARS	ENSG00000118729	CASQ2	ENSG00000087266	SH3BP2	ENSG00000164406	LEAP2	ENSG00000129535	NRL	ENSG00000116701	NCF2	ENSG00000111331	OAS3	ENSG00000170571	EMB
ENSG00000090924	PLEKHG2	ENSG00000119283	TRIM67	ENSG00000087494	PTHLH	ENSG00000164484	TMEM200A	ENSG00000129538	RNASE1	ENSG00000116741	RGS2	ENSG00000111335	OAS2	ENSG00000170775	GPR37
ENSG00000090975	PITPNM2	ENSG00000119514	GALNT12	ENSG00000088543	C3orf18	ENSG00000164708	PGAM2	ENSG00000129749	CHRNA10	ENSG00000116918	TSNAX	ENSG00000111339	ART4	ENSG00000170915	PAQR8
ENSG00000091039	OSBPL8	ENSG00000119698	PPP4R4	ENSG00000088876	ZNF343	ENSG00000165140	FBP1	ENSG00000129925	TMEM8A	ENSG00000117322	CR2	ENSG00000111341	MGP	ENSG00000171435	KSR2
ENSG00000091128	LAMB4	ENSG00000119711	ALDH6A1	ENSG00000088926	F11	ENSG00000165215	CLDN3	ENSG00000129946	SHC2	ENSG00000117395	EBNA1BP2	ENSG00000111684	LPCAT3	ENSG00000171517	LPAR3
ENSG00000091129	NRCAM	ENSG00000119771	KLHL29	ENSG00000088992	TESC	ENSG00000165370	GPR101	ENSG00000129988	LBP	ENSG00000117477	CCDC181	ENSG00000111801	BTN3A3	ENSG00000171522	PTGER4
ENSG00000091181	IL5RA	ENSG00000119917	IFIT3	ENSG00000089127	OAS1	ENSG00000165379	LRFN5	ENSG00000130005	GAMT	ENSG00000117650	NEK2	ENSG00000111863	ADTRP	ENSG00000171848	RRM2
ENSG00000091490	SEL1L3	ENSG00000119927	GPAM	ENSG00000089159	PXN	ENSG00000165449	SLC16A9	ENSG00000130193	THEM6	ENSG00000117676	RPS6KA1	ENSG00000112164	GLP1R	ENSG00000171877	FRMD5
ENSG00000091592	NLRP1	ENSG00000120057	SFRP5	ENSG00000089195	TRMT6	ENSG00000165475	CRYL1	ENSG00000130222	GADD45G	ENSG00000117899	MESD	ENSG00000112246	SIM1	ENSG00000171889	MIR31HG
ENSG00000091622	PITPNM3	ENSG00000120332	TNN	ENSG00000089327	FXYD5	ENSG00000165556	CDX2	ENSG00000130584	ZBTB46	ENSG00000117906	RCN2	ENSG00000112280	COL9A1	ENSG00000171943	SRGAP2C
ENSG00000091879	ANGPT2	ENSG00000120645	IQSEC3	ENSG00000089351	GRAMD1A	ENSG00000165730	STOX1	ENSG00000130592	LSP1	ENSG00000118200	CAMSAP2	ENSG00000112299	VNN1	ENSG00000172137	CALB2
ENSG00000091972	CD200	ENSG00000120693	SMAD9	ENSG00000089356	FXYD3	ENSG00000165731	RET	ENSG00000130635	COL5A1	ENSG00000118308	LRMP	ENSG00000112303	VNN2	ENSG00000172216	CEBPB
ENSG00000091986	CCDC80	ENSG00000120885	CLU	ENSG00000089639	GMIP	ENSG00000165905	LARGE2	ENSG00000130762	ARHGEF16	ENSG00000118402	ELOVL4	ENSG00000112337	SLC17A2	ENSG00000172264	MACROD2
ENSG00000092036	HAUS4	ENSG00000120915	EPHX2	ENSG00000089723	OTUB2	ENSG00000166126	AMN	ENSG00000130812	ANGPTL6	ENSG00000118412	CASP8AP2	ENSG00000112486	CCR6	ENSG00000172575	RASGRP1
ENSG00000092068	SLC7A8	ENSG00000120937	NPPB	ENSG00000089820	ARHGAP4	ENSG00000166391	MOGAT2	ENSG00000130813	SHFL	ENSG00000118495	PLAGL1	ENSG00000112494	UNC93A	ENSG00000172878	METAP1D
ENSG00000092607	TBX15	ENSG00000121005	CRISPLD1	ENSG00000089876	DHX32	ENSG00000166448	TMEM130	ENSG00000130940	CASZ1	ENSG00000118762	PKD2	ENSG00000112562	SMOC2	ENSG00000173083	HPSE
ENSG00000092621	PHGDH	ENSG00000121691	CAT	ENSG00000090006	LTBP4	ENSG00000166780	BMERB1	ENSG00000131050	BPIFA2	ENSG00000118849	RARRES1	ENSG00000112759	SLC29A1	ENSG00000173805	HAP1
ENSG00000092929	UNC13D	ENSG00000121743	GJA3	ENSG00000090097	PCBP4	ENSG00000166813	KIF7	ENSG00000131242	RAB11FIP4	ENSG00000118939	UCHL3	ENSG00000112769	LAMA4	ENSG00000173838	2023-03-10
ENSG00000092969	TGFB2	ENSG00000121753	ADGRB2	ENSG00000090339	ICAM1	ENSG00000166922	SCG5	ENSG00000131409	LRRC4B	ENSG00000119042	SATB2	ENSG00000112936	C7	ENSG00000173875	ZNF791
ENSG00000094916	CBX5	ENSG00000121858	TNFSF10	ENSG00000090382	LYZ	ENSG00000167332	OR51E2	ENSG00000131477	RAMP2	ENSG00000119392	GLE1	ENSG00000113196	HAND1	ENSG00000174028	FAM3C2
ENSG00000094975	SUCO	ENSG00000121871	SLITRK3	ENSG00000090534	THPO	ENSG00000167371	PRRT2	ENSG00000131620	ANO1	ENSG00000119397	CNTRL	ENSG00000113303	BTNL8	ENSG00000174564	IL20RB
ENSG00000095303	PTGS1	ENSG00000122025	FLT3	ENSG00000090615	GOLGA3	ENSG00000167434	CA4	ENSG00000131773	KHDRBS3	ENSG00000119403	PHF19	ENSG00000113578	FGF1	ENSG00000174607	UGT8
ENSG00000095383	TBC1D2	ENSG00000122121	XPNPEP2	ENSG00000090674	MCOLN1	ENSG00000167588	GPD1	ENSG00000131943	C19orf12	ENSG00000119771	KLHL29	ENSG00000113600	C9	ENSG00000175161	CADM2
ENSG00000095777	MYO3A	ENSG00000122194	PLG	ENSG00000090924	PLEKHG2	ENSG00000167703	SLC43A2	ENSG00000132329	RAMP1	ENSG00000119782	FKBP1B	ENSG00000113749	HRH2	ENSG00000175197	DDIT3
ENSG00000096746	HNRNPH3	ENSG00000122367	LDB3	ENSG00000090975	PITPNM2	ENSG00000167711	SERPINF2	ENSG00000132386	SERPINF1	ENSG00000120129	DUSP1	ENSG00000113790	EHHADH	ENSG00000175305	CCNE2
ENSG00000097046	CDC7	ENSG00000122779	TRIM24	ENSG00000091039	OSBPL8	ENSG00000167968	DNASE1L2	ENSG00000132681	ATP1A4	ENSG00000120158	RCL1	ENSG00000113889	KNG1	ENSG00000175866	BAIAP2
ENSG00000099204	ABLIM1	ENSG00000122787	AKR1D1	ENSG00000091128	LAMB4	ENSG00000168280	KIF5C	ENSG00000132688	NES	ENSG00000120254	MTHFD1L	ENSG00000113905	HRG	ENSG00000176788	BASP1
ENSG00000099250	NRP1	ENSG00000123104	ITPR2	ENSG00000091129	NRCAM	ENSG00000168772	CXXC4	ENSG00000132872	SYT4	ENSG00000120533	ENY2	ENSG00000113946	CLDN16	ENSG00000177076	ACER2
ENSG00000099256	PRTFDC1	ENSG00000123243	ITIH5	ENSG00000091181	IL5RA	ENSG00000169347	GP2	ENSG00000132874	SLC14A2	ENSG00000120686	UFM1	ENSG00000114115	RBP1	ENSG00000177614	PGBD5
ENSG00000099260	PALMD	ENSG00000123453	SARDH	ENSG00000091592	NLRP1	ENSG00000169684	CHRNA5	ENSG00000132915	PDE6A	ENSG00000120937	NPPB	ENSG00000114251	WNT5A	ENSG00000178150	ZNF114
ENSG00000099337	KCNK6	ENSG00000123561	SERPINA7	ENSG00000091879	ANGPT2	ENSG00000169738	DCXR	ENSG00000132938	MTUS2	ENSG00000121060	TRIM25	ENSG00000114378	HYAL1	ENSG00000178538	CA8
ENSG00000099365	STX1B	ENSG00000123612	ACVR1C	ENSG00000091972	CD200	ENSG00000169862	CTNND2	ENSG00000133048	CHI3L1	ENSG00000121152	NCAPH	ENSG00000114455	HHLA2	ENSG00000178597	PSAPL1
ENSG00000099377	HSD3B7	ENSG00000123739	PLA2G12A	ENSG00000091986	CCDC80	ENSG00000170099	SERPINA6	ENSG00000133110	POSTN	ENSG00000121236	TRIM6	ENSG00000114771	AADAC	ENSG00000178726	THBD
ENSG00000099625	CBARP	ENSG00000124126	PREX1	ENSG00000092054	MYH7	ENSG00000170153	RNF150	ENSG00000133124	IRS4	ENSG00000121361	KCNJ8	ENSG00000114786	ABHD14A-ACY1	ENSG00000179059	ZFP42
ENSG00000099800	TIMM13	ENSG00000124253	PCK1	ENSG00000092068	SLC7A8	ENSG00000170500	LONRF2	ENSG00000133250	ZNF414	ENSG00000121653	MAPK8IP1	ENSG00000115107	STEAP3	ENSG00000180287	PLD5
ENSG00000099899	TRMT2A	ENSG00000124299	PEPD	ENSG00000092607	TBX15	ENSG00000170561	IRX2	ENSG00000133321	PLAAT4	ENSG00000121742	GJB6	ENSG00000115163	CENPA	ENSG00000180626	ZNF594
ENSG00000099901	RANBP1	ENSG00000124302	CHST8	ENSG00000092758	COL9A3	ENSG00000170579	DLGAP1	ENSG00000133454	MYO18B	ENSG00000121743	GJA3	ENSG00000115221	ITGB6	ENSG00000181827	RFX7
ENSG00000099917	MED15	ENSG00000124406	ATP8A1	ENSG00000092929	UNC13D	ENSG00000170743	SYT9	ENSG00000133800	LYVE1	ENSG00000122008	POLK	ENSG00000115232	ITGA4	ENSG00000182175	RGMA
ENSG00000099949	LZTR1	ENSG00000124568	SLC17A1	ENSG00000092969	TGFB2	ENSG00000170837	GPR27	ENSG00000133805	AMPD3	ENSG00000122417	ODF2L	ENSG00000115252	PDE1A	ENSG00000182199	SHMT2
ENSG00000099958	DERL3	ENSG00000124713	GNMT	ENSG00000094963	FMO2	ENSG00000170893	TRH	ENSG00000133980	VRTN	ENSG00000122435	TRMT13	ENSG00000115318	LOXL3	ENSG00000182240	BACE2
ENSG00000099998	GGT5	ENSG00000124713	GNMT	ENSG00000095303	PTGS1	ENSG00000171159	C9orf16	ENSG00000133985	TTC9	ENSG00000122481	RWDD3	ENSG00000115425	PECR	ENSG00000182836	PLCXD3
ENSG00000099999	RNF215	ENSG00000125144	MT1G	ENSG00000095383	TBC1D2	ENSG00000171368	TPPP	ENSG00000134013	LOXL2	ENSG00000122484	RPAP2	ENSG00000115457	IGFBP2	ENSG00000182952	HMGN4
ENSG00000100029	PES1	ENSG00000125148	MT2A	ENSG00000095752	IL11	ENSG00000171385	KCND3	ENSG00000134072	CAMK1	ENSG00000122507	BBS9	ENSG00000115461	IGFBP5	ENSG00000183378	OVCH2
ENSG00000100058	CRYBB2P1	ENSG00000125246	CLYBL	ENSG00000099204	ABLIM1	ENSG00000171551	ECEL1	ENSG00000134184	GSTM1	ENSG00000122512	PMS2	ENSG00000115525	ST3GAL5	ENSG00000184205	TSPYL2
ENSG00000100078	PLA2G3	ENSG00000125520	SLC2A4RG	ENSG00000099250	NRP1	ENSG00000171557	FGG	ENSG00000134240	HMGCS2	ENSG00000122870	BICC1	ENSG00000115840	SLC25A12	ENSG00000184492	FOXD4L1
ENSG00000100097	LGALS1	ENSG00000125730	C3	ENSG00000099256	PRTFDC1	ENSG00000171560	FGA	ENSG00000134258	VTCN1	ENSG00000122970	IFT81	ENSG00000115896	PLCL1	ENSG00000184575	XPOT
ENSG00000100139	MICALL1	ENSG00000126091	ST3GAL3	ENSG00000099260	PALMD	ENSG00000171564	FGB	ENSG00000134317	GRHL1	ENSG00000123213	NLN	ENSG00000115919	KYNU	ENSG00000184949	FAM227A
ENSG00000100162	CENPM	ENSG00000126218	F10	ENSG00000099337	KCNK6	ENSG00000171817	ZNF540	ENSG00000134324	LPIN1	ENSG00000123352	SPATS2	ENSG00000115935	WIPF1	ENSG00000184992	BRI3BP
ENSG00000100206	DMC1	ENSG00000126231	PROZ	ENSG00000099377	HSD3B7	ENSG00000172014	ANKRD20A4	ENSG00000134339	SAA2	ENSG00000123416	TUBA1B	ENSG00000116132	PRRX1	ENSG00000185641
ENSG00000100234	TIMP3	ENSG00000126259	KIRREL2	ENSG00000099625	CBARP	ENSG00000172031	EPHX4	ENSG00000134531	EMP1	ENSG00000123485	HJURP	ENSG00000116171	SCP2	ENSG00000185697	MYBL1
ENSG00000100263	RHBDD3	ENSG00000126709	IFI6	ENSG00000099800	TIMM13	ENSG00000172201	ID4	ENSG00000134532	SOX5	ENSG00000123572	NRK	ENSG00000116194	ANGPTL1	ENSG00000185847	LINC01405
ENSG00000100266	PACSIN2	ENSG00000126882	FAM78A	ENSG00000099812	MISP	ENSG00000172345	STARD5	ENSG00000134533	RERG	ENSG00000123600	METTL8	ENSG00000116690	PRG4	ENSG00000185950	IRS2
ENSG00000100271	TTLL1	ENSG00000127412	TRPV5	ENSG00000099849	RASSF7	ENSG00000172348	RCAN2	ENSG00000134569	LRP4	ENSG00000123689	G0S2	ENSG00000116741	RGS2	ENSG00000186416	NKRF
ENSG00000100297	MCM5	ENSG00000127528	KLF2	ENSG00000099869	IGF2-AS	ENSG00000172482	AGXT	ENSG00000134571	MYBPC3	ENSG00000123843	C4BPB	ENSG00000116774	OLFML3	ENSG00000186462	NAP1L2
ENSG00000100298	APOBEC3H	ENSG00000127588	GNG13	ENSG00000099901	RANBP1	ENSG00000172689	MS4A10	ENSG00000134762	DSC3	ENSG00000124164	VAPB	ENSG00000116882	HAO2	ENSG00000186472	PCLO
ENSG00000100300	TSPO	ENSG00000127720	METTL25	ENSG00000099917	MED15	ENSG00000172915	NBEA	ENSG00000134775	FHOD3	ENSG00000124787	RPP40	ENSG00000116962	NID1	ENSG00000186871	ERCC6L
ENSG00000100353	EIF3D	ENSG00000127863	TNFRSF19	ENSG00000099949	LZTR1	ENSG00000172986	GXYLT2	ENSG00000135063	FAM189A2	ENSG00000124795	DEK	ENSG00000116983	HPCAL4	ENSG00000187109	NAP1L1
ENSG00000100427	MLC1	ENSG00000127951	FGL2	ENSG00000099958	DERL3	ENSG00000173531	MST1	ENSG00000135083	CCNJL	ENSG00000124942	AHNAK	ENSG00000117069	ST6GALNAC5	ENSG00000187957	DNER
ENSG00000100478	AP4S1	ENSG00000128266	GNAZ	ENSG00000099960	SLC7A4	ENSG00000173578	XCR1	ENSG00000135218	CD36	ENSG00000125144	MT1G	ENSG00000117122	MFAP2	ENSG00000188211	NCR3LG1
ENSG00000100605	ITPK1	ENSG00000128311	TST	ENSG00000099998	GGT5	ENSG00000173805	HAP1	ENSG00000135220	UGT2A3	ENSG00000125459	MSTO1	ENSG00000117152	RGS4	ENSG00000188312	CENPP
ENSG00000100644	HIF1A	ENSG00000128602	SMO	ENSG00000100024	UPB1	ENSG00000173826	KCNH6	ENSG00000135409	AMHR2	ENSG00000125484	GTF3C4	ENSG00000117298	ECE1	ENSG00000188582	PAQR9
ENSG00000100714	MTHFD1	ENSG00000129038	LOXL1	ENSG00000100034	PPM1F	ENSG00000174483	BBS1	ENSG00000135447	PPP1R1A	ENSG00000125827	TMX4	ENSG00000117407	ARTN	ENSG00000188613	NANOS1
ENSG00000100802	C14orf93	ENSG00000129646	QRICH2	ENSG00000100038	TOP3B	ENSG00000174607	UGT8	ENSG00000135469	COQ10A	ENSG00000125977	EIF2S2	ENSG00000117601	SERPINC1	ENSG00000188659	SAXO2
ENSG00000100804	PSMB5	ENSG00000129675	ARHGEF6	ENSG00000100058	CRYBB2P1	ENSG00000174938	SEZ6L2	ENSG00000135636	DYSF	ENSG00000126458	RRAS	ENSG00000117643	MAN1C1	ENSG00000189057	FAM111B
ENSG00000100814	CCNB1IP1	ENSG00000129757	CDKN1C	ENSG00000100065	CARD10	ENSG00000175175	PPM1E	ENSG00000135678	CPM	ENSG00000126787	DLGAP5	ENSG00000118004	COLEC11	ENSG00000189159	JPT1
ENSG00000100823	APEX1	ENSG00000130055	GDPD2	ENSG00000100078	PLA2G3	ENSG00000175305	CCNE2	ENSG00000135821	GLUL	ENSG00000127249	ATP13A4	ENSG00000118094	TREH	ENSG00000196110	ZNF699
ENSG00000100852	ARHGAP5	ENSG00000130226	DPP6	ENSG00000100097	LGALS1	ENSG00000175311	ANKS4B	ENSG00000135914	HTR2B	ENSG00000128165	ADM2	ENSG00000118257	NRP2	ENSG00000196296	ATP2A1
ENSG00000100889	PCK2	ENSG00000130363	RSPH3	ENSG00000100100	PIK3IP1	ENSG00000175356	SCUBE2	ENSG00000135917	SLC19A3	ENSG00000128342	LIF	ENSG00000118292	C1orf54	ENSG00000196305	IARS
ENSG00000100918	REC8	ENSG00000130413	STK33	ENSG00000100121	GGTLC2	ENSG00000176020	AMIGO3	ENSG00000135926	TMBIM1	ENSG00000128591	FLNC	ENSG00000118307	CASC1	ENSG00000196352	CD55
ENSG00000100938	GMPR2	ENSG00000130427	EPO	ENSG00000100139	MICALL1	ENSG00000176381	PRR18	ENSG00000136160	EDNRB	ENSG00000128641	MYO1B	ENSG00000118308	LRMP	ENSG00000196437	ZNF569
ENSG00000100968	NFATC4	ENSG00000130449	ZSWIM6	ENSG00000100147	CCDC134	ENSG00000177181	RIMKLA	ENSG00000136213	CHST12	ENSG00000128692	EIF2S2P4	ENSG00000118407	FILIP1	ENSG00000196550	FAM72A
ENSG00000100982	PCIF1	ENSG00000130589	HELZ2	ENSG00000100234	TIMP3	ENSG00000177511	ST8SIA3	ENSG00000136237	RAPGEF5	ENSG00000128791	TWSG1	ENSG00000118503	TNFAIP3	ENSG00000196937	FAM3C
ENSG00000101000	PROCR	ENSG00000130700	GATA5	ENSG00000100300	TSPO	ENSG00000177614	PGBD5	ENSG00000136574	GATA4	ENSG00000128829	EIF2AK4	ENSG00000118514	ALDH8A1	ENSG00000196950	SLC39A10
ENSG00000101040	ZMYND8	ENSG00000130701	RBBP8NL	ENSG00000100321	SYNGR1	ENSG00000177706	FAM20C	ENSG00000136717	BIN1	ENSG00000128923	MINDY2	ENSG00000119535	CSF3R	ENSG00000197472	ZNF695
ENSG00000101104	PABPC1L	ENSG00000130707	ASS1	ENSG00000100342	APOL1	ENSG00000178171	AMER3	ENSG00000136732	GYPC	ENSG00000128951	DUT	ENSG00000119703	ZC2HC1C	ENSG00000197956	S100A6
ENSG00000101115	SALL4	ENSG00000130775	THEMIS2	ENSG00000100427	MLC1	ENSG00000178177	LCORL	ENSG00000136859	ANGPTL2	ENSG00000128965	CHAC1	ENSG00000119720	NRDE2	ENSG00000197961	ZNF121
ENSG00000101181	MTG2	ENSG00000130821	SLC6A8	ENSG00000100478	AP4S1	ENSG00000178467	P4HTM	ENSG00000137033	IL33	ENSG00000129173	E2F8	ENSG00000119865	CNRIP1	ENSG00000197978	GOLGA6L9
ENSG00000101194	SLC17A9	ENSG00000130829	DUSP9	ENSG00000100557	CCDC198	ENSG00000178732	GP5	ENSG00000137142	IGFBPL1	ENSG00000129226	CD68	ENSG00000119866	BCL11A	ENSG00000197989	SNHG12
ENSG00000101198	NKAIN4	ENSG00000130940	CASZ1	ENSG00000100558	PLEK2	ENSG00000178772	CPN2	ENSG00000137166	FOXP4	ENSG00000129596	CDO1	ENSG00000119917	IFIT3	ENSG00000198155	ZNF876P
ENSG00000101216	GMEB2	ENSG00000130988	RGN	ENSG00000100578	KIAA0586	ENSG00000178809	TRIM73	ENSG00000137193	PIM1	ENSG00000130054	FAM155B	ENSG00000119919	NKX2-3	ENSG00000198380	GFPT1
ENSG00000101246	ARFRP1	ENSG00000131373	HACL1	ENSG00000100628	ASB2	ENSG00000179761	PIPOX	ENSG00000137198	GMPR	ENSG00000130224	LRCH2	ENSG00000119938	PPP1R3C	ENSG00000198650	TAT
ENSG00000101255	TRIB3	ENSG00000131389	SLC6A6	ENSG00000100644	HIF1A	ENSG00000179774	ATOH7	ENSG00000137265	IRF4	ENSG00000130294	KIF1A	ENSG00000119946	CNNM1	ENSG00000198826	ARHGAP11A
ENSG00000101266	CSNK2A1	ENSG00000131398	KCNC3	ENSG00000100804	PSMB5	ENSG00000180432	CYP8B1	ENSG00000137449	CPEB2	ENSG00000130363	RSPH3	ENSG00000120068	HOXB8	ENSG00000198833	UBE2J1
ENSG00000101335	MYL9	ENSG00000131482	G6PC	ENSG00000100918	REC8	ENSG00000180447	GAS1	ENSG00000137491	SLCO2B1	ENSG00000130413	STK33	ENSG00000120075	HOXB5	ENSG00000198860	TSEN15
ENSG00000101353	MROH8	ENSG00000131650	KREMEN2	ENSG00000100938	GMPR2	ENSG00000180767	CHST13	ENSG00000137501	SYTL2	ENSG00000130487	KLHDC7B	ENSG00000120093	HOXB3	ENSG00000198959	TGM2
ENSG00000101361	NOP56	ENSG00000131730	CKMT2	ENSG00000100968	NFATC4	ENSG00000181804	SLC9A9	ENSG00000137573	SULF1	ENSG00000130560	UBAC1	ENSG00000120156	TEK	ENSG00000203668	CHML
ENSG00000101365	IDH3B	ENSG00000131747	TOP2A	ENSG00000100982	PCIF1	ENSG00000182504	CEP97	ENSG00000137648	TMPRSS4	ENSG00000130766	SESN2	ENSG00000120251	GRIA2	ENSG00000204252	HLA-DOA
ENSG00000101443	WFDC2	ENSG00000131781	FMO5	ENSG00000100985	MMP9	ENSG00000182700	IGIP	ENSG00000137709	POU2F3	ENSG00000131016	AKAP12	ENSG00000120279	MYCT1	ENSG00000204311	PJVK
ENSG00000101489	CELF4	ENSG00000132182	NUP210	ENSG00000101000	PROCR	ENSG00000183091	NEB	ENSG00000137731	FXYD2	ENSG00000131019	ULBP3	ENSG00000120318	ARAP3	ENSG00000204334	ERICH2
ENSG00000101608	MYL12A	ENSG00000132429	POPDC3	ENSG00000101040	ZMYND8	ENSG00000183317	EPHA10	ENSG00000137766	UNC13C	ENSG00000131153	GINS2	ENSG00000120332	TNN	ENSG00000204778	CBWD4P
ENSG00000101670	LIPG	ENSG00000132437	DDC	ENSG00000101049	SGK2	ENSG00000183570	PCBP3	ENSG00000137843	PAK6	ENSG00000131187	F12	ENSG00000120341	SEC16B	ENSG00000204779	FOXD4L5
ENSG00000101773	RBBP8	ENSG00000132464	ENAM	ENSG00000101084	RAB5IF	ENSG00000183578	TNFAIP8L3	ENSG00000137843	PAK6	ENSG00000131398	KCNC3	ENSG00000120341	SEC16B	ENSG00000206075	SERPINB5
ENSG00000101842	VSIG1	ENSG00000132639	SNAP25	ENSG00000101115	SALL4	ENSG00000183682	BMP8A	ENSG00000137880	GCHFR	ENSG00000131697	NPHP4	ENSG00000120708	TGFBI	ENSG00000206538	VGLL3
ENSG00000101850	GPR143	ENSG00000132677	RHBG	ENSG00000101181	MTG2	ENSG00000183747	ACSM2A	ENSG00000138061	CYP1B1	ENSG00000131711	MAP1B	ENSG00000121068	TBX2	ENSG00000213860	RPL21P75
ENSG00000101928	MOSPD1	ENSG00000132744	ACY3	ENSG00000101187	SLCO4A1	ENSG00000184486	POU3F2	ENSG00000138185	ENTPD1	ENSG00000131831	RAI2	ENSG00000121297	TSHZ3	ENSG00000214517	PPME1
ENSG00000101935	AMMECR1	ENSG00000132854	KANK4	ENSG00000101194	SLC17A9	ENSG00000184515	BEX5	ENSG00000138316	ADAMTS14	ENSG00000132294	EFR3A	ENSG00000121310	ECHDC2	ENSG00000215784	FAM72D
ENSG00000101940	WDR13	ENSG00000132906	CASP9	ENSG00000101198	NKAIN4	ENSG00000184937	WT1	ENSG00000138411	HECW2	ENSG00000132359	RAP1GAP2	ENSG00000121351	IAPP	ENSG00000217769
ENSG00000101951	PAGE4	ENSG00000133169	BEX1	ENSG00000101216	GMEB2	ENSG00000184985	SORCS2	ENSG00000138653	NDST4	ENSG00000132464	ENAM	ENSG00000121380	BCL2L14	ENSG00000218175
ENSG00000101955	SRPX	ENSG00000133424	LARGE1	ENSG00000101255	TRIB3	ENSG00000184992	BRI3BP	ENSG00000138670	RASGEF1B	ENSG00000132485	ZRANB2	ENSG00000121871	SLITRK3	ENSG00000218980	FTH1P15
ENSG00000102007	PLP2	ENSG00000133742	CA1	ENSG00000101276	SLC52A3	ENSG00000185100	ADSSL1	ENSG00000138722	MMRN1	ENSG00000132549	VPS13B	ENSG00000121966	CXCR4	ENSG00000219891	ZSCAN12P1
ENSG00000102024	PLS3	ENSG00000133863	TEX15	ENSG00000101311	FERMT1	ENSG00000185220	PGBD2	ENSG00000138795	LEF1	ENSG00000132623	ANKEF1	ENSG00000122367	LDB3	ENSG00000220323	HIST2H2BD
ENSG00000102030	NAA10	ENSG00000134042	MRO	ENSG00000101335	MYL9	ENSG00000185272	RBM11	ENSG00000139211	AMIGO2	ENSG00000132646	PCNA	ENSG00000122585	NPY	ENSG00000221968	FADS3
ENSG00000102032	RENBP	ENSG00000134215	VAV3	ENSG00000101336	HCK	ENSG00000185274	GALNT17	ENSG00000139329	LUM	ENSG00000133134	BEX2	ENSG00000122787	AKR1D1	ENSG00000224109	CENPVL3
ENSG00000102189	EEA1	ENSG00000134240	HMGCS2	ENSG00000101443	WFDC2	ENSG00000185352	HS6ST3	ENSG00000139998	RAB15	ENSG00000133816	MICAL2	ENSG00000122986	HVCN1	ENSG00000225077	LINC00337
ENSG00000102218	RP2	ENSG00000134258	VTCN1	ENSG00000101489	CELF4	ENSG00000185477	GPRIN3	ENSG00000140332	TLE3	ENSG00000133816	MICAL2	ENSG00000123609	NMI	ENSG00000226174	TEX22
ENSG00000102243	VGLL1	ENSG00000134283	PPHLN1	ENSG00000101577	LPIN2	ENSG00000186231	KLHL32	ENSG00000140459	CYP11A1	ENSG00000134057	CCNB1	ENSG00000123999	INHA	ENSG00000226318	RPS3AP38
ENSG00000102265	TIMP1	ENSG00000134326	CMPK2	ENSG00000101605	MYOM1	ENSG00000186301	MST1P2	ENSG00000140545	MFGE8	ENSG00000134278	SPIRE1	ENSG00000124006	OBSL1	ENSG00000226564	FTH1P20
ENSG00000102287	GABRE	ENSG00000134873	CLDN10	ENSG00000101608	MYL12A	ENSG00000186310	NAP1L3	ENSG00000140564	FURIN	ENSG00000134490	TMEM241	ENSG00000124019	FAM124B	ENSG00000228049	POLR2J2
ENSG00000102312	PORCN	ENSG00000135093	USP30	ENSG00000101638	ST8SIA5	ENSG00000186462	NAP1L2	ENSG00000140807	NKD1	ENSG00000134684	YARS	ENSG00000124126	PREX1	ENSG00000228437	LINC02474
ENSG00000102349	KLF8	ENSG00000135100	HNF1A	ENSG00000101670	LIPG	ENSG00000186648	CARMIL3	ENSG00000140853	NLRC5	ENSG00000134690	CDCA8	ENSG00000124212	PTGIS	ENSG00000228956	SATB1-AS1
ENSG00000102359	SRPX2	ENSG00000135253	KCP	ENSG00000101842	VSIG1	ENSG00000186815	TPCN1	ENSG00000140937	CDH11	ENSG00000134874	DZIP1	ENSG00000124491	F13A1	ENSG00000229119
ENSG00000102362	SYTL4	ENSG00000135409	AMHR2	ENSG00000101850	GPR143	ENSG00000186910	SERPINA11	ENSG00000141052	MYOCD	ENSG00000135069	PSAT1	ENSG00000124588	NQO2	ENSG00000230615
ENSG00000102383	ZDHHC15	ENSG00000135437	RDH5	ENSG00000101928	MOSPD1	ENSG00000186918	ZNF395	ENSG00000141485	SLC13A5	ENSG00000135272	MDFIC	ENSG00000124602	UNC5CL	ENSG00000230937	MIR205HG
ENSG00000102387	TAF7L	ENSG00000135482	ZC3H10	ENSG00000101951	PAGE4	ENSG00000187045	TMPRSS6	ENSG00000141504	SAT2	ENSG00000135365	PHF21A	ENSG00000124721	DNAH8	ENSG00000231566	LINC02595
ENSG00000102755	FLT1	ENSG00000135541	AHI1	ENSG00000101955	SRPX	ENSG00000187634	SAMD11	ENSG00000141753	IGFBP4	ENSG00000135414	GDF11	ENSG00000124785	NRN1	ENSG00000232060	SLC4A1APP1
ENSG00000102760	RGCC	ENSG00000135678	CPM	ENSG00000102001	CACNA1F	ENSG00000188338	SLC38A3	ENSG00000141905	NFIC	ENSG00000135679	MDM2	ENSG00000124813	RUNX2	ENSG00000232931	LINC00342
ENSG00000102780	DGKH	ENSG00000135697	BCO1	ENSG00000102007	PLP2	ENSG00000188404	SELL	ENSG00000142046	TMEM91	ENSG00000135835	KIAA1614	ENSG00000124939	SCGB2A1	ENSG00000233830	EIF4HP1
ENSG00000102781	KATNAL1	ENSG00000135929	CYP27A1	ENSG00000102024	PLS3	ENSG00000189325	BNIP5	ENSG00000142089	IFITM3	ENSG00000136010	ALDH1L2	ENSG00000125510	OPRL1	ENSG00000234494	SP2-AS1
ENSG00000102802	MEDAG	ENSG00000136002	ARHGEF4	ENSG00000102032	RENBP	ENSG00000196296	ATP2A1	ENSG00000142186	SCYL1	ENSG00000136014	USP44	ENSG00000125629	INSIG2	ENSG00000234741	GAS5
ENSG00000102890	ELMO3	ENSG00000136052	SLC41A2	ENSG00000102034	ELF4	ENSG00000196376	SLC35F1	ENSG00000142549	IGLON5	ENSG00000136026	CKAP4	ENSG00000125675	GRIA3	ENSG00000235162	C12orf75
ENSG00000102904	TSNAXIP1	ENSG00000136305	CIDEB	ENSG00000102043	MTMR8	ENSG00000196381	ZNF781	ENSG00000143153	ATP1B1	ENSG00000136051	WASHC4	ENSG00000125775	SDCBP2	ENSG00000236824	BCYRN1
ENSG00000102935	ZNF423	ENSG00000136546	SCN7A	ENSG00000102048	ASB9	ENSG00000196421	C20orf204	ENSG00000143158	MPC2	ENSG00000136108	CKAP2	ENSG00000125872	LRRN4	ENSG00000237491	LINC01409
ENSG00000102967	DHODH	ENSG00000136928	GABBR2	ENSG00000102174	PHEX	ENSG00000196660	SLC30A10	ENSG00000143195	ILDR2	ENSG00000136153	LMO7	ENSG00000126368	NR1D1	ENSG00000237515	SHISA9
ENSG00000103064	SLC7A6	ENSG00000136960	ENPP2	ENSG00000102178	UBL4A	ENSG00000196689	TRPV1	ENSG00000143248	RGS5	ENSG00000136155	SCEL	ENSG00000126785	RHOJ	ENSG00000238150
ENSG00000103145	HCFC1R1	ENSG00000137070	IL11RA	ENSG00000102218	RP2	ENSG00000196712	NF1	ENSG00000143318	CASQ1	ENSG00000136379	ABHD17C	ENSG00000126882	FAM78A	ENSG00000238178
ENSG00000103148	NPRL3	ENSG00000137103	TMEM8B	ENSG00000102243	VGLL1	ENSG00000197142	ACSL5	ENSG00000143320	CRABP2	ENSG00000136527	TRA2B	ENSG00000127329	PTPRB	ENSG00000240342	RPS2P5
ENSG00000103199	ZNF500	ENSG00000137142	IGFBPL1	ENSG00000102271	KLHL4	ENSG00000197410	DCHS2	ENSG00000143333	RGS16	ENSG00000136810	TXN	ENSG00000127412	TRPV5	ENSG00000240694	PNMA2
ENSG00000103245	CIAO3	ENSG00000137204	SLC22A7	ENSG00000102312	PORCN	ENSG00000197444	OGDHL	ENSG00000143387	CTSK	ENSG00000136881	BAAT	ENSG00000127914	AKAP9	ENSG00000242267	SKINT1L
ENSG00000103257	SLC7A5	ENSG00000137460	FHDC1	ENSG00000102349	KLF8	ENSG00000197558	SSPO	ENSG00000143418	CERS2	ENSG00000136982	DSCC1	ENSG00000127920	GNG11	ENSG00000242616	GNG10
ENSG00000103326	CAPN15	ENSG00000137474	MYO7A	ENSG00000102359	SRPX2	ENSG00000197616	MYH6	ENSG00000143502	SUSD4	ENSG00000137210	TMEM14B	ENSG00000127951	FGL2	ENSG00000243701	DUBR
ENSG00000103351	CLUAP1	ENSG00000137491	SLCO2B1	ENSG00000102385	DRP2	ENSG00000198216	CACNA1E	ENSG00000143772	ITPKB	ENSG00000137267	TUBB2A	ENSG00000128052	KDR	ENSG00000244055
ENSG00000103356	EARS2	ENSG00000137558	PI15	ENSG00000102393	GLA	ENSG00000198408	OGA	ENSG00000143867	OSR1	ENSG00000137285	TUBB2B	ENSG00000128285	MCHR1	ENSG00000244270	RPL32P29
ENSG00000103489	XYLT1	ENSG00000137571	SLCO5A1	ENSG00000102547	CAB39L	ENSG00000198830	HMGN2	ENSG00000144227	NXPH2	ENSG00000137310	TCF19	ENSG00000128335	APOL2	ENSG00000245694	CRNDE
ENSG00000103495	MAZ	ENSG00000137628	DDX60	ENSG00000102554	KLF5	ENSG00000198944	SOWAHA	ENSG00000144802	NFKBIZ	ENSG00000137338	PGBD1	ENSG00000128849	CGNL1	ENSG00000248187
ENSG00000103507	BCKDK	ENSG00000137642	SORL1	ENSG00000102575	ACP5	ENSG00000204065	TCEAL5	ENSG00000144837	PLA1A	ENSG00000137364	TPMT	ENSG00000128917	DLL4	ENSG00000248498	ASNSP1
ENSG00000103510	KAT8	ENSG00000137726	FXYD6	ENSG00000102755	FLT1	ENSG00000204099	NEU4	ENSG00000144857	BOC	ENSG00000137463	MGARP	ENSG00000129009	ISLR	ENSG00000249896	LINC02495
ENSG00000103528	SYT17	ENSG00000137804	NUSAP1	ENSG00000102760	RGCC	ENSG00000204103	MAFB	ENSG00000144893	MED12L	ENSG00000137571	SLCO5A1	ENSG00000129038	LOXL1	ENSG00000250067	YJEFN3
ENSG00000103540	CCP110	ENSG00000137857	DUOX1	ENSG00000102802	MEDAG	ENSG00000204228	HSD17B8	ENSG00000145321	GC	ENSG00000137601	NEK1	ENSG00000129170	CSRP3	ENSG00000250305	TRMT9B
ENSG00000103550	KNOP1	ENSG00000137860	SLC28A2	ENSG00000102890	ELMO3	ENSG00000204248	COL11A2	ENSG00000145423	SFRP2	ENSG00000137691	CFAP300	ENSG00000129204	USP6	ENSG00000250337	PURPL
ENSG00000103647	CORO2B	ENSG00000137869	CYP19A1	ENSG00000102901	CENPT	ENSG00000204837	FGF7P3	ENSG00000145681	HAPLN1	ENSG00000137807	KIF23	ENSG00000129214	SHBG	ENSG00000250412	KLHL2P1
ENSG00000103888	CEMIP	ENSG00000137944	KYAT3	ENSG00000102935	ZNF423	ENSG00000205269	TMEM170B	ENSG00000145685	LHFPL2	ENSG00000137959	IFI44L	ENSG00000129455	KLK8	ENSG00000251095
ENSG00000103942	HOMER2	ENSG00000137959	IFI44L	ENSG00000103034	NDRG4	ENSG00000205307	SAP25	ENSG00000145703	IQGAP2	ENSG00000137992	DBT	ENSG00000129465	RIPK3	ENSG00000253773	C8orf37-AS1
ENSG00000103994	ZNF106	ENSG00000137960	GIPC2	ENSG00000103064	SLC7A6	ENSG00000205502	C2CD4B	ENSG00000145708	CRHBP	ENSG00000137996	RTCA	ENSG00000129467	ADCY4	ENSG00000254166	CASC19
ENSG00000104129	DNAJC17	ENSG00000138028	CGREF1	ENSG00000103145	HCFC1R1	ENSG00000205795	CYS1	ENSG00000145721	LIX1	ENSG00000138018	SELENOI	ENSG00000129514	FOXA1	ENSG00000254996	ANKHD1-EIF4EBP3
ENSG00000104228	TRIM35	ENSG00000138075	ABCG5	ENSG00000103175	WFDC1	ENSG00000206052	DOK6	ENSG00000145832	SLC25A48	ENSG00000138036	DYNC2LI1	ENSG00000129521	EGLN3	ENSG00000255624
ENSG00000104231	ZFAND1	ENSG00000138160	KIF11	ENSG00000103199	ZNF500	ENSG00000206077	ZDHHC11B	ENSG00000145949	MYLK4	ENSG00000138078	PREPL	ENSG00000129535	NRL	ENSG00000256288	LINC02617
ENSG00000104327	CALB1	ENSG00000138190	EXOC6	ENSG00000103257	SLC7A5	ENSG00000206579	XKR4	ENSG00000146147	MLIP	ENSG00000138160	KIF11	ENSG00000129538	RNASE1	ENSG00000256664
ENSG00000104356	POP1	ENSG00000138356	AOX1	ENSG00000103326	CAPN15	ENSG00000213213	CCDC183	ENSG00000146166	LGSN	ENSG00000138175	ARL3	ENSG00000129675	ARHGEF6	ENSG00000257391
ENSG00000104381	GDAP1	ENSG00000138439	FAM117B	ENSG00000103415	HMOX2	ENSG00000213228	RPL12P38	ENSG00000146197	SCUBE3	ENSG00000138180	CEP55	ENSG00000129946	SHC2	ENSG00000258064
ENSG00000104413	ESRP1	ENSG00000138604	GLCE	ENSG00000103489	XYLT1	ENSG00000213347	MXD3	ENSG00000146233	CYP39A1	ENSG00000138182	KIF20B	ENSG00000129988	LBP	ENSG00000258555	SPECC1L-ADORA2A
ENSG00000104415	CCN4	ENSG00000138622	HCN4	ENSG00000103490	PYCARD	ENSG00000213760	ATP6V1G2	ENSG00000146374	RSPO3	ENSG00000138193	PLCE1	ENSG00000130005	GAMT	ENSG00000258708	SLC25A21-AS1
ENSG00000104435	STMN2	ENSG00000138642	HERC6	ENSG00000103507	BCKDK	ENSG00000213937	CLDN9	ENSG00000146521	LINC01558	ENSG00000138271	GPR87	ENSG00000130037	KCNA5	ENSG00000258743	LINC02301
ENSG00000104447	TRPS1	ENSG00000138764	CCNG2	ENSG00000103528	SYT17	ENSG00000213946	DNAJB1P1	ENSG00000146674	IGFBP3	ENSG00000138286	FAM149B1	ENSG00000130055	GDPD2	ENSG00000259316
ENSG00000104472	CHRAC1	ENSG00000138777	PPA2	ENSG00000103534	TMC5	ENSG00000213999	MEF2B	ENSG00000146755	TRIM50	ENSG00000138311	ZNF365	ENSG00000130158	DOCK6	ENSG00000259775
ENSG00000104522	TSTA3	ENSG00000138792	ENPEP	ENSG00000103647	CORO2B	ENSG00000213999	MEF2B	ENSG00000146830	GIGYF1	ENSG00000138346	DNA2	ENSG00000130176	CNN1	ENSG00000259803	SLC22A31
ENSG00000104524	PYCR3	ENSG00000138823	MTTP	ENSG00000103710	RASL12	ENSG00000214106	PAXIP1-AS2	ENSG00000146833	TRIM4	ENSG00000138378	STAT4	ENSG00000130208	APOC1	ENSG00000260193	LINC02846
ENSG00000104611	SH2D4A	ENSG00000139044	B4GALNT3	ENSG00000103888	CEMIP	ENSG00000215018	COL28A1	ENSG00000147113	DIPK2B	ENSG00000138385	SSB	ENSG00000130234	ACE2	ENSG00000260196
ENSG00000104626	ERI1	ENSG00000139163	ETNK1	ENSG00000103942	HOMER2	ENSG00000215218	UBE2QL1	ENSG00000147168	IL2RG	ENSG00000138430	OLA1	ENSG00000130427	EPO	ENSG00000260537
ENSG00000104689	TNFRSF10A	ENSG00000139173	TMEM117	ENSG00000104228	TRIM35	ENSG00000215529	EFCAB8	ENSG00000147223	RIPPLY1	ENSG00000138439	FAM117B	ENSG00000130528	HRC	ENSG00000260912
ENSG00000104691	UBXN8	ENSG00000139194	RBP5	ENSG00000104321	TRPA1	ENSG00000215845	TSTD1	ENSG00000147454	SLC25A37	ENSG00000138669	PRKG2	ENSG00000130592	LSP1	ENSG00000261115	TMEM178B
ENSG00000104722	NEFM	ENSG00000139209	SLC38A4	ENSG00000104327	CALB1	ENSG00000219438	TAFA5	ENSG00000147571	CRH	ENSG00000138709	LARP1B	ENSG00000130635	COL5A1	ENSG00000261326	LINC01355
ENSG00000104763	ASAH1	ENSG00000139219	COL2A1	ENSG00000104332	SFRP1	ENSG00000221890	NPTXR	ENSG00000147872	PLIN2	ENSG00000138759	FRAS1	ENSG00000130656	HBZ	ENSG00000261716	HIST2H2BC
ENSG00000104814	MAP4K1	ENSG00000139292	LGR5	ENSG00000104356	POP1	ENSG00000223547	ZNF844	ENSG00000147883	CDKN2B	ENSG00000138768	USO1	ENSG00000130701	RBBP8NL	ENSG00000261786
ENSG00000104825	NFKBIB	ENSG00000139354	GAS2L3	ENSG00000104368	PLAT	ENSG00000223764	LINC02593	ENSG00000148053	NTRK2	ENSG00000138769	CDKL2	ENSG00000130755	GMFG	ENSG00000261824	LINC00662
ENSG00000104835	SARS2	ENSG00000139364	TMEM132B	ENSG00000104415	CCN4	ENSG00000225138	SLC9A3-AS1	ENSG00000148175	STOM	ENSG00000138829	FBN2	ENSG00000130812	ANGPTL6	ENSG00000262406	MMP12
ENSG00000104881	PPP1R13L	ENSG00000139438	FAM222A	ENSG00000104435	STMN2	ENSG00000225663	MCRIP1	ENSG00000148204	CRB2	ENSG00000139269	INHBE	ENSG00000130813	SHFL	ENSG00000263006	ROCK1P1
ENSG00000104883	PEX11G	ENSG00000139540	SLC39A5	ENSG00000104472	CHRAC1	ENSG00000225756	DBH-AS1	ENSG00000148288	GBGT1	ENSG00000139514	SLC7A1	ENSG00000130822	PNCK	ENSG00000263809
ENSG00000104889	RNASEH2A	ENSG00000139737	SLAIN1	ENSG00000104522	TSTA3	ENSG00000225968	ELFN1	ENSG00000148516	ZEB1	ENSG00000139641	ESYT1	ENSG00000130830	MPP1	ENSG00000264112
ENSG00000104897	SF3A2	ENSG00000139874	SSTR1	ENSG00000104626	ERI1	ENSG00000227117	HORMAD2-AS1	ENSG00000149679	CABLES2	ENSG00000139926	FRMD6	ENSG00000131050	BPIFA2	ENSG00000265366	GLUD1P2
ENSG00000104907	TRMT1	ENSG00000139971	ARMH4	ENSG00000104689	TNFRSF10A	ENSG00000228594	FNDC10	ENSG00000149761	NUDT22	ENSG00000139971	ARMH4	ENSG00000131183	SLC34A1	ENSG00000265972	TXNIP
ENSG00000104953	TLE6	ENSG00000139988	RDH12	ENSG00000104691	UBXN8	ENSG00000229005	HNF4A-AS1	ENSG00000149781	FERMT3	ENSG00000139988	RDH12	ENSG00000131242	RAB11FIP4	ENSG00000267128	RNF157-AS1
ENSG00000104964	TLE5	ENSG00000140093	SERPINA10	ENSG00000104722	NEFM	ENSG00000229299		ENSG00000150907	FOXO1	ENSG00000140092	FBLN5	ENSG00000131459	GFPT2	ENSG00000267575
ENSG00000105048	TNNT1	ENSG00000140326	CDAN1	ENSG00000104756	KCTD9	ENSG00000229544	NKX1-2	ENSG00000151224	MAT1A	ENSG00000140450	ARRDC4	ENSG00000131477	RAMP2	ENSG00000267629
ENSG00000105072	C19orf44	ENSG00000140332	TLE3	ENSG00000104804	TULP2	ENSG00000229605	RPL21P93	ENSG00000151468	CCDC3	ENSG00000140534	TICRR	ENSG00000131620	ANO1	ENSG00000267652	NPM1P1
ENSG00000105088	OLFM2	ENSG00000140451	PIF1	ENSG00000104879	CKM	ENSG00000229930		ENSG00000151617	EDNRA	ENSG00000140600	SH3GL3	ENSG00000131943	C19orf12	ENSG00000269906
ENSG00000105137	SYDE1	ENSG00000140465	CYP1A1	ENSG00000104881	PPP1R13L	ENSG00000229953		ENSG00000151632	AKR1C2	ENSG00000140905	GCSH	ENSG00000132329	RAMP1	ENSG00000269929
ENSG00000105143	SLC1A6	ENSG00000140557	ST8SIA2	ENSG00000104907	TRMT1	ENSG00000231584	FAHD2CP	ENSG00000151789	ZNF385D	ENSG00000141030	COPS3	ENSG00000132386	SERPINF1	ENSG00000269993
ENSG00000105202	FBL	ENSG00000140563	MCTP2	ENSG00000104946	TBC1D17	ENSG00000231607	DLEU2	ENSG00000151790	TDO2	ENSG00000141040	ZNF287	ENSG00000132465	JCHAIN	ENSG00000270882	HIST2H4A
ENSG00000105204	DYRK1B	ENSG00000140807	NKD1	ENSG00000104964	TLE5	ENSG00000232434	AJM1	ENSG00000151834	GABRA2	ENSG00000141179	PCTP	ENSG00000132622	HSPA12B	ENSG00000271383	NBPF19
ENSG00000105246	EBI3	ENSG00000140873	ADAMTS18	ENSG00000105048	TNNT1	ENSG00000233041	PHGR1	ENSG00000152127	MGAT5	ENSG00000141384	TAF4B	ENSG00000132681	ATP1A4	ENSG00000271947
ENSG00000105248	YJU2	ENSG00000141012	GALNS	ENSG00000105072	C19orf44	ENSG00000234664	HMGN2P5	ENSG00000152154	TMEM178A	ENSG00000141431	ASXL3	ENSG00000132688	NES	ENSG00000272031	ANKRD34A
ENSG00000105255	FSD1	ENSG00000141485	SLC13A5	ENSG00000105088	OLFM2	ENSG00000234906	APOC2	ENSG00000152208	GRID2	ENSG00000141582	CBX4	ENSG00000132854	KANK4	ENSG00000272163
ENSG00000105281	SLC1A5	ENSG00000141497	ZMYND15	ENSG00000105131	EPHX3	ENSG00000235609		ENSG00000152402	GUCY1A2	ENSG00000141655	TNFRSF11A	ENSG00000132855	ANGPTL3	ENSG00000273143
ENSG00000105321	CCDC9	ENSG00000141540	TTYH2	ENSG00000105137	SYDE1	ENSG00000236552	RPL13AP5	ENSG00000152620	NADK2	ENSG00000141682	PMAIP1	ENSG00000132872	SYT4	ENSG00000273870
ENSG00000105327	BBC3	ENSG00000141542	RAB40B	ENSG00000105143	SLC1A6	ENSG00000237037	NDUFA6-DT	ENSG00000152952	PLOD2	ENSG00000142166	IFNAR1	ENSG00000132874	SLC14A2	ENSG00000274012	RN7SL2
ENSG00000105329	TGFB1	ENSG00000141556	TBCD	ENSG00000105146	AURKC	ENSG00000237438	CECR7	ENSG00000153048	CARHSP1	ENSG00000142765	SYTL1	ENSG00000132915	PDE6A	ENSG00000274276	CBSL
ENSG00000105339	DENND3	ENSG00000141622	RNF165	ENSG00000105204	DYRK1B	ENSG00000238249	HMGN2P17	ENSG00000153291	SLC25A27	ENSG00000142871	CCN1	ENSG00000132938	MTUS2	ENSG00000275131
ENSG00000105341	DMAC2	ENSG00000141639	MAPK4	ENSG00000105255	FSD1	ENSG00000240288	GHRLOS	ENSG00000153721	CNKSR3	ENSG00000142875	PRKACB	ENSG00000133019	CHRM3	ENSG00000276168	RN7SL1
ENSG00000105372	RPS19	ENSG00000141655	TNFRSF11A	ENSG00000105281	SLC1A5	ENSG00000240694	PNMA2	ENSG00000153930	ANKFN1	ENSG00000143149	ALDH9A1	ENSG00000133048	CHI3L1	ENSG00000277586	NEFL
ENSG00000105373	NOP53	ENSG00000141664	ZCCHC2	ENSG00000105339	DENND3	ENSG00000241769	LINC00893	ENSG00000154025	SLC5A10	ENSG00000143228	NUF2	ENSG00000133067	LGR6	ENSG00000278668
ENSG00000105447	GRWD1	ENSG00000142156	COL6A1	ENSG00000105355	PLIN3	ENSG00000242082	SLC5A4-AS1	ENSG00000154096	THY1	ENSG00000143314	MRPL24	ENSG00000133110	POSTN	ENSG00000279208
ENSG00000105464	GRIN2D	ENSG00000142319	SLC6A3	ENSG00000105372	RPS19	ENSG00000242574	HLA-DMB	ENSG00000154133	ROBO4	ENSG00000143324	XPR1	ENSG00000133116	KL	ENSG00000279267
ENSG00000105472	CLEC11A	ENSG00000142484	TM4SF5	ENSG00000105464	GRIN2D	ENSG00000243696		ENSG00000154134	ROBO3	ENSG00000143469	SYT14	ENSG00000133321	PLAAT4	ENSG00000279400
ENSG00000105492	SIGLEC6	ENSG00000142494	SLC47A1	ENSG00000105472	CLEC11A	ENSG00000243955	GSTA1	ENSG00000154143	PANX3	ENSG00000143476	DTL	ENSG00000133454	MYO18B	ENSG00000279419
ENSG00000105538	RASIP1	ENSG00000143171	RXRG	ENSG00000105520	PLPPR2	ENSG00000244062		ENSG00000154553	PDLIM3	ENSG00000143479	DYRK3	ENSG00000133466	C1QTNF6	ENSG00000279561
ENSG00000105617	LENG1	ENSG00000143257	NR1I3	ENSG00000105559	PLEKHA4	ENSG00000244067	GSTA2	ENSG00000154864	PIEZO2	ENSG00000143653	SCCPDH	ENSG00000133488	SEC14L4	ENSG00000281468
ENSG00000105619	TFPT	ENSG00000143297	FCRL5	ENSG00000105613	MAST1	ENSG00000244486	SCARF2	ENSG00000155511	GRIA1	ENSG00000143748	NVL	ENSG00000133561	GIMAP6	ENSG00000285399
ENSG00000105640	RPL18A	ENSG00000143353	LYPLAL1	ENSG00000105619	TFPT	ENSG00000248015		ENSG00000155792	DEPTOR	ENSG00000144048	DUSP11	ENSG00000133574	GIMAP4	ENSG00000285779
ENSG00000105650	PDE4C	ENSG00000143434	SEMA6C	ENSG00000105639	JAK3	ENSG00000248810	LINC02432	ENSG00000155926	SLA	ENSG00000144061	NPHP1	ENSG00000133742	CA1	ENSG00000285825	CCDC15-DT
ENSG00000105671	DDX49	ENSG00000143502	SUSD4	ENSG00000105642	KCNN1	ENSG00000249948	GBA3	ENSG00000156076	WIF1	ENSG00000144278	GALNT13	ENSG00000133800	LYVE1	ENSG00000286381
ENSG00000105676	ARMC6	ENSG00000143816	WNT9A	ENSG00000105643	ARRDC2	ENSG00000250456	LINC02260	ENSG00000156113	KCNMA1	ENSG00000144354	CDCA7	ENSG00000133805	AMPD3	ENSG00000287692
ENSG00000105792	CFAP69	ENSG00000143819	EPHX1	ENSG00000105650	PDE4C	ENSG00000250608		ENSG00000157131	C8A	ENSG00000144366	GULP1	ENSG00000133878	DUSP26	ENSG00000287936
ENSG00000105825	TFPI2	ENSG00000143845	ETNK2	ENSG00000105655	ISYNA1	ENSG00000250917		ENSG00000157315	TMED6	ENSG00000144452	ABCA12	ENSG00000133958	UNC79	ENSG00000288187
ENSG00000105865	DUS4L	ENSG00000143858	SYT2	ENSG00000105676	ARMC6	ENSG00000251634		ENSG00000157388	CACNA1D	ENSG00000144645	OSBPL10	ENSG00000134013	LOXL2
ENSG00000105877	DNAH11	ENSG00000143878	RHOB	ENSG00000105792	CFAP69	ENSG00000254685	FPGT	ENSG00000157554	ERG	ENSG00000145050	MANF	ENSG00000134070	IRAK2
ENSG00000105889	STEAP1B	ENSG00000143921	ABCG8	ENSG00000105825	TFPI2	ENSG00000254979		ENSG00000157680	DGKI	ENSG00000145087	STXBP5L	ENSG00000134240	HMGCS2
ENSG00000105963	ADAP1	ENSG00000143952	VPS54	ENSG00000105877	DNAH11	ENSG00000255020		ENSG00000157766	ACAN	ENSG00000145088	EAF2	ENSG00000134258	VTCN1
ENSG00000105974	CAV1	ENSG00000144045	DQX1	ENSG00000105889	STEAP1B	ENSG00000255455		ENSG00000157978	LDLRAP1	ENSG00000145198	VWA5B2	ENSG00000134317	GRHL1
ENSG00000105982	RNF32	ENSG00000144061	NPHP1	ENSG00000105929	ATP6V0A4	ENSG00000255471		ENSG00000158516	CPA2	ENSG00000145287	PLAC8	ENSG00000134326	CMPK2
ENSG00000106105	GARS	ENSG00000144369	FAM171B	ENSG00000105963	ADAP1	ENSG00000256340	ABCC6P1	ENSG00000158715	SLC45A3	ENSG00000145362	ANK2	ENSG00000134531	EMP1
ENSG00000106125	MINDY4	ENSG00000144644	GADL1	ENSG00000105971	CAV2	ENSG00000257285		ENSG00000158874	APOA2	ENSG00000145386	CCNA2	ENSG00000134532	SOX5
ENSG00000106246	PTCD1	ENSG00000144668	ITGA9	ENSG00000105974	CAV1	ENSG00000258315	C17orf49	ENSG00000158955	WNT9B	ENSG00000145545	SRD5A1	ENSG00000134533	RERG
ENSG00000106305	AIMP2	ENSG00000144749	LRIG1	ENSG00000105982	RNF32	ENSG00000258441	LINC00641	ENSG00000159197	KCNE2	ENSG00000145604	SKP2	ENSG00000134569	LRP4
ENSG00000106351	AGFG2	ENSG00000144847	IGSF11	ENSG00000106034	CPED1	ENSG00000258498	DIO3OS	ENSG00000159200	RCAN1	ENSG00000145687	SSBP2	ENSG00000134571	MYBPC3
ENSG00000106366	SERPINE1	ENSG00000144857	BOC	ENSG00000106080	FKBP14	ENSG00000258634		ENSG00000159212	CLIC6	ENSG00000145736	GTF2H2	ENSG00000134594	RAB33A
ENSG00000106367	AP1S1	ENSG00000144908	ALDH1L1	ENSG00000106089	STX1A	ENSG00000258824		ENSG00000159251	ACTC1	ENSG00000145736	GTF2H2	ENSG00000134612	FOLH1B
ENSG00000106477	CEP41	ENSG00000145198	VWA5B2	ENSG00000106105	GARS	ENSG00000258867	LINC01146	ENSG00000159307	SCUBE1	ENSG00000145882	PCYOX1L	ENSG00000134640	MTNR1B
ENSG00000106479	ZNF862	ENSG00000145214	DGKQ	ENSG00000106125	MINDY4	ENSG00000258986	TMEM179	ENSG00000159403	C1R	ENSG00000146005	PSD2	ENSG00000134762	DSC3
ENSG00000106484	MEST	ENSG00000145217	SLC26A1	ENSG00000106246	PTCD1	ENSG00000259527	LINC00052	ENSG00000159423	ALDH4A1	ENSG00000146151	HMGCLL1	ENSG00000134769	DTNA
ENSG00000106526	ACTR3C	ENSG00000145248	SLC10A4	ENSG00000106266	SNX8	ENSG00000259969		ENSG00000159674	SPON2	ENSG00000146281	PM20D2	ENSG00000134775	FHOD3
ENSG00000106538	RARRES2	ENSG00000145321	GC	ENSG00000106304	SPAM1	ENSG00000260007		ENSG00000159714	ZDHHC1	ENSG00000146592	CREB5	ENSG00000134802	SLC43A3
ENSG00000106541	AGR2	ENSG00000145348	TBCK	ENSG00000106305	AIMP2	ENSG00000260105	AOC4P	ENSG00000160179	ABCG1	ENSG00000146733	PSPH	ENSG00000134817	APLNR
ENSG00000106591	MRPL32	ENSG00000145358	DDIT4L	ENSG00000106333	PCOLCE	ENSG00000261012		ENSG00000160188	RSPH1	ENSG00000147010	SH3KBP1	ENSG00000134917	ADAMTS8
ENSG00000106610	STAG3L4	ENSG00000145536	ADAMTS16	ENSG00000106351	AGFG2	ENSG00000261068		ENSG00000160190	SLC37A1	ENSG00000147082	CCNB3	ENSG00000134986	NREP
ENSG00000106624	AEBP1	ENSG00000145692	BHMT	ENSG00000106366	SERPINE1	ENSG00000261115	TMEM178B	ENSG00000160226	CFAP410	ENSG00000147100	SLC16A2	ENSG00000135100	HNF1A
ENSG00000106631	MYL7	ENSG00000145996	CDKAL1	ENSG00000106477	CEP41	ENSG00000261701	HPR	ENSG00000160678	S100A1	ENSG00000147224	PRPS1	ENSG00000135218	CD36
ENSG00000106686	SPATA6L	ENSG00000146021	KLHL3	ENSG00000106526	ACTR3C	ENSG00000262877		ENSG00000160685	ZBTB7B	ENSG00000147251	DOCK11	ENSG00000135220	UGT2A3
ENSG00000106819	ASPN	ENSG00000146070	PLA2G7	ENSG00000106538	RARRES2	ENSG00000262903		ENSG00000160868	CYP3A4	ENSG00000147394	ZNF185	ENSG00000135318	NT5E
ENSG00000106991	ENG	ENSG00000146233	CYP39A1	ENSG00000106541	AGR2	ENSG00000265972	TXNIP	ENSG00000160870	CYP3A7	ENSG00000147459	DOCK5	ENSG00000135333	EPHA7
ENSG00000107077	KDM4C	ENSG00000146278	PNRC1	ENSG00000106571	GLI3	ENSG00000266094	RASSF5	ENSG00000160932	LY6E	ENSG00000147601	TERF1	ENSG00000135363	LMO2
ENSG00000107165	TYRP1	ENSG00000146285	SCML4	ENSG00000106605	BLVRA	ENSG00000266473		ENSG00000160963	COL26A1	ENSG00000147614	ATP6V0D2	ENSG00000135409	AMHR2
ENSG00000107175	CREB3	ENSG00000146555	SDK1	ENSG00000106624	AEBP1	ENSG00000267391	MIR122HG	ENSG00000161640	SIGLEC11	ENSG00000147642	SYBU	ENSG00000135469	COQ10A
ENSG00000107223	EDF1	ENSG00000146966	DENND2A	ENSG00000106631	MYL7	ENSG00000267750	RUNDC3A-AS1	ENSG00000161642	ZNF385A	ENSG00000147852	VLDLR	ENSG00000135636	DYSF
ENSG00000107331	ABCA2	ENSG00000147223	RIPPLY1	ENSG00000106633	GCK	ENSG00000268089	GABRQ	ENSG00000161643	SIGLEC16	ENSG00000147853	AK3	ENSG00000135678	CPM
ENSG00000107338	SHB	ENSG00000147255	IGSF1	ENSG00000106683	LIMK1	ENSG00000268521	VN1R83P	ENSG00000161791	FMNL3	ENSG00000148019	CEP78	ENSG00000135824	RGS8
ENSG00000107404	DVL1	ENSG00000147465	STAR	ENSG00000106686	SPATA6L	ENSG00000269993		ENSG00000161905	ALOX15	ENSG00000148057	IDNK	ENSG00000135905	DOCK10
ENSG00000107438	PDLIM1	ENSG00000147570	DNAJC5B	ENSG00000106819	ASPN	ENSG00000270276	HIST2H4B	ENSG00000161944	ASGR2	ENSG00000148225	WDR31	ENSG00000135914	HTR2B
ENSG00000107485	GATA3	ENSG00000147576	ADHFE1	ENSG00000106853	PTGR1	ENSG00000272405		ENSG00000162066	AMDHD2	ENSG00000148483	TMEM236	ENSG00000135917	SLC19A3
ENSG00000107562	CXCL12	ENSG00000147647	DPYS	ENSG00000106991	ENG	ENSG00000272896		ENSG00000162076	FLYWCH2	ENSG00000148600	CDHR1	ENSG00000135926	TMBIM1
ENSG00000107719	PALD1	ENSG00000147912	FBXO10	ENSG00000106992	AK1	ENSG00000273066		ENSG00000162366	PDZK1IP1	ENSG00000148773	MKI67	ENSG00000135960	EDAR
ENSG00000107815	TWNK	ENSG00000148019	CEP78	ENSG00000107014	RLN2	ENSG00000273432		ENSG00000162390	ACOT11	ENSG00000148798	INA	ENSG00000136688	IL36G
ENSG00000107874	CUEDC2	ENSG00000148090	AUH	ENSG00000107014	RLN2	ENSG00000274290	HIST1H2BE	ENSG00000162438	CTRC	ENSG00000148814	LRRC27	ENSG00000136717	BIN1
ENSG00000107937	GTPBP4	ENSG00000148408	CACNA1B	ENSG00000107165	TYRP1	ENSG00000274422		ENSG00000162496	DHRS3	ENSG00000148925	BTBD10	ENSG00000136732	GYPC
ENSG00000107984	DKK1	ENSG00000148660	CAMK2G	ENSG00000107175	CREB3	ENSG00000274628		ENSG00000162618	ADGRL4	ENSG00000148935	GAS2	ENSG00000136859	ANGPTL2
ENSG00000108018	SORCS1	ENSG00000148942	SLC5A12	ENSG00000107201	DDX58	ENSG00000276203	ANKRD20A3	ENSG00000162624	LHX8	ENSG00000149050	ZNF214	ENSG00000136869	TLR4
ENSG00000108219	TSPAN14	ENSG00000149212	SESN3	ENSG00000107331	ABCA2	ENSG00000276644	DACH1	ENSG00000162654	GBP4	ENSG00000149212	SESN3	ENSG00000136929	HEMGN
ENSG00000108379	WNT3	ENSG00000149260	CAPN5	ENSG00000107338	SHB	ENSG00000277701		ENSG00000162769	FLVCR1	ENSG00000149218	ENDOD1	ENSG00000136960	ENPP2
ENSG00000108379	WNT3	ENSG00000149294	NCAM1	ENSG00000107404	DVL1	ENSG00000278139		ENSG00000162882	HAAO	ENSG00000149428	HYOU1	ENSG00000137033	IL33
ENSG00000108384	RAD51C	ENSG00000149295	DRD2	ENSG00000107438	PDLIM1	ENSG00000278217		ENSG00000162944	RFTN2	ENSG00000149554	CHEK1	ENSG00000137142	IGFBPL1
ENSG00000108439	PNPO	ENSG00000149452	SLC22A8	ENSG00000107485	GATA3	ENSG00000280120		ENSG00000162989	KCNJ3	ENSG00000149639	SOGA1	ENSG00000137204	SLC22A7
ENSG00000108448	TRIM16L	ENSG00000149599	DUSP15	ENSG00000107518	ATRNL1	ENSG00000280180		ENSG00000163050	COQ8A	ENSG00000150051	MKX	ENSG00000137265	IRF4
ENSG00000108469	RECQL5	ENSG00000150403	TMCO3	ENSG00000107562	CXCL12	ENSG00000280339		ENSG00000163121	NEURL3	ENSG00000150687	PRSS23	ENSG00000137273	FOXF2
ENSG00000108515	ENO3	ENSG00000150893	FREM2	ENSG00000107738	VSIR	ENSG00000280351		ENSG00000163435	ELF3	ENSG00000151012	SLC7A11	ENSG00000137274	BPHL
ENSG00000108518	PFN1	ENSG00000151136	BTBD11	ENSG00000107796	ACTA2	ENSG00000280571		ENSG00000163554	SPTA1	ENSG00000151014	NOCT	ENSG00000137392	CLPS
ENSG00000108523	RNF167	ENSG00000151224	MAT1A	ENSG00000107816	LZTS2	ENSG00000282907		ENSG00000163565	IFI16	ENSG00000151093	OXSM	ENSG00000137491	SLCO2B1
ENSG00000108576	SLC6A4	ENSG00000151229	SLC2A13	ENSG00000107937	GTPBP4	ENSG00000283342		ENSG00000163661	PTX3	ENSG00000151239	TWF1	ENSG00000137497	NUMA1
ENSG00000108684	ASIC2	ENSG00000151572	ANO4	ENSG00000107954	NEURL1	ENSG00000283544		ENSG00000163686	ABHD6	ENSG00000151332	MBIP	ENSG00000137507	LRRC32
ENSG00000108691	CCL2	ENSG00000151651	ADAM8	ENSG00000107984	DKK1	ENSG00000285427	SOD2-OT1	ENSG00000163687	DNASE1L3	ENSG00000151348	EXT2	ENSG00000137561	TTPA
ENSG00000108733	PEX12	ENSG00000151655	ITIH2	ENSG00000108018	SORCS1	ENSG00000285513		ENSG00000163735	CXCL5	ENSG00000151413	NUBPL	ENSG00000137573	SULF1
ENSG00000108773	KAT2A	ENSG00000151715	TMEM45B	ENSG00000108176	DNAJC12	ENSG00000285867		ENSG00000163898	LIPH	ENSG00000151422	FER	ENSG00000137726	FXYD6
ENSG00000108798	ABI3	ENSG00000151726	ACSL1	ENSG00000108242	CYP2C18	ENSG00000286098		ENSG00000164038	SLC9B2	ENSG00000151503	NCAPD3	ENSG00000137731	FXYD2
ENSG00000108826	MRPL27	ENSG00000152192	POU4F1	ENSG00000108244	KRT23	ENSG00000286261		ENSG00000164039	BDH2	ENSG00000151611	MMAA	ENSG00000137809	ITGA11
ENSG00000108960	MMD	ENSG00000152315	KCNK13	ENSG00000108379	WNT3	ENSG00000287117		ENSG00000164054	SHISA5	ENSG00000151725	CENPU	ENSG00000137868	STRA6
ENSG00000109063	MYH3	ENSG00000152409	JMY	ENSG00000108379	WNT3	ENSG00000287617		ENSG00000164089	ETNPPL	ENSG00000151835	SACS	ENSG00000137936	BCAR3
ENSG00000109065	NAT9	ENSG00000152582	SPEF2	ENSG00000108381	ASPA	ENSG00000287770		ENSG00000164099	PRSS12	ENSG00000151914	DST	ENSG00000137936	BCAR3
ENSG00000109084	TMEM97	ENSG00000152642	GPD1L	ENSG00000108511	HOXB6	ENSG00000288107		ENSG00000164161	HHIP	ENSG00000151917	BEND6	ENSG00000138061	CYP1B1
ENSG00000109089	CDR2L	ENSG00000152804	HHEX	ENSG00000108515	ENO3			ENSG00000164188	RANBP3L	ENSG00000152061	RABGAP1L	ENSG00000138080	EMILIN1
ENSG00000109113	RAB34	ENSG00000152926	ZNF117	ENSG00000108518	PFN1			ENSG00000164266	SPINK1	ENSG00000152078	TLCD4	ENSG00000138109	CYP2C9
ENSG00000109133	TMEM33	ENSG00000152926	ZNF117	ENSG00000108684	ASIC2			ENSG00000164393	ADGRF2	ENSG00000152229	PSTPIP2	ENSG00000138172	CALHM2
ENSG00000109158	GABRA4	ENSG00000153012	LGI2	ENSG00000108691	CCL2			ENSG00000164451	CALHM4	ENSG00000152348	ATG10	ENSG00000138185	ENTPD1
ENSG00000109193	SULT1E1	ENSG00000153094	BCL2L11	ENSG00000108773	KAT2A			ENSG00000164620	RELL2	ENSG00000152409	JMY	ENSG00000138316	ADAMTS14
ENSG00000109205	ODAM	ENSG00000153132	CLGN	ENSG00000108798	ABI3			ENSG00000164647	STEAP1	ENSG00000152465	NMT2	ENSG00000138347	MYPN
ENSG00000109265	KIAA1211	ENSG00000153208	MERTK	ENSG00000108821	COL1A1			ENSG00000164683	HEY1	ENSG00000152503	TRIM36	ENSG00000138356	AOX1
ENSG00000109321	AREG	ENSG00000153246	PLA2R1	ENSG00000108825	PTGES3L-AARSD1			ENSG00000164713	BRI3	ENSG00000152582	SPEF2	ENSG00000138411	HECW2
ENSG00000109511	ANXA10	ENSG00000153253	SCN3A	ENSG00000108826	MRPL27			ENSG00000164850	GPER1	ENSG00000152749	GPR180	ENSG00000138435	CHRNA1
ENSG00000109519	GRPEL1	ENSG00000154146	NRGN	ENSG00000108960	MMD			ENSG00000164867	NOS3	ENSG00000152779	SLC16A12	ENSG00000138449	SLC40A1
ENSG00000109576	AADAT	ENSG00000154265	ABCA5	ENSG00000109063	MYH3			ENSG00000164929	BAALC	ENSG00000153113	CAST	ENSG00000138472	GUCA1C
ENSG00000109736	MFSD10	ENSG00000154429	CCSAP	ENSG00000109065	NAT9			ENSG00000164932	CTHRC1	ENSG00000153214	TMEM87B	ENSG00000138615	CILP
ENSG00000109790	KLHL5	ENSG00000154654	NCAM2	ENSG00000109084	TMEM97			ENSG00000165125	TRPV6	ENSG00000153292	ADGRF1	ENSG00000138640	FAM13A
ENSG00000109832	DDX25	ENSG00000154928	EPHB1	ENSG00000109089	CDR2L			ENSG00000165175	MID1IP1	ENSG00000153395	LPCAT1	ENSG00000138722	MMRN1
ENSG00000110002	VWA5A	ENSG00000154975	CA10	ENSG00000109113	RAB34			ENSG00000165238	WNK2	ENSG00000153707	PTPRD	ENSG00000139044	B4GALNT3
ENSG00000110031	LPXN	ENSG00000155016	CYP2U1	ENSG00000109193	SULT1E1			ENSG00000165269	AQP7	ENSG00000153904	DDAH1	ENSG00000139144	PIK3C2G
ENSG00000110079	MS4A4A	ENSG00000155265	GOLGA7B	ENSG00000109205	ODAM			ENSG00000165269	AQP7	ENSG00000154065	ANKRD29	ENSG00000139219	COL2A1
ENSG00000110092	CCND1	ENSG00000155269	GPR78	ENSG00000109321	AREG			ENSG00000165376	CLDN2	ENSG00000154277	UCHL1	ENSG00000139220	PPFIA2
ENSG00000110104	CCDC86	ENSG00000155622	XAGE2	ENSG00000109436	TBC1D9			ENSG00000165471	MBL2	ENSG00000154310	TNIK	ENSG00000139269	INHBE
ENSG00000110172	CHORDC1	ENSG00000156395	SORCS3	ENSG00000109452	INPP4B			ENSG00000165474	GJB2	ENSG00000154429	CCSAP	ENSG00000139278	GLIPR1
ENSG00000110203	FOLR3	ENSG00000156453	PCDH1	ENSG00000109511	ANXA10			ENSG00000165795	NDRG2	ENSG00000154511	DIPK1A	ENSG00000139292	LGR5
ENSG00000110583	NAA40	ENSG00000156466	GDF6	ENSG00000109736	MFSD10			ENSG00000165966	PDZRN4	ENSG00000154548	SRSF12	ENSG00000139329	LUM
ENSG00000110619	CARS	ENSG00000156687	UNC5D	ENSG00000109832	DDX25			ENSG00000166016	ABTB2	ENSG00000154640	BTG3	ENSG00000139508	SLC46A3
ENSG00000110660	SLC35F2	ENSG00000156787	TBC1D31	ENSG00000109846	CRYAB			ENSG00000166033	HTRA1	ENSG00000154767	XPC	ENSG00000139537	CCDC65
ENSG00000110693	SOX6	ENSG00000156973	PDE6D	ENSG00000109943	CRTAM			ENSG00000166250	CLMP	ENSG00000154839	SKA1	ENSG00000139567	ACVRL1
ENSG00000110711	AIP	ENSG00000157152	SYN2	ENSG00000109944	JHY			ENSG00000166426	CRABP1	ENSG00000155016	CYP2U1	ENSG00000139679	LPAR6
ENSG00000110723	EXPH5	ENSG00000157303	SUSD3	ENSG00000110031	LPXN			ENSG00000166444	ST5	ENSG00000155100	OTUD6B	ENSG00000139835	GRTP1
ENSG00000110844	PRPF40B	ENSG00000157315	TMED6	ENSG00000110079	MS4A4A			ENSG00000166797	CIAO2A	ENSG00000155304	HSPA13	ENSG00000139988	RDH12
ENSG00000110900	TSPAN11	ENSG00000157379	DHRS1	ENSG00000110092	CCND1			ENSG00000166961	MS4A15	ENSG00000155393	HEATR3	ENSG00000140093	SERPINA10
ENSG00000110975	SYT10	ENSG00000157404	KIT	ENSG00000110104	CCDC86			ENSG00000167034	NKX3-1	ENSG00000155438	NIFK	ENSG00000140254	DUOXA1
ENSG00000111046	MYF6	ENSG00000157542	KCNJ6	ENSG00000110172	CHORDC1			ENSG00000167100	SAMD14	ENSG00000155660	PDIA4	ENSG00000140284	SLC27A2
ENSG00000111052	LIN7A	ENSG00000157617	C2CD2	ENSG00000110203	FOLR3			ENSG00000167207	NOD2	ENSG00000155755	TMEM237	ENSG00000140379	BCL2A1
ENSG00000111145	ELK3	ENSG00000157766	ACAN	ENSG00000110395	CBL			ENSG00000167311	ART5	ENSG00000155961	RAB39B	ENSG00000140538	NTRK3
ENSG00000111181	SLC6A12	ENSG00000157833	GAREM2	ENSG00000110427	KIAA1549L			ENSG00000167612	ANKRD33	ENSG00000156052	GNAQ	ENSG00000140853	NLRC5
ENSG00000111186	WNT5B	ENSG00000157978	LDLRAP1	ENSG00000110446	SLC15A3			ENSG00000167613	LAIR1	ENSG00000156110	ADK	ENSG00000140937	CDH11
ENSG00000111203	ITFG2	ENSG00000158014	SLC30A2	ENSG00000110583	NAA40			ENSG00000167614	TTYH1	ENSG00000156398	SFXN2	ENSG00000141052	MYOCD
ENSG00000111245	MYL2	ENSG00000158164	TMSB15A	ENSG00000110660	SLC35F2			ENSG00000167641	PPP1R14A	ENSG00000156463	SH3RF2	ENSG00000141338	ABCA8
ENSG00000111252	SH2B3	ENSG00000158201	ABHD3	ENSG00000110693	SOX6			ENSG00000167685	ZNF444	ENSG00000156697	UTP14A	ENSG00000141485	SLC13A5
ENSG00000111254	AKAP3	ENSG00000158220	ESYT3	ENSG00000110799	VWF			ENSG00000167716	WDR81	ENSG00000156973	PDE6D	ENSG00000141504	SAT2
ENSG00000111300	NAA25	ENSG00000158258	CLSTN2	ENSG00000110811	P3H3			ENSG00000167755	KLK6	ENSG00000157193	LRP8	ENSG00000141574	SECTM1
ENSG00000111305	GSG1	ENSG00000158292	GPR153	ENSG00000110880	CORO1C			ENSG00000167759	KLK13	ENSG00000157456	CCNB2	ENSG00000141753	IGFBP4
ENSG00000111321	LTBR	ENSG00000158458	NRG2	ENSG00000110906	KCTD10			ENSG00000167772	ANGPTL4	ENSG00000157578	LCA5L	ENSG00000142046	TMEM91
ENSG00000111371	SLC38A1	ENSG00000158555	GDPD5	ENSG00000110934	BIN2			ENSG00000167925	GHDC	ENSG00000158186	MRAS	ENSG00000142089	IFITM3
ENSG00000111432	FZD10	ENSG00000158966	CACHD1	ENSG00000110975	SYT10			ENSG00000168056	LTBP3	ENSG00000158234	FAIM	ENSG00000142173	COL6A2
ENSG00000111615	KRR1	ENSG00000159173	TNNI1	ENSG00000111052	LIN7A			ENSG00000168234	TTC39C	ENSG00000158402	CDC25C	ENSG00000142549	IGLON5
ENSG00000111641	NOP2	ENSG00000159248	GJD2	ENSG00000111145	ELK3			ENSG00000168237	GLYCTK	ENSG00000159259	CHAF1B	ENSG00000142973	CYP4B1
ENSG00000111644	ACRBP	ENSG00000159261	CLDN14	ENSG00000111181	SLC6A12			ENSG00000168453	HR	ENSG00000159388	BTG2	ENSG00000143001	TMEM61
ENSG00000111676	ATN1	ENSG00000159640	ACE	ENSG00000111186	WNT5B			ENSG00000168477	TNXB	ENSG00000160200	CBS	ENSG00000143125	PROK1
ENSG00000111732	AICDA	ENSG00000160097	FNDC5	ENSG00000111249	CUX2			ENSG00000168528	SERINC2	ENSG00000160293	VAV2	ENSG00000143195	ILDR2
ENSG00000111845	PAK1IP1	ENSG00000160161	CILP2	ENSG00000111252	SH2B3			ENSG00000168542	COL3A1	ENSG00000160299	PCNT	ENSG00000143226	FCGR2A
ENSG00000111859	NEDD9	ENSG00000160179	ABCG1	ENSG00000111300	NAA25			ENSG00000168785	TSPAN5	ENSG00000160781	PAQR6	ENSG00000143226	FCGR2A
ENSG00000111875	ASF1A	ENSG00000160282	FTCD	ENSG00000111305	GSG1			ENSG00000168830	HTR1E	ENSG00000162073	PAQR4	ENSG00000143248	RGS5
ENSG00000111907	TPD52L1	ENSG00000161048	NAPEPLD	ENSG00000111321	LTBR			ENSG00000168903	BTNL3	ENSG00000162408	NOL9	ENSG00000143278	F13B
ENSG00000111911	HINT3	ENSG00000161132		ENSG00000111328	CDK2AP1			ENSG00000169031	COL4A3	ENSG00000162444	RBP7	ENSG00000143320	CRABP2
ENSG00000111981	ULBP1	ENSG00000161682	FAM171A2	ENSG00000111331	OAS3			ENSG00000169239	CA5B	ENSG00000162572	SCNN1D	ENSG00000143341	HMCN1
ENSG00000112159	MDN1	ENSG00000161905	ALOX15	ENSG00000111335	OAS2			ENSG00000169903	TM4SF4	ENSG00000162631	NTNG1	ENSG00000143387	CTSK
ENSG00000112183	RBM24	ENSG00000161921	CXCL16	ENSG00000111339	ART4			ENSG00000169919	GUSB	ENSG00000162722	TRIM58	ENSG00000143443	C1orf56
ENSG00000112249	ASCC3	ENSG00000162065	TBC1D24	ENSG00000111348	ARHGDIB			ENSG00000170290	SLN	ENSG00000162755	KLHDC9	ENSG00000143554	SLC27A3
ENSG00000112297	CRYBG1	ENSG00000162391	FAM151A	ENSG00000111371	SLC38A1			ENSG00000170345	FOS	ENSG00000162772	ATF3	ENSG00000143595	AQP10
ENSG00000112299	VNN1	ENSG00000162399	BSND	ENSG00000111404	RERGL			ENSG00000170373	CST1	ENSG00000162814	SPATA17	ENSG00000143603	KCNN3
ENSG00000112303	VNN2	ENSG00000162415	ZSWIM5	ENSG00000111641	NOP2			ENSG00000170485	NPAS2	ENSG00000163001	CFAP36	ENSG00000143627	PKLR
ENSG00000112414	ADGRG6	ENSG00000162438	CTRC	ENSG00000111664	GNB3			ENSG00000170525	PFKFB3	ENSG00000163006	CCDC138	ENSG00000143630	HCN3
ENSG00000112425	EPM2A	ENSG00000162444	RBP7	ENSG00000111732	AICDA			ENSG00000170890	PLA2G1B	ENSG00000163071	SPATA18	ENSG00000143772	ITPKB
ENSG00000112494	UNC93A	ENSG00000162572	SCNN1D	ENSG00000111799	COL12A1			ENSG00000171227	TMEM37	ENSG00000163214	DHX57	ENSG00000143839	REN
ENSG00000112511	PHF1	ENSG00000162613	FUBP1	ENSG00000111859	NEDD9			ENSG00000171303	KCNK3	ENSG00000163249	CCNYL1	ENSG00000143847	PPFIA4
ENSG00000112541	PDE10A	ENSG00000162692	VCAM1	ENSG00000111863	ADTRP			ENSG00000171388	APLN	ENSG00000163393	SLC22A15	ENSG00000143867	OSR1
ENSG00000112541	PDE10A	ENSG00000162881	OXER1	ENSG00000111907	TPD52L1			ENSG00000171488	LRRC8C	ENSG00000163430	FSTL1	ENSG00000143869	GDF7
ENSG00000112561	TFEB	ENSG00000162913	OBSCN-AS1	ENSG00000111913	RIPOR2			ENSG00000171596	NMUR1	ENSG00000163530	DPPA2	ENSG00000144218	AFF3
ENSG00000112578	BYSL	ENSG00000162924	REL	ENSG00000111961	SASH1			ENSG00000171729	TMEM51	ENSG00000163536	SERPINI1	ENSG00000144476	ACKR3
ENSG00000112659	CUL9	ENSG00000162949	CAPN13	ENSG00000111981	ULBP1			ENSG00000171812	COL8A2	ENSG00000163617	CCDC191	ENSG00000144644	GADL1
ENSG00000112715	VEGFA	ENSG00000162951	LRRTM1	ENSG00000112053	SLC26A8			ENSG00000171864	PRND	ENSG00000163697	APBB2	ENSG00000144648	ACKR2
ENSG00000112782	CLIC5	ENSG00000162980	ARL5A	ENSG00000112159	MDN1			ENSG00000171885	AQP4	ENSG00000163817	SLC6A20	ENSG00000144668	ITGA9
ENSG00000112837	TBX18	ENSG00000163053	SLC16A14	ENSG00000112183	RBM24			ENSG00000171914	TLN2	ENSG00000163818	LZTFL1	ENSG00000144802	NFKBIZ
ENSG00000112964	GHR	ENSG00000163075	CFAP221	ENSG00000112299	VNN1			ENSG00000171951	SCG2	ENSG00000163938	GNL3	ENSG00000144810	COL8A1
ENSG00000113013	HSPA9	ENSG00000163295	ALPI	ENSG00000112303	VNN2			ENSG00000171992	SYNPO	ENSG00000163993	S100P	ENSG00000144820	ADGRG7
ENSG00000113240	CLK4	ENSG00000163377	TAFA4	ENSG00000112319	EYA4			ENSG00000172243	CLEC7A	ENSG00000164045	CDC25A	ENSG00000144837	PLA1A
ENSG00000113263	ITK	ENSG00000163449	TMEM169	ENSG00000112414	ADGRG6			ENSG00000172572	PDE3A	ENSG00000164070	HSPA4L	ENSG00000144847	IGSF11
ENSG00000113407	TARS	ENSG00000163501	IHH	ENSG00000112425	EPM2A			ENSG00000173334	TRIB1	ENSG00000164074	ABHD18	ENSG00000144893	MED12L
ENSG00000113448	PDE4D	ENSG00000163531	NFASC	ENSG00000112486	CCR6			ENSG00000173432	SAA1	ENSG00000164104	HMGB2	ENSG00000145020	AMT
ENSG00000113578	FGF1	ENSG00000163577	EIF5A2	ENSG00000112494	UNC93A			ENSG00000173890	GPR160	ENSG00000164169	PRMT9	ENSG00000145192	AHSG
ENSG00000113638	TTC33	ENSG00000163586	FABP1	ENSG00000112499	SLC22A2			ENSG00000173918	C1QTNF1	ENSG00000164181	ELOVL7	ENSG00000145321	GC
ENSG00000113722	CDX1	ENSG00000163618	CADPS	ENSG00000112511	PHF1			ENSG00000174059	CD34	ENSG00000164221	CCDC112	ENSG00000145626	UGT3A1
ENSG00000113739	STC2	ENSG00000163646	CLRN1	ENSG00000112561	TFEB			ENSG00000174358	SLC6A19	ENSG00000164241	C5orf63	ENSG00000145681	HAPLN1
ENSG00000114204	SERPINI2	ENSG00000163673	DCLK3	ENSG00000112578	BYSL			ENSG00000174827	PDZK1	ENSG00000164291	ARSK	ENSG00000145703	IQGAP2
ENSG00000114248	LRRC31	ENSG00000163728	TTC14	ENSG00000112715	VEGFA			ENSG00000174992	ZG16	ENSG00000164294	GPX8	ENSG00000145708	CRHBP
ENSG00000114554	PLXNA1	ENSG00000163817	SLC6A20	ENSG00000112773	TENT5A			ENSG00000175189	INHBC	ENSG00000164442	CITED2	ENSG00000145721	LIX1
ENSG00000114638	UPK1B	ENSG00000163888	CAMK2N2	ENSG00000112782	CLIC5			ENSG00000175206	NPPA	ENSG00000164509	IL31RA	ENSG00000145850	TIMD4
ENSG00000114656	KIAA1257	ENSG00000163959	SLC51A	ENSG00000112837	TBX18			ENSG00000175274	TP53I11	ENSG00000164542	KIAA0895	ENSG00000145911	N4BP3
ENSG00000114670	NEK11	ENSG00000163995	ABLIM2	ENSG00000113070	HBEGF			ENSG00000175445	LPL	ENSG00000164649	CDCA7L	ENSG00000145975	FAM217A
ENSG00000114738	MAPKAPK3	ENSG00000164007	CLDN19	ENSG00000113263	ITK			ENSG00000175538	KCNE3	ENSG00000164659	KIAA1324L	ENSG00000146013	GFRA3
ENSG00000114767	RRP9	ENSG00000164061	BSN	ENSG00000113273	ARSB			ENSG00000175591	P2RY2	ENSG00000164694	FNDC1	ENSG00000146021	KLHL3
ENSG00000114771	AADAC	ENSG00000164070	HSPA4L	ENSG00000113319	RASGRF2			ENSG00000175745	NR2F1	ENSG00000164904	ALDH7A1	ENSG00000146147	MLIP
ENSG00000114779	ABHD14B	ENSG00000164073	MFSD8	ENSG00000113448	PDE4D			ENSG00000175785	PRIMA1	ENSG00000164985	PSIP1	ENSG00000146166	LGSN
ENSG00000114853	ZBTB47	ENSG00000164099	PRSS12	ENSG00000113578	FGF1			ENSG00000175806	MSRA	ENSG00000164989	CCDC171	ENSG00000146197	SCUBE3
ENSG00000114854	TNNC1	ENSG00000164122	ASB5	ENSG00000113721	PDGFRB			ENSG00000176046	NUPR1	ENSG00000165304	MELK	ENSG00000146216	TTBK1
ENSG00000114942	EEF1B2	ENSG00000164403	SHROOM1	ENSG00000113722	CDX1			ENSG00000176153	GPX2	ENSG00000165392	WRN	ENSG00000146233	CYP39A1
ENSG00000115008	IL1A	ENSG00000164406	LEAP2	ENSG00000113739	STC2			ENSG00000176273	SLC35G1	ENSG00000165480	SKA3	ENSG00000146250	PRSS35
ENSG00000115009	CCL20	ENSG00000164434	FABP7	ENSG00000114315	HES1			ENSG00000176387	HSD11B2	ENSG00000165533	TTC8	ENSG00000146374	RSPO3
ENSG00000115073	ACTR1B	ENSG00000164484	TMEM200A	ENSG00000114378	HYAL1			ENSG00000176463	SLCO3A1	ENSG00000165650	PDZD8	ENSG00000146674	IGFBP3
ENSG00000115107	STEAP3	ENSG00000164488	DACT2	ENSG00000114554	PLXNA1			ENSG00000176834	VSIG10	ENSG00000165685	TMEM52B	ENSG00000146700	SSC4D
ENSG00000115129	TP53I3	ENSG00000164603	BMT2	ENSG00000114638	UPK1B			ENSG00000176845	METRNL	ENSG00000165868	HSPA12A	ENSG00000146809	ASB15
ENSG00000115165	CYTIP	ENSG00000164616	FBXL21P	ENSG00000114670	NEK11			ENSG00000176971	FIBIN	ENSG00000165891	E2F7	ENSG00000146830	GIGYF1
ENSG00000115221	ITGB6	ENSG00000164694	FNDC1	ENSG00000114738	MAPKAPK3			ENSG00000176978	DPP7	ENSG00000166073	GPR176	ENSG00000147113	DIPK2B
ENSG00000115234	SNX17	ENSG00000164708	PGAM2	ENSG00000114767	RRP9			ENSG00000177464	GPR4	ENSG00000166130	IKBIP	ENSG00000147223	RIPPLY1
ENSG00000115241	PPM1G	ENSG00000164749	HNF4G	ENSG00000114771	AADAC			ENSG00000177508	IRX3	ENSG00000166167	BTRC	ENSG00000147454	SLC25A37
ENSG00000115252	PDE1A	ENSG00000164756	SLC30A8	ENSG00000114853	ZBTB47			ENSG00000178078	STAP2	ENSG00000166173	LARP6	ENSG00000147655	RSPO2
ENSG00000115266	APC2	ENSG00000164825	DEFB1	ENSG00000114854	TNNC1			ENSG00000178573	MAF	ENSG00000166181	API5	ENSG00000147883	CDKN2B
ENSG00000115274	INO80B	ENSG00000164849	GPR146	ENSG00000114993	RTKN			ENSG00000178719	GRINA	ENSG00000166199	ALKBH3	ENSG00000147889	CDKN2A
ENSG00000115295	CLIP4	ENSG00000164930	FZD6	ENSG00000115008	IL1A			ENSG00000178803	ADORA2A-AS1	ENSG00000166415	WDR72	ENSG00000148053	NTRK2
ENSG00000115306	SPTBN1	ENSG00000164941	INTS8	ENSG00000115009	CCL20			ENSG00000178814	OPLAH	ENSG00000166562	SEC11C	ENSG00000148204	CRB2
ENSG00000115318	LOXL3	ENSG00000165113	GKAP1	ENSG00000115085	ZAP70			ENSG00000178882	RFLNA	ENSG00000166598	HSP90B1	ENSG00000148288	GBGT1
ENSG00000115361	ACADL	ENSG00000165168	CYBB	ENSG00000115107	STEAP3			ENSG00000178882	RFLNA	ENSG00000166734	CASC4	ENSG00000148400	NOTCH1
ENSG00000115363	EVA1A	ENSG00000165215	CLDN3	ENSG00000115129	TP53I3			ENSG00000178977	LINC00324	ENSG00000166750	SLFN5	ENSG00000148516	ZEB1
ENSG00000115364	MRPL19	ENSG00000165370	GPR101	ENSG00000115165	CYTIP			ENSG00000179532	DNHD1	ENSG00000166794	PPIB	ENSG00000148672	GLUD1
ENSG00000115380	EFEMP1	ENSG00000165392	WRN	ENSG00000115221	ITGB6			ENSG00000179715	PCED1B	ENSG00000166803	PCLAF	ENSG00000148702	HABP2
ENSG00000115414	FN1	ENSG00000165424	ZCCHC24	ENSG00000115234	SNX17			ENSG00000179855	GIPC3	ENSG00000166813	KIF7	ENSG00000148832	PAOX
ENSG00000115461	IGFBP5	ENSG00000165449	SLC16A9	ENSG00000115252	PDE1A			ENSG00000180089	TMEM86B	ENSG00000166845	C18orf54	ENSG00000148848	ADAM12
ENSG00000115539	PDCL3	ENSG00000165475	CRYL1	ENSG00000115263	GCG			ENSG00000180113	TDRD6	ENSG00000166922	SCG5	ENSG00000148942	SLC5A12
ENSG00000115568	ZNF142	ENSG00000165521	EML5	ENSG00000115266	APC2			ENSG00000180535	BHLHA15	ENSG00000166938	DIS3L	ENSG00000148965	SAA4
ENSG00000115641	FHL2	ENSG00000165548	TMEM63C	ENSG00000115274	INO80B			ENSG00000180616	SSTR2	ENSG00000166963	MAP1A	ENSG00000149090	PAMR1
ENSG00000115661	STK16	ENSG00000165556	CDX2	ENSG00000115295	CLIP4			ENSG00000180694	TMEM64	ENSG00000166965	RCCD1	ENSG00000149124	GLYAT
ENSG00000115694	STK25	ENSG00000165591	FAAH2	ENSG00000115318	LOXL3			ENSG00000181143	MUC16	ENSG00000167004	PDIA3	ENSG00000149451	ADAM33
ENSG00000115827	DCAF17	ENSG00000165633	VSTM4	ENSG00000115363	EVA1A			ENSG00000181195	PENK	ENSG00000167113	COQ4	ENSG00000149564	ESAM
ENSG00000115850	LCT	ENSG00000165730	STOX1	ENSG00000115414	FN1			ENSG00000181234	TMEM132C	ENSG00000167165	UGT1A6	ENSG00000149742	SLC22A9
ENSG00000115902	SLC1A4	ENSG00000165731	RET	ENSG00000115461	IGFBP5			ENSG00000181350	LRRC75A	ENSG00000167553	TUBA1C	ENSG00000151062	CACNA2D4
ENSG00000115963	RND3	ENSG00000165801	ARHGEF40	ENSG00000115525	ST3GAL5			ENSG00000181656	GPR88	ENSG00000167601	AXL	ENSG00000151067	CACNA1C
ENSG00000116016	EPAS1	ENSG00000166002	SMCO4	ENSG00000115539	PDCL3			ENSG00000182022	CHST15	ENSG00000167644	C19orf33	ENSG00000151224	MAT1A
ENSG00000116044	NFE2L2	ENSG00000166086	JAM3	ENSG00000115568	ZNF142			ENSG00000182168	UNC5C	ENSG00000167670	CHAF1A	ENSG00000151468	CCDC3
ENSG00000116106	EPHA4	ENSG00000166126	AMN	ENSG00000115593	SMYD1			ENSG00000182183	SHISAL2A	ENSG00000167720	SRR	ENSG00000151617	EDNRA
ENSG00000116183	PAPPA2	ENSG00000166147	FBN1	ENSG00000115602	IL1RL1			ENSG00000182253	SYNM	ENSG00000167723	TRPV3	ENSG00000151632	AKR1C2
ENSG00000116212	LRRC42	ENSG00000166257	SCN3B	ENSG00000115641	FHL2			ENSG00000182256	GABRG3	ENSG00000167880	EVPL	ENSG00000151655	ITIH2
ENSG00000116251	RPL22	ENSG00000166343	MSS51	ENSG00000115648	MLPH			ENSG00000182378	PLCXD1	ENSG00000167971	CASKIN1	ENSG00000151790	TDO2
ENSG00000116285	ERRFI1	ENSG00000166391	MOGAT2	ENSG00000115828	QPCT			ENSG00000182472	CAPN12	ENSG00000167972	ABCA3	ENSG00000152049	KCNE4
ENSG00000116299	KIAA1324	ENSG00000166415	WDR72	ENSG00000115850	LCT			ENSG00000182492	BGN	ENSG00000168078	PBK	ENSG00000152402	GUCY1A2
ENSG00000116337	AMPD2	ENSG00000166448	TMEM130	ENSG00000115919	KYNU			ENSG00000182575	NXPH3	ENSG00000168209	DDIT4	ENSG00000152580	IGSF10
ENSG00000116396	KCNC4	ENSG00000166482	MFAP4	ENSG00000116194	ANGPTL1			ENSG00000182704	TSKU	ENSG00000168243	GNG4	ENSG00000152583	SPARCL1
ENSG00000116455	WDR77	ENSG00000166501	PRKCB	ENSG00000116212	LRRC42			ENSG00000182752	PAPPA	ENSG00000168246	UBTD2	ENSG00000152620	NADK2
ENSG00000116584	ARHGEF2	ENSG00000166669	ATF7IP2	ENSG00000116329	OPRD1			ENSG00000182795	C1orf116	ENSG00000168280	KIF5C	ENSG00000152689	RASGRP3
ENSG00000116649	SRM	ENSG00000166670	MMP10	ENSG00000116337	AMPD2			ENSG00000182870	GALNT9	ENSG00000168522	FNTA	ENSG00000152785	BMP3
ENSG00000116678	LEPR	ENSG00000166676	TVP23A	ENSG00000116396	KCNC4			ENSG00000182919	C11orf54	ENSG00000168566	SNRNP48	ENSG00000152804	HHEX
ENSG00000116679	IVNS1ABP	ENSG00000166736	HTR3A	ENSG00000116455	WDR77			ENSG00000183018	SPNS2	ENSG00000168615	ADAM9	ENSG00000152926	ZNF117
ENSG00000116691	MIIP	ENSG00000166813	KIF7	ENSG00000116584	ARHGEF2			ENSG00000183160	TMEM119	ENSG00000168631	MUCL3	ENSG00000152926	ZNF117
ENSG00000116711	PLA2G4A	ENSG00000166825	ANPEP	ENSG00000116649	SRM			ENSG00000183281	PLGLB1	ENSG00000168661	ZNF30	ENSG00000153086	ACMSD
ENSG00000116729	WLS	ENSG00000166840	GLYATL1	ENSG00000116701	NCF2			ENSG00000183454	GRIN2A	ENSG00000168679	SLC16A4	ENSG00000153246	PLA2R1
ENSG00000116761	CTH	ENSG00000166920	C15orf48	ENSG00000116711	PLA2G4A			ENSG00000183597	TANGO2	ENSG00000169258	GPRIN1	ENSG00000153291	SLC25A27
ENSG00000116785	CFHR3	ENSG00000166974	MAPRE2	ENSG00000116729	WLS			ENSG00000183914	DNAH2	ENSG00000169288	MRPL1	ENSG00000153721	CNKSR3
ENSG00000116809	ZBTB17	ENSG00000167065	DUSP18	ENSG00000116783	TNNI3K			ENSG00000183963	SMTN	ENSG00000169299	PGM2	ENSG00000154025	SLC5A10
ENSG00000117115	PADI2	ENSG00000167074	TEF	ENSG00000116819	TFAP2E			ENSG00000184012	TMPRSS2	ENSG00000169302	STK32A	ENSG00000154096	THY1
ENSG00000117122	MFAP2	ENSG00000167311	ART5	ENSG00000116882	HAO2			ENSG00000184113	CLDN5	ENSG00000169432	SCN9A	ENSG00000154133	ROBO4
ENSG00000117174	ZNHIT6	ENSG00000167332	OR51E2	ENSG00000117009	KMO			ENSG00000184371	CSF1	ENSG00000169499	PLEKHA2	ENSG00000154175	ABI3BP
ENSG00000117226	GBP3	ENSG00000167363	FN3K	ENSG00000117016	RIMS3			ENSG00000184434	LRRC19	ENSG00000169684	CHRNA5	ENSG00000154330	PGM5
ENSG00000117242	PINK1-AS	ENSG00000167371	PRRT2	ENSG00000117115	PADI2			ENSG00000184481	FOXO4	ENSG00000169826	CSGALNACT2	ENSG00000154553	PDLIM3
ENSG00000117245	KIF17	ENSG00000167434	CA4	ENSG00000117122	MFAP2			ENSG00000184557	SOCS3	ENSG00000169908	TM4SF1	ENSG00000154721	JAM2
ENSG00000117280	RAB29	ENSG00000167554	ZNF610	ENSG00000117152	RGS4			ENSG00000184672	RALYL	ENSG00000170006	TMEM154	ENSG00000154856	APCDD1
ENSG00000117281	CD160	ENSG00000167588	GPD1	ENSG00000117226	GBP3			ENSG00000184828	ZBTB7C	ENSG00000170264	FAM161A	ENSG00000154864	PIEZO2
ENSG00000117360	PRPF3	ENSG00000167703	SLC43A2	ENSG00000117228	GBP1			ENSG00000185022	MAFF	ENSG00000170310	STX8	ENSG00000155511	GRIA1
ENSG00000117411	B4GALT2	ENSG00000167711	SERPINF2	ENSG00000117280	RAB29			ENSG00000185052	SLC24A3	ENSG00000170558	CDH2	ENSG00000155792	DEPTOR
ENSG00000117472	TSPAN1	ENSG00000167771	RCOR2	ENSG00000117281	CD160			ENSG00000185101	ANO9	ENSG00000170571	EMB	ENSG00000155849	ELMO1
ENSG00000117525	F3	ENSG00000167780	SOAT2	ENSG00000117308	GALE			ENSG00000185149	NPY2R	ENSG00000170734	POLH	ENSG00000155906	RMND1
ENSG00000117543	DPH5	ENSG00000167861	HID1	ENSG00000117360	PRPF3			ENSG00000185187	SIGIRR	ENSG00000170837	GPR27	ENSG00000155926	SLA
ENSG00000117597	UTP25	ENSG00000167874	TMEM88	ENSG00000117394	SLC2A1			ENSG00000185201	IFITM2	ENSG00000170854	RIOX2	ENSG00000156076	WIF1
ENSG00000117877	CD3EAP	ENSG00000167910	CYP7A1	ENSG00000117411	B4GALT2			ENSG00000185269	NOTUM	ENSG00000171130	ATP6V0E2	ENSG00000156096	UGT2B4
ENSG00000118194	TNNT2	ENSG00000167968	DNASE1L2	ENSG00000117472	TSPAN1			ENSG00000185275	CD24P4	ENSG00000171241	SHCBP1	ENSG00000156234	CXCL13
ENSG00000118257	NRP2	ENSG00000168032	ENTPD3	ENSG00000117525	F3			ENSG00000185291	IL3RA	ENSG00000171320	ESCO2	ENSG00000156298	TSPAN7
ENSG00000118298	CA14	ENSG00000168140	VASN	ENSG00000117597	UTP25			ENSG00000185305	ARL15	ENSG00000171435	KSR2	ENSG00000156299	TIAM1
ENSG00000118473	SGIP1	ENSG00000168306	ACOX2	ENSG00000117877	CD3EAP			ENSG00000185339	TCN2	ENSG00000171517	LPAR3	ENSG00000156413	FUT6
ENSG00000118515	SGK1	ENSG00000168675	LDLRAD4	ENSG00000118094	TREH			ENSG00000185664	PMEL	ENSG00000171533	MAP6	ENSG00000156966	B3GNT7
ENSG00000118523	CCN2	ENSG00000168743	NPNT	ENSG00000118156	ZNF541			ENSG00000185760	KCNQ5	ENSG00000171566	PLRG1	ENSG00000157087	ATP2B2
ENSG00000118596	SLC16A7	ENSG00000168772	CXXC4	ENSG00000118194	TNNT2			ENSG00000185813	PCYT2	ENSG00000171757	LRRC34	ENSG00000157131	C8A
ENSG00000118690	ARMC2	ENSG00000168907	PLA2G4F	ENSG00000118257	NRP2			ENSG00000186105	LRRC70	ENSG00000171848	RRM2	ENSG00000157214	STEAP2
ENSG00000118777	ABCG2	ENSG00000169083	AR	ENSG00000118308	LRMP			ENSG00000186350	RXRA	ENSG00000172123	SLFN12	ENSG00000157303	SUSD3
ENSG00000118785	SPP1	ENSG00000169122	FAM110B	ENSG00000118407	FILIP1			ENSG00000186480	INSIG1	ENSG00000172167	MTBP	ENSG00000157315	TMED6
ENSG00000118894	EEF2KMT	ENSG00000169347	GP2	ENSG00000118473	SGIP1			ENSG00000187134	AKR1C1	ENSG00000172197	MBOAT1	ENSG00000157554	ERG
ENSG00000118971	CCND2	ENSG00000169436	COL22A1	ENSG00000118492	ADGB			ENSG00000187244	BCAM	ENSG00000172264	MACROD2	ENSG00000157680	DGKI
ENSG00000119125	GDA	ENSG00000169562	GJB1	ENSG00000118495	PLAGL1			ENSG00000187513	GJA4	ENSG00000172348	RCAN2	ENSG00000157766	ACAN
ENSG00000119333	WDR34	ENSG00000169679	BUB1	ENSG00000118503	TNFAIP3			ENSG00000187554	TLR5	ENSG00000172915	NBEA	ENSG00000157873	TNFRSF14
ENSG00000119403	PHF19	ENSG00000169684	CHRNA5	ENSG00000118515	SGK1			ENSG00000187678	SPRY4	ENSG00000172955	ADH6	ENSG00000158104	HPD
ENSG00000119509	INVS	ENSG00000169688	MT1B	ENSG00000118523	CCN2			ENSG00000187688	TRPV2	ENSG00000173262	SLC2A14	ENSG00000158715	SLC45A3
ENSG00000119574	ZBTB45	ENSG00000169715	MT1E	ENSG00000118596	SLC16A7			ENSG00000187783	TMEM72	ENSG00000173535	TNFRSF10C	ENSG00000158859	ADAMTS4
ENSG00000119673	ACOT2	ENSG00000169738	DCXR	ENSG00000118690	ARMC2			ENSG00000187889	FYB2	ENSG00000173674	EIF1AX	ENSG00000158874	APOA2
ENSG00000119681	LTBP2	ENSG00000169862	CTNND2	ENSG00000118777	ABCG2			ENSG00000188133	TMEM215	ENSG00000173705	SUSD5	ENSG00000159197	KCNE2
ENSG00000119718	EIF2B2	ENSG00000170099	SERPINA6	ENSG00000118785	SPP1			ENSG00000188175	HEPACAM2	ENSG00000173838	2023-03-10	ENSG00000159212	CLIC6
ENSG00000119862	LGALSL	ENSG00000170153	RNF150	ENSG00000118894	EEF2KMT			ENSG00000188488	SERPINA5	ENSG00000174371	EXO1	ENSG00000159403	C1R
ENSG00000119946	CNNM1	ENSG00000170290	SLN	ENSG00000118960	HS1BP3			ENSG00000188517	COL25A1	ENSG00000174373	RALGAPA1	ENSG00000159423	ALDH4A1
ENSG00000119969	HELLS	ENSG00000170379	TCAF2	ENSG00000118971	CCND2			ENSG00000188677	PARVB	ENSG00000174437	ATP2A2	ENSG00000159495	TGM7
ENSG00000120051	CFAP58	ENSG00000170412	GPRC5C	ENSG00000119125	GDA			ENSG00000188707	ZBED6CL	ENSG00000174483	BBS1	ENSG00000159674	SPON2
ENSG00000120055	C10orf95	ENSG00000170500	LONRF2	ENSG00000119630	PGF			ENSG00000188730	VWC2	ENSG00000174564	IL20RB	ENSG00000159784	FAM131B
ENSG00000120129	DUSP1	ENSG00000170561	IRX2	ENSG00000119681	LTBP2			ENSG00000188761	BCL2L15	ENSG00000174839	DENND6A	ENSG00000159840	ZYX
ENSG00000120254	MTHFD1L	ENSG00000170579	DLGAP1	ENSG00000119703	ZC2HC1C			ENSG00000188783	PRELP	ENSG00000174842	GLMN	ENSG00000159842	ABR
ENSG00000120279	MYCT1	ENSG00000170608	FOXA3	ENSG00000119718	EIF2B2			ENSG00000188803	SHISA6	ENSG00000174938	SEZ6L2	ENSG00000159899	NPR2
ENSG00000120314	WDR55	ENSG00000170743	SYT9	ENSG00000119917	IFIT3			ENSG00000188807	TMEM201	ENSG00000175040	CHST2	ENSG00000160145	KALRN
ENSG00000120318	ARAP3	ENSG00000170745	KCNS3	ENSG00000119946	CNNM1			ENSG00000188828	GLRA4	ENSG00000175066	GK5	ENSG00000160181	TFF2
ENSG00000120471	TP53AIP1	ENSG00000170801	HTRA3	ENSG00000120055	C10orf95			ENSG00000188833	ENTPD8	ENSG00000175197	DDIT3	ENSG00000160188	RSPH1
ENSG00000120526	NUDCD1	ENSG00000170893	TRH	ENSG00000120129	DUSP1			ENSG00000188878	FBF1	ENSG00000175279	CENPS	ENSG00000160190	SLC37A1
ENSG00000120555	SEPTIN7P9	ENSG00000171103	TRMT61B	ENSG00000120156	TEK			ENSG00000188883	KLRG2	ENSG00000175305	CCNE2	ENSG00000160219	GAB3
ENSG00000120659	TNFSF11	ENSG00000171116	HSFX1	ENSG00000120217	CD274			ENSG00000189186	DCAF8L2	ENSG00000175354	PTPN2	ENSG00000160539	PLPP7
ENSG00000120664	SPART-AS1	ENSG00000171119	NRTN	ENSG00000120254	MTHFD1L			ENSG00000189337	KAZN	ENSG00000175414	ARL10	ENSG00000160593	JAML
ENSG00000120669	SOHLH2	ENSG00000171159	C9orf16	ENSG00000120279	MYCT1			ENSG00000189377	CXCL17	ENSG00000175643	RMI2	ENSG00000160678	S100A1
ENSG00000120705	ETF1	ENSG00000171346	KRT15	ENSG00000120314	WDR55			ENSG00000196136	SERPINA3	ENSG00000175792	RUVBL1	ENSG00000160801	PTH1R
ENSG00000120833	SOCS2	ENSG00000171368	TPPP	ENSG00000120318	ARAP3			ENSG00000196139	AKR1C3	ENSG00000175866	BAIAP2	ENSG00000160868	CYP3A4
ENSG00000120875	DUSP4	ENSG00000171385	KCND3	ENSG00000120437	ACAT2			ENSG00000196218	RYR1	ENSG00000175984	DENND2C	ENSG00000160870	CYP3A7
ENSG00000120889	TNFRSF10B	ENSG00000171462	DLK2	ENSG00000120659	TNFSF11			ENSG00000196507	TCEAL3	ENSG00000176014	TUBB6	ENSG00000160932	LY6E
ENSG00000121270	ABCC11	ENSG00000171517	LPAR3	ENSG00000120664	SPART-AS1			ENSG00000196535	MYO18A	ENSG00000176623	RMDN1	ENSG00000160959	LRRC14
ENSG00000121289	CEP89	ENSG00000171557	FGG	ENSG00000120694	HSPH1			ENSG00000196544	BORCS6	ENSG00000176658	MYO1D	ENSG00000160963	COL26A1
ENSG00000121390	PSPC1	ENSG00000171560	FGA	ENSG00000120708	TGFBI			ENSG00000196581	AJAP1	ENSG00000176771	NCKAP5	ENSG00000161381	PLXDC1
ENSG00000121413	ZSCAN18	ENSG00000171564	FGB	ENSG00000120800	UTP20			ENSG00000196611	MMP1	ENSG00000176788	BASP1	ENSG00000161640	SIGLEC11
ENSG00000121570	DPPA4	ENSG00000171631	P2RY6	ENSG00000120833	SOCS2			ENSG00000196616	ADH1B	ENSG00000176890	TYMS	ENSG00000161642	ZNF385A
ENSG00000121742	GJB6	ENSG00000171885	AQP4	ENSG00000120875	DUSP4			ENSG00000196872	KIAA1211L	ENSG00000177119	ANO6	ENSG00000161682	FAM171A2
ENSG00000121769	FABP3	ENSG00000172031	EPHX4	ENSG00000120889	TNFRSF10B			ENSG00000196954	CASP4	ENSG00000177432	NAP1L5	ENSG00000161791	FMNL3
ENSG00000121797	CCRL2	ENSG00000172183	ISG20	ENSG00000120896	SORBS3			ENSG00000197165	SULT1A2	ENSG00000177469	CAVIN1	ENSG00000161905	ALOX15
ENSG00000121895	TMEM156	ENSG00000172201	ID4	ENSG00000120899	PTK2B			ENSG00000197181	PIWIL2	ENSG00000177494	ZBED2	ENSG00000161944	ASGR2
ENSG00000121931	LRIF1	ENSG00000172296	SPTLC3	ENSG00000121075	TBX4			ENSG00000197291	RAMP2-AS1	ENSG00000177614	PGBD5	ENSG00000162039	MEIOB
ENSG00000121933	TMIGD3	ENSG00000172345	STARD5	ENSG00000121270	ABCC11			ENSG00000197355	UAP1L1	ENSG00000177842	ZNF620	ENSG00000162066	AMDHD2
ENSG00000121966	CXCR4	ENSG00000172348	RCAN2	ENSG00000121281	ADCY7			ENSG00000197462		ENSG00000177879	AP3S1	ENSG00000162076	FLYWCH2
ENSG00000122008	POLK	ENSG00000172367	PDZD3	ENSG00000121289	CEP89			ENSG00000197580	BCO2	ENSG00000177990	DPY19L2	ENSG00000162367	TAL1
ENSG00000122386	ZNF205	ENSG00000172482	AGXT	ENSG00000121351	IAPP			ENSG00000197901	SLC22A6	ENSG00000178035	IMPDH2	ENSG00000162390	ACOT11
ENSG00000122515	ZMIZ2	ENSG00000172594	SMPDL3A	ENSG00000121380	BCL2L14			ENSG00000198113	TOR4A	ENSG00000178074	C2orf69	ENSG00000162438	CTRC
ENSG00000122545	SEPTIN7	ENSG00000172602	RND1	ENSG00000121440	PDZRN3			ENSG00000198183	BPIFA1	ENSG00000178171	AMER3	ENSG00000162496	DHRS3
ENSG00000122641	INHBA	ENSG00000172689	MS4A10	ENSG00000121577	POPDC2			ENSG00000198336	MYL4	ENSG00000178467	P4HTM	ENSG00000162511	LAPTM5
ENSG00000122644	ARL4A	ENSG00000172780	RAB43	ENSG00000121769	FABP3			ENSG00000198355	PIM3	ENSG00000178567	EPM2AIP1	ENSG00000162595	DIRAS3
ENSG00000122783	CYREN	ENSG00000172782	FADS6	ENSG00000121797	CCRL2			ENSG00000198435	NRARP	ENSG00000178700	DHFR2	ENSG00000162618	ADGRL4
ENSG00000122786	CALD1	ENSG00000172818	OVOL1	ENSG00000121895	TMEM156			ENSG00000198523	PLN	ENSG00000178726	THBD	ENSG00000162630	B3GALT2
ENSG00000122863	CHST3	ENSG00000172824	CES4A	ENSG00000121933	TMIGD3			ENSG00000198691	ABCA4	ENSG00000178773	CPNE7	ENSG00000162654	GBP4
ENSG00000122965	RBM19	ENSG00000172915	NBEA	ENSG00000121966	CXCR4			ENSG00000198732	SMOC1	ENSG00000178999	AURKB	ENSG00000162670	BRINP3
ENSG00000123064	DDX54	ENSG00000172986	GXYLT2	ENSG00000122176	FMOD			ENSG00000198743	SLC5A3	ENSG00000179218	CALR	ENSG00000162692	VCAM1
ENSG00000123096	SSPN	ENSG00000173110	HSPA6	ENSG00000122376	SHLD2			ENSG00000198771	RCSD1	ENSG00000179630	LACC1	ENSG00000162753	SLC9C2
ENSG00000123178	SPRYD7	ENSG00000173175	ADCY5	ENSG00000122386	ZNF205			ENSG00000198795	ZNF521	ENSG00000179941	BBS10	ENSG00000162849	KIF26B
ENSG00000123213	NLN	ENSG00000173253	DMRT2	ENSG00000122641	INHBA			ENSG00000198829	SUCNR1	ENSG00000180071	ANKRD18A	ENSG00000162873	KLHDC8A
ENSG00000123427	EEF1AKMT3	ENSG00000173320	STOX2	ENSG00000122644	ARL4A			ENSG00000198846	TOX	ENSG00000180354	MTURN	ENSG00000162881	OXER1
ENSG00000123505	AMD1	ENSG00000173376	NDNF	ENSG00000122733	PHF24			ENSG00000198879	SFMBT2	ENSG00000180488	MIGA1	ENSG00000162882	HAAO
ENSG00000123545	NDUFAF4	ENSG00000173531	MST1	ENSG00000122786	CALD1			ENSG00000198908	BHLHB9	ENSG00000180747	SMG1P3	ENSG00000162944	RFTN2
ENSG00000123572	NRK	ENSG00000173578	XCR1	ENSG00000122861	PLAU			ENSG00000198932	GPRASP1	ENSG00000180767	CHST13	ENSG00000162989	KCNJ3
ENSG00000123595	RAB9A	ENSG00000173641	HSPB7	ENSG00000122862	SRGN			ENSG00000198944	SOWAHA	ENSG00000180914	OXTR	ENSG00000162998	FRZB
ENSG00000123700	KCNJ2	ENSG00000173698	ADGRG2	ENSG00000122863	CHST3			ENSG00000203697	CAPN8	ENSG00000181744	DIPK2A	ENSG00000163017	ACTG2
ENSG00000123815	COQ8B	ENSG00000173826	KCNH6	ENSG00000122965	RBM19			ENSG00000203709	MIR29B2CHG	ENSG00000181938	GINS3	ENSG00000163053	SLC16A14
ENSG00000123843	C4BPB	ENSG00000174010	KLHL15	ENSG00000123119	NECAB1			ENSG00000203837	PNLIPRP3	ENSG00000182013	PNMA8A	ENSG00000163121	NEURL3
ENSG00000123908	AGO2	ENSG00000174156	GSTA3	ENSG00000123136	DDX39A			ENSG00000203855	HSD3BP4	ENSG00000182134	TDRKH	ENSG00000163295	ALPI
ENSG00000123977	DAW1	ENSG00000174332	GLIS1	ENSG00000123146	ADGRE5			ENSG00000203859	HSD3B2	ENSG00000182195	LDOC1	ENSG00000163328	GPR155
ENSG00000124003	MOGAT1	ENSG00000174498	IGDCC3	ENSG00000123240	OPTN			ENSG00000204128	C2orf72	ENSG00000182197	EXT1	ENSG00000163347	CLDN1
ENSG00000124074	ENKD1	ENSG00000174567	GOLT1A	ENSG00000123427	EEF1AKMT3			ENSG00000204175	GPRIN2	ENSG00000182199	SHMT2	ENSG00000163359	COL6A3
ENSG00000124134	KCNS1	ENSG00000174804	FZD4	ENSG00000123545	NDUFAF4			ENSG00000204264	PSMB8	ENSG00000182224	CYB5D1	ENSG00000163431	LMOD1
ENSG00000124143	ARHGAP40	ENSG00000174807	CD248	ENSG00000123572	NRK			ENSG00000204291	COL15A1	ENSG00000182247	UBE2E2	ENSG00000163453	IGFBP7
ENSG00000124171	PARD6B	ENSG00000174938	SEZ6L2	ENSG00000123595	RAB9A			ENSG00000204301	NOTCH4	ENSG00000182287	AP1S2	ENSG00000163520	FBLN2
ENSG00000124217	MOCS3	ENSG00000174946	GPR171	ENSG00000123600	METTL8			ENSG00000204352	C9orf129	ENSG00000182712	CMC4	ENSG00000163565	IFI16
ENSG00000124249	KCNK15	ENSG00000175066	GK5	ENSG00000123610	TNFAIP6			ENSG00000204388	HSPA1B	ENSG00000182718	ANXA2	ENSG00000163631	ALB
ENSG00000124257	NEURL2	ENSG00000175093	SPSB4	ENSG00000123700	KCNJ2			ENSG00000204529	GUCY2EP	ENSG00000182952	HMGN4	ENSG00000163637	PRICKLE2
ENSG00000124440	HIF3A	ENSG00000175189	INHBC	ENSG00000123843	C4BPB			ENSG00000204936	CD177	ENSG00000182973	CNOT10	ENSG00000163686	ABHD6
ENSG00000124570	SERPINB6	ENSG00000175198	PCCA	ENSG00000123908	AGO2			ENSG00000205056	LINC02397	ENSG00000183137	CEP57L1	ENSG00000163687	DNASE1L3
ENSG00000124575	HIST1H1D	ENSG00000175311	ANKS4B	ENSG00000123977	DAW1			ENSG00000205356	TECPR1	ENSG00000183474	GTF2H2C	ENSG00000163701	IL17RE
ENSG00000124596	OARD1	ENSG00000175329	ISX	ENSG00000123999	INHA			ENSG00000205403	CFI	ENSG00000183570	PCBP3	ENSG00000163825	RTP3
ENSG00000124602	UNC5CL	ENSG00000175344	CHRNA7	ENSG00000124003	MOGAT1			ENSG00000205678	TECRL	ENSG00000183671	GPR1	ENSG00000163879	DNALI1
ENSG00000124635	HIST1H2BJ	ENSG00000175352	NRIP3	ENSG00000124074	ENKD1			ENSG00000206052	DOK6	ENSG00000183778	B3GALT5	ENSG00000163909	HEYL
ENSG00000124664	SPDEF	ENSG00000175356	SCUBE2	ENSG00000124107	SLPI			ENSG00000206561	COLQ	ENSG00000184060	ADAP2	ENSG00000163914	RHO
ENSG00000124701	APOBEC2	ENSG00000175854	SWI5	ENSG00000124134	KCNS1			ENSG00000210077	MT-TV	ENSG00000184208	C22orf46	ENSG00000164039	BDH2
ENSG00000124721	DNAH8	ENSG00000175984	DENND2C	ENSG00000124143	ARHGAP40			ENSG00000210100	MT-TI	ENSG00000184575	XPOT	ENSG00000164054	SHISA5
ENSG00000124762	CDKN1A	ENSG00000176020	AMIGO3	ENSG00000124191	TOX2			ENSG00000211445	GPX3	ENSG00000184661	CDCA2	ENSG00000164089	ETNPPL
ENSG00000124784	RIOK1	ENSG00000176381	PRR18	ENSG00000124212	PTGIS			ENSG00000211452	DIO1	ENSG00000184708	EIF4ENIF1	ENSG00000164099	PRSS12
ENSG00000124785	NRN1	ENSG00000176490	DIRAS1	ENSG00000124225	PMEPA1			ENSG00000211454	AKR7L	ENSG00000184731	FAM110C	ENSG00000164116	GUCY1A1
ENSG00000124812	CRISP1	ENSG00000176945	MUC20	ENSG00000124275	MTRR			ENSG00000212864	RNF208	ENSG00000184867	ARMCX2	ENSG00000164136	IL15
ENSG00000124831	LRRFIP1	ENSG00000177181	RIMKLA	ENSG00000124383	MPHOSPH10			ENSG00000213626	LBH	ENSG00000184937	WT1	ENSG00000164161	HHIP
ENSG00000124839	RAB17	ENSG00000177459	ERICH5	ENSG00000124429	POF1B			ENSG00000213759	UGT2B11	ENSG00000184949	FAM227A	ENSG00000164188	RANBP3L
ENSG00000125355	TMEM255A	ENSG00000177614	PGBD5	ENSG00000124440	HIF3A			ENSG00000213886	UBD	ENSG00000185088	RPS27L	ENSG00000164199	ADGRV1
ENSG00000125398	SOX9	ENSG00000177666	PNPLA2	ENSG00000124491	F13A1			ENSG00000213918	DNASE1	ENSG00000185442	FAM174B	ENSG00000164220	F2RL2
ENSG00000125449	ARMC7	ENSG00000177669	MBOAT4	ENSG00000124496	TRERF1			ENSG00000213928	IRF9	ENSG00000185515	BRCC3	ENSG00000164287	CDC20B
ENSG00000125459	MSTO1	ENSG00000177706	FAM20C	ENSG00000124570	SERPINB6			ENSG00000213930	GALT	ENSG00000185621	LMLN	ENSG00000164326	CARTPT
ENSG00000125505	MBOAT7	ENSG00000178075	GRAMD1C	ENSG00000124602	UNC5CL			ENSG00000214264	KCTD9P4	ENSG00000185633	NDUFA4L2	ENSG00000164330	EBF1
ENSG00000125551	PLGLB2	ENSG00000178171	AMER3	ENSG00000124635	HIST1H2BJ			ENSG00000214578	HMGN2P15	ENSG00000185697	MYBL1	ENSG00000164342	TLR3
ENSG00000125630	POLR1B	ENSG00000178177	LCORL	ENSG00000124664	SPDEF			ENSG00000214711	CAPN14	ENSG00000186212	SOWAHB	ENSG00000164451	CALHM4
ENSG00000125637	PSD4	ENSG00000178301	AQP11	ENSG00000124701	APOBEC2			ENSG00000214796		ENSG00000186310	NAP1L3	ENSG00000164483	SAMD3
ENSG00000125656	CLPP	ENSG00000178538	CA8	ENSG00000124721	DNAH8			ENSG00000214870		ENSG00000186314	PRELID2	ENSG00000164604	GPR85
ENSG00000125675	GRIA3	ENSG00000178662	CSRNP3	ENSG00000124762	CDKN1A			ENSG00000215834	FMO9P	ENSG00000186318	BACE1	ENSG00000164616	FBXL21P
ENSG00000125733	TRIP10	ENSG00000178732	GP5	ENSG00000124802	EEF1E1			ENSG00000218274		ENSG00000186409	CCDC30	ENSG00000164620	RELL2
ENSG00000125753	VASP	ENSG00000178772	CPN2	ENSG00000124812	CRISP1			ENSG00000221866	PLXNA4	ENSG00000186462	NAP1L2	ENSG00000164626	KCNK5
ENSG00000125772	GPCPD1	ENSG00000178809	TRIM73	ENSG00000124839	RAB17			ENSG00000221869	CEBPD	ENSG00000186472	PCLO	ENSG00000164647	STEAP1
ENSG00000125804	FAM182A	ENSG00000179029	TMEM107	ENSG00000124875	CXCL6			ENSG00000223552	CCR5AS	ENSG00000186638	KIF24	ENSG00000164683	HEY1
ENSG00000125843	AP5S1	ENSG00000179242	CDH4	ENSG00000125170	DOK4			ENSG00000223839	FAM95B1	ENSG00000186871	ERCC6L	ENSG00000164684	ZNF704
ENSG00000125848	FLRT3	ENSG00000179399	GPC5	ENSG00000125207	PIWIL1			ENSG00000224017	LINC01449	ENSG00000187109	NAP1L1	ENSG00000164692	COL1A2
ENSG00000125864	BFSP1	ENSG00000179546	HTR1D	ENSG00000125355	TMEM255A			ENSG00000224940	PRRT4	ENSG00000187164	SHTN1	ENSG00000164708	PGAM2
ENSG00000125871	MGME1	ENSG00000179593	ALOX15B	ENSG00000125388	GRK4			ENSG00000225315		ENSG00000187239	FNBP1	ENSG00000164749	HNF4G
ENSG00000125877	ITPA	ENSG00000179761	PIPOX	ENSG00000125434	SLC25A35			ENSG00000225444	LINC01867	ENSG00000187240	DYNC2H1	ENSG00000164764	SBSPON
ENSG00000125895	TMEM74B	ENSG00000179774	ATOH7	ENSG00000125450	NUP85			ENSG00000225792		ENSG00000187621	TCL6	ENSG00000164850	GPER1
ENSG00000125977	EIF2S2	ENSG00000179869	ABCA13	ENSG00000125462	C1orf61			ENSG00000226453	LINC02542	ENSG00000187957	DNER	ENSG00000164867	NOS3
ENSG00000126215	XRCC3	ENSG00000179921	GPBAR1	ENSG00000125510	OPRL1			ENSG00000226673	LINC01108	ENSG00000188010	MORN2	ENSG00000164879	CA3
ENSG00000126243	LRFN3	ENSG00000179981	TSHZ1	ENSG00000125551	PLGLB2			ENSG00000228300	FAM174C	ENSG00000188158	NHS	ENSG00000164929	BAALC
ENSG00000126368	NR1D1	ENSG00000180178	FAR2P1	ENSG00000125630	POLR1B			ENSG00000228598	MACC1-AS1	ENSG00000188211	NCR3LG1	ENSG00000164932	CTHRC1
ENSG00000126457	PRMT1	ENSG00000180336	MEIOC	ENSG00000125656	CLPP			ENSG00000229056	HECW2-AS1	ENSG00000188352	FOCAD	ENSG00000164946	FREM1
ENSG00000126460	PRRG2	ENSG00000180432	CYP8B1	ENSG00000125657	TNFSF9			ENSG00000229132	EIF4A1P10	ENSG00000188580	NKAIN2	ENSG00000165124	SVEP1
ENSG00000126562	WNK4	ENSG00000180596	HIST1H2BC	ENSG00000125731	SH2D3A			ENSG00000229183	PGA4	ENSG00000188582	PAQR9	ENSG00000165125	TRPV6
ENSG00000126602	TRAP1	ENSG00000180638	SLC47A2	ENSG00000125733	TRIP10			ENSG00000229425		ENSG00000188610	FAM72B	ENSG00000165164	CFAP47
ENSG00000126746	ZNF384	ENSG00000180767	CHST13	ENSG00000125740	FOSB			ENSG00000229425		ENSG00000188613	NANOS1	ENSG00000165168	CYBB
ENSG00000126749	EMG1	ENSG00000181381	DDX60L	ENSG00000125753	VASP			ENSG00000229828	PDE4DIPP1	ENSG00000188659	SAXO2	ENSG00000165175	MID1IP1
ENSG00000126759	CFP	ENSG00000181982	CCDC149	ENSG00000125864	BFSP1			ENSG00000229859	PGA3	ENSG00000189045	ANKDD1B	ENSG00000165186	PTCHD1
ENSG00000126767	ELK1	ENSG00000182156	ENPP7	ENSG00000125872	LRRN4			ENSG00000230490		ENSG00000189057	FAM111B	ENSG00000165269	AQP7
ENSG00000126785	RHOJ	ENSG00000182224	CYB5D1	ENSG00000126010	GRPR			ENSG00000231213	PLSCR5	ENSG00000189367	KIAA0408	ENSG00000165269	AQP7
ENSG00000126803	HSPA2	ENSG00000182463	TSHZ2	ENSG00000126215	XRCC3			ENSG00000231412		ENSG00000196072	BLOC1S2	ENSG00000165376	CLDN2
ENSG00000126878	AIF1L	ENSG00000182700	IGIP	ENSG00000126368	NR1D1			ENSG00000231424		ENSG00000196159	FAT4	ENSG00000165471	MBL2
ENSG00000127124	HIVEP3	ENSG00000182704	TSKU	ENSG00000126460	PRRG2			ENSG00000231574	LINC02015	ENSG00000196305	IARS	ENSG00000165507	DEPP1
ENSG00000127152	BCL11B	ENSG00000182712	CMC4	ENSG00000126562	WNK4			ENSG00000231690	LINC00574	ENSG00000196352	CD55	ENSG00000165526	RPUSD4
ENSG00000127325	BEST3	ENSG00000182759	MAFA	ENSG00000126709	IFI6			ENSG00000231824	AKAIN1	ENSG00000196368	NUDT11	ENSG00000165682	CLEC1B
ENSG00000127329	PTPRB	ENSG00000182793	GSTA5	ENSG00000126749	EMG1			ENSG00000231918		ENSG00000196369	SRGAP2B	ENSG00000165795	NDRG2
ENSG00000127399	LRRC61	ENSG00000182902	SLC25A18	ENSG00000126767	ELK1			ENSG00000231925	TAPBP	ENSG00000196517	SLC6A9	ENSG00000165801	ARHGEF40
ENSG00000127564	PKMYT1	ENSG00000182919	C11orf54	ENSG00000126785	RHOJ			ENSG00000232310		ENSG00000196542	SPTSSB	ENSG00000165828	PRAP1
ENSG00000127603	MACF1	ENSG00000183044	ABAT	ENSG00000126790	L3HYPDH			ENSG00000232456		ENSG00000196550	FAM72A	ENSG00000165879	FRAT1
ENSG00000127603	MACF1	ENSG00000183077	AFMID	ENSG00000126803	HSPA2			ENSG00000233215	LINC01687	ENSG00000196584	XRCC2	ENSG00000165966	PDZRN4
ENSG00000127920	GNG11	ENSG00000183091	NEB	ENSG00000126878	AIF1L			ENSG00000233321	LINC02669	ENSG00000196704	AMZ2	ENSG00000166033	HTRA1
ENSG00000127952	STYXL1	ENSG00000183117	CSMD1	ENSG00000127074	RGS13			ENSG00000233610	LINC00462	ENSG00000196834	POTEI	ENSG00000166086	JAM3
ENSG00000128165	ADM2	ENSG00000183196	CHST6	ENSG00000127084	FGD3			ENSG00000234224	TMEM229A	ENSG00000196878	LAMB3	ENSG00000166147	FBN1
ENSG00000128254	C22orf24	ENSG00000183317	EPHA10	ENSG00000127124	HIVEP3			ENSG00000234571		ENSG00000196951	SCOC-AS1	ENSG00000166159	LRTM2
ENSG00000128268	MGAT3	ENSG00000183397	C19orf71	ENSG00000127152	BCL11B			ENSG00000234787	LINC00458	ENSG00000196975	ANXA4	ENSG00000166250	CLMP
ENSG00000128271	ADORA2A	ENSG00000183463	URAD	ENSG00000127191	TRAF2			ENSG00000234851	RPL23AP42	ENSG00000197150	ABCB8	ENSG00000166278	C2
ENSG00000128272	ATF4	ENSG00000183508	TENT5C	ENSG00000127220	ABHD8			ENSG00000235142	LINC02532	ENSG00000197299	BLM	ENSG00000166342	NETO1
ENSG00000128283	CDC42EP1	ENSG00000183578	TNFAIP8L3	ENSG00000127241	MASP1			ENSG00000235686	PPIAP20	ENSG00000197386	HTT	ENSG00000166343	MSS51
ENSG00000128298	BAIAP2L2	ENSG00000183580	FBXL7	ENSG00000127324	TSPAN8			ENSG00000235890	TSPEAR-AS1	ENSG00000197410	DCHS2	ENSG00000166840	GLYATL1
ENSG00000128340	RAC2	ENSG00000183682	BMP8A	ENSG00000127325	BEST3			ENSG00000236008	LINC01814	ENSG00000197535	MYO5A	ENSG00000166920	C15orf48
ENSG00000128342	LIF	ENSG00000183762	KREMEN1	ENSG00000127329	PTPRB			ENSG00000236039		ENSG00000197558	SSPO	ENSG00000167100	SAMD14
ENSG00000128563	PRKRIP1	ENSG00000183785	TUBA8	ENSG00000127399	LRRC61			ENSG00000236091	LINC02243	ENSG00000197565	COL4A6	ENSG00000167244	IGF2
ENSG00000128564	VGF	ENSG00000183833	MAATS1	ENSG00000127412	TRPV5			ENSG00000236345	SCAT8	ENSG00000197601	FAR1	ENSG00000167311	ART5
ENSG00000128596	CCDC136	ENSG00000183844	FAM3B	ENSG00000127838	PNKD			ENSG00000236790	LINC00299	ENSG00000197614	MFAP5	ENSG00000167315	ACAA2
ENSG00000128805	ARHGAP22	ENSG00000184185	KCNJ12	ENSG00000127920	GNG11			ENSG00000237125	HAND2-AS1	ENSG00000197713	RPE	ENSG00000167434	CA4
ENSG00000128918	ALDH1A2	ENSG00000184792	OSBP2	ENSG00000127952	STYXL1			ENSG00000237361	TUSC8	ENSG00000197747	S100A10	ENSG00000167483	NIBAN3
ENSG00000128965	CHAC1	ENSG00000184898	RBM43	ENSG00000128165	ADM2			ENSG00000237575	PYY2	ENSG00000197849	OR8G1	ENSG00000167612	ANKRD33
ENSG00000129028	THAP10	ENSG00000185000	DGAT1	ENSG00000128203	ASPHD2			ENSG00000239474	KLHL41	ENSG00000197860	SGTB	ENSG00000167613	LAIR1
ENSG00000129116	PALLD	ENSG00000185008	ROBO2	ENSG00000128254	C22orf24			ENSG00000240194	CYMP	ENSG00000197956	S100A6	ENSG00000167617	CDC42EP5
ENSG00000129167	TPH1	ENSG00000185052	SLC24A3	ENSG00000128268	MGAT3			ENSG00000240583	AQP1	ENSG00000198018	ENTPD7	ENSG00000167641	PPP1R14A
ENSG00000129170	CSRP3	ENSG00000185100	ADSSL1	ENSG00000128271	ADORA2A			ENSG00000241644	INMT	ENSG00000198088	NUP62CL	ENSG00000167705	RILP
ENSG00000129173	E2F8	ENSG00000185238	PRMT3	ENSG00000128272	ATF4			ENSG00000242419	PCDHGC4	ENSG00000198130	HIBCH	ENSG00000167759	KLK13
ENSG00000129194	SOX15	ENSG00000185272	RBM11	ENSG00000128283	CDC42EP1			ENSG00000242612	DECR2	ENSG00000198155	ZNF876P	ENSG00000167800	TBX10
ENSG00000129295	LRRC6	ENSG00000185352	HS6ST3	ENSG00000128284	APOL3			ENSG00000242628		ENSG00000198162	MAN1A2	ENSG00000167851	CD300A
ENSG00000129354	AP1M2	ENSG00000185477	GPRIN3	ENSG00000128285	MCHR1			ENSG00000242802	AP5Z1	ENSG00000198185	ZNF334	ENSG00000167910	CYP7A1
ENSG00000129451	KLK10	ENSG00000185669	SNAI3	ENSG00000128298	BAIAP2L2			ENSG00000243004		ENSG00000198246	SLC29A3	ENSG00000168056	LTBP3
ENSG00000129473	BCL2L2	ENSG00000185737	NRG3	ENSG00000128335	APOL2			ENSG00000243789	JMJD7	ENSG00000198286	CARD11	ENSG00000168060	NAALADL1
ENSG00000129521	EGLN3	ENSG00000185745	IFIT1	ENSG00000128340	RAC2			ENSG00000243927	MRPS6	ENSG00000198380	GFPT1	ENSG00000168234	TTC39C
ENSG00000129535	NRL	ENSG00000186301	MST1P2	ENSG00000128342	LIF			ENSG00000243930	RPS12P21	ENSG00000198408	OGA	ENSG00000168237	GLYCTK
ENSG00000129538	RNASE1	ENSG00000186310	NAP1L3	ENSG00000128606	LRRC17			ENSG00000246705	H2AFJ	ENSG00000198589	LRBA	ENSG00000168386	FILIP1L
ENSG00000129932	DOHH	ENSG00000186377	CYP4X1	ENSG00000128626	MRPS12			ENSG00000247317	LY6E-DT	ENSG00000198650	TAT	ENSG00000168398	BDKRB2
ENSG00000129990	SYT5	ENSG00000186529	CYP4F3	ENSG00000128833	MYO5C			ENSG00000248588		ENSG00000198712	MT-CO2	ENSG00000168453	HR
ENSG00000130023	ERMARD	ENSG00000186815	TPCN1	ENSG00000128886	ELL3			ENSG00000248673	LINC01331	ENSG00000198791	CNOT7	ENSG00000168477	TNXB
ENSG00000130052	STARD8	ENSG00000186918	ZNF395	ENSG00000128918	ALDH1A2			ENSG00000250033	SLC7A11-AS1	ENSG00000198804	MT-CO1	ENSG00000168497	CAVIN2
ENSG00000130066	SAT1	ENSG00000187017	ESPN	ENSG00000128965	CHAC1			ENSG00000250376		ENSG00000198807	PAX9	ENSG00000168542	COL3A1
ENSG00000130119	GNL3L	ENSG00000187068	C3orf70	ENSG00000129009	ISLR			ENSG00000250799	PRODH2	ENSG00000198826	ARHGAP11A	ENSG00000168671	UGT3A2
ENSG00000130147	SH3BP4	ENSG00000187097	ENTPD5	ENSG00000129116	PALLD			ENSG00000250920		ENSG00000198830	HMGN2	ENSG00000168779	SHOX2
ENSG00000130159	ECSIT	ENSG00000187193	MT1X	ENSG00000129170	CSRP3			ENSG00000251061	LINC02512	ENSG00000198833	UBE2J1	ENSG00000168785	TSPAN5
ENSG00000130182	ZSCAN10	ENSG00000187266	EPOR	ENSG00000129173	E2F8			ENSG00000251224	CNOT10-AS1	ENSG00000198901	PRC1	ENSG00000168830	HTR1E
ENSG00000130204	TOMM40	ENSG00000187288	CIDEC	ENSG00000129194	SOX15			ENSG00000251271	ALG1L7P	ENSG00000198915	RASGEF1A	ENSG00000168903	BTNL3
ENSG00000130244	FAM98C	ENSG00000187630	DHRS4L2	ENSG00000129250	KIF1C			ENSG00000253177		ENSG00000198920	KIAA0753	ENSG00000168907	PLA2G4F
ENSG00000130270	ATP8B3	ENSG00000187634	SAMD11	ENSG00000129353	SLC44A2			ENSG00000253507		ENSG00000203965	EFCAB7	ENSG00000168994	PXDC1
ENSG00000130294	KIF1A	ENSG00000187823	RTL4	ENSG00000129455	KLK8			ENSG00000254109	RBPMS-AS1	ENSG00000204252	HLA-DOA	ENSG00000169031	COL4A3
ENSG00000130299	GTPBP3	ENSG00000188026	RILPL1	ENSG00000129474	AJUBA			ENSG00000254297		ENSG00000204272	NBDY	ENSG00000169218	RSPO1
ENSG00000130300	PLVAP	ENSG00000188064	WNT7B	ENSG00000129480	DTD2			ENSG00000254343		ENSG00000204540	PSORS1C1	ENSG00000169220	RGS14
ENSG00000130305	NSUN5	ENSG00000188133	TMEM215	ENSG00000129521	EGLN3			ENSG00000254535	PABPC4L	ENSG00000204852	TCTN1	ENSG00000169291	SHE
ENSG00000130312	MRPL34	ENSG00000188176	SMTNL2	ENSG00000129538	RNASE1			ENSG00000254656	RTL1	ENSG00000204856	FAM216A	ENSG00000169403	PTAFR
ENSG00000130348	QRSL1	ENSG00000188266	HYKK	ENSG00000129657	SEC14L1			ENSG00000254692		ENSG00000205133	TRIQK	ENSG00000169508	GPR183
ENSG00000130477	UNC13A	ENSG00000188338	SLC38A3	ENSG00000129749	CHRNA10			ENSG00000254873		ENSG00000205542	TMSB4X	ENSG00000169554	ZEB2
ENSG00000130511	SSBP4	ENSG00000188343	FAM92A	ENSG00000129932	DOHH			ENSG00000255394	C8orf49	ENSG00000205581	HMGN1	ENSG00000169604	ANTXR1
ENSG00000130513	GDF15	ENSG00000188488	SERPINA5	ENSG00000129988	LBP			ENSG00000255660	RERG-AS1	ENSG00000205659	LIN52	ENSG00000169862	CTNND2
ENSG00000130518	IQCN	ENSG00000188613	NANOS1	ENSG00000129990	SYT5			ENSG00000255666	LINC02700	ENSG00000206075	SERPINB5	ENSG00000169903	TM4SF4
ENSG00000130558	OLFM1	ENSG00000188761	BCL2L15	ENSG00000130045	NXNL2			ENSG00000255690	TRIL	ENSG00000206579	XKR4	ENSG00000170231	FABP6
ENSG00000130560	UBAC1	ENSG00000188848	BEND4	ENSG00000130052	STARD8			ENSG00000255856		ENSG00000213123	TCTEX1D2	ENSG00000170271	FAXDC2
ENSG00000130590	SAMD10	ENSG00000188850		ENSG00000130066	SAT1			ENSG00000256061	DNAAF4	ENSG00000213186	TRIM59	ENSG00000170290	SLN
ENSG00000130592	LSP1	ENSG00000188906	LRRK2	ENSG00000130119	GNL3L			ENSG00000256220		ENSG00000213228	RPL12P38	ENSG00000170430	MGMT
ENSG00000130649	CYP2E1	ENSG00000188985	DHFRP1	ENSG00000130147	SH3BP4			ENSG00000256713	PGA5	ENSG00000213424	KRT222	ENSG00000170465	KRT6C
ENSG00000130675	MNX1	ENSG00000189108	IL1RAPL2	ENSG00000130159	ECSIT			ENSG00000257017	HP	ENSG00000213860	RPL21P75	ENSG00000170477	KRT4
ENSG00000130751	NPAS1	ENSG00000189143	CLDN4	ENSG00000130164	LDLR			ENSG00000257242	LINC01619	ENSG00000214114	MYCBP	ENSG00000170549	IRX1
ENSG00000130762	ARHGEF16	ENSG00000189325	BNIP5	ENSG00000130204	TOMM40			ENSG00000257345	LINC02413	ENSG00000214193	SH3D21	ENSG00000170624	SGCD
ENSG00000130766	SESN2	ENSG00000196083	IL1RAP	ENSG00000130234	ACE2			ENSG00000257497		ENSG00000214455	RCN1P2	ENSG00000170801	HTRA3
ENSG00000130768	SMPDL3B	ENSG00000196104	SPOCK3	ENSG00000130244	FAM98C			ENSG00000259237	LINC02490	ENSG00000214510	SPINK13	ENSG00000170819	BFSP2
ENSG00000130783	CCDC62	ENSG00000196177	ACADSB	ENSG00000130270	ATP8B3			ENSG00000260244		ENSG00000214694	ARHGEF33	ENSG00000170890	PLA2G1B
ENSG00000130810	PPAN	ENSG00000196218	RYR1	ENSG00000130300	PLVAP			ENSG00000260266	PPIAP46	ENSG00000214814	FER1L6	ENSG00000170961	HAS2
ENSG00000130812	ANGPTL6	ENSG00000196227	FAM217B	ENSG00000130303	BST2			ENSG00000260802	SERTM2	ENSG00000215252	GOLGA8B	ENSG00000171017	LRRC8E
ENSG00000130813	SHFL	ENSG00000196323	ZBTB44	ENSG00000130305	NSUN5			ENSG00000261349		ENSG00000215630	GUSBP9	ENSG00000171056	SOX7
ENSG00000130826	DKC1	ENSG00000196353	CPNE4	ENSG00000130312	MRPL34			ENSG00000261572		ENSG00000215895		ENSG00000171115	GIMAP8
ENSG00000130856	ZNF236	ENSG00000196376	SLC35F1	ENSG00000130348	QRSL1			ENSG00000261578		ENSG00000216829	FGF7P4	ENSG00000171121	KCNMB3
ENSG00000130962	PRRG1	ENSG00000196405	EVL	ENSG00000130513	GDF15			ENSG00000261795		ENSG00000216937	CCDC7	ENSG00000171132	PRKCE
ENSG00000131015	ULBP2	ENSG00000196542	SPTSSB	ENSG00000130590	SAMD10			ENSG00000262655	SPON1	ENSG00000218336	TENM3	ENSG00000171234	UGT2B7
ENSG00000131016	AKAP12	ENSG00000196565	HBG2	ENSG00000130592	LSP1			ENSG00000263155	MYZAP	ENSG00000218980	FTH1P15	ENSG00000171388	APLN
ENSG00000131018	SYNE1	ENSG00000196581	AJAP1	ENSG00000130600	H19			ENSG00000263325		ENSG00000219481	NBPF1	ENSG00000171488	LRRC8C
ENSG00000131080	EDA2R	ENSG00000196611	MMP1	ENSG00000130762	ARHGEF16			ENSG00000265107	GJA5	ENSG00000220323	HIST2H2BD	ENSG00000171596	NMUR1
ENSG00000131089	ARHGEF9	ENSG00000196660	SLC30A10	ENSG00000130768	SMPDL3B			ENSG00000265933	LINC00668	ENSG00000220804	LINC01881	ENSG00000171604	CXXC5
ENSG00000131203	IDO1	ENSG00000196689	TRPV1	ENSG00000130783	CCDC62			ENSG00000266074	BAHCC1	ENSG00000221890	NPTXR	ENSG00000171680	PLEKHG5
ENSG00000131378	RFTN1	ENSG00000196712	NF1	ENSG00000130810	PPAN			ENSG00000266094	RASSF5	ENSG00000221968	FADS3	ENSG00000171700	RGS19
ENSG00000131386	GALNT15	ENSG00000196776	CD47	ENSG00000130812	ANGPTL6			ENSG00000266709		ENSG00000223478		ENSG00000171724	VAT1L
ENSG00000131470	PSMC3IP	ENSG00000197008	ZNF138	ENSG00000130813	SHFL			ENSG00000266903		ENSG00000223509		ENSG00000171729	TMEM51
ENSG00000131477	RAMP2	ENSG00000197085	NPSR1-AS1	ENSG00000130856	ZNF236			ENSG00000266923		ENSG00000223768	LINC00205	ENSG00000171747	LGALS4
ENSG00000131480	AOC2	ENSG00000197142	ACSL5	ENSG00000130876	SLC7A10			ENSG00000266970		ENSG00000223960	CHROMR	ENSG00000171766	GATM
ENSG00000131652	THOC6	ENSG00000197380	DACT3	ENSG00000131015	ULBP2			ENSG00000267055		ENSG00000224424	PRKAR2A-AS1	ENSG00000171812	COL8A2
ENSG00000131653	TRAF7	ENSG00000197410	DCHS2	ENSG00000131016	AKAP12			ENSG00000267250		ENSG00000224837	GCSHP5	ENSG00000171864	PRND
ENSG00000131711	MAP1B	ENSG00000197444	OGDHL	ENSG00000131018	SYNE1			ENSG00000267308	LINC01764	ENSG00000225077	LINC00337	ENSG00000171951	SCG2
ENSG00000131914	LIN28A	ENSG00000197496	SLC2A10	ENSG00000131037	EPS8L1			ENSG00000268555		ENSG00000225177		ENSG00000171992	SYNPO
ENSG00000131941	RHPN2	ENSG00000197558	SSPO	ENSG00000131080	EDA2R			ENSG00000269001		ENSG00000225356		ENSG00000172116	CD8B
ENSG00000131969	ABHD12B	ENSG00000197594	ENPP1	ENSG00000131089	ARHGEF9			ENSG00000269155		ENSG00000225434	LINC01504	ENSG00000172349	IL16
ENSG00000132017	DCAF15	ENSG00000197635	DPP4	ENSG00000131100	ATP6V1E1			ENSG00000269289		ENSG00000225783	MIAT	ENSG00000172399	MYOZ2
ENSG00000132024	CC2D1A	ENSG00000197872	FAM49A	ENSG00000131126	TEX101			ENSG00000269970		ENSG00000226137	BAIAP2-DT	ENSG00000172403	SYNPO2
ENSG00000132031	MATN3	ENSG00000197943	PLCG2	ENSG00000131183	SLC34A1			ENSG00000270547	LINC01235	ENSG00000227403	LINC01806	ENSG00000172456	FGGY
ENSG00000132141	CCT6B	ENSG00000197959	DNM3	ENSG00000131203	IDO1			ENSG00000271945		ENSG00000227973	PIN4P1	ENSG00000172460	PRSS30P
ENSG00000132170	PPARG	ENSG00000197971	MBP	ENSG00000131378	RFTN1			ENSG00000272402		ENSG00000228499	TMSB10P1	ENSG00000172478	MAB21L4
ENSG00000132254	ARFIP2	ENSG00000198049	AVPR1B	ENSG00000131459	GFPT2			ENSG00000272416		ENSG00000229605	RPL21P93	ENSG00000172497	ACOT12
ENSG00000132297	HHLA1	ENSG00000198075	SULT1C4	ENSG00000131477	RAMP2			ENSG00000272568		ENSG00000230043	TMSB4XP6	ENSG00000172572	PDE3A
ENSG00000132326	PER2	ENSG00000198088	NUP62CL	ENSG00000131591	C1orf159			ENSG00000272989	LINC02012	ENSG00000230337	EXOSC10-AS1	ENSG00000172638	EFEMP2
ENSG00000132334	PTPRE	ENSG00000198130	HIBCH	ENSG00000131634	TMEM204			ENSG00000273259		ENSG00000230606		ENSG00000172765	TMCC1
ENSG00000132382	MYBBP1A	ENSG00000198133	TMEM229B	ENSG00000131746	TNS4			ENSG00000273294	C1QTNF3-AMACR	ENSG00000231365	WARS2-AS1	ENSG00000172771	EFCAB12
ENSG00000132478	UNK	ENSG00000198203	SULT1C2	ENSG00000131914	LIN28A			ENSG00000273650		ENSG00000232164	LINC01873	ENSG00000172935	MRGPRF
ENSG00000132507	EIF5A	ENSG00000198408	OGA	ENSG00000131941	RHPN2			ENSG00000274286	ADRA2B	ENSG00000232653	GOLGA8N	ENSG00000172985	SH3RF3
ENSG00000132517	SLC52A1	ENSG00000198417	MT1F	ENSG00000131943	C19orf12			ENSG00000274928	KRT89P	ENSG00000232931	LINC00342	ENSG00000172987	HPSE2
ENSG00000132603	NIP7	ENSG00000198435	NRARP	ENSG00000131944	FAAP24			ENSG00000275395	FCGBP	ENSG00000233098	CCDC144NL-AS1	ENSG00000173068	BNC2
ENSG00000132623	ANKEF1	ENSG00000198626	RYR2	ENSG00000131969	ABHD12B			ENSG00000275410	HNF1B	ENSG00000234431		ENSG00000173114	LRRN3
ENSG00000132635	PCED1A	ENSG00000198691	ABCA4	ENSG00000132024	CC2D1A			ENSG00000276077		ENSG00000234614	C2CD4D-AS1	ENSG00000173157	ADAMTS20
ENSG00000132661	NXT1	ENSG00000198797	BRINP2	ENSG00000132031	MATN3			ENSG00000276644	DACH1	ENSG00000234664	HMGN2P5	ENSG00000173262	SLC2A14
ENSG00000132669	RIN2	ENSG00000198830	HMGN2	ENSG00000132141	CCT6B			ENSG00000276980		ENSG00000235092	ID2-AS1	ENSG00000173269	MMRN2
ENSG00000132698	RAB25	ENSG00000198889	DCAF12L1	ENSG00000132170	PPARG			ENSG00000277363	SRCIN1	ENSG00000235106	BRD3OS	ENSG00000173432	SAA1
ENSG00000132703	APCS	ENSG00000198910	L1CAM	ENSG00000132254	ARFIP2			ENSG00000278910	BANCR	ENSG00000235162	C12orf75	ENSG00000173546	CSPG4
ENSG00000132718	SYT11	ENSG00000198944	SOWAHA	ENSG00000132274	TRIM22			ENSG00000278967		ENSG00000235269	LINC02331	ENSG00000173597	SULT1B1
ENSG00000132740	IGHMBP2	ENSG00000203685	STUM	ENSG00000132297	HHLA1			ENSG00000279587		ENSG00000235552	RPL6P27	ENSG00000173641	HSPB7
ENSG00000132749	TESMIN	ENSG00000203985	LDLRAD1	ENSG00000132326	PER2			ENSG00000280165	PCDH20	ENSG00000235897	TM4SF19-AS1	ENSG00000173714	WFIKKN2
ENSG00000132763	MMACHC	ENSG00000203995	ZYG11A	ENSG00000132329	RAMP1			ENSG00000280219		ENSG00000236404	VLDLR-AS1	ENSG00000173762	CD7
ENSG00000132768	DPH2	ENSG00000204065	TCEAL5	ENSG00000132334	PTPRE			ENSG00000280255		ENSG00000236682	MAP3K2-DT	ENSG00000173898	SPTBN2
ENSG00000132773	TOE1	ENSG00000204099	NEU4	ENSG00000132357	CARD6			ENSG00000280339		ENSG00000236698	EIF1AXP1	ENSG00000173917	HOXB2
ENSG00000132781	MUTYH	ENSG00000204103	MAFB	ENSG00000132359	RAP1GAP2			ENSG00000280362		ENSG00000236824	BCYRN1	ENSG00000173918	C1QTNF1
ENSG00000132821	VSTM2L	ENSG00000204248	COL11A2	ENSG00000132382	MYBBP1A			ENSG00000280511		ENSG00000237238	BMS1P10	ENSG00000174004	NRROS
ENSG00000132837	DMGDH	ENSG00000204264	PSMB8	ENSG00000132464	ENAM			ENSG00000282048		ENSG00000237491	LINC01409	ENSG00000174059	CD34
ENSG00000132872	SYT4	ENSG00000204442	FAM155A	ENSG00000132465	JCHAIN			ENSG00000282301	CYP3A7-CYP3A51P	ENSG00000237517	DGCR5	ENSG00000174125	TLR1
ENSG00000132874	SLC14A2	ENSG00000205078	SYCE1L	ENSG00000132470	ITGB4			ENSG00000283154	IQCJ-SCHIP1	ENSG00000237596		ENSG00000174145	NWD2
ENSG00000132879	FBXO44	ENSG00000205307	SAP25	ENSG00000132478	UNK			ENSG00000283154	IQCJ-SCHIP1	ENSG00000237973	MTCO1P12	ENSG00000174358	SLC6A19
ENSG00000132881	CPLANE2	ENSG00000205358	MT1H	ENSG00000132481	TRIM47			ENSG00000283403		ENSG00000238113	LINC01410	ENSG00000174448	STARD6
ENSG00000133107	TRPC4	ENSG00000205364	MT1M	ENSG00000132517	SLC52A1			ENSG00000283473	FAM240A	ENSG00000239704	CDRT4	ENSG00000174502	SLC26A9
ENSG00000133110	POSTN	ENSG00000206052	DOK6	ENSG00000132530	XAF1			ENSG00000283945	LINC00032	ENSG00000240086		ENSG00000174514	MFSD4A
ENSG00000133131	MORC4	ENSG00000206077	ZDHHC11B	ENSG00000132554	RGS22			ENSG00000283977		ENSG00000240219		ENSG00000174600	CMKLR1
ENSG00000133250	ZNF414	ENSG00000206579	XKR4	ENSG00000132561	MATN2			ENSG00000284779		ENSG00000240694	PNMA2	ENSG00000174807	CD248
ENSG00000133316	WDR74	ENSG00000211452	DIO1	ENSG00000132669	RIN2			ENSG00000285103		ENSG00000240710		ENSG00000174827	PDZK1
ENSG00000133454	MYO18B	ENSG00000213228	RPL12P38	ENSG00000132688	NES			ENSG00000285565		ENSG00000240875	LINC00886	ENSG00000174844	DNAH12
ENSG00000133460	SLC2A11	ENSG00000213462	ERV3-1	ENSG00000132703	APCS			ENSG00000285689		ENSG00000241935	HOGA1	ENSG00000174944	P2RY14
ENSG00000133636	NTS	ENSG00000213937	CLDN9	ENSG00000132749	TESMIN			ENSG00000285881		ENSG00000242265	PEG10	ENSG00000174946	GPR171
ENSG00000133706	LARS	ENSG00000213946	DNAJB1P1	ENSG00000132763	MMACHC			ENSG00000286277		ENSG00000242616	GNG10	ENSG00000175084	DES
ENSG00000133710	SPINK5	ENSG00000213999	MEF2B	ENSG00000132768	DPH2			ENSG00000286290		ENSG00000242732	RTL5	ENSG00000175147	TMEM51-AS1
ENSG00000133740	E2F5	ENSG00000213999	MEF2B	ENSG00000132781	MUTYH			ENSG00000286504		ENSG00000243406	MRPS31P5	ENSG00000175189	INHBC
ENSG00000133800	LYVE1	ENSG00000214193	SH3D21	ENSG00000132821	VSTM2L			ENSG00000286717		ENSG00000243694	LINC02027	ENSG00000175206	NPPA
ENSG00000133805	AMPD3	ENSG00000214269	LGMNP1	ENSG00000132837	DMGDH			ENSG00000286942		ENSG00000243710	CFAP57	ENSG00000175229	GAL3ST3
ENSG00000133816	MICAL2	ENSG00000214274	ANG	ENSG00000132855	ANGPTL3			ENSG00000286970		ENSG00000243749	TMEM35B	ENSG00000175264	CHST1
ENSG00000133816	MICAL2	ENSG00000214376	VSTM5	ENSG00000132872	SYT4			ENSG00000287516		ENSG00000244122	UGT1A7	ENSG00000175274	TP53I11
ENSG00000133958	UNC79	ENSG00000214562	NUTM2D	ENSG00000132874	SLC14A2			ENSG00000287542		ENSG00000244716		ENSG00000175336	APOF
ENSG00000134107	BHLHE40	ENSG00000214855	APOC1P1	ENSG00000132881	CPLANE2			ENSG00000288010		ENSG00000244879	GABPB1-AS1	ENSG00000175538	KCNE3
ENSG00000134198	TSPAN2	ENSG00000215018	COL28A1	ENSG00000132965	ALOX5AP			ENSG00000288022		ENSG00000245694	CRNDE	ENSG00000175745	NR2F1
ENSG00000134201	GSTM5	ENSG00000215218	UBE2QL1	ENSG00000133019	CHRM3			ENSG00000288046		ENSG00000246082	NUDT16P1	ENSG00000175806	MSRA
ENSG00000134297	PLEKHA8P1	ENSG00000215375	MYL5	ENSG00000133048	CHI3L1					ENSG00000246366	LACTB2-AS1	ENSG00000175879	HOXD8
ENSG00000134333	LDHA	ENSG00000215478	CES5AP1	ENSG00000133063	CHIT1					ENSG00000246985	SOCS2-AS1	ENSG00000176049	JAKMIP2
ENSG00000134363	FST	ENSG00000215644	GCGR	ENSG00000133067	LGR6					ENSG00000248278	SUMO2P17	ENSG00000176076	KCNE5
ENSG00000134371	CDC73	ENSG00000219438	TAFA5	ENSG00000133101	CCNA1					ENSG00000248498	ASNSP1	ENSG00000176153	GPX2
ENSG00000134440	NARS	ENSG00000221890	NPTXR	ENSG00000133107	TRPC4					ENSG00000249042		ENSG00000176160	HSF5
ENSG00000134490	TMEM241	ENSG00000221963	APOL6	ENSG00000133110	POSTN					ENSG00000250337	PURPL	ENSG00000176165	FOXG1
ENSG00000134504	KCTD1	ENSG00000223478		ENSG00000133121	STARD13					ENSG00000250608		ENSG00000176273	SLC35G1
ENSG00000134531	EMP1	ENSG00000223547	ZNF844	ENSG00000133131	MORC4					ENSG00000250712		ENSG00000176358	TAC4
ENSG00000134532	SOX5	ENSG00000223764	LINC02593	ENSG00000133250	ZNF414					ENSG00000250934		ENSG00000176381	PRR18
ENSG00000134533	RERG	ENSG00000223969		ENSG00000133316	WDR74					ENSG00000250982	GAPDHP35	ENSG00000176428	VPS37D
ENSG00000134574	DDB2	ENSG00000224093		ENSG00000133321	PLAAT4					ENSG00000251095		ENSG00000176463	SLCO3A1
ENSG00000134602	STK26	ENSG00000224417		ENSG00000133454	MYO18B					ENSG00000251129	LINC02506	ENSG00000176601	MAP3K19
ENSG00000134684	YARS	ENSG00000224769	MUC20P1	ENSG00000133460	SLC2A11					ENSG00000251669	FAM86EP	ENSG00000176641	RNF152
ENSG00000134757	DSG3	ENSG00000225138	SLC9A3-AS1	ENSG00000133636	NTS					ENSG00000253203	GUSBP3	ENSG00000176907	TCIM
ENSG00000134809	TIMM10	ENSG00000225151	GOLGA2P7	ENSG00000133710	SPINK5					ENSG00000253773	C8orf37-AS1	ENSG00000176945	MUC20
ENSG00000134817	APLNR	ENSG00000225329	LHFPL3-AS2	ENSG00000133794	ARNTL					ENSG00000253948	VPS13B-DT	ENSG00000176956	LY6H
ENSG00000134830	C5AR2	ENSG00000225663	MCRIP1	ENSG00000133800	LYVE1					ENSG00000254166	CASC19	ENSG00000176971	FIBIN
ENSG00000134853	PDGFRA	ENSG00000225756	DBH-AS1	ENSG00000133805	AMPD3					ENSG00000254290		ENSG00000176978	DPP7
ENSG00000134905	CARS2	ENSG00000225828	FAM229A	ENSG00000133816	MICAL2					ENSG00000254685	FPGT	ENSG00000177096	PHETA2
ENSG00000135002	RFK	ENSG00000225968	ELFN1	ENSG00000133816	MICAL2					ENSG00000255330		ENSG00000177409	SAMD9L
ENSG00000135046	ANXA1	ENSG00000227117	HORMAD2-AS1	ENSG00000133878	DUSP26					ENSG00000256053	COA8	ENSG00000177464	GPR4
ENSG00000135069	PSAT1	ENSG00000227279		ENSG00000133958	UNC79					ENSG00000256537	SMIM10L1	ENSG00000177669	MBOAT4
ENSG00000135077	HAVCR2	ENSG00000227471	AKR1B15	ENSG00000134013	LOXL2					ENSG00000256664		ENSG00000177984	LCN15
ENSG00000135211	TMEM60	ENSG00000228106		ENSG00000134107	BHLHE40					ENSG00000257391		ENSG00000178031	ADAMTSL1
ENSG00000135269	TES	ENSG00000229005	HNF4A-AS1	ENSG00000134115	CNTN6					ENSG00000257411		ENSG00000178078	STAP2
ENSG00000135272	MDFIC	ENSG00000229230	MT1P3	ENSG00000134183	GNAT2					ENSG00000257767		ENSG00000178401	DNAJC22
ENSG00000135297	MTO1	ENSG00000229425		ENSG00000134198	TSPAN2					ENSG00000257800	FNBP1P1	ENSG00000178522	AMBN
ENSG00000135314	KHDC1	ENSG00000229425		ENSG00000134201	GSTM5					ENSG00000257894		ENSG00000178573	MAF
ENSG00000135338	LCA5	ENSG00000229950	TFAP2A-AS1	ENSG00000134245	WNT2B					ENSG00000258441	LINC00641	ENSG00000178685	PARP10
ENSG00000135469	COQ10A	ENSG00000229953		ENSG00000134256	CD101					ENSG00000258647	LINC00930	ENSG00000178695	KCTD12
ENSG00000135480	KRT7	ENSG00000230131	LINC02641	ENSG00000134333	LDHA					ENSG00000258808	LINC02310	ENSG00000178718	RPP25
ENSG00000135521	LTV1	ENSG00000230337	EXOSC10-AS1	ENSG00000134363	FST					ENSG00000258881		ENSG00000178772	CPN2
ENSG00000135540	NHSL1	ENSG00000230356	NCAPD2P1	ENSG00000134369	NAV1					ENSG00000258947	TUBB3	ENSG00000178803	ADORA2A-AS1
ENSG00000135549	PKIB	ENSG00000230454		ENSG00000134531	EMP1					ENSG00000259256	LINC01895	ENSG00000178826	TMEM139
ENSG00000135587	SMPD2	ENSG00000231584	FAHD2CP	ENSG00000134532	SOX5					ENSG00000259316		ENSG00000178882	RFLNA
ENSG00000135679	MDM2	ENSG00000231607	DLEU2	ENSG00000134533	RERG					ENSG00000259583		ENSG00000178882	RFLNA
ENSG00000135722	FBXL8	ENSG00000231811		ENSG00000134538	SLCO1B1					ENSG00000259668		ENSG00000178977	LINC00324
ENSG00000135747	ZNF670-ZNF695	ENSG00000232434	AJM1	ENSG00000134569	LRP4					ENSG00000260101		ENSG00000179178	TMEM125
ENSG00000135750	KCNK1	ENSG00000232624	LINC01517	ENSG00000134574	DDB2					ENSG00000260193	LINC02846	ENSG00000179348	GATA2
ENSG00000135763	URB2	ENSG00000232653	GOLGA8N	ENSG00000134594	RAB33A					ENSG00000260423	LINC02367	ENSG00000179520	SLC17A8
ENSG00000135778	NTPCR	ENSG00000233041	PHGR1	ENSG00000134602	STK26					ENSG00000260448	LCMT1-AS1	ENSG00000179532	DNHD1
ENSG00000135842	NIBAN1	ENSG00000233080	LINC01399	ENSG00000134612	FOLH1B					ENSG00000260912		ENSG00000179715	PCED1B
ENSG00000135845	PIGC	ENSG00000233822	HIST1H2BN	ENSG00000134640	MTNR1B					ENSG00000261115	TMEM178B	ENSG00000179776	CDH5
ENSG00000135914	HTR2B	ENSG00000233836		ENSG00000134668	SPOCD1					ENSG00000261175	LINC02188	ENSG00000179855	GIPC3
ENSG00000135919	SERPINE2	ENSG00000233929	MT1XP1	ENSG00000134757	DSG3					ENSG00000261553		ENSG00000179914	ITLN1
ENSG00000135951	TSGA10	ENSG00000234155	LINC02535	ENSG00000134762	DSC3					ENSG00000261600		ENSG00000179954	SSC5D
ENSG00000135960	EDAR	ENSG00000234493	RHOXF1P1	ENSG00000134815	DHX34					ENSG00000261659		ENSG00000180061	TMEM150B
ENSG00000135976	ANKRD36	ENSG00000234537		ENSG00000134817	APLNR					ENSG00000261716	HIST2H2BC	ENSG00000180089	TMEM86B
ENSG00000136010	ALDH1L2	ENSG00000234664	HMGN2P5	ENSG00000135046	ANXA1					ENSG00000261770		ENSG00000180113	TDRD6
ENSG00000136048	DRAM1	ENSG00000234711	TUBB8P11	ENSG00000135074	ADAM19					ENSG00000263266	RPS7P1	ENSG00000180447	GAS1
ENSG00000136059	VILL	ENSG00000234906	APOC2	ENSG00000135077	HAVCR2					ENSG00000265972	TXNIP	ENSG00000180592	SKIDA1
ENSG00000136068	FLNB	ENSG00000234996		ENSG00000135114	OASL					ENSG00000266473		ENSG00000180730	SHISA2
ENSG00000136152	COG3	ENSG00000235609		ENSG00000135211	TMEM60					ENSG00000266680		ENSG00000180772	AGTR2
ENSG00000136155	SCEL	ENSG00000235779		ENSG00000135218	CD36					ENSG00000267106	ZNF561-AS1	ENSG00000180801	ARSJ
ENSG00000136158	SPRY2	ENSG00000236833		ENSG00000135248	FAM71F1					ENSG00000267128	RNF157-AS1	ENSG00000180861	LINC01559
ENSG00000136160	EDNRB	ENSG00000237223	SULT1C2P1	ENSG00000135272	MDFIC					ENSG00000267575		ENSG00000181072	CHRM2
ENSG00000136193	SCRN1	ENSG00000237438	CECR7	ENSG00000135297	MTO1					ENSG00000267629		ENSG00000181143	MUC16
ENSG00000136205	TNS3	ENSG00000237638	LINC02245	ENSG00000135314	KHDC1					ENSG00000268089	GABRQ	ENSG00000181234	TMEM132C
ENSG00000136235	GPNMB	ENSG00000238249	HMGN2P17	ENSG00000135318	NT5E					ENSG00000269930		ENSG00000181350	LRRC75A
ENSG00000136244	IL6	ENSG00000239473	RPL7P38	ENSG00000135324	MRAP2					ENSG00000269993		ENSG00000181381	DDX60L
ENSG00000136261	BZW2	ENSG00000239665		ENSG00000135355	GJA10					ENSG00000270055		ENSG00000181444	ZNF467
ENSG00000136270	TBRG4	ENSG00000240241		ENSG00000135362	PRR5L					ENSG00000270983		ENSG00000181541	MAB21L2
ENSG00000136271	DDX56	ENSG00000240288	GHRLOS	ENSG00000135373	EHF					ENSG00000271303	SRXN1	ENSG00000181656	GPR88
ENSG00000136274	NACAD	ENSG00000241163	LINC00877	ENSG00000135426	TESPA1					ENSG00000271789		ENSG00000181856	SLC2A4
ENSG00000136279	DBNL	ENSG00000241388	HNF1A-AS1	ENSG00000135469	COQ10A					ENSG00000271947		ENSG00000182022	CHST15
ENSG00000136378	ADAMTS7	ENSG00000241399	CD302	ENSG00000135480	KRT7					ENSG00000271976		ENSG00000182054	IDH2
ENSG00000136404	TM6SF1	ENSG00000241769	LINC00893	ENSG00000135549	PKIB					ENSG00000272031	ANKRD34A	ENSG00000182168	UNC5C
ENSG00000136436	CALCOCO2	ENSG00000242574	HLA-DMB	ENSG00000135587	SMPD2					ENSG00000272870		ENSG00000182183	SHISAL2A
ENSG00000136490	LIMD2	ENSG00000243649	CFB	ENSG00000135632	SMYD5					ENSG00000273045	C2orf15	ENSG00000182218	HHIPL1
ENSG00000136531	SCN2A	ENSG00000243660	ZNF487	ENSG00000135636	DYSF					ENSG00000273301		ENSG00000182256	GABRG3
ENSG00000136542	GALNT5	ENSG00000243694	LINC02027	ENSG00000135722	FBXL8					ENSG00000273541		ENSG00000182326	C1S
ENSG00000136628	EPRS	ENSG00000243696		ENSG00000135736	CCDC102A					ENSG00000274231		ENSG00000182472	CAPN12
ENSG00000136699	SMPD4	ENSG00000243955	GSTA1	ENSG00000135845	PIGC					ENSG00000274238		ENSG00000182492	BGN
ENSG00000136718	IMP4	ENSG00000244062		ENSG00000135899	SP110					ENSG00000274276	CBSL	ENSG00000182511	FES
ENSG00000136732	GYPC	ENSG00000244067	GSTA2	ENSG00000135914	HTR2B					ENSG00000274419	TBC1D3D	ENSG00000182545	RNASE10
ENSG00000136807	CDK9	ENSG00000244486	SCARF2	ENSG00000135917	SLC19A3					ENSG00000274422		ENSG00000182575	NXPH3
ENSG00000136848	DAB2IP	ENSG00000245750	DRAIC	ENSG00000135919	SERPINE2					ENSG00000274979		ENSG00000182578	CSF1R
ENSG00000136869	TLR4	ENSG00000245848	CEBPA	ENSG00000135926	TMBIM1					ENSG00000276089		ENSG00000182704	TSKU
ENSG00000136891	TEX10	ENSG00000246695	RASSF8-AS1	ENSG00000135951	TSGA10					ENSG00000276168	RN7SL1	ENSG00000182749	PAQR7
ENSG00000136908	DPM2	ENSG00000248015		ENSG00000135960	EDAR					ENSG00000277561	GOLGA8IP	ENSG00000182752	PAPPA
ENSG00000136942	RPL35	ENSG00000248485	PCP4L1	ENSG00000136048	DRAM1					ENSG00000277586	NEFL	ENSG00000182795	C1orf116
ENSG00000136997	MYC	ENSG00000248672	LY75-CD302	ENSG00000136059	VILL					ENSG00000277701		ENSG00000182809	CRIP2
ENSG00000137161	CNPY3	ENSG00000248747		ENSG00000136141	LRCH1					ENSG00000277893	SRD5A2	ENSG00000182871	COL18A1
ENSG00000137193	PIM1	ENSG00000248810	LINC02432	ENSG00000136147	PHF11					ENSG00000278848	TP53TG3F	ENSG00000182938	OTOP3
ENSG00000137265	IRF4	ENSG00000249948	GBA3	ENSG00000136153	LMO7					ENSG00000278952		ENSG00000183018	SPNS2
ENSG00000137285	TUBB2B	ENSG00000250266	LINC01612	ENSG00000136155	SCEL					ENSG00000279208		ENSG00000183023	SLC8A1
ENSG00000137309	HMGA1	ENSG00000250327	RPSAP70	ENSG00000136160	EDNRB					ENSG00000280351		ENSG00000183091	NEB
ENSG00000137310	TCF19	ENSG00000250348		ENSG00000136167	LCP1					ENSG00000280734	LINC01232	ENSG00000183160	TMEM119
ENSG00000137331	IER3	ENSG00000250456	LINC02260	ENSG00000136193	SCRN1					ENSG00000280852		ENSG00000183304	FAM9A
ENSG00000137393	RNF144B	ENSG00000250571	GLI4	ENSG00000136205	TNS3					ENSG00000283149		ENSG00000183454	GRIN2A
ENSG00000137404	NRM	ENSG00000250644		ENSG00000136235	GPNMB					ENSG00000283486	FAM95C	ENSG00000183463	URAD
ENSG00000137411	VARS2	ENSG00000250799	PRODH2	ENSG00000136244	IL6					ENSG00000285188		ENSG00000183688	RFLNB
ENSG00000137434	C6orf52	ENSG00000250917		ENSG00000136261	BZW2					ENSG00000285219	HULC	ENSG00000183691	NOG
ENSG00000137463	MGARP	ENSG00000251569		ENSG00000136274	NACAD					ENSG00000285399		ENSG00000183747	ACSM2A
ENSG00000137500	CCDC90B	ENSG00000251660		ENSG00000136279	DBNL					ENSG00000285779		ENSG00000183837	PNMA3
ENSG00000137573	SULF1	ENSG00000253888		ENSG00000136378	ADAMTS7					ENSG00000285820		ENSG00000183908	LRRC55
ENSG00000137672	TRPC6	ENSG00000253948	VPS13B-DT	ENSG00000136490	LIMD2					ENSG00000285825	CCDC15-DT	ENSG00000183914	DNAH2
ENSG00000137720	C11orf1	ENSG00000254087	LYN	ENSG00000136531	SCN2A					ENSG00000286314		ENSG00000183963	SMTN
ENSG00000137731	FXYD2	ENSG00000254231		ENSG00000136541	ERMN					ENSG00000286339		ENSG00000184005	ST6GALNAC3
ENSG00000137760	ALKBH8	ENSG00000254685	FPGT	ENSG00000136542	GALNT5					ENSG00000286381		ENSG00000184068	SREBF2-AS1
ENSG00000137766	UNC13C	ENSG00000254827	SLC22A18AS	ENSG00000136717	BIN1					ENSG00000286388		ENSG00000184113	CLDN5
ENSG00000137776	SLTM	ENSG00000254995	STX16-NPEPL1	ENSG00000136732	GYPC					ENSG00000287936		ENSG00000184232	OAF
ENSG00000137801	THBS1	ENSG00000255020		ENSG00000136830	NIBAN2					ENSG00000288258		ENSG00000184368	MAP7D2
ENSG00000137809	ITGA11	ENSG00000255151	GLYATL1B	ENSG00000136848	DAB2IP							ENSG00000184371	CSF1
ENSG00000137821	LRRC49	ENSG00000255198	SNHG9	ENSG00000136869	TLR4							ENSG00000184374	COLEC10
ENSG00000137825	ITPKA	ENSG00000255284		ENSG00000136891	TEX10							ENSG00000184408	KCND2
ENSG00000137841	PLCB2	ENSG00000255343		ENSG00000136997	MYC							ENSG00000184434	LRRC19
ENSG00000137843	PAK6	ENSG00000255346	NOX5	ENSG00000137090	DMRT1							ENSG00000184481	FOXO4
ENSG00000137843	PAK6	ENSG00000255393	OOSP4B	ENSG00000137124	ALDH1B1							ENSG00000184489	PTP4A3
ENSG00000137876	RSL24D1	ENSG00000255471		ENSG00000137161	CNPY3							ENSG00000184557	SOCS3
ENSG00000137877	SPTBN5	ENSG00000256092	SBNO1-AS1	ENSG00000137265	IRF4							ENSG00000184574	LPAR5
ENSG00000137878	GCOM1	ENSG00000256340	ABCC6P1	ENSG00000137309	HMGA1							ENSG00000184584	TMEM173
ENSG00000137975	CLCA2	ENSG00000256463	SALL3	ENSG00000137331	IER3							ENSG00000184588	PDE4B
ENSG00000138035	PNPT1	ENSG00000257017	HP	ENSG00000137411	VARS2							ENSG00000184599	TAFA3
ENSG00000138080	EMILIN1	ENSG00000257167	TMPO-AS1	ENSG00000137441	FGFBP2							ENSG00000184730	APOBR
ENSG00000138111	MFSD13A	ENSG00000257943		ENSG00000137463	MGARP							ENSG00000184792	OSBP2
ENSG00000138115	CYP2C8	ENSG00000258441	LINC00641	ENSG00000137486	ARRB1							ENSG00000184898	RBM43
ENSG00000138119	MYOF	ENSG00000258588	TRIM6-TRIM34	ENSG00000137496	IL18BP							ENSG00000184911	DMRTC1B
ENSG00000138131	LOXL4	ENSG00000258634		ENSG00000137502	RAB30							ENSG00000184979	USP18
ENSG00000138166	DUSP5	ENSG00000258678	LINC02317	ENSG00000137507	LRRC32							ENSG00000184988	TMEM106A
ENSG00000138185	ENTPD1	ENSG00000258818	RNASE4	ENSG00000137573	SULF1							ENSG00000185100	ADSSL1
ENSG00000138271	GPR87	ENSG00000258867	LINC01146	ENSG00000137628	DDX60							ENSG00000185101	ANO9
ENSG00000138326	RPS24	ENSG00000258947	TUBB3	ENSG00000137634	NXPE4							ENSG00000185149	NPY2R
ENSG00000138375	SMARCAL1	ENSG00000258986	TMEM179	ENSG00000137648	TMPRSS4							ENSG00000185187	SIGIRR
ENSG00000138380	CARF	ENSG00000259024	TVP23C-CDRT4	ENSG00000137672	TRPC6							ENSG00000185201	IFITM2
ENSG00000138448	ITGAV	ENSG00000259291	ZNF710-AS1	ENSG00000137673	MMP7							ENSG00000185215	TNFAIP2
ENSG00000138613	APH1B	ENSG00000259343	TMC3-AS1	ENSG00000137674	MMP20							ENSG00000185291	IL3RA
ENSG00000138621	PPCDC	ENSG00000259417	CTXND1	ENSG00000137731	FXYD2							ENSG00000185338	SOCS1
ENSG00000138641	HERC3	ENSG00000259969		ENSG00000137745	MMP13							ENSG00000185339	TCN2
ENSG00000138650	PCDH10	ENSG00000259974	LINC00261	ENSG00000137747	TMPRSS13							ENSG00000185361	TNFAIP8L1
ENSG00000138670	RASGEF1B	ENSG00000260007		ENSG00000137766	UNC13C							ENSG00000185519	FAM131C
ENSG00000138678	GPAT3	ENSG00000260105	AOC4P	ENSG00000137776	SLTM							ENSG00000185559	DLK1
ENSG00000138696	BMPR1B	ENSG00000260238	PMF1-BGLAP	ENSG00000137801	THBS1							ENSG00000185565	LSAMP
ENSG00000138738	PRDM5	ENSG00000260260	SNHG19	ENSG00000137809	ITGA11							ENSG00000185614	INKA1
ENSG00000138758	SEPTIN11	ENSG00000260401		ENSG00000137841	PLCB2							ENSG00000185640	KRT79
ENSG00000138771	SHROOM3	ENSG00000260549	MT1L	ENSG00000137843	PAK6							ENSG00000185664	PMEL
ENSG00000138944	SHISAL1	ENSG00000260729		ENSG00000137843	PAK6							ENSG00000185736	ADARB2
ENSG00000139132	FGD4	ENSG00000261012		ENSG00000137877	SPTBN5							ENSG00000185818	NAT8L
ENSG00000139146	SINHCAF	ENSG00000261052	SULT1A3	ENSG00000137936	BCAR3							ENSG00000185905	C16orf54
ENSG00000139160	ETFBKMT	ENSG00000261068		ENSG00000137936	BCAR3							ENSG00000185909	KLHDC8B
ENSG00000139178	C1RL	ENSG00000261371	PECAM1	ENSG00000137959	IFI44L							ENSG00000185989	RASA3
ENSG00000139200	PIANP	ENSG00000261502		ENSG00000137975	CLCA2							ENSG00000186105	LRRC70
ENSG00000139211	AMIGO2	ENSG00000261512		ENSG00000138035	PNPT1							ENSG00000186335	SLC36A2
ENSG00000139266	2023-03-09	ENSG00000261594	TPBGL	ENSG00000138080	EMILIN1							ENSG00000186350	RXRA
ENSG00000139269	INHBE	ENSG00000261611		ENSG00000138111	MFSD13A							ENSG00000186439	TRDN
ENSG00000139289	PHLDA1	ENSG00000261701	HPR	ENSG00000138119	MYOF							ENSG00000187068	C3orf70
ENSG00000139318	DUSP6	ENSG00000262903		ENSG00000138131	LOXL4							ENSG00000187097	ENTPD5
ENSG00000139329	LUM	ENSG00000264424	MYH4	ENSG00000138166	DUSP5							ENSG00000187134	AKR1C1
ENSG00000139370	SLC15A4	ENSG00000264668		ENSG00000138185	ENTPD1							ENSG00000187244	BCAM
ENSG00000139372	TDG	ENSG00000265107	GJA5	ENSG00000138271	GPR87							ENSG00000187513	GJA4
ENSG00000139514	SLC7A1	ENSG00000265690		ENSG00000138316	ADAMTS14							ENSG00000187534	PRR13P5
ENSG00000139579	NABP2	ENSG00000266094	RASSF5	ENSG00000138347	MYPN							ENSG00000187554	TLR5
ENSG00000139637	C12orf10	ENSG00000266200	PNLIPRP2	ENSG00000138411	HECW2							ENSG00000187608	ISG15
ENSG00000139648	KRT71	ENSG00000266265	KLF14	ENSG00000138435	CHRNA1							ENSG00000187678	SPRY4
ENSG00000139668	WDFY2	ENSG00000266473		ENSG00000138448	ITGAV							ENSG00000187688	TRPV2
ENSG00000139714	MORN3	ENSG00000266524	GDF10	ENSG00000138496	PARP9							ENSG00000187758	ADH1A
ENSG00000139793	MBNL2	ENSG00000267149		ENSG00000138613	APH1B							ENSG00000187783	TMEM72
ENSG00000139899	CBLN3	ENSG00000267317		ENSG00000138615	CILP							ENSG00000187955	COL14A1
ENSG00000139915	MDGA2	ENSG00000267391	MIR122HG	ENSG00000138617	PARP16							ENSG00000188133	TMEM215
ENSG00000139926	FRMD6	ENSG00000267561		ENSG00000138623	SEMA7A							ENSG00000188162	OTOG
ENSG00000139946	PELI2	ENSG00000268089	GABRQ	ENSG00000138650	PCDH10							ENSG00000188175	HEPACAM2
ENSG00000139973	SYT16	ENSG00000269397		ENSG00000138653	NDST4							ENSG00000188257	PLA2G2A
ENSG00000140009	ESR2	ENSG00000270062		ENSG00000138738	PRDM5							ENSG00000188452	CERKL
ENSG00000140043	PTGR2	ENSG00000271447	MMP28	ENSG00000138755	CXCL9							ENSG00000188488	SERPINA5
ENSG00000140044	JDP2	ENSG00000271461		ENSG00000138771	SHROOM3							ENSG00000188505	NCCRP1
ENSG00000140105	WARS	ENSG00000271789		ENSG00000138795	LEF1							ENSG00000188611	ASAH2
ENSG00000140262	TCF12	ENSG00000272068		ENSG00000138798	EGF							ENSG00000188677	PARVB
ENSG00000140299	BNIP2	ENSG00000272405		ENSG00000138821	SLC39A8							ENSG00000188783	PRELP
ENSG00000140350	ANP32A	ENSG00000272512		ENSG00000138835	RGS3							ENSG00000188833	ENTPD8
ENSG00000140365	COMMD4	ENSG00000272573	MUSTN1	ENSG00000138944	SHISAL1							ENSG00000188868	ZNF563
ENSG00000140443	IGF1R	ENSG00000272647		ENSG00000139055	ERP27							ENSG00000188878	FBF1
ENSG00000140459	CYP11A1	ENSG00000272896		ENSG00000139211	AMIGO2							ENSG00000188883	KLRG2
ENSG00000140464	PML	ENSG00000272941		ENSG00000139220	PPFIA2							ENSG00000188916	INSYN2A
ENSG00000140474	ULK3	ENSG00000273284		ENSG00000139278	GLIPR1							ENSG00000189056	RELN
ENSG00000140538	NTRK3	ENSG00000273295		ENSG00000139287	TPH2							ENSG00000189186	DCAF8L2
ENSG00000140682	TGFB1I1	ENSG00000273432		ENSG00000139289	PHLDA1							ENSG00000189233	NUGGC
ENSG00000140859	KIFC3	ENSG00000274588	DGKK	ENSG00000139292	LGR5							ENSG00000189377	CXCL17
ENSG00000140937	CDH11	ENSG00000274979		ENSG00000139304	PTPRQ							ENSG00000189430	NCR1
ENSG00000140945	CDH13	ENSG00000275011		ENSG00000139318	DUSP6							ENSG00000196092	PAX5
ENSG00000140950	MEAK7	ENSG00000275400		ENSG00000139329	LUM							ENSG00000196136	SERPINA3
ENSG00000140993	TIGD7	ENSG00000275772		ENSG00000139370	SLC15A4							ENSG00000196139	AKR1C3
ENSG00000141027	NCOR1	ENSG00000276019		ENSG00000139514	SLC7A1							ENSG00000196188	CTSE
ENSG00000141052	MYOCD	ENSG00000276334		ENSG00000139567	ACVRL1							ENSG00000196218	RYR1
ENSG00000141068	KSR1	ENSG00000276644	DACH1	ENSG00000139579	NABP2							ENSG00000196329	GIMAP5
ENSG00000141076	UTP4	ENSG00000277481	PKD1L3	ENSG00000139668	WDFY2							ENSG00000196502	SULT1A1
ENSG00000141101	NOB1	ENSG00000278068		ENSG00000139725	RHOF							ENSG00000196611	MMP1
ENSG00000141294	LRRC46	ENSG00000278139		ENSG00000139835	GRTP1							ENSG00000196616	ADH1B
ENSG00000141371	C17orf64	ENSG00000278952		ENSG00000139899	CBLN3							ENSG00000196739	COL27A1
ENSG00000141448	GATA6	ENSG00000279133		ENSG00000139915	MDGA2							ENSG00000196839	ADA
ENSG00000141510	TP53	ENSG00000279192	PWAR5	ENSG00000139926	FRMD6							ENSG00000196954	CASP4
ENSG00000141519	CCDC40	ENSG00000280143		ENSG00000139973	SYT16							ENSG00000197106	SLC6A17
ENSG00000141526	SLC16A3	ENSG00000280180		ENSG00000139998	RAB15							ENSG00000197165	SULT1A2
ENSG00000141569	TRIM65	ENSG00000280202		ENSG00000140043	PTGR2							ENSG00000197181	PIWIL2
ENSG00000141576	RNF157	ENSG00000280330		ENSG00000140105	WARS							ENSG00000197241	SLC2A7
ENSG00000141580	WDR45B	ENSG00000280339		ENSG00000140323	DISP2							ENSG00000197291	RAMP2-AS1
ENSG00000141668	CBLN2	ENSG00000280351		ENSG00000140398	NEIL1							ENSG00000197406	DIO3
ENSG00000141682	PMAIP1	ENSG00000280407		ENSG00000140443	IGF1R							ENSG00000197421	GGT3P
ENSG00000141696	P3H4	ENSG00000280441		ENSG00000140459	CYP11A1							ENSG00000197430	OPALIN
ENSG00000141753	IGFBP4	ENSG00000281162	LINC01127	ENSG00000140464	PML							ENSG00000197467	COL13A1
ENSG00000141858	SAMD1	ENSG00000281741		ENSG00000140474	ULK3							ENSG00000197635	DPP4
ENSG00000141934	PLPP2	ENSG00000281903	LINC02246	ENSG00000140682	TGFB1I1							ENSG00000197653	DNAH10
ENSG00000141971	MVB12A	ENSG00000282850	RHOXF1P2	ENSG00000140807	NKD1							ENSG00000197859	ADAMTSL2
ENSG00000142178	SIK1	ENSG00000282907		ENSG00000140832	MARVELD3							ENSG00000197872	FAM49A
ENSG00000142227	EMP3	ENSG00000283342		ENSG00000140853	NLRC5							ENSG00000197901	SLC22A6
ENSG00000142396	ERVK3-1	ENSG00000283526	PRRT1B	ENSG00000140859	KIFC3							ENSG00000197977	ELOVL2
ENSG00000142408	CACNG8	ENSG00000284377		ENSG00000140937	CDH11							ENSG00000198074	AKR1B10
ENSG00000142453	CARM1	ENSG00000285412		ENSG00000140945	CDH13							ENSG00000198099	ADH4
ENSG00000142528	ZNF473	ENSG00000285427	SOD2-OT1	ENSG00000140950	MEAK7							ENSG00000198113	TOR4A
ENSG00000142530	FAM71E1	ENSG00000285446		ENSG00000140961	OSGIN1							ENSG00000198125	MB
ENSG00000142534	RPS11	ENSG00000285513		ENSG00000140986	RPL3L							ENSG00000198156	NPIPB6
ENSG00000142541	RPL13A	ENSG00000285953		ENSG00000141052	MYOCD							ENSG00000198183	BPIFA1
ENSG00000142544	CTU1	ENSG00000285958		ENSG00000141068	KSR1							ENSG00000198203	SULT1C2
ENSG00000142549	IGLON5	ENSG00000286098		ENSG00000141076	UTP4							ENSG00000198336	MYL4
ENSG00000142583	SLC2A5	ENSG00000286190		ENSG00000141098	GFOD2							ENSG00000198398	TMEM207
ENSG00000142611	PRDM16	ENSG00000286237		ENSG00000141101	NOB1							ENSG00000198435	NRARP
ENSG00000142623	PADI1	ENSG00000286261		ENSG00000141293	SKAP1							ENSG00000198523	PLN
ENSG00000142627	EPHA2	ENSG00000286765		ENSG00000141338	ABCA8							ENSG00000198569	SLC34A3
ENSG00000142632	ARHGEF19	ENSG00000286942		ENSG00000141401	IMPA2							ENSG00000198610	AKR1C4
ENSG00000142686	C1orf216	ENSG00000287117		ENSG00000141506	PIK3R5							ENSG00000198626	RYR2
ENSG00000142765	SYTL1	ENSG00000287617		ENSG00000141524	TMC6							ENSG00000198721	ECI2
ENSG00000142798	HSPG2	ENSG00000287770		ENSG00000141526	SLC16A3							ENSG00000198734	F5
ENSG00000142910	TINAGL1	ENSG00000287787		ENSG00000141569	TRIM65							ENSG00000198759	EGFL6
ENSG00000143127	ITGA10	ENSG00000287809		ENSG00000141574	SECTM1							ENSG00000198768	APCDD1L
ENSG00000143153	ATP1B1	ENSG00000287887		ENSG00000141668	CBLN2							ENSG00000198771	RCSD1
ENSG00000143178	TBX19	ENSG00000288107		ENSG00000141696	P3H4							ENSG00000198795	ZNF521
ENSG00000143199	ADCY10			ENSG00000141753	IGFBP4							ENSG00000198797	BRINP2
ENSG00000143217	NECTIN4			ENSG00000141934	PLPP2							ENSG00000198814	GK
ENSG00000143248	RGS5			ENSG00000141968	VAV1							ENSG00000198829	SUCNR1
ENSG00000143258	USP21			ENSG00000141971	MVB12A							ENSG00000198883	PNMA5
ENSG00000143278	F13B			ENSG00000142089	IFITM3							ENSG00000198908	BHLHB9
ENSG00000143294	PRCC			ENSG00000142178	SIK1							ENSG00000198944	SOWAHA
ENSG00000143315	PIGM			ENSG00000142185	TRPM2							ENSG00000198947	DMD
ENSG00000143321	HDGF			ENSG00000142227	EMP3							ENSG00000203799	CCDC162P
ENSG00000143333	RGS16			ENSG00000142235	LMTK3							ENSG00000203855	HSD3BP4
ENSG00000143344	RGL1			ENSG00000142273	CBLC							ENSG00000203859	HSD3B2
ENSG00000143355	LHX9			ENSG00000142408	CACNG8							ENSG00000203985	LDLRAD1
ENSG00000143367	TUFT1			ENSG00000142453	CARM1							ENSG00000203995	ZYG11A
ENSG00000143369	ECM1			ENSG00000142528	ZNF473							ENSG00000204128	C2orf72
ENSG00000143382	ADAMTSL4			ENSG00000142549	IGLON5							ENSG00000204262	COL5A2
ENSG00000143390	RFX5			ENSG00000142552	RCN3							ENSG00000204264	PSMB8
ENSG00000143398	PIP5K1A			ENSG00000142583	SLC2A5							ENSG00000204291	COL15A1
ENSG00000143401	ANP32E			ENSG00000142611	PRDM16							ENSG00000204301	NOTCH4
ENSG00000143409	MINDY1			ENSG00000142621	FHAD1							ENSG00000204352	C9orf129
ENSG00000143429	LSP1P4			ENSG00000142627	EPHA2							ENSG00000204444	APOM
ENSG00000143570	SLC39A1			ENSG00000142632	ARHGEF19							ENSG00000204472	AIF1
ENSG00000143575	HAX1			ENSG00000142686	C1orf216							ENSG00000204511	MCCD1
ENSG00000143578	CREB3L4			ENSG00000142765	SYTL1							ENSG00000204882	GPR20
ENSG00000143786	CNIH3			ENSG00000142910	TINAGL1							ENSG00000204960	BLACE
ENSG00000143862	ARL8A			ENSG00000143167	GPA33							ENSG00000205038	PKHD1L1
ENSG00000144010	TRIM43B			ENSG00000143178	TBX19							ENSG00000205221	VIT
ENSG00000144015	TRIM43			ENSG00000143179	UCK2							ENSG00000205336	ADGRG1
ENSG00000144026	ZNF514			ENSG00000143195	ILDR2							ENSG00000205356	TECPR1
ENSG00000144040	SFXN5			ENSG00000143248	RGS5							ENSG00000205403	CFI
ENSG00000144115	THNSL2			ENSG00000143278	F13B							ENSG00000205678	TECRL
ENSG00000144136	SLC20A1			ENSG00000143294	PRCC							ENSG00000205838	TTC23L
ENSG00000144161	ZC3H8			ENSG00000143320	CRABP2							ENSG00000205885	C1RL-AS1
ENSG00000144285	SCN1A			ENSG00000143321	HDGF							ENSG00000206337	HCP5
ENSG00000144306	SCRN3			ENSG00000143322	ABL2							ENSG00000206384	COL6A6
ENSG00000144331	ZNF385B			ENSG00000143333	RGS16							ENSG00000206561	COLQ
ENSG00000144362	PHOSPHO2			ENSG00000143355	LHX9							ENSG00000211452	DIO1
ENSG00000144401	METTL21A			ENSG00000143369	ECM1							ENSG00000213203	GIMAP1
ENSG00000144407	PTH2R			ENSG00000143376	SNX27							ENSG00000213512	GBP7
ENSG00000144452	ABCA12			ENSG00000143387	CTSK							ENSG00000213626	LBH
ENSG00000144468	RHBDD1			ENSG00000143429	LSP1P4							ENSG00000213759	UGT2B11
ENSG00000144583	2023-03-04			ENSG00000143552	NUP210L							ENSG00000213886	UBD
ENSG00000144596	GRIP2			ENSG00000143570	SLC39A1							ENSG00000213918	DNASE1
ENSG00000144677	CTDSPL			ENSG00000143595	AQP10							ENSG00000213928	IRF9
ENSG00000144791	LIMD1			ENSG00000143603	KCNN3							ENSG00000213930	GALT
ENSG00000144792	ZNF660			ENSG00000143862	ARL8A							ENSG00000213949	ITGA1
ENSG00000144802	NFKBIZ			ENSG00000143867	OSR1							ENSG00000214102	WEE2
ENSG00000144815	NXPE3			ENSG00000143869	GDF7							ENSG00000214357	NEURL1B
ENSG00000144821	MYH15			ENSG00000143882	ATP6V1C2							ENSG00000214376	VSTM5
ENSG00000144852	NR1I2			ENSG00000144010	TRIM43B							ENSG00000214711	CAPN14
ENSG00000145002	FAM86B2			ENSG00000144015	TRIM43							ENSG00000214796
ENSG00000145012	LPP			ENSG00000144026	ZNF514							ENSG00000214855	APOC1P1
ENSG00000145020	AMT			ENSG00000144031	ANKRD53							ENSG00000214870
ENSG00000145022	TCTA			ENSG00000144130	NT5DC4							ENSG00000215859	PDZK1P1
ENSG00000145040	UCN2			ENSG00000144136	SLC20A1							ENSG00000216588	IGSF23
ENSG00000145107	TM4SF19			ENSG00000144285	SCN1A							ENSG00000218274
ENSG00000145244	CORIN			ENSG00000144290	SLC4A10							ENSG00000221843	C2orf16
ENSG00000145287	PLAC8			ENSG00000144407	PTH2R							ENSG00000221866	PLXNA4
ENSG00000145293	ENOPH1			ENSG00000144452	ABCA12							ENSG00000223387	LINC02068
ENSG00000145309	CABS1			ENSG00000144460	NYAP2							ENSG00000223657	KRT8P51
ENSG00000145331	TRMT10A			ENSG00000144583	2023-03-04							ENSG00000223797	ENTPD3-AS1
ENSG00000145335	SNCA			ENSG00000144589	STK11IP							ENSG00000223953	C1QTNF5
ENSG00000145362	ANK2			ENSG00000144596	GRIP2							ENSG00000224184	MIR3681HG
ENSG00000145423	SFRP2			ENSG00000144645	OSBPL10							ENSG00000224189	HAGLR
ENSG00000145425	RPS3A			ENSG00000144648	ACKR2							ENSG00000224273
ENSG00000145623	OSMR			ENSG00000144677	CTDSPL							ENSG00000224417
ENSG00000145632	PLK2			ENSG00000144791	LIMD1							ENSG00000224916	APOC4-APOC2
ENSG00000145681	HAPLN1			ENSG00000144802	NFKBIZ							ENSG00000224940	PRRT4
ENSG00000145700	ANKRD31			ENSG00000144815	NXPE3							ENSG00000224982	TMEM233
ENSG00000145708	CRHBP			ENSG00000144820	ADGRG7							ENSG00000225315
ENSG00000145721	LIX1			ENSG00000144821	MYH15							ENSG00000225614	ZNF469
ENSG00000145741	BTF3			ENSG00000144935	TRPC1							ENSG00000225697	SLC26A6
ENSG00000145777	TSLP			ENSG00000144962	SPATA16							ENSG00000225792
ENSG00000145908	ZNF300			ENSG00000145012	LPP							ENSG00000226349
ENSG00000145912	NHP2			ENSG00000145020	AMT							ENSG00000226562	CYP4F26P
ENSG00000145936	KCNMB1			ENSG00000145022	TCTA							ENSG00000226673	LINC01108
ENSG00000145945	FAM50B			ENSG00000145040	UCN2							ENSG00000227038	GTF2IP7
ENSG00000145990	GFOD1			ENSG00000145107	TM4SF19							ENSG00000227051	C14orf132
ENSG00000146038	DCDC2			ENSG00000145244	CORIN							ENSG00000227117	HORMAD2-AS1
ENSG00000146072	TNFRSF21			ENSG00000145247	OCIAD2							ENSG00000227373	RABGAP1L-DT
ENSG00000146094	DOK3			ENSG00000145287	PLAC8							ENSG00000227471	AKR1B15
ENSG00000146112	PPP1R18			ENSG00000145309	CABS1							ENSG00000227543	SPAG5-AS1
ENSG00000146112	PPP1R18			ENSG00000145423	SFRP2							ENSG00000227906	SNAP25-AS1
ENSG00000146166	LGSN			ENSG00000145623	OSMR							ENSG00000228208	C1orf143
ENSG00000146205	ANO7			ENSG00000145632	PLK2							ENSG00000228278	ORM2
ENSG00000146243	IRAK1BP1			ENSG00000145681	HAPLN1							ENSG00000228570	NUTM2E
ENSG00000146374	RSPO3			ENSG00000145700	ANKRD31							ENSG00000229056	HECW2-AS1
ENSG00000146376	ARHGAP18			ENSG00000145708	CRHBP							ENSG00000229227
ENSG00000146386	ABRACL			ENSG00000145721	LIX1							ENSG00000229314	ORM1
ENSG00000146409	SLC18B1			ENSG00000145794	MEGF10							ENSG00000229425
ENSG00000146426	TIAM2			ENSG00000145934	TENM2							ENSG00000229425
ENSG00000146469	VIP			ENSG00000145945	FAM50B							ENSG00000229557	LINC00379
ENSG00000146530	VWDE			ENSG00000145990	GFOD1							ENSG00000230314	ELOVL2-AS1
ENSG00000146856	AGBL3			ENSG00000146072	TNFRSF21							ENSG00000230630	DNM3OS
ENSG00000146909	NOM1			ENSG00000146094	DOK3							ENSG00000230882
ENSG00000146938	NLGN4X			ENSG00000146112	PPP1R18							ENSG00000230918
ENSG00000147003	CLTRN			ENSG00000146112	PPP1R18							ENSG00000231213	PLSCR5
ENSG00000147041	SYTL5			ENSG00000146122	DAAM2							ENSG00000231412
ENSG00000147044	CASK			ENSG00000146166	LGSN							ENSG00000231426	FILNC1
ENSG00000147082	CCNB3			ENSG00000146205	ANO7							ENSG00000231574	LINC02015
ENSG00000147119	CHST7			ENSG00000146276	GABRR1							ENSG00000231690	LINC00574
ENSG00000147164	SNX12			ENSG00000146374	RSPO3							ENSG00000231824	AKAIN1
ENSG00000147168	IL2RG			ENSG00000146376	ARHGAP18							ENSG00000231925	TAPBP
ENSG00000147174	GCNA			ENSG00000146409	SLC18B1							ENSG00000232010
ENSG00000147509	RGS20			ENSG00000146426	TIAM2							ENSG00000232021	LEF1-AS1
ENSG00000147526	TACC1			ENSG00000146469	VIP							ENSG00000232133	IMPDH1P10
ENSG00000147571	CRH			ENSG00000146859	TMEM140							ENSG00000232456
ENSG00000147573	TRIM55			ENSG00000147003	CLTRN							ENSG00000232624	LINC01517
ENSG00000147614	ATP6V0D2			ENSG00000147041	SYTL5							ENSG00000233321	LINC02669
ENSG00000147642	SYBU			ENSG00000147059	SPIN2A							ENSG00000233589
ENSG00000147677	EIF3H			ENSG00000147065	MSN							ENSG00000233936
ENSG00000147789	ZNF7			ENSG00000147119	CHST7							ENSG00000234072
ENSG00000147852	VLDLR			ENSG00000147168	IL2RG							ENSG00000234155	LINC02535
ENSG00000147872	PLIN2			ENSG00000147174	GCNA							ENSG00000234376	UBTFL2
ENSG00000147883	CDKN2B			ENSG00000147234	FRMPD3							ENSG00000234753	FOXP4-AS1
ENSG00000147905	ZCCHC7			ENSG00000147246	HTR2C							ENSG00000235081
ENSG00000147955	SIGMAR1			ENSG00000147432	CHRNB3							ENSG00000235263
ENSG00000148082	SHC3			ENSG00000147485	PXDNL							ENSG00000235505	CASP17P
ENSG00000148120	AOPEP			ENSG00000147509	RGS20							ENSG00000235899	LINC01564
ENSG00000148143	ZNF462			ENSG00000147571	CRH							ENSG00000236008	LINC01814
ENSG00000148175	STOM			ENSG00000147573	TRIM55							ENSG00000236039
ENSG00000148187	MRRF			ENSG00000147614	ATP6V0D2							ENSG00000236115
ENSG00000148288	GBGT1			ENSG00000147642	SYBU							ENSG00000236841
ENSG00000148291	SURF2			ENSG00000147676	MAL2							ENSG00000237125	HAND2-AS1
ENSG00000148296	SURF6			ENSG00000147854	UHRF2							ENSG00000237361	TUSC8
ENSG00000148334	PTGES2			ENSG00000147872	PLIN2							ENSG00000237372
ENSG00000148344	PTGES			ENSG00000147883	CDKN2B							ENSG00000237438	CECR7
ENSG00000148362	PAXX			ENSG00000147889	CDKN2A							ENSG00000237638	LINC02245
ENSG00000148399	DPH7			ENSG00000148053	NTRK2							ENSG00000237767	LINC01370
ENSG00000148426	PROSER2			ENSG00000148082	SHC3							ENSG00000238018
ENSG00000148459	PDSS1			ENSG00000148120	AOPEP							ENSG00000238099	LINC01625
ENSG00000148600	CDHR1			ENSG00000148175	STOM							ENSG00000238102
ENSG00000148677	ANKRD1			ENSG00000148288	GBGT1							ENSG00000238164	TNFRSF14-AS1
ENSG00000148803	FUOM			ENSG00000148297	MED22							ENSG00000238755	LINC02006
ENSG00000148814	LRRC27			ENSG00000148334	PTGES2							ENSG00000239265	CLRN1-AS1
ENSG00000148840	PPRC1			ENSG00000148344	PTGES							ENSG00000239435	KCNMB3P1
ENSG00000148841	ITPRIP			ENSG00000148426	PROSER2							ENSG00000239474	KLHL41
ENSG00000148848	ADAM12			ENSG00000148459	PDSS1							ENSG00000239857	GET4
ENSG00000148925	BTBD10			ENSG00000148483	TMEM236							ENSG00000240194	CYMP
ENSG00000148948	LRRC4C			ENSG00000148516	ZEB1							ENSG00000240583	AQP1
ENSG00000148965	SAA4			ENSG00000148541	FAM13C							ENSG00000240602	AADACP1
ENSG00000149043	SYT8			ENSG00000148677	ANKRD1							ENSG00000240801
ENSG00000149054	ZNF215			ENSG00000148680	HTR7							ENSG00000241158	ADAMTS9-AS1
ENSG00000149084	HSD17B12			ENSG00000148803	FUOM							ENSG00000241224	C3orf85
ENSG00000149136	SSRP1			ENSG00000148814	LRRC27							ENSG00000241360	PDXP
ENSG00000149474	KAT14			ENSG00000148840	PPRC1							ENSG00000241644	INMT
ENSG00000149480	MTA2			ENSG00000148841	ITPRIP							ENSG00000241839	PLEKHO2
ENSG00000149489	ROM1			ENSG00000148848	ADAM12							ENSG00000241859	ANOS2P
ENSG00000149499	EML3			ENSG00000148925	BTBD10							ENSG00000242048
ENSG00000149564	ESAM			ENSG00000148965	SAA4							ENSG00000242265	PEG10
ENSG00000149575	SCN2B			ENSG00000149016	TUT1							ENSG00000242419	PCDHGC4
ENSG00000149591	TAGLN			ENSG00000149043	SYT8							ENSG00000242522	KLHL6-AS1
ENSG00000149596	JPH2			ENSG00000149090	PAMR1							ENSG00000242612	DECR2
ENSG00000149634	SPATA25			ENSG00000149201	CCDC81							ENSG00000243566	UPK3B
ENSG00000149742	SLC22A9			ENSG00000149300	C11orf52							ENSG00000243649	CFB
ENSG00000149823	VPS51			ENSG00000149451	ADAM33							ENSG00000243888
ENSG00000149922	TBX6			ENSG00000149474	KAT14							ENSG00000243989	ACY1
ENSG00000149929	HIRIP3			ENSG00000149480	MTA2							ENSG00000244067	GSTA2
ENSG00000149970	CNKSR2			ENSG00000149489	ROM1							ENSG00000244265	SIAH2-AS1
ENSG00000150051	MKX			ENSG00000149499	EML3							ENSG00000244414	CFHR1
ENSG00000150175	FRMPD2B			ENSG00000149564	ESAM							ENSG00000245750	DRAIC
ENSG00000150281	CTF1			ENSG00000149591	TAGLN							ENSG00000246662	LINC00535
ENSG00000150394	CDH8			ENSG00000149596	JPH2							ENSG00000246705	H2AFJ
ENSG00000150471	ADGRL3			ENSG00000149646	CNBD2							ENSG00000247317	LY6E-DT
ENSG00000150551	LYPD1			ENSG00000149742	SLC22A9							ENSG00000247572	CKMT2-AS1
ENSG00000150625	GPM6A			ENSG00000149925	ALDOA							ENSG00000248319	LINC02275
ENSG00000150637	CD226			ENSG00000149948	HMGA2							ENSG00000248672	LY75-CD302
ENSG00000150667	FSIP1			ENSG00000149972	CNTN5							ENSG00000248673	LINC01331
ENSG00000150782	IL18			ENSG00000150275	PCDH15							ENSG00000249096	LINC02362
ENSG00000150938	CRIM1			ENSG00000150281	CTF1							ENSG00000249346	LINC01016
ENSG00000150990	DHX37			ENSG00000150540	HNMT							ENSG00000249751	ECSCR
ENSG00000151012	SLC7A11			ENSG00000150551	LYPD1							ENSG00000249861	LGALS16
ENSG00000151014	NOCT			ENSG00000150625	GPM6A							ENSG00000250348
ENSG00000151023	ENKUR			ENSG00000150628	SPATA4							ENSG00000250436	LINC02499
ENSG00000151025	GPR158			ENSG00000150637	CD226							ENSG00000250548	LINC01303
ENSG00000151164	RAD9B			ENSG00000150667	FSIP1							ENSG00000250742	LINC02381
ENSG00000151320	AKAP6			ENSG00000150672	DLG2							ENSG00000250799	PRODH2
ENSG00000151376	ME3			ENSG00000150681	RGS18							ENSG00000250959	GLUD1P3
ENSG00000151388	ADAMTS12			ENSG00000150687	PRSS23							ENSG00000251209	LINC00923
ENSG00000151414	NEK7			ENSG00000150722	PPP1R1C							ENSG00000251216
ENSG00000151461	UPF2			ENSG00000150764	DIXDC1							ENSG00000251224	CNOT10-AS1
ENSG00000151474	FRMD4A			ENSG00000150782	IL18							ENSG00000251322	SHANK3
ENSG00000151632	AKR1C2			ENSG00000150938	CRIM1							ENSG00000251357
ENSG00000151689	INPP1			ENSG00000150990	DHX37							ENSG00000251393
ENSG00000151702	FLI1			ENSG00000151005	TKTL2							ENSG00000251503	CENPS-CORT
ENSG00000151748	SAV1			ENSG00000151012	SLC7A11							ENSG00000253177
ENSG00000151834	GABRA2			ENSG00000151023	ENKUR							ENSG00000253305	PCDHGB6
ENSG00000151876	FBXO4			ENSG00000151025	GPR158							ENSG00000253309	SERPINE3
ENSG00000151892	GFRA1			ENSG00000151117	TMEM86A							ENSG00000253966
ENSG00000151967	SCHIP1			ENSG00000151150	ANK3							ENSG00000254109	RBPMS-AS1
ENSG00000152049	KCNE4			ENSG00000151164	RAD9B							ENSG00000254154	CRYZL2P-SEC16B
ENSG00000152104	PTPN14			ENSG00000151376	ME3							ENSG00000254231
ENSG00000152213	ARL11			ENSG00000151388	ADAMTS12							ENSG00000254233	LINC02365
ENSG00000152229	PSTPIP2			ENSG00000151612	ZNF827							ENSG00000254416	LINC02732
ENSG00000152422	XRCC4			ENSG00000151617	EDNRA							ENSG00000254535	PABPC4L
ENSG00000152580	IGSF10			ENSG00000151632	AKR1C2							ENSG00000254632
ENSG00000152620	NADK2			ENSG00000151640	DPYSL4							ENSG00000254656	RTL1
ENSG00000152661	GJA1			ENSG00000151689	INPP1							ENSG00000254862
ENSG00000152763	WDR78			ENSG00000151702	FLI1							ENSG00000254874
ENSG00000152795	HNRNPDL			ENSG00000151778	SERP2							ENSG00000255277	ABCC6P2
ENSG00000152939	MARVELD2			ENSG00000151834	GABRA2							ENSG00000255399	TBX5-AS1
ENSG00000152977	ZIC1			ENSG00000151892	GFRA1							ENSG00000255478
ENSG00000153029	MR1			ENSG00000151962	RBM46							ENSG00000255583
ENSG00000153064	BANK1			ENSG00000151967	SCHIP1							ENSG00000255666	LINC02700
ENSG00000153162	BMP6			ENSG00000152049	KCNE4							ENSG00000255690	TRIL
ENSG00000153250	RBMS1			ENSG00000152076	CCDC74B							ENSG00000255774	LINC02747
ENSG00000153292	ADGRF1			ENSG00000152086	TUBA3E							ENSG00000256056
ENSG00000153294	ADGRF4			ENSG00000152092	ASTN1							ENSG00000256612	CYP2B7P
ENSG00000153317	ASAP1			ENSG00000152128	TMEM163							ENSG00000256713	PGA5
ENSG00000153391	INO80C			ENSG00000152137	HSPB8							ENSG00000257181
ENSG00000153406	NMRAL1			ENSG00000152154	TMEM178A							ENSG00000257335	MGAM
ENSG00000153551	CMTM7			ENSG00000152207	CYSLTR2							ENSG00000257345	LINC02413
ENSG00000153558	FBXL2			ENSG00000152377	SPOCK1							ENSG00000257366
ENSG00000153563	CD8A			ENSG00000152402	GUCY1A2							ENSG00000257900
ENSG00000153815	CMIP			ENSG00000152422	XRCC4							ENSG00000258001
ENSG00000153820	SPHKAP			ENSG00000152492	CCDC50							ENSG00000259108	LINC01595
ENSG00000153832	FBXO36			ENSG00000152580	IGSF10							ENSG00000259146
ENSG00000153885	KCTD15			ENSG00000152620	NADK2							ENSG00000259203
ENSG00000153902	LGI4			ENSG00000152661	GJA1							ENSG00000259230	LINC02323
ENSG00000153923	CLCA3P			ENSG00000152670	DDX4							ENSG00000259237	LINC02490
ENSG00000153993	SEMA3D			ENSG00000152684	PELO							ENSG00000259527	LINC00052
ENSG00000154059	IMPACT			ENSG00000152689	RASGRP3							ENSG00000259974	LINC00261
ENSG00000154127	UBASH3B			ENSG00000152822	GRM1							ENSG00000260101
ENSG00000154134	ROBO3			ENSG00000152910	CNTNAP4							ENSG00000260244
ENSG00000154188	ANGPT1			ENSG00000152936	LMNTD1							ENSG00000260249
ENSG00000154222	CC2D1B			ENSG00000152977	ZIC1							ENSG00000260802	SERTM2
ENSG00000154237	LRRK1			ENSG00000153029	MR1							ENSG00000261052	SULT1A3
ENSG00000154258	ABCA9			ENSG00000153064	BANK1							ENSG00000261269
ENSG00000154277	UCHL1			ENSG00000153086	ACMSD							ENSG00000261572
ENSG00000154310	TNIK			ENSG00000153162	BMP6							ENSG00000261578
ENSG00000154370	TRIM11			ENSG00000153233	PTPRR							ENSG00000261627
ENSG00000154447	SH3RF1			ENSG00000153253	SCN3A							ENSG00000261655
ENSG00000154556	SORBS2			ENSG00000153294	ADGRF4							ENSG00000261795
ENSG00000154678	PDE1C			ENSG00000153391	INO80C							ENSG00000261829
ENSG00000154734	ADAMTS1			ENSG00000153443	UBALD1							ENSG00000262179	MYMX
ENSG00000154736	ADAMTS5			ENSG00000153558	FBXL2							ENSG00000262211
ENSG00000154764	WNT7A			ENSG00000153714	LURAP1L							ENSG00000262445
ENSG00000155066	PROM2			ENSG00000153790	C7orf31							ENSG00000262655	SPON1
ENSG00000155254	MARVELD1			ENSG00000153802	TMPRSS11D							ENSG00000263155	MYZAP
ENSG00000155438	NIFK			ENSG00000153832	FBXO36							ENSG00000263325
ENSG00000155657	TTN			ENSG00000153902	LGI4							ENSG00000263400	TMEM220-AS1
ENSG00000155719	OTOA			ENSG00000153923	CLCA3P							ENSG00000264424	MYH4
ENSG00000155760	FZD7			ENSG00000153930	ANKFN1							ENSG00000265107	GJA5
ENSG00000155761	SPAG17			ENSG00000153993	SEMA3D							ENSG00000265203	RBP3
ENSG00000155897	ADCY8			ENSG00000154016	GRAP							ENSG00000265287
ENSG00000155918	RAET1L			ENSG00000154040	CABYR							ENSG00000265303
ENSG00000155926	SLA			ENSG00000154065	ANKRD29							ENSG00000265630
ENSG00000155961	RAB39B			ENSG00000154096	THY1							ENSG00000265933	LINC00668
ENSG00000156049	GNA14			ENSG00000154127	UBASH3B							ENSG00000266074	BAHCC1
ENSG00000156103	MMP16			ENSG00000154133	ROBO4							ENSG00000266094	RASSF5
ENSG00000156345	CDK20			ENSG00000154134	ROBO3							ENSG00000266709
ENSG00000156500	FAM122C			ENSG00000154188	ANGPT1							ENSG00000266767
ENSG00000156502	SUPV3L1			ENSG00000154222	CC2D1B							ENSG00000266903
ENSG00000156508	EEF1A1			ENSG00000154237	LRRK1							ENSG00000266973
ENSG00000156509	FBXO43			ENSG00000154258	ABCA9							ENSG00000267259	ERVE-1
ENSG00000156535	CD109			ENSG00000154277	UCHL1							ENSG00000267391	MIR122HG
ENSG00000156671	SAMD8			ENSG00000154310	TNIK							ENSG00000267467	APOC4
ENSG00000156711	MAPK13			ENSG00000154319	FAM167A							ENSG00000268061	NAPA-AS1
ENSG00000156795	WDYHV1			ENSG00000154330	PGM5							ENSG00000268104	SLC6A14
ENSG00000156966	B3GNT7			ENSG00000154438	ASZ1							ENSG00000268416
ENSG00000156976	EIF4A2			ENSG00000154447	SH3RF1							ENSG00000268555
ENSG00000157045	NTAN1			ENSG00000154553	PDLIM3							ENSG00000268756
ENSG00000157150	TIMP4			ENSG00000154589	LY96							ENSG00000269190	FBXO17
ENSG00000157168	NRG1			ENSG00000154640	BTG3							ENSG00000269274
ENSG00000157227	MMP14			ENSG00000154678	PDE1C							ENSG00000269386	RAB11B-AS1
ENSG00000157350	ST3GAL2			ENSG00000154734	ADAMTS1							ENSG00000269404	SPIB
ENSG00000157445	CACNA2D3			ENSG00000154736	ADAMTS5							ENSG00000269556	TMEM185A
ENSG00000157483	MYO1E			ENSG00000154764	WNT7A							ENSG00000270547	LINC01235
ENSG00000157502	PWWP3B			ENSG00000154856	APCDD1							ENSG00000271736	LINC02772
ENSG00000157514	TSC22D3			ENSG00000155066	PROM2							ENSG00000271824	SMIM32
ENSG00000157557	ETS2			ENSG00000155115	GTF3C6							ENSG00000272402
ENSG00000157613	CREB3L1			ENSG00000155254	MARVELD1							ENSG00000272549	LINC02538
ENSG00000157653	C9orf43			ENSG00000155542	SETD9							ENSG00000272674	PCDHB16
ENSG00000157654	PALM2-AKAP2			ENSG00000155629	PIK3AP1							ENSG00000272851
ENSG00000157693	TMEM268			ENSG00000155657	TTN							ENSG00000272989	LINC02012
ENSG00000157870	PRXL2B			ENSG00000155760	FZD7							ENSG00000273033	LINC02035
ENSG00000157873	TNFRSF14			ENSG00000155761	SPAG17							ENSG00000273111	LYPD4
ENSG00000157911	PEX10			ENSG00000155926	SLA							ENSG00000273259
ENSG00000158008	EXTL1			ENSG00000155970	MICU3							ENSG00000274002
ENSG00000158055	GRHL3			ENSG00000156011	PSD3							ENSG00000274928	KRT89P
ENSG00000158286	RNF207			ENSG00000156049	GNA14							ENSG00000275074	NUDT18
ENSG00000158406	HIST1H4H			ENSG00000156076	WIF1							ENSG00000275367
ENSG00000158423	RIBC1			ENSG00000156218	ADAMTSL3							ENSG00000275395	FCGBP
ENSG00000158483	FAM86C1			ENSG00000156265	MAP3K7CL							ENSG00000275410	HNF1B
ENSG00000158516	CPA2			ENSG00000156345	CDK20							ENSG00000276231	PIK3R6
ENSG00000158691	ZSCAN12			ENSG00000156414	TDRD9							ENSG00000276240	OR4E1
ENSG00000158796	DEDD			ENSG00000156500	FAM122C							ENSG00000276644	DACH1
ENSG00000158859	ADAMTS4			ENSG00000156509	FBXO43							ENSG00000277149	TYW1B
ENSG00000158869	FCER1G			ENSG00000156515	HK1							ENSG00000277496
ENSG00000158882	TOMM40L			ENSG00000156535	CD109							ENSG00000277893	SRD5A2
ENSG00000159131	GART			ENSG00000156587	UBE2L6							ENSG00000278464
ENSG00000159166	LAD1			ENSG00000156966	B3GNT7							ENSG00000278965
ENSG00000159167	STC1			ENSG00000156990	RPUSD3							ENSG00000278967
ENSG00000159200	RCAN1			ENSG00000157045	NTAN1							ENSG00000279141
ENSG00000159208	CIART			ENSG00000157111	TMEM171							ENSG00000279159
ENSG00000159212	CLIC6			ENSG00000157150	TIMP4							ENSG00000280087
ENSG00000159214	CCDC24			ENSG00000157168	NRG1							ENSG00000280135
ENSG00000159216	RUNX1			ENSG00000157227	MMP14							ENSG00000280143
ENSG00000159399	HK2			ENSG00000157445	CACNA2D3							ENSG00000280180
ENSG00000159450	TCHH			ENSG00000157483	MYO1E							ENSG00000280219
ENSG00000159685	CHCHD6			ENSG00000157514	TSC22D3							ENSG00000280339
ENSG00000159761	C16orf86			ENSG00000157557	ETS2							ENSG00000280721	LINC01943
ENSG00000159882	ZNF230			ENSG00000157570	TSPAN18							ENSG00000281103	TRG-AS1
ENSG00000160007	ARHGAP35			ENSG00000157601	MX1							ENSG00000281162	LINC01127
ENSG00000160049	DFFA			ENSG00000157613	CREB3L1							ENSG00000282277	CYP3A51P
ENSG00000160062	ZBTB8A			ENSG00000157653	C9orf43							ENSG00000282301	CYP3A7-CYP3A51P
ENSG00000160145	KALRN			ENSG00000157654	PALM2-AKAP2							ENSG00000283342
ENSG00000160182	TFF1			ENSG00000157657	ZNF618							ENSG00000283403
ENSG00000160193	WDR4			ENSG00000157680	DGKI							ENSG00000283473	FAM240A
ENSG00000160200	CBS			ENSG00000157869	RAB28							ENSG00000283654	LMLN2
ENSG00000160207	HSF2BP			ENSG00000157873	TNFRSF14							ENSG00000283977
ENSG00000160229	ZNF66			ENSG00000157911	PEX10							ENSG00000283999
ENSG00000160326	SLC2A6			ENSG00000158008	EXTL1							ENSG00000284602
ENSG00000160404	TOR2A			ENSG00000158022	TRIM63							ENSG00000284691
ENSG00000160447	PKN3			ENSG00000158055	GRHL3							ENSG00000284930
ENSG00000160766	GBAP1			ENSG00000158062	UBXN11							ENSG00000285103
ENSG00000160767	FAM189B			ENSG00000158246	TENT5B							ENSG00000285412
ENSG00000160796	NBEAL2			ENSG00000158406	HIST1H4H							ENSG00000285417
ENSG00000160799	CCDC12			ENSG00000158423	RIBC1							ENSG00000286290
ENSG00000160808	MYL3			ENSG00000158486	DNAH3							ENSG00000286504
ENSG00000160818	GPATCH4			ENSG00000158516	CPA2							ENSG00000286765
ENSG00000160870	CYP3A7			ENSG00000158517	NCF1							ENSG00000286933
ENSG00000160883	HK3			ENSG00000158578	ALAS2							ENSG00000286942
ENSG00000160886	LY6K			ENSG00000158710	TAGLN2							ENSG00000286970
ENSG00000160999	SH2B2			ENSG00000158796	DEDD							ENSG00000287064
ENSG00000161082	CELF5			ENSG00000158825	CDA							ENSG00000287117
ENSG00000161149	TUBA3FP			ENSG00000158859	ADAMTS4							ENSG00000287217
ENSG00000161179	YDJC			ENSG00000158869	FCER1G							ENSG00000287469
ENSG00000161544	CYGB			ENSG00000158882	TOMM40L							ENSG00000287514
ENSG00000161558	TMEM143			ENSG00000158887	MPZ							ENSG00000287617
ENSG00000161618	ALDH16A1			ENSG00000158955	WNT9B							ENSG00000287969
ENSG00000161642	ZNF385A			ENSG00000159131	GART							ENSG00000288022
ENSG00000161647	MPP3			ENSG00000159166	LAD1							ENSG00000288046
ENSG00000161677	JOSD2			ENSG00000159167	STC1							ENSG00000288107
ENSG00000161896	IP6K3			ENSG00000159197	KCNE2
ENSG00000161912	ADCY10P1			ENSG00000159200	RCAN1
ENSG00000161920	MED11			ENSG00000159208	CIART
ENSG00000161944	ASGR2			ENSG00000159212	CLIC6
ENSG00000161955	TNFSF13			ENSG00000159216	RUNX1
ENSG00000161970	RPL26			ENSG00000159251	ACTC1
ENSG00000161999	JMJD8			ENSG00000159399	HK2
ENSG00000162062	TEDC2			ENSG00000159403	C1R
ENSG00000162066	AMDHD2			ENSG00000159674	SPON2
ENSG00000162078	ZG16B			ENSG00000159685	CHCHD6
ENSG00000162086	ZNF75A			ENSG00000159708	LRRC36
ENSG00000162129	CLPB			ENSG00000159761	C16orf86
ENSG00000162188	GNG3			ENSG00000159840	ZYX
ENSG00000162194	LBHD1			ENSG00000159899	NPR2
ENSG00000162222	TTC9C			ENSG00000160013	PTGIR
ENSG00000162241	SLC25A45			ENSG00000160145	KALRN
ENSG00000162244	RPL29			ENSG00000160182	TFF1
ENSG00000162302	RPS6KA4			ENSG00000160193	WDR4
ENSG00000162344	FGF19			ENSG00000160200	CBS
ENSG00000162377	COA7			ENSG00000160207	HSF2BP
ENSG00000162407	PLPP3			ENSG00000160326	SLC2A6
ENSG00000162458	FBLIM1			ENSG00000160447	PKN3
ENSG00000162460	TMEM82			ENSG00000160593	JAML
ENSG00000162511	LAPTM5			ENSG00000160691	SHC1
ENSG00000162520	SYNC			ENSG00000160752	FDPS
ENSG00000162542	TMCO4			ENSG00000160767	FAM189B
ENSG00000162551	ALPL			ENSG00000160796	NBEAL2
ENSG00000162601	MYSM1			ENSG00000160808	MYL3
ENSG00000162614	NEXN			ENSG00000160813	PPP1R35
ENSG00000162618	ADGRL4			ENSG00000160818	GPATCH4
ENSG00000162639	HENMT1			ENSG00000160870	CYP3A7
ENSG00000162643	WDR63			ENSG00000160886	LY6K
ENSG00000162664	ZNF326			ENSG00000160957	RECQL4
ENSG00000162687	KCNT2			ENSG00000160973	FOXH1
ENSG00000162711	NLRP3			ENSG00000160991	ORAI2
ENSG00000162733	DDR2			ENSG00000161040	FBXL13
ENSG00000162738	VANGL2			ENSG00000161217	PCYT1A
ENSG00000162745	OLFML2B			ENSG00000161281	COX7A1
ENSG00000162772	ATF3			ENSG00000161544	CYGB
ENSG00000162777	DENND2D			ENSG00000161618	ALDH16A1
ENSG00000162779	AXDND1			ENSG00000161638	ITGA5
ENSG00000162836	ACP6			ENSG00000161647	MPP3
ENSG00000162944	RFTN2			ENSG00000161677	JOSD2
ENSG00000162997	PRORSD1P			ENSG00000161714	PLCD3
ENSG00000163013	FBXO41			ENSG00000161791	FMNL3
ENSG00000163017	ACTG2			ENSG00000161896	IP6K3
ENSG00000163069	SGCB			ENSG00000161920	MED11
ENSG00000163071	SPATA18			ENSG00000161955	TNFSF13
ENSG00000163072	NOSTRIN			ENSG00000162004	CCDC78
ENSG00000163155	LYSMD1			ENSG00000162039	MEIOB
ENSG00000163156	SCNM1			ENSG00000162066	AMDHD2
ENSG00000163156	SCNM1			ENSG00000162129	CLPB
ENSG00000163171	CDC42EP3			ENSG00000162188	GNG3
ENSG00000163191	S100A11			ENSG00000162241	SLC25A45
ENSG00000163209	SPRR3			ENSG00000162302	RPS6KA4
ENSG00000163235	TGFA			ENSG00000162344	FGF19
ENSG00000163249	CCNYL1			ENSG00000162367	TAL1
ENSG00000163283	ALPP			ENSG00000162377	COA7
ENSG00000163286	ALPG			ENSG00000162390	ACOT11
ENSG00000163288	GABRB1			ENSG00000162407	PLPP3
ENSG00000163344	PMVK			ENSG00000162413	KLHL21
ENSG00000163389	POGLUT1			ENSG00000162444	RBP7
ENSG00000163393	SLC22A15			ENSG00000162458	FBLIM1
ENSG00000163406	SLC15A2			ENSG00000162511	LAPTM5
ENSG00000163453	IGFBP7			ENSG00000162520	SYNC
ENSG00000163462	TRIM46			ENSG00000162542	TMCO4
ENSG00000163467	TSACC			ENSG00000162576	MXRA8
ENSG00000163472	TMEM79			ENSG00000162591	MEGF6
ENSG00000163508	EOMES			ENSG00000162592	CCDC27
ENSG00000163565	IFI16			ENSG00000162601	MYSM1
ENSG00000163576	EFHB			ENSG00000162614	NEXN
ENSG00000163581	SLC2A2			ENSG00000162618	ADGRL4
ENSG00000163617	CCDC191			ENSG00000162630	B3GALT2
ENSG00000163626	COX18			ENSG00000162639	HENMT1
ENSG00000163633	C4orf36			ENSG00000162643	WDR63
ENSG00000163661	PTX3			ENSG00000162645	GBP2
ENSG00000163666	HESX1			ENSG00000162654	GBP4
ENSG00000163701	IL17RE			ENSG00000162664	ZNF326
ENSG00000163735	CXCL5			ENSG00000162687	KCNT2
ENSG00000163738	MTHFD2L			ENSG00000162711	NLRP3
ENSG00000163739	CXCL1			ENSG00000162733	DDR2
ENSG00000163762	TM4SF18			ENSG00000162734	PEA15
ENSG00000163803	PLB1			ENSG00000162745	OLFML2B
ENSG00000163810	TGM4			ENSG00000162772	ATF3
ENSG00000163811	WDR43			ENSG00000162777	DENND2D
ENSG00000163814	CDCP1			ENSG00000162779	AXDND1
ENSG00000163874	ZC3H12A			ENSG00000162782	TDRD5
ENSG00000163898	LIPH			ENSG00000162836	ACP6
ENSG00000163945	UVSSA			ENSG00000162873	KLHDC8A
ENSG00000163975	MELTF			ENSG00000162929	KIAA1841
ENSG00000163993	S100P			ENSG00000162944	RFTN2
ENSG00000164010	ERMAP			ENSG00000163013	FBXO41
ENSG00000164038	SLC9B2			ENSG00000163017	ACTG2
ENSG00000164039	BDH2			ENSG00000163071	SPATA18
ENSG00000164048	ZNF589			ENSG00000163072	NOSTRIN
ENSG00000164051	CCDC51			ENSG00000163092	XIRP2
ENSG00000164054	SHISA5			ENSG00000163121	NEURL3
ENSG00000164056	SPRY1			ENSG00000163155	LYSMD1
ENSG00000164077	MON1A			ENSG00000163171	CDC42EP3
ENSG00000164078	MST1R			ENSG00000163191	S100A11
ENSG00000164120	HPGD			ENSG00000163209	SPRR3
ENSG00000164125	GASK1B			ENSG00000163283	ALPP
ENSG00000164161	HHIP			ENSG00000163286	ALPG
ENSG00000164163	ABCE1			ENSG00000163288	GABRB1
ENSG00000164171	ITGA2			ENSG00000163328	GPR155
ENSG00000164188	RANBP3L			ENSG00000163359	COL6A3
ENSG00000164265	SCGB3A2			ENSG00000163406	SLC15A2
ENSG00000164266	SPINK1			ENSG00000163453	IGFBP7
ENSG00000164283	ESM1			ENSG00000163462	TRIM46
ENSG00000164284	GRPEL2			ENSG00000163466	ARPC2
ENSG00000164291	ARSK			ENSG00000163485	ADORA1
ENSG00000164323	CFAP97			ENSG00000163492	CCDC141
ENSG00000164338	UTP15			ENSG00000163530	DPPA2
ENSG00000164379	FOXQ1			ENSG00000163545	NUAK2
ENSG00000164385	LINC01600			ENSG00000163565	IFI16
ENSG00000164393	ADGRF2			ENSG00000163576	EFHB
ENSG00000164430	CGAS			ENSG00000163581	SLC2A2
ENSG00000164440	TXLNB			ENSG00000163596	ICA1L
ENSG00000164442	CITED2			ENSG00000163661	PTX3
ENSG00000164465	DCBLD1			ENSG00000163666	HESX1
ENSG00000164588	HCN1			ENSG00000163687	DNASE1L3
ENSG00000164591	MYOZ3			ENSG00000163689	C3orf67
ENSG00000164604	GPR85			ENSG00000163701	IL17RE
ENSG00000164619	BMPER			ENSG00000163735	CXCL5
ENSG00000164620	RELL2			ENSG00000163738	MTHFD2L
ENSG00000164674	SYTL3			ENSG00000163739	CXCL1
ENSG00000164690	SHH			ENSG00000163762	TM4SF18
ENSG00000164736	SOX17			ENSG00000163803	PLB1
ENSG00000164743	C8orf48			ENSG00000163810	TGM4
ENSG00000164744	SUN3			ENSG00000163811	WDR43
ENSG00000164761	TNFRSF11B			ENSG00000163840	DTX3L
ENSG00000164796	CSMD3			ENSG00000163874	ZC3H12A
ENSG00000164850	GPER1			ENSG00000163898	LIPH
ENSG00000164855	TMEM184A			ENSG00000163914	RHO
ENSG00000164879	CA3			ENSG00000163915	IGF2BP2-AS1
ENSG00000164885	CDK5			ENSG00000163923	RPL39L
ENSG00000164889	SLC4A2			ENSG00000163945	UVSSA
ENSG00000164897	TMUB1			ENSG00000163975	MELTF
ENSG00000164932	CTHRC1			ENSG00000163993	S100P
ENSG00000165025	SYK			ENSG00000164038	SLC9B2
ENSG00000165028	NIPSNAP3B			ENSG00000164039	BDH2
ENSG00000165046	LETM2			ENSG00000164051	CCDC51
ENSG00000165084	C8orf34			ENSG00000164077	MON1A
ENSG00000165125	TRPV6			ENSG00000164078	MST1R
ENSG00000165152	TMEM246			ENSG00000164086	DUSP7
ENSG00000165156	ZHX1			ENSG00000164099	PRSS12
ENSG00000165181	SHOC1			ENSG00000164116	GUCY1A1
ENSG00000165186	PTCHD1			ENSG00000164120	HPGD
ENSG00000165259	HDX			ENSG00000164125	GASK1B
ENSG00000165349	SLC7A3			ENSG00000164161	HHIP
ENSG00000165507	DEPP1			ENSG00000164171	ITGA2
ENSG00000165511	C10orf25			ENSG00000164188	RANBP3L
ENSG00000165617	DACT1			ENSG00000164199	ADGRV1
ENSG00000165621	OXGR1			ENSG00000164211	STARD4
ENSG00000165644	COMTD1			ENSG00000164220	F2RL2
ENSG00000165671	NSD1			ENSG00000164265	SCGB3A2
ENSG00000165682	CLEC1B			ENSG00000164266	SPINK1
ENSG00000165685	TMEM52B			ENSG00000164283	ESM1
ENSG00000165732	DDX21			ENSG00000164291	ARSK
ENSG00000165757	JCAD			ENSG00000164342	TLR3
ENSG00000165799	RNASE7			ENSG00000164393	ADGRF2
ENSG00000165802	NSMF			ENSG00000164411	GJB7
ENSG00000165804	ZNF219			ENSG00000164430	CGAS
ENSG00000165807	PPP1R36			ENSG00000164440	TXLNB
ENSG00000165832	TRUB1			ENSG00000164509	IL31RA
ENSG00000165874	SHLD2P1			ENSG00000164591	MYOZ3
ENSG00000165899	OTOGL			ENSG00000164604	GPR85
ENSG00000165912	PACSIN3			ENSG00000164620	RELL2
ENSG00000165966	PDZRN4			ENSG00000164621	SMAD5-AS1
ENSG00000165996	HACD1			ENSG00000164626	KCNK5
ENSG00000166025	AMOTL1			ENSG00000164674	SYTL3
ENSG00000166035	LIPC			ENSG00000164690	SHH
ENSG00000166123	GPT2			ENSG00000164692	COL1A2
ENSG00000166130	IKBIP			ENSG00000164707	SLC13A4
ENSG00000166153	DEPDC4			ENSG00000164743	C8orf48
ENSG00000166166	TRMT61A			ENSG00000164744	SUN3
ENSG00000166197	NOLC1			ENSG00000164761	TNFRSF11B
ENSG00000166250	CLMP			ENSG00000164764	SBSPON
ENSG00000166262	FAM227B			ENSG00000164796	CSMD3
ENSG00000166317	SYNPO2L			ENSG00000164850	GPER1
ENSG00000166321	NUDT13			ENSG00000164855	TMEM184A
ENSG00000166342	NETO1			ENSG00000164879	CA3
ENSG00000166347	CYB5A			ENSG00000164889	SLC4A2
ENSG00000166387	PPFIBP2			ENSG00000164897	TMUB1
ENSG00000166394	CYB5R2			ENSG00000164932	CTHRC1
ENSG00000166396	SERPINB7			ENSG00000164949	GEM
ENSG00000166401	SERPINB8			ENSG00000165025	SYK
ENSG00000166405	RIC3			ENSG00000165046	LETM2
ENSG00000166436	TRIM66			ENSG00000165072	MAMDC2
ENSG00000166441	RPL27A			ENSG00000165125	TRPV6
ENSG00000166444	ST5			ENSG00000165138	ANKS6
ENSG00000166452	AKIP1			ENSG00000165181	SHOC1
ENSG00000166479	TMX3			ENSG00000165194	PCDH19
ENSG00000166510	CCDC68			ENSG00000165269	AQP7
ENSG00000166529	ZSCAN21			ENSG00000165269	AQP7
ENSG00000166535	A2ML1			ENSG00000165507	DEPP1
ENSG00000166589	CDH16			ENSG00000165511	C10orf25
ENSG00000166592	RRAD			ENSG00000165617	DACT1
ENSG00000166741	NNMT			ENSG00000165621	OXGR1
ENSG00000166803	PCLAF			ENSG00000165644	COMTD1
ENSG00000166831	RBPMS2			ENSG00000165682	CLEC1B
ENSG00000166833	NAV2			ENSG00000165685	TMEM52B
ENSG00000166855	CLPX			ENSG00000165732	DDX21
ENSG00000166866	MYO1A			ENSG00000165804	ZNF219
ENSG00000166888	STAT6			ENSG00000165807	PPP1R36
ENSG00000166924	NYAP1			ENSG00000165841	CYP2C19
ENSG00000166960	CCDC178			ENSG00000165863	C10orf82
ENSG00000166986	MARS			ENSG00000165874	SHLD2P1
ENSG00000167088	SNRPD1			ENSG00000165887	ANKRD2
ENSG00000167182	SP2			ENSG00000165895	ARHGAP42
ENSG00000167186	COQ7			ENSG00000165899	OTOGL
ENSG00000167191	GPRC5B			ENSG00000165912	PACSIN3
ENSG00000167257	RNF214			ENSG00000165914	TTC7B
ENSG00000167355	OR51B5			ENSG00000165949	IFI27
ENSG00000167377	ZNF23			ENSG00000165966	PDZRN4
ENSG00000167394	ZNF668			ENSG00000165996	HACD1
ENSG00000167460	TPM4			ENSG00000166025	AMOTL1
ENSG00000167491	GATAD2A			ENSG00000166033	HTRA1
ENSG00000167513	CDT1			ENSG00000166046	TCP11L2
ENSG00000167522	ANKRD11			ENSG00000166068	SPRED1
ENSG00000167525	PROCA1			ENSG00000166153	DEPDC4
ENSG00000167535	CACNB3			ENSG00000166166	TRMT61A
ENSG00000167536	DHRS13			ENSG00000166250	CLMP
ENSG00000167555	ZNF528			ENSG00000166261	ZNF202
ENSG00000167601	AXL			ENSG00000166262	FAM227B
ENSG00000167604	NFKBID			ENSG00000166278	C2
ENSG00000167644	C19orf33			ENSG00000166317	SYNPO2L
ENSG00000167685	ZNF444			ENSG00000166321	NUDT13
ENSG00000167716	WDR81			ENSG00000166342	NETO1
ENSG00000167721	TSR1			ENSG00000166347	CYB5A
ENSG00000167733	HSD11B1L			ENSG00000166394	CYB5R2
ENSG00000167759	KLK13			ENSG00000166396	SERPINB7
ENSG00000167775	CD320			ENSG00000166401	SERPINB8
ENSG00000167779	IGFBP6			ENSG00000166444	ST5
ENSG00000167785	ZNF558			ENSG00000166452	AKIP1
ENSG00000167840	ZNF232			ENSG00000166473	PKD1L2
ENSG00000167920	TMEM99			ENSG00000166478	ZNF143
ENSG00000167925	GHDC			ENSG00000166510	CCDC68
ENSG00000167965	MLST8			ENSG00000166589	CDH16
ENSG00000168003	SLC3A2			ENSG00000166592	RRAD
ENSG00000168028	RPSA			ENSG00000166670	MMP10
ENSG00000168071	CCDC88B			ENSG00000166741	NNMT
ENSG00000168209	DDIT4			ENSG00000166793	YPEL4
ENSG00000168314	MOBP			ENSG00000166831	RBPMS2
ENSG00000168386	FILIP1L			ENSG00000166833	NAV2
ENSG00000168404	MLKL			ENSG00000166855	CLPX
ENSG00000168488	ATXN2L			ENSG00000166888	STAT6
ENSG00000168495	POLR3D			ENSG00000166920	C15orf48
ENSG00000168502	MTCL1			ENSG00000166924	NYAP1
ENSG00000168621	GDNF			ENSG00000166960	CCDC178
ENSG00000168631	MUCL3			ENSG00000166979	EVA1C
ENSG00000168661	ZNF30			ENSG00000167080	B4GALNT2
ENSG00000168803	ADAL			ENSG00000167083	GNGT2
ENSG00000168806	LCMT2			ENSG00000167105	TMEM92
ENSG00000168917	SLC35G2			ENSG00000167131	CCDC103
ENSG00000168918	INPP5D			ENSG00000167165	UGT1A6
ENSG00000168930	TRIM49			ENSG00000167355	OR51B5
ENSG00000168952	STXBP6			ENSG00000167377	ZNF23
ENSG00000169026	SLC49A3			ENSG00000167394	ZNF668
ENSG00000169031	COL4A3			ENSG00000167460	TPM4
ENSG00000169047	IRS1			ENSG00000167525	PROCA1
ENSG00000169085	VXN			ENSG00000167535	CACNB3
ENSG00000169087	HSPBAP1			ENSG00000167549	CORO6
ENSG00000169100	SLC25A6			ENSG00000167601	AXL
ENSG00000169203	NPIPB12			ENSG00000167604	NFKBID
ENSG00000169231	THBS3			ENSG00000167612	ANKRD33
ENSG00000169241	SLC50A1			ENSG00000167617	CDC42EP5
ENSG00000169246	NPIPB3			ENSG00000167641	PPP1R14A
ENSG00000169249	ZRSR2			ENSG00000167644	C19orf33
ENSG00000169288	MRPL1			ENSG00000167657	DAPK3
ENSG00000169410	PTPN9			ENSG00000167685	ZNF444
ENSG00000169418	NPR1			ENSG00000167705	RILP
ENSG00000169429	CXCL8			ENSG00000167721	TSR1
ENSG00000169504	CLIC4			ENSG00000167723	TRPV3
ENSG00000169548	ZNF280A			ENSG00000167759	KLK13
ENSG00000169554	ZEB2			ENSG00000167775	CD320
ENSG00000169605	GKN1			ENSG00000167779	IGFBP6
ENSG00000169609	C15orf40			ENSG00000167785	ZNF558
ENSG00000169627	BOLA2B			ENSG00000167920	TMEM99
ENSG00000169733	RFNG			ENSG00000167925	GHDC
ENSG00000169740	ZNF32			ENSG00000167967	E4F1
ENSG00000169744	LDB2			ENSG00000167994	RAB3IL1
ENSG00000169750	RAC3			ENSG00000168071	CCDC88B
ENSG00000169764	UGP2			ENSG00000168077	SCARA3
ENSG00000169851	PCDH7			ENSG00000168268	NT5DC2
ENSG00000169903	TM4SF4			ENSG00000168314	MOBP
ENSG00000169908	TM4SF1			ENSG00000168386	FILIP1L
ENSG00000169946	ZFPM2			ENSG00000168404	MLKL
ENSG00000169981	ZNF35			ENSG00000168487	BMP1
ENSG00000169991	IFFO2			ENSG00000168495	POLR3D
ENSG00000169992	NLGN2			ENSG00000168497	CAVIN2
ENSG00000170004	CHD3			ENSG00000168542	COL3A1
ENSG00000170122	FOXD4			ENSG00000168591	TMUB2
ENSG00000170142	UBE2E1			ENSG00000168594	ADAM29
ENSG00000170144	HNRNPA3			ENSG00000168621	GDNF
ENSG00000170190	SLC16A5			ENSG00000168631	MUCL3
ENSG00000170209	ANKK1			ENSG00000168672	LRATD2
ENSG00000170270	GON7			ENSG00000168785	TSPAN5
ENSG00000170276	HSPB2			ENSG00000168899	VAMP5
ENSG00000170324	FRMPD2			ENSG00000168917	SLC35G2
ENSG00000170356	OR2A20P			ENSG00000168918	INPP5D
ENSG00000170373	CST1			ENSG00000168930	TRIM49
ENSG00000170396	ZNF804A			ENSG00000168952	STXBP6
ENSG00000170425	ADORA2B			ENSG00000168994	PXDC1
ENSG00000170454	KRT75			ENSG00000169026	SLC49A3
ENSG00000170469	SPATA24			ENSG00000169031	COL4A3
ENSG00000170485	NPAS2			ENSG00000169040	PMCHL2
ENSG00000170515	PA2G4			ENSG00000169047	IRS1
ENSG00000170522	ELOVL6			ENSG00000169067	ACTBL2
ENSG00000170545	SMAGP			ENSG00000169071	ROR2
ENSG00000170629	DPY19L2P2			ENSG00000169085	VXN
ENSG00000170631	ZNF16			ENSG00000169087	HSPBAP1
ENSG00000170638	TRABD			ENSG00000169131	ZNF354A
ENSG00000170681	CAVIN4			ENSG00000169169	CPT1C
ENSG00000170836	PPM1D			ENSG00000169213	RAB3B
ENSG00000170846				ENSG00000169220	RGS14
ENSG00000170855	TRIAP1			ENSG00000169231	THBS3
ENSG00000170871	KIAA0232			ENSG00000169239	CA5B
ENSG00000170909	OSCAR			ENSG00000169245	CXCL10
ENSG00000170961	HAS2			ENSG00000169247	SH3TC2
ENSG00000170989	S1PR1			ENSG00000169306	IL1RAPL1
ENSG00000171044	XKR6			ENSG00000169418	NPR1
ENSG00000171056	SOX7			ENSG00000169429	CXCL8
ENSG00000171121	KCNMB3			ENSG00000169508	GPR183
ENSG00000171148	TADA3			ENSG00000169548	ZNF280A
ENSG00000171155	C1GALT1C1			ENSG00000169550	MUC15
ENSG00000171160	MORN4			ENSG00000169554	ZEB2
ENSG00000171169	NAIF1			ENSG00000169605	GKN1
ENSG00000171209	CSN3			ENSG00000169609	C15orf40
ENSG00000171219	CDC42BPG			ENSG00000169627	BOLA2B
ENSG00000171401	KRT13			ENSG00000169733	RFNG
ENSG00000171443	ZNF524			ENSG00000169740	ZNF32
ENSG00000171444	MCC			ENSG00000169764	UGP2
ENSG00000171448	ZBTB26			ENSG00000169851	PCDH7
ENSG00000171466	ZNF562			ENSG00000169903	TM4SF4
ENSG00000171469	ZNF561			ENSG00000169908	TM4SF1
ENSG00000171540	OTP			ENSG00000169933	FRMPD4
ENSG00000171552	BCL2L1			ENSG00000169946	ZFPM2
ENSG00000171596	NMUR1			ENSG00000169972	PUSL1
ENSG00000171621	SPSB1			ENSG00000169991	IFFO2
ENSG00000171680	PLEKHG5			ENSG00000169992	NLGN2
ENSG00000171724	VAT1L			ENSG00000170004	CHD3
ENSG00000171791	BCL2			ENSG00000170006	TMEM154
ENSG00000171793	CTPS1			ENSG00000170044	ZPLD1
ENSG00000171877	FRMD5			ENSG00000170100	ZNF778
ENSG00000171889	MIR31HG			ENSG00000170142	UBE2E1
ENSG00000171951	SCG2			ENSG00000170190	SLC16A5
ENSG00000171992	SYNPO			ENSG00000170255	MRGPRX1
ENSG00000172020	GAP43			ENSG00000170276	HSPB2
ENSG00000172058	SERF1A			ENSG00000170324	FRMPD2
ENSG00000172116	CD8B			ENSG00000170369	CST2
ENSG00000172137	CALB2			ENSG00000170373	CST1
ENSG00000172146	OR1A1			ENSG00000170381	SEMA3E
ENSG00000172171	TEFM			ENSG00000170396	ZNF804A
ENSG00000172216	CEBPB			ENSG00000170425	ADORA2B
ENSG00000172250	SERHL			ENSG00000170469	SPATA24
ENSG00000172361	CFAP53			ENSG00000170477	KRT4
ENSG00000172382	PRSS27			ENSG00000170485	NPAS2
ENSG00000172458	IL17D			ENSG00000170522	ELOVL6
ENSG00000172465	TCEAL1			ENSG00000170525	PFKFB3
ENSG00000172476	RAB40A			ENSG00000170537	TMC7
ENSG00000172530	BANP			ENSG00000170542	SERPINB9
ENSG00000172543	CTSW			ENSG00000170545	SMAGP
ENSG00000172548	NIPAL4			ENSG00000170638	TRABD
ENSG00000172638	EFEMP2			ENSG00000170681	CAVIN4
ENSG00000172667	ZMAT3			ENSG00000170819	BFSP2
ENSG00000172732	MUS81			ENSG00000170820	FSHR
ENSG00000172830	SSH3			ENSG00000170836	PPM1D
ENSG00000172831	CES2			ENSG00000170855	TRIAP1
ENSG00000172927	MYEOV			ENSG00000170871	KIAA0232
ENSG00000172932	ANKRD13D			ENSG00000170955	CAVIN3
ENSG00000172935	MRGPRF			ENSG00000170959	DCDC1
ENSG00000172936	MYD88			ENSG00000170961	HAS2
ENSG00000172965	MIR4435-2HG			ENSG00000170989	S1PR1
ENSG00000173039	RELA			ENSG00000171016	PYGO1
ENSG00000173085	COQ2			ENSG00000171056	SOX7
ENSG00000173093	CCDC63			ENSG00000171094	ALK
ENSG00000173114	LRRN3			ENSG00000171121	KCNMB3
ENSG00000173141	MRPL57			ENSG00000171124	FUT3
ENSG00000173198	CYSLTR1			ENSG00000171160	MORN4
ENSG00000173226	IQCB1			ENSG00000171189	GRIK1
ENSG00000173261	PLAC8L1			ENSG00000171209	CSN3
ENSG00000173262	SLC2A14			ENSG00000171222	SCAND1
ENSG00000173295	FAM86B3P			ENSG00000171291	ZNF439
ENSG00000173334	TRIB1			ENSG00000171303	KCNK3
ENSG00000173349	SFT2D3			ENSG00000171314	PGAM1
ENSG00000173391	OLR1			ENSG00000171401	KRT13
ENSG00000173406	DAB1			ENSG00000171425	ZNF581
ENSG00000173442	EHBP1L1			ENSG00000171443	ZNF524
ENSG00000173451	THAP2			ENSG00000171448	ZBTB26
ENSG00000173457	PPP1R14B			ENSG00000171469	ZNF561
ENSG00000173511	VEGFB			ENSG00000171476	HOPX
ENSG00000173535	TNFRSF10C			ENSG00000171552	BCL2L1
ENSG00000173545	ZNF622			ENSG00000171596	NMUR1
ENSG00000173546	CSPG4			ENSG00000171608	PIK3CD
ENSG00000173559	NABP1			ENSG00000171680	PLEKHG5
ENSG00000173567	ADGRF3			ENSG00000171724	VAT1L
ENSG00000173581	CCDC106			ENSG00000171757	LRRC34
ENSG00000173597	SULT1B1			ENSG00000171791	BCL2
ENSG00000173598	NUDT4			ENSG00000171793	CTPS1
ENSG00000173621	LRFN4			ENSG00000171798	KNDC1
ENSG00000173626	TRAPPC3L			ENSG00000171812	COL8A2
ENSG00000173638	SLC19A1			ENSG00000171840	NINJ2
ENSG00000173681	BCLAF3			ENSG00000171951	SCG2
ENSG00000173715	C11orf80			ENSG00000171970	ZNF57
ENSG00000173726	TOMM20			ENSG00000171992	SYNPO
ENSG00000173838	2023-03-10			ENSG00000172113	NME6
ENSG00000173846	PLK3			ENSG00000172116	CD8B
ENSG00000173947	PIFO			ENSG00000172137	CALB2
ENSG00000173988	LRRC63			ENSG00000172171	TEFM
ENSG00000174099	MSRB3			ENSG00000172216	CEBPB
ENSG00000174130	TLR6			ENSG00000172243	CLEC7A
ENSG00000174206	C12orf66			ENSG00000172322	CLEC12A
ENSG00000174307	PHLDA3			ENSG00000172346	CSDC2
ENSG00000174348	PODN			ENSG00000172366	MCRIP2
ENSG00000174353	STAG3L3			ENSG00000172399	MYOZ2
ENSG00000174365	SNHG11			ENSG00000172403	SYNPO2
ENSG00000174370	C11orf45			ENSG00000172458	IL17D
ENSG00000174514	MFSD4A			ENSG00000172465	TCEAL1
ENSG00000174564	IL20RB			ENSG00000172548	NIPAL4
ENSG00000174606	ANGEL2			ENSG00000172575	RASGRP1
ENSG00000174669	SLC29A2			ENSG00000172578	KLHL6
ENSG00000174672	BRSK2			ENSG00000172638	EFEMP2
ENSG00000174721	FGFBP3			ENSG00000172650	AGAP5
ENSG00000174749	FAM241A			ENSG00000172732	MUS81
ENSG00000174791	RIN1			ENSG00000172771	EFCAB12
ENSG00000174799	CEP135			ENSG00000172830	SSH3
ENSG00000174808	BTC			ENSG00000172927	MYEOV
ENSG00000174899	SLC66A1L			ENSG00000172935	MRGPRF
ENSG00000174951	FUT1			ENSG00000172936	MYD88
ENSG00000174977				ENSG00000172965	MIR4435-2HG
ENSG00000175040	CHST2			ENSG00000172974
ENSG00000175061	SNHG29			ENSG00000172987	HPSE2
ENSG00000175077	RTP1			ENSG00000173039	RELA
ENSG00000175164	ABO			ENSG00000173068	BNC2
ENSG00000175170	FAM182B			ENSG00000173077	2023-12-01
ENSG00000175213	ZNF408			ENSG00000173085	COQ2
ENSG00000175287	PHYHD1			ENSG00000173110	HSPA6
ENSG00000175322	ZNF519			ENSG00000173114	LRRN3
ENSG00000175334	BANF1			ENSG00000173157	ADAMTS20
ENSG00000175395	ZNF25			ENSG00000173193	PARP14
ENSG00000175414	ARL10			ENSG00000173198	CYSLTR1
ENSG00000175416	CLTB			ENSG00000173212	MAB21L3
ENSG00000175445	LPL			ENSG00000173221	GLRX
ENSG00000175467	SART1			ENSG00000173262	SLC2A14
ENSG00000175471	MCTP1			ENSG00000173267	SNCG
ENSG00000175505	CLCF1			ENSG00000173334	TRIB1
ENSG00000175567	UCP2			ENSG00000173391	OLR1
ENSG00000175573	C11orf68			ENSG00000173457	PPP1R14B
ENSG00000175592	FOSL1			ENSG00000173511	VEGFB
ENSG00000175600	SUGCT			ENSG00000173535	TNFRSF10C
ENSG00000175764	TTLL11			ENSG00000173540	GMPPB
ENSG00000175772	LINC01106			ENSG00000173546	CSPG4
ENSG00000175787	ZNF169			ENSG00000173559	NABP1
ENSG00000175792	RUVBL1			ENSG00000173567	ADGRF3
ENSG00000175793	SFN			ENSG00000173581	CCDC106
ENSG00000175832	ETV4			ENSG00000173597	SULT1B1
ENSG00000175928	LRRN1			ENSG00000173610	UGT2A1
ENSG00000176046	NUPR1			ENSG00000173621	LRFN4
ENSG00000176092	CRYBG2			ENSG00000173626	TRAPPC3L
ENSG00000176153	GPX2			ENSG00000173638	SLC19A1
ENSG00000176160	HSF5			ENSG00000173769	TOPAZ1
ENSG00000176236	RPP38-DT			ENSG00000173809	TDRD12
ENSG00000176390	CRLF3			ENSG00000173846	PLK3
ENSG00000176410	DNAJC30			ENSG00000173917	HOXB2
[truncated: 2,293 more rows]
