# Supplementary material for: Osmolar Modulation Drives Reversible Cell Cycle Exit and Human Pluripotent Cell Differentiation via NF‐κВ and WNT Signaling
Source: Adv Sci (Weinh). 2023 Dec 1;11(7):2307554. doi: 10.1002/advs.202307554 (PMC10870039; doi:10.1002/advs.202307554)
Supplement: Supplementary file 7 — Supporting Information [file ADVS-11-2307554-s001.xlsx]

## Sheet: Table 8
Table 8 - GO terms HLC PlasOsm vs OsmG/OsmM
ID	Description	GeneRatio	BgRatio	pvalue	p.adjust	qvalue	geneID	Count	Enriched
GO:0030198	extracellular matrix organization	46/778	395/18866	2.20444e-10	5.89391e-07	4.63005e-07	DCN/LAMC3/COL23A1/BCL3/FBLN1/COL4A4/ADAMTS2/ICAM1/MMP9/ENG/VWF/ADTRP/SMOC2/LAMA4/ITGB6/TGFBI/FMOD/KDR/COL5A1/RAMP2/POSTN/LOXL2/SULF1/CYP1B1/ADAMTS14/LUM/FURIN/CTSK/SFRP2/HAPLN1/SCUBE3/ACAN/SCUBE1/ELF3/PTX3/HTRA1/LTBP3/TNXB/COL3A1/COL4A3/COL8A2/BGN/MMP1/SMOC1/COL15A1/COLQ	46	HLC D20 OsmG upregulated DEGs
GO:0043062	extracellular structure organization	46/778	396/18866	2.39833e-10	5.89391e-07	4.63005e-07	DCN/LAMC3/COL23A1/BCL3/FBLN1/COL4A4/ADAMTS2/ICAM1/MMP9/ENG/VWF/ADTRP/SMOC2/LAMA4/ITGB6/TGFBI/FMOD/KDR/COL5A1/RAMP2/POSTN/LOXL2/SULF1/CYP1B1/ADAMTS14/LUM/FURIN/CTSK/SFRP2/HAPLN1/SCUBE3/ACAN/SCUBE1/ELF3/PTX3/HTRA1/LTBP3/TNXB/COL3A1/COL4A3/COL8A2/BGN/MMP1/SMOC1/COL15A1/COLQ	46	HLC D20 OsmG upregulated DEGs
GO:0055074	calcium ion homeostasis	48/778	468/18866	6.28323e-09	9.42623e-06	7.40492e-06	CX3CL1/TFAP2B/ATP1A2/XK/TMEM38A/ADCYAP1R1/CORO1A/CALB1/PIK3CG/CXCL12/PDE4D/KNG1/WNT5A/TNFSF11/CCRL2/EDN3/MCHR1/CHRNA10/C19orf12/CD36/HTR2B/EDNRB/ATP1B1/CASQ1/EDNRA/TMEM178A/SLC25A27/THY1/GRIA1/CACNA1D/CTRC/GPER1/TRPV6/PLA2G1B/KCNK3/SYNPO/SAA1/C1QTNF1/SLC35G1/GPR4/GRINA/TMEM64/GRIN2A/SLC24A3/NPY2R/TRPV2/RYR1/PLN	48	HLC D20 OsmG upregulated DEGs
GO:0006816	calcium ion transport	45/778	426/18866	7.6714e-09	9.42623e-06	7.40492e-06	CX3CL1/ATP1A2/CALCRL/TMEM38A/ADCYAP1R1/ICAM1/CORO1A/PIK3CG/CXCL12/CCL2/PDE4D/OPRD1/ADORA2A/MCHR1/CHRNA10/RAMP2/RAMP1/DYSF/HTR2B/BIN1/ATP1B1/CASQ1/CRH/THY1/CACNA1D/KCNE2/S100A1/SPINK1/GPER1/NOS3/TRPV6/SLN/PLA2G1B/TMEM37/NMUR1/NPPA/KCNE3/SLC35G1/BHLHA15/GRIN2A/SLC24A3/GJA4/TRPV2/RYR1/PLN	45	HLC D20 OsmG upregulated DEGs
GO:0006936	muscle contraction	40/778	362/18866	1.51048e-08	1.34433e-05	1.05606e-05	ATP1A2/CALCRL/TMEM38A/SMPX/PIK3CG/MYL7/PDE4D/EDN3/GAMT/MYBPC3/DYSF/HTR2B/EDNRB/GATA4/BIN1/SULF1/MYOCD/ATP1B1/CASQ1/EDNRA/KCNMA1/CACNA1D/KCNE2/ACTC1/KCNJ3/GPER1/NMUR1/NPPA/KCNE3/SSTR2/SYNM/SMTN/NPY2R/RYR1/MYL4/PLN/RCSD1/KLHL41/GJA5/ADRA2B	40	HLC D20 OsmG upregulated DEGs
GO:0003012	muscle system process	47/778	467/18866	1.64109e-08	1.34433e-05	1.05606e-05	ATP1A2/CALCRL/TMEM38A/SMPX/HMOX1/PIK3CG/MYL7/PPARGC1A/PDE4D/IGFBP5/EDN3/GAMT/MYBPC3/DYSF/HTR2B/EDNRB/GATA4/BIN1/SULF1/MYOCD/ATP1B1/CASQ1/MLIP/FOXO1/EDNRA/KCNMA1/CACNA1D/KCNE2/ACTC1/KCNJ3/GPER1/NOS3/SLN/NMUR1/NPPA/KCNE3/SSTR2/SYNM/SMTN/NPY2R/RYR1/MYL4/PLN/RCSD1/KLHL41/GJA5/ADRA2B	47	HLC D20 OsmG upregulated DEGs
GO:0006874	cellular calcium ion homeostasis	46/778	456/18866	2.17698e-08	1.52855e-05	1.20078e-05	CX3CL1/ATP1A2/XK/TMEM38A/ADCYAP1R1/CORO1A/CALB1/PIK3CG/CXCL12/PDE4D/KNG1/WNT5A/CCRL2/EDN3/MCHR1/CHRNA10/C19orf12/CD36/HTR2B/EDNRB/ATP1B1/CASQ1/EDNRA/TMEM178A/SLC25A27/THY1/GRIA1/CACNA1D/CTRC/GPER1/TRPV6/PLA2G1B/KCNK3/SYNPO/SAA1/C1QTNF1/SLC35G1/GPR4/GRINA/TMEM64/GRIN2A/SLC24A3/NPY2R/TRPV2/RYR1/PLN	46	HLC D20 OsmG upregulated DEGs
GO:0072511	divalent inorganic cation transport	47/778	478/18866	3.37133e-08	1.9932e-05	1.56579e-05	CX3CL1/ATP1A2/CALCRL/TMEM38A/ADCYAP1R1/ICAM1/CORO1A/PIK3CG/CXCL12/CCL2/PDE4D/CLDN16/OPRD1/ADORA2A/MCHR1/CHRNA10/RAMP2/RAMP1/DYSF/HTR2B/BIN1/ATP1B1/CASQ1/CRH/THY1/CACNA1D/KCNE2/S100A1/SPINK1/GPER1/NOS3/TRPV6/SLN/PLA2G1B/TMEM37/NMUR1/NPPA/KCNE3/SLC35G1/BHLHA15/GRIN2A/SLC24A3/TCN2/GJA4/TRPV2/RYR1/PLN	47	HLC D20 OsmG upregulated DEGs
GO:0042445	hormone metabolic process	29/778	221/18866	3.6498e-08	1.9932e-05	1.56579e-05	DHRS9/HSD17B2/HSD17B14/PCSK5/CRYM/CYP3A5/CPE/PPARGC1A/ALDH8A1/FOXA1/CYP1B1/CYP11A1/FURIN/CRABP2/CTSK/CRHBP/AKR1C2/CYP3A4/CYP3A7/DHRS3/CRABP1/KLK6/AKR1C1/AKR1C3/ADH1B/BCO2/HSD3B2/DIO1/UGT2B11	29	HLC D20 OsmG upregulated DEGs
GO:0061448	connective tissue development	32/778	262/18866	4.10527e-08	2.01774e-05	1.58507e-05	SCIN/NR1H4/FGFR1/BMP7/CCN4/PPARGC1A/SOX6/WNT5B/HAND1/WNT5A/PRRX1/TGFBI/FOXA1/COL5A1/CHI3L1/LOXL2/SOX5/SULF1/LUM/CTSK/OSR1/SFRP2/ZEB1/ACAN/LTBP3/CD34/GPR4/MAF/RFLNA/ZNF664-RFLNA/BGN/CSF1	32	HLC D20 OsmG upregulated DEGs
GO:1904062	regulation of cation transmembrane transport	38/778	349/18866	5.13054e-08	2.2014e-05	1.72934e-05	CX3CL1/ATP1A2/TMEM38A/FXYD3/MMP9/CORO1A/PIK3CG/CCL2/PPARGC1A/PDE4D/EDN3/ATP1B2/DYSF/BIN1/FXYD2/HECW2/ATP1B1/CASQ1/OSR1/CRHBP/CRH/STOM/CNKSR3/THY1/GRIA1/CACNA1D/KCNE2/S100A1/GPER1/WNK2/SLN/PDZK1/NPPA/KCNE3/GRIN2A/SHISA6/BPIFA1/PLN	38	HLC D20 OsmG upregulated DEGs
GO:0070838	divalent metal ion transport	46/778	471/18866	5.78849e-08	2.2014e-05	1.72934e-05	CX3CL1/ATP1A2/CALCRL/TMEM38A/ADCYAP1R1/ICAM1/CORO1A/PIK3CG/CXCL12/CCL2/PDE4D/CLDN16/OPRD1/ADORA2A/MCHR1/CHRNA10/RAMP2/RAMP1/DYSF/HTR2B/BIN1/ATP1B1/CASQ1/CRH/THY1/CACNA1D/KCNE2/S100A1/SPINK1/GPER1/NOS3/TRPV6/SLN/PLA2G1B/TMEM37/NMUR1/NPPA/KCNE3/SLC35G1/BHLHA15/GRIN2A/SLC24A3/GJA4/TRPV2/RYR1/PLN	46	HLC D20 OsmG upregulated DEGs
GO:0051924	regulation of calcium ion transport	31/778	253/18866	6.2004e-08	2.2014e-05	1.72934e-05	CX3CL1/ATP1A2/TMEM38A/ADCYAP1R1/ICAM1/CORO1A/PIK3CG/CXCL12/CCL2/PDE4D/OPRD1/ADORA2A/MCHR1/DYSF/BIN1/ATP1B1/CASQ1/CRH/THY1/CACNA1D/KCNE2/S100A1/SPINK1/GPER1/NOS3/SLN/PLA2G1B/NPPA/KCNE3/TRPV2/PLN	31	HLC D20 OsmG upregulated DEGs
GO:0010959	regulation of metal ion transport	41/778	396/18866	6.27051e-08	2.2014e-05	1.72934e-05	CX3CL1/ATP1A2/TMEM38A/ADCYAP1R1/FXYD3/ICAM1/CORO1A/PIK3CG/CXCL12/CCL2/PDE4D/OPRD1/EDN3/ADORA2A/MCHR1/ATP1B2/DYSF/BIN1/FXYD2/HECW2/ATP1B1/CASQ1/OSR1/CRH/STOM/CNKSR3/THY1/CACNA1D/KCNE2/S100A1/SPINK1/GPER1/NOS3/WNK2/SLN/PLA2G1B/NPPA/KCNE3/TRPV2/BPIFA1/PLN	41	HLC D20 OsmG upregulated DEGs
GO:0051047	positive regulation of secretion	37/778	340/18866	7.79966e-08	2.55569e-05	2.00766e-05	SCIN/NR1H4/RAB27B/SLC4A8/NNAT/RAB27A/IL4R/FGFR1/CXCL12/TNFSF11/EDN3/ADORA2A/ANO1/SYT4/GLUL/HTR2B/EDNRB/IL33/SYTL2/RAB15/MPC2/CRH/CACNA1D/ABCG1/GPER1/NKX3-1/PLA2G1B/APLN/SAA1/C1QTNF1/CD34/NPPA/P2RY2/NPY2R/MYO18A/CD177/AQP1	37	HLC D20 OsmG upregulated DEGs
GO:0032409	regulation of transporter activity	33/778	291/18866	1.50391e-07	4.61983e-05	3.62918e-05	ATP1A2/FXYD3/MMP9/CCL2/PPARGC1A/PDE4D/SGK1/ATP1B2/DYSF/PIM1/FXYD2/HECW2/ATP1B1/CASQ1/OSR1/CRHBP/CRH/STOM/CNKSR3/GRIA1/CACNA1D/APOA2/KCNE2/S100A1/WNK2/SLN/PDZK1/NPPA/KCNE3/GRIN2A/ANO9/SHISA6/PLN	33	HLC D20 OsmG upregulated DEGs
GO:1901342	regulation of vasculature development	43/778	444/18866	1.98846e-07	5.70184e-05	4.47917e-05	CX3CL1/DCN/C6/NGFR/HIPK2/TIE1/ANGPT2/HMOX1/BMP7/FLT1/CTSH/SFRP1/PTN/ENG/HDAC5/SOD2/SMOC2/HRG/WNT5A/TNFAIP3/PTGIS/RHOJ/KDR/RAMP2/SERPINF1/CHI3L1/GLUL/GATA4/SULF1/CYP1B1/MYOCD/SFRP2/S100A1/HEY1/GPER1/NOS3/ANGPTL4/COL4A3/CD34/GPR4/CLDN5/FOXO4/AQP1	43	HLC D20 OsmG upregulated DEGs
GO:0072503	cellular divalent inorganic cation homeostasis	46/778	492/18866	2.08816e-07	5.70184e-05	4.47917e-05	CX3CL1/ATP1A2/XK/TMEM38A/ADCYAP1R1/CORO1A/CALB1/PIK3CG/CXCL12/PDE4D/KNG1/WNT5A/CCRL2/EDN3/MCHR1/CHRNA10/C19orf12/CD36/HTR2B/EDNRB/ATP1B1/CASQ1/EDNRA/TMEM178A/SLC25A27/THY1/GRIA1/CACNA1D/CTRC/GPER1/TRPV6/PLA2G1B/KCNK3/SYNPO/SAA1/C1QTNF1/SLC35G1/GPR4/GRINA/TMEM64/GRIN2A/SLC24A3/NPY2R/TRPV2/RYR1/PLN	46	HLC D20 OsmG upregulated DEGs
GO:0051480	regulation of cytosolic calcium ion concentration	37/778	357/18866	2.69253e-07	6.96516e-05	5.47158e-05	CX3CL1/ATP1A2/TMEM38A/ADCYAP1R1/CORO1A/CALB1/PIK3CG/PDE4D/KNG1/WNT5A/CCRL2/MCHR1/CHRNA10/CD36/HTR2B/EDNRB/CASQ1/EDNRA/TMEM178A/THY1/GRIA1/CACNA1D/GPER1/TRPV6/PLA2G1B/KCNK3/SYNPO/SAA1/C1QTNF1/SLC35G1/GPR4/TMEM64/GRIN2A/NPY2R/TRPV2/RYR1/PLN	37	HLC D20 OsmG upregulated DEGs
GO:0031589	cell-substrate adhesion	37/778	359/18866	3.09543e-07	7.60702e-05	5.97581e-05	CX3CL1/USH2A/LAMC3/ATXN3/FBLN1/ANGPT2/TYRO3/CORO1A/SFRP1/PTN/VWF/BVES/SMOC2/HRG/BCL6/ITGB6/PLAU/KDR/ATP1B2/POSTN/LYVE1/CD36/FERMT3/THY1/COL26A1/ALOX15/RELL2/TTYH1/COL3A1/CD34/CSF1/NPY2R/BCAM/PARVB/VWC2/AJAP1/SRCIN1	37	HLC D20 OsmG upregulated DEGs
GO:0045598	regulation of fat cell differentiation	21/778	143/18866	4.2177e-07	9.4658e-05	7.436e-05	TRIB2/BMP7/SFRP1/CCN4/RARRES2/WNT5B/WNT5A/NR1D1/PIM1/SFRP2/FOXO1/CCDC3/WIF1/ZBTB7B/ZNF385A/GPER1/LPL/METRNL/TMEM64/ZBTB7C/INSIG1	21	HLC D20 OsmG upregulated DEGs
GO:0022898	regulation of transmembrane transporter activity	31/778	276/18866	4.4147e-07	9.4658e-05	7.436e-05	ATP1A2/FXYD3/MMP9/CCL2/PPARGC1A/PDE4D/ATP1B2/DYSF/PIM1/FXYD2/HECW2/ATP1B1/CASQ1/OSR1/CRHBP/CRH/STOM/CNKSR3/GRIA1/CACNA1D/KCNE2/S100A1/WNK2/SLN/PDZK1/NPPA/KCNE3/GRIN2A/ANO9/SHISA6/PLN	31	HLC D20 OsmG upregulated DEGs
GO:0034765	regulation of ion transmembrane transport	45/778	489/18866	4.42957e-07	9.4658e-05	7.436e-05	CX3CL1/ATP1A2/TMEM38A/FXYD3/MMP9/CORO1A/PIK3CG/CCL2/PPARGC1A/PDE4D/EDN3/ATP1B2/DYSF/BIN1/FXYD2/HECW2/ATP1B1/CASQ1/OSR1/CRHBP/CRH/STOM/CNKSR3/THY1/GRIA1/KCNMA1/CACNA1D/KCNE2/CLIC6/S100A1/KCNJ3/GPER1/WNK2/SLN/TMEM37/PDZK1/NPPA/KCNE3/GRIN2A/ANO9/KCNQ5/SHISA6/BPIFA1/PLN/GJA5	45	HLC D20 OsmG upregulated DEGs
GO:0045444	fat cell differentiation	28/778	235/18866	4.79189e-07	9.81339e-05	7.70906e-05	TFAP2B/ADGRF5/TRIB2/BMP7/SFRP1/CCN4/RARRES2/PPARGC1A/WNT5B/WNT5A/NR1D1/DYSF/PIM1/SFRP2/FOXO1/CCDC3/WIF1/ZBTB7B/ZNF385A/GPER1/LRRC8C/LPL/METRNL/TMEM64/ZBTB7C/INSIG1/PSMB8/CEBPD	28	HLC D20 OsmG upregulated DEGs
GO:0042573	retinoic acid metabolic process	10/778	33/18866	5.24284e-07	0.000103074	8.09716e-05	DHRS9/CYP3A5/ALDH8A1/CRABP2/CYP3A4/CYP3A7/CRABP1/AKR1C3/ADH1B/BCO2	10	HLC D20 OsmG upregulated DEGs
GO:0032412	regulation of ion transmembrane transporter activity	30/778	265/18866	5.70943e-07	0.000106639	8.3772e-05	ATP1A2/FXYD3/MMP9/CCL2/PPARGC1A/PDE4D/ATP1B2/DYSF/FXYD2/HECW2/ATP1B1/CASQ1/OSR1/CRHBP/CRH/STOM/CNKSR3/GRIA1/CACNA1D/KCNE2/S100A1/WNK2/SLN/PDZK1/NPPA/KCNE3/GRIN2A/ANO9/SHISA6/PLN	30	HLC D20 OsmG upregulated DEGs
GO:0051216	cartilage development	25/778	197/18866	6.00445e-07	0.000106639	8.3772e-05	SCIN/FGFR1/BMP7/CCN4/SOX6/WNT5B/HAND1/WNT5A/PRRX1/TGFBI/CHI3L1/LOXL2/SOX5/SULF1/LUM/CTSK/OSR1/SFRP2/ZEB1/ACAN/LTBP3/MAF/RFLNA/ZNF664-RFLNA/BGN	25	HLC D20 OsmG upregulated DEGs
GO:0034754	cellular hormone metabolic process	20/778	134/18866	6.07507e-07	0.000106639	8.3772e-05	DHRS9/HSD17B2/HSD17B14/CYP3A5/PPARGC1A/ALDH8A1/CYP1B1/CYP11A1/CRABP2/AKR1C2/CYP3A4/CYP3A7/DHRS3/CRABP1/AKR1C1/AKR1C3/ADH1B/BCO2/HSD3B2/UGT2B11	20	HLC D20 OsmG upregulated DEGs
GO:0060326	cell chemotaxis	33/778	311/18866	6.98631e-07	0.000118406	9.30156e-05	CX3CL1/CCL26/DPEP1/FGFR1/CXCL2/HSD3B7/FLT1/CORO1A/PIK3CG/PTN/RARRES2/CXCL12/CCL2/SMOC2/PDE4D/HRG/WNT5A/CSF3R/TNFSF11/CCRL2/EDN3/KDR/LBP/ARHGEF16/DYSF/EDNRB/LEF1/CXCL5/PLA2G1B/SCG2/SAA1/CSF1/CXCL17	33	HLC D20 OsmG upregulated DEGs
GO:0006721	terpenoid metabolic process	19/778	124/18866	7.66196e-07	0.000125528	9.86107e-05	DHRS9/CYP3A5/RARRES2/ALDH8A1/HMGCS2/CYP1B1/CRABP2/CRH/APOA2/CYP3A4/CYP3A7/DHRS3/CRABP1/LPL/AKR1C1/AKR1C3/ADH1B/BCO2/ABCA4	19	HLC D20 OsmG upregulated DEGs
GO:0008217	regulation of blood pressure	24/778	187/18866	8.17525e-07	0.000129617	0.000101823	NOS2/ATP1A2/PTGS1/PCSK5/HMOX1/RENBP/SOD2/PDE4D/SGK1/NPY/EDN3/RAMP2/POSTN/EDNRB/CRH/EDNRA/NOS3/APLN/CD34/NPPA/HSD11B2/SUCNR1/GJA5/ADRA2B	24	HLC D20 OsmG upregulated DEGs
GO:0050673	epithelial cell proliferation	42/778	453/18866	8.82986e-07	0.000135621	0.000106539	CCL26/FLT4/NGFR/TGFBR3/FGFR1/PGR/HMOX1/FLT1/SFRP1/PTN/CXCL12/CCL2/WNT5A/IGFBP5/TNFAIP3/TNFSF11/NR1D1/KDR/KLK8/SERPINF1/LOXL2/DYSF/GLUL/HTR2B/EDNRB/SULF1/IGFBP4/OSR1/SFRP2/IGFBP3/CDKN2B/HTRA1/NKX3-1/NOD2/COL4A3/APLN/COL8A2/SCG2/CD34/NUPR1/NRARP/HNF1B	42	HLC D20 OsmG upregulated DEGs
GO:0016101	diterpenoid metabolic process	18/778	114/18866	9.49751e-07	0.000141455	0.000111122	DHRS9/CYP3A5/RARRES2/ALDH8A1/CYP1B1/CRABP2/CRH/APOA2/CYP3A4/CYP3A7/DHRS3/CRABP1/LPL/AKR1C1/AKR1C3/ADH1B/BCO2/ABCA4	18	HLC D20 OsmG upregulated DEGs
GO:0008202	steroid metabolic process	34/778	332/18866	1.07652e-06	0.00015562	0.00012225	NR1H4/CYP3A43/DHRS9/FGFR1/HSD17B2/HSD17B14/HSD3B7/CYP3A5/ABCA2/PPARGC1A/LPCAT3/NR5A2/INSIG2/NR1D1/HMGCS2/CYP1B1/CYP11A1/GC/CYP39A1/CRH/AKR1C2/LDLRAP1/APOA2/ABCG1/CYP3A4/CYP3A7/HSD11B2/RXRA/INSIG1/AKR1C1/AKR1C3/SULT1A2/HSD3B2/UGT2B11	34	HLC D20 OsmG upregulated DEGs
GO:0045600	positive regulation of fat cell differentiation	14/778	72/18866	1.18405e-06	0.000166275	0.00013062	BMP7/SFRP1/RARRES2/WNT5B/PIM1/SFRP2/CCDC3/WIF1/ZBTB7B/ZNF385A/LPL/METRNL/TMEM64/ZBTB7C	14	HLC D20 OsmG upregulated DEGs
GO:0042493	response to drug	38/778	397/18866	1.35785e-06	0.000185384	0.000145631	NOS2/TFAP2B/DPEP1/ADCYAP1R1/ICAM1/ABCC6/SFRP1/PTN/PTGR1/ENG/ABCA2/HDAC5/PPARGC1A/IGFBP2/ADORA2A/HTR2B/GATA4/SFRP2/CRHBP/CRH/PLIN2/TDO2/APOA2/KCNE2/ACTC1/CYP3A4/NKX3-1/PPP1R14A/FOS/NPAS2/KCNK3/PDE3A/LPL/HSD11B2/GABRG3/GRIN2A/AQP1/HNF1B	38	HLC D20 OsmG upregulated DEGs
GO:1904018	positive regulation of vasculature development	27/778	235/18866	1.56247e-06	0.000202796	0.000159309	CX3CL1/C6/HIPK2/TIE1/ANGPT2/HMOX1/FLT1/CTSH/ENG/SOD2/SMOC2/WNT5A/PTGIS/RHOJ/KDR/RAMP2/CHI3L1/GATA4/CYP1B1/MYOCD/SFRP2/S100A1/GPER1/NOS3/ANGPTL4/CD34/AQP1	27	HLC D20 OsmG upregulated DEGs
GO:0019835	cytolysis	9/778	29/18866	1.5679e-06	0.000202796	0.000159309	C8B/C6/LYZ/MMD/C7/C9/HRG/LBP/C8A	9	HLC D20 OsmG upregulated DEGs
GO:0045765	regulation of angiogenesis	38/778	403/18866	1.95193e-06	0.000243287	0.000191117	CX3CL1/DCN/C6/NGFR/HIPK2/TIE1/ANGPT2/HMOX1/FLT1/CTSH/SFRP1/PTN/ENG/HDAC5/SMOC2/HRG/WNT5A/TNFAIP3/PTGIS/RHOJ/KDR/RAMP2/SERPINF1/CHI3L1/GLUL/GATA4/SULF1/CYP1B1/SFRP2/S100A1/NOS3/ANGPTL4/COL4A3/CD34/GPR4/CLDN5/FOXO4/AQP1	38	HLC D20 OsmG upregulated DEGs
GO:0001523	retinoid metabolic process	17/778	108/18866	1.97995e-06	0.000243287	0.000191117	DHRS9/CYP3A5/RARRES2/ALDH8A1/CYP1B1/CRABP2/APOA2/CYP3A4/CYP3A7/DHRS3/CRABP1/LPL/AKR1C1/AKR1C3/ADH1B/BCO2/ABCA4	17	HLC D20 OsmG upregulated DEGs
GO:1903532	positive regulation of secretion by cell	32/778	313/18866	2.30421e-06	0.000273094	0.000214533	NR1H4/RAB27B/SLC4A8/NNAT/RAB27A/IL4R/FGFR1/CXCL12/TNFSF11/EDN3/ADORA2A/ANO1/SYT4/GLUL/HTR2B/IL33/RAB15/MPC2/CRH/CACNA1D/ABCG1/GPER1/NKX3-1/PLA2G1B/APLN/SAA1/C1QTNF1/CD34/NPPA/NPY2R/MYO18A/CD177	32	HLC D20 OsmG upregulated DEGs
GO:0001666	response to hypoxia	35/778	359/18866	2.33366e-06	0.000273094	0.000214533	NOS2/HIPK2/TGFBR3/ICAM1/ANGPT2/HMOX1/BMP7/SFRP1/PTN/CXCL12/PPARGC1A/SLC29A1/EPAS1/OPRD1/PLAU/PTGIS/RAMP2/POSTN/LOXL2/CPEB2/MYOCD/ATP1B1/EDNRA/PLOD2/KCNMA1/NKX3-1/ANGPTL4/KCNK3/CD34/NPPA/HSD11B2/PENK/RYR1/PSMB8/AQP1	35	HLC D20 OsmG upregulated DEGs
GO:0008016	regulation of heart contraction	28/778	256/18866	2.67303e-06	0.000303996	0.000238809	ATP1A2/TMEM38A/FXYD3/PIK3CG/BVES/PDE4D/EPAS1/EDN3/ATP1B2/ATP1A4/GATA4/BIN1/FXYD2/ATP1B1/CASQ1/CACNA1D/KCNE2/S100A1/KCNJ3/NOS3/KCNK3/APLN/NPPA/KCNE3/RYR1/MYL4/PLN/GJA5	28	HLC D20 OsmG upregulated DEGs
GO:0048545	response to steroid hormone	34/778	346/18866	2.72638e-06	0.000303996	0.000238809	ATP1A2/PGR/ICAM1/BMP7/RHOXF1/SFRP1/PTN/ENG/ABCA2/ZMIZ1/ADTRP/IGFBP2/NR1D1/FOXA1/RAMP2/SERPINF1/LEF1/CRH/FOXO1/APOA2/GPER1/GJB2/NKX3-1/FOS/HSD11B2/FIBIN/SSTR2/PAPPA/RXRA/AKR1C3/HSD3B2/LBH/AQP1/DNAAF4	34	HLC D20 OsmG upregulated DEGs
GO:0050727	regulation of inflammatory response	39/778	425/18866	2.78328e-06	0.000303996	0.000238809	CX3CL1/NOS2/NR1H4/CALCRL/TYRO3/NFKBIA/MMP9/CCN4/PIK3CG/LPCAT3/BCL6/WNT5A/TNFAIP3/TNFSF11/PTGIS/NR1D1/ADORA2A/LBP/SERPINF1/EDNRB/IL33/NFKBIZ/ALOX15/DNASE1L3/GPER1/NOD2/CLEC7A/SAA1/NPPA/LPL/NUPR1/METRNL/GPR4/LRRC19/SOCS3/CXCL17/CASP4/SUCNR1/DNASE1	39	HLC D20 OsmG upregulated DEGs
GO:0061138	morphogenesis of a branching epithelium	23/778	187/18866	2.89154e-06	0.000308954	0.000242704	FGFR1/PGR/BMP7/CTSH/SFRP1/ENG/WNT5A/KDR/FOXA1/SULF1/LEF1/SFRP2/RSPO3/EDNRA/WNT9B/HHIP/NKX3-1/CSF1/SOCS3/RXRA/NRARP/NOTCH4/HNF1B	23	HLC D20 OsmG upregulated DEGs
GO:0001659	temperature homeostasis	22/778	174/18866	2.99197e-06	0.000309876	0.000243427	YBX2/IL4R/NRDC/NOVA2/PPARGC1A/LAMA4/EPAS1/TNFSF11/NR1D1/GADD45G/LPIN1/CD36/EDNRB/IRF4/TLE3/FOXO1/ZBTB7B/ACOT11/ABHD6/SLN/APLN/TRPV2	22	HLC D20 OsmG upregulated DEGs
GO:0060047	heart contraction	30/778	287/18866	3.02625e-06	0.000309876	0.000243427	ATP1A2/TMEM38A/FXYD3/PIK3CG/BVES/PDE4D/EPAS1/EDN3/ATP1B2/ATP1A4/MYBPC3/GATA4/BIN1/FXYD2/ATP1B1/CASQ1/CACNA1D/KCNE2/ACTC1/S100A1/KCNJ3/NOS3/KCNK3/APLN/NPPA/KCNE3/RYR1/MYL4/PLN/GJA5	30	HLC D20 OsmG upregulated DEGs
GO:0045785	positive regulation of cell adhesion	39/778	428/18866	3.2981e-06	0.00033082	0.00025988	CX3CL1/IL4R/ICAM1/CHRD/BMP7/CORO1A/SFRP1/PTN/CXCL12/ZMIZ1/CCL2/VNN1/SMOC2/HRG/BCL6/WNT5A/HHLA2/IGFBP2/TNFSF11/KDR/FOXA1/VTCN1/CD36/DYSF/LEF1/ITPKB/NFKBIZ/SFRP2/THY1/ZBTB7B/COL26A1/ALOX15/SPTA1/RELL2/NOD2/SAA1/CSF1/NPY2R/VWC2	39	HLC D20 OsmG upregulated DEGs
GO:0072330	monocarboxylic acid biosynthetic process	27/778	246/18866	3.7594e-06	0.000364881	0.000286638	DCN/NR1H4/DHRS9/PTGS1/ACOT7/HSD3B7/ALDH8A1/PLP1/PTGIS/INSIG2/NR1D1/GAMT/GSTM1/CHST12/CYP39A1/SLC45A3/CYP3A4/ALOX15/LIPH/MID1IP1/PLA2G1B/LPL/BGN/INSIG1/AKR1C3/TECRL/DECR2	27	HLC D20 OsmG upregulated DEGs
GO:0003018	vascular process in circulatory system	23/778	190/18866	3.79785e-06	0.000364881	0.000286638	ATP1A2/ICAM1/HMOX1/SOD2/KNG1/EDN3/ADORA2A/RAMP2/CD36/HTR2B/EDNRB/EDNRA/KCNMA1/GPER1/NOS3/APLN/PDE3A/NPPA/P2RY2/GPR4/CLDN5/GJA5/ADRA2B	23	HLC D20 OsmG upregulated DEGs
GO:0030595	leukocyte chemotaxis	26/778	232/18866	3.86039e-06	0.000364881	0.000286638	CX3CL1/CCL26/DPEP1/CXCL2/HSD3B7/FLT1/CORO1A/PIK3CG/PTN/RARRES2/CXCL12/CCL2/PDE4D/WNT5A/CSF3R/TNFSF11/EDN3/LBP/DYSF/EDNRB/CXCL5/PLA2G1B/SCG2/SAA1/CSF1/CXCL17	26	HLC D20 OsmG upregulated DEGs
GO:0051271	negative regulation of cellular component movement	37/778	400/18866	4.15689e-06	0.000385493	0.00030283	CX3CL1/DCN/DPEP1/TIE1/TGFBR3/FBLN1/CHRD/ANGPT2/HMOX1/SFRP1/PTN/ENG/CXCL12/CCL2/HDAC5/PPARGC1A/ADTRP/HRG/WNT5A/IGFBP5/ATP1B2/SERPINF1/BIN1/IL33/SULF1/CYP1B1/MYOCD/CERS2/SFRP2/IGFBP3/THY1/ABHD6/COL3A1/TRIB1/KCNE3/CLDN5/DACH1	37	HLC D20 OsmG upregulated DEGs
GO:0006941	striated muscle contraction	22/778	178/18866	4.36291e-06	0.000397105	0.000311952	ATP1A2/TMEM38A/SMPX/PIK3CG/PDE4D/MYBPC3/GATA4/BIN1/ATP1B1/CASQ1/CACNA1D/KCNE2/ACTC1/KCNJ3/NPPA/KCNE3/SYNM/MYL4/PLN/RCSD1/KLHL41/GJA5	22	HLC D20 OsmG upregulated DEGs
GO:0071621	granulocyte chemotaxis	18/778	127/18866	4.67754e-06	0.000418002	0.000328368	CX3CL1/CCL26/DPEP1/CXCL2/PIK3CG/RARRES2/CCL2/PDE4D/CSF3R/EDN3/LBP/DYSF/CXCL5/PLA2G1B/SCG2/SAA1/CSF1/CXCL17	18	HLC D20 OsmG upregulated DEGs
GO:0036293	response to decreased oxygen levels	35/778	371/18866	4.88144e-06	0.000428434	0.000336563	NOS2/HIPK2/TGFBR3/ICAM1/ANGPT2/HMOX1/BMP7/SFRP1/PTN/CXCL12/PPARGC1A/SLC29A1/EPAS1/OPRD1/PLAU/PTGIS/RAMP2/POSTN/LOXL2/CPEB2/MYOCD/ATP1B1/EDNRA/PLOD2/KCNMA1/NKX3-1/ANGPTL4/KCNK3/CD34/NPPA/HSD11B2/PENK/RYR1/PSMB8/AQP1	35	HLC D20 OsmG upregulated DEGs
GO:0045766	positive regulation of angiogenesis	24/778	208/18866	5.45919e-06	0.000470735	0.000369793	CX3CL1/C6/HIPK2/TIE1/ANGPT2/HMOX1/FLT1/CTSH/ENG/SMOC2/WNT5A/PTGIS/RHOJ/KDR/RAMP2/CHI3L1/GATA4/CYP1B1/SFRP2/S100A1/NOS3/ANGPTL4/CD34/AQP1	24	HLC D20 OsmG upregulated DEGs
GO:0003015	heart process	30/778	297/18866	6.04189e-06	0.000511998	0.000402208	ATP1A2/TMEM38A/FXYD3/PIK3CG/BVES/PDE4D/EPAS1/EDN3/ATP1B2/ATP1A4/MYBPC3/GATA4/BIN1/FXYD2/ATP1B1/CASQ1/CACNA1D/KCNE2/ACTC1/S100A1/KCNJ3/NOS3/KCNK3/APLN/NPPA/KCNE3/RYR1/MYL4/PLN/GJA5	30	HLC D20 OsmG upregulated DEGs
GO:0042391	regulation of membrane potential	39/778	443/18866	7.47109e-06	0.000602992	0.000473689	DCN/ATP1A2/SLC4A8/GABRP/PTN/CNTNAP1/BVES/SLC29A1/OPRD1/KDR/ADORA2A/ATP1B2/CHRNA10/ATP1A4/CD36/BIN1/ATP1B1/NTRK2/GABRA2/GRID2/SLC25A27/PIEZO2/GRIA1/KCNMA1/CACNA1D/DGKI/KCNE2/KCNJ3/GPER1/KCNK3/NPPA/KCNE3/GPR88/GABRG3/GRIN2A/NPY2R/BCO2/PLN/GJA5	39	HLC D20 OsmG upregulated DEGs
GO:0006720	isoprenoid metabolic process	19/778	144/18866	7.48372e-06	0.000602992	0.000473689	DHRS9/CYP3A5/RARRES2/ALDH8A1/HMGCS2/CYP1B1/CRABP2/CRH/APOA2/CYP3A4/CYP3A7/DHRS3/CRABP1/LPL/AKR1C1/AKR1C3/ADH1B/BCO2/ABCA4	19	HLC D20 OsmG upregulated DEGs
GO:0035150	regulation of tube size	19/778	144/18866	7.48372e-06	0.000602992	0.000473689	ATP1A2/ICAM1/HMOX1/SOD2/KNG1/EDN3/ADORA2A/HTR2B/EDNRB/EDNRA/KCNMA1/WNT9B/GPER1/NOS3/APLN/NPPA/P2RY2/GJA5/ADRA2B	19	HLC D20 OsmG upregulated DEGs
GO:0070482	response to oxygen levels	36/778	396/18866	8.24312e-06	0.000653467	0.000513341	NOS2/HIPK2/TGFBR3/ICAM1/ANGPT2/HMOX1/BMP7/SFRP1/PTN/CXCL12/PPARGC1A/SLC29A1/EPAS1/OPRD1/PLAU/PTGIS/RAMP2/POSTN/LOXL2/CPEB2/MYOCD/ATP1B1/FOXO1/EDNRA/PLOD2/KCNMA1/NKX3-1/ANGPTL4/KCNK3/CD34/NPPA/HSD11B2/PENK/RYR1/PSMB8/AQP1	36	HLC D20 OsmG upregulated DEGs
GO:0002062	chondrocyte differentiation	16/778	108/18866	8.80408e-06	0.000679265	0.000533607	SCIN/FGFR1/CCN4/SOX6/WNT5B/TGFBI/LOXL2/SOX5/SULF1/OSR1/SFRP2/ACAN/LTBP3/MAF/RFLNA/ZNF664-RFLNA	16	HLC D20 OsmG upregulated DEGs
GO:0035592	establishment of protein localization to extracellular region	40/778	463/18866	8.95629e-06	0.000679265	0.000533607	NOS2/TFAP2B/NR1H4/NNAT/TRAF3IP2/AFM/RAB11FIP3/PCSK5/SFRP1/CCN4/ADTRP/NR1D1/ADORA2A/ANO1/SYT4/DYSF/GLUL/HTR2B/IL33/RAB15/MPC2/ILDR2/CRH/CACNA1D/ABCG1/SLC9B2/GPER1/NOD2/PLA2G1B/SCG2/SAA1/CD34/TANGO2/TLR5/MYO18A/PIM3/SUCNR1/GJA5/HNF1B/SRCIN1	40	HLC D20 OsmG upregulated DEGs
GO:1903522	regulation of blood circulation	30/778	303/18866	8.98316e-06	0.000679265	0.000533607	ATP1A2/TMEM38A/FXYD3/ICAM1/PIK3CG/BVES/PDE4D/EPAS1/EDN3/ATP1B2/ATP1A4/GATA4/BIN1/FXYD2/ATP1B1/CASQ1/CACNA1D/KCNE2/S100A1/KCNJ3/NOS3/KCNK3/APLN/NPPA/KCNE3/RYR1/MYL4/PLN/GJA5/ADRA2B	30	HLC D20 OsmG upregulated DEGs
GO:0001763	morphogenesis of a branching structure	23/778	201/18866	9.78104e-06	0.000728391	0.000572199	FGFR1/PGR/BMP7/CTSH/SFRP1/ENG/WNT5A/KDR/FOXA1/SULF1/LEF1/SFRP2/RSPO3/EDNRA/WNT9B/HHIP/NKX3-1/CSF1/SOCS3/RXRA/NRARP/NOTCH4/HNF1B	23	HLC D20 OsmG upregulated DEGs
GO:0006939	smooth muscle contraction	16/778	109/18866	9.93043e-06	0.000728479	0.000572267	ATP1A2/CALCRL/PDE4D/EDN3/HTR2B/EDNRB/SULF1/MYOCD/EDNRA/KCNMA1/GPER1/NMUR1/SSTR2/SMTN/NPY2R/ADRA2B	16	HLC D20 OsmG upregulated DEGs
GO:0035725	sodium ion transmembrane transport	21/778	174/18866	1.03962e-05	0.000751433	0.0005903	ATP1A2/SLC4A8/SLC9A7/ATP12A/FXYD3/SLC6A12/SLC17A2/ATP1B2/ATP1A4/FXYD2/HECW2/ATP1B1/OSR1/STOM/CNKSR3/SLC5A10/SLC9B2/WNK2/SLC6A19/SLC24A3/BPIFA1	21	HLC D20 OsmG upregulated DEGs
GO:0010248	establishment or maintenance of transmembrane electrochemical gradient	6/778	14/18866	1.09027e-05	0.000765528	0.000601372	ATP1A2/ATP12A/ATP1B2/ATP1A4/FXYD2/ATP1B1	6	HLC D20 OsmG upregulated DEGs
GO:0030007	cellular potassium ion homeostasis	6/778	14/18866	1.09027e-05	0.000765528	0.000601372	ATP1A2/ATP12A/ATP1B2/ATP1A4/ATP1B1/KCNMA1	6	HLC D20 OsmG upregulated DEGs
GO:0030199	collagen fibril organization	11/778	55/18866	1.24263e-05	0.000857782	0.000673844	ADAMTS2/FMOD/COL5A1/LOXL2/CYP1B1/ADAMTS14/LUM/SFRP2/ACAN/TNXB/COL3A1	11	HLC D20 OsmG upregulated DEGs
GO:0002526	acute inflammatory response	16/778	111/18866	1.25754e-05	0.000857782	0.000673844	ICAM1/PIK3CG/VNN1/TNFSF11/LBP/SAA2/EDNRB/APOA2/DNASE1L3/MBL2/SAA1/NUPR1/SIGIRR/SERPINA3/DNASE1/HP	16	HLC D20 OsmG upregulated DEGs
GO:0071692	protein localization to extracellular region	40/778	470/18866	1.27402e-05	0.000857782	0.000673844	NOS2/TFAP2B/NR1H4/NNAT/TRAF3IP2/AFM/RAB11FIP3/PCSK5/SFRP1/CCN4/ADTRP/NR1D1/ADORA2A/ANO1/SYT4/DYSF/GLUL/HTR2B/IL33/RAB15/MPC2/ILDR2/CRH/CACNA1D/ABCG1/SLC9B2/GPER1/NOD2/PLA2G1B/SCG2/SAA1/CD34/TANGO2/TLR5/MYO18A/PIM3/SUCNR1/GJA5/HNF1B/SRCIN1	40	HLC D20 OsmG upregulated DEGs
GO:0097530	granulocyte migration	19/778	150/18866	1.35796e-05	0.000901945	0.000708537	CX3CL1/CCL26/DPEP1/CXCL2/PIK3CG/RARRES2/CCL2/PDE4D/CSF3R/EDN3/LBP/DYSF/CXCL5/PLA2G1B/SCG2/SAA1/CSF1/CXCL17/CD177	19	HLC D20 OsmG upregulated DEGs
GO:0071383	cellular response to steroid hormone stimulus	23/778	206/18866	1.46497e-05	0.000955406	0.000750534	ATP1A2/PGR/ICAM1/BMP7/RHOXF1/SFRP1/ZMIZ1/ADTRP/NR1D1/FOXA1/SERPINF1/LEF1/CRH/FOXO1/GPER1/GJB2/NKX3-1/SSTR2/RXRA/AKR1C3/LBH/AQP1/DNAAF4	23	HLC D20 OsmG upregulated DEGs
GO:0051346	negative regulation of hydrolase activity	40/778	473/18866	1.47733e-05	0.000955406	0.000750534	TFAP2B/DPEP1/NGFR/PEBP1/SERPINA4/MMP9/RENBP/PTN/KNG1/HRG/SLPI/MPHOSPH10/ADORA2A/SERPINF1/PPP1R1A/BIN1/CPEB2/SYTL2/GCHFR/LEF1/FURIN/SFRP2/IQGAP2/CRB2/MGAT5/DGKI/APOA2/IFI16/PTX3/SPINK1/NOS3/PPP1R14A/WDR81/ANGPTL4/COL4A3/CST1/SERPINA5/SERPINA3/PLN/AQP1	40	HLC D20 OsmG upregulated DEGs
GO:0036376	sodium ion export across plasma membrane	6/778	15/18866	1.75374e-05	0.00111943	0.000879388	ATP1A2/ATP12A/ATP1B2/ATP1A4/FXYD2/ATP1B1	6	HLC D20 OsmG upregulated DEGs
GO:0009306	protein secretion	39/778	462/18866	1.96316e-05	0.00123704	0.000971777	NOS2/TFAP2B/NR1H4/NNAT/TRAF3IP2/RAB11FIP3/PCSK5/SFRP1/CCN4/ADTRP/NR1D1/ADORA2A/ANO1/SYT4/DYSF/GLUL/HTR2B/IL33/RAB15/MPC2/ILDR2/CRH/CACNA1D/ABCG1/SLC9B2/GPER1/NOD2/PLA2G1B/SCG2/SAA1/CD34/TANGO2/TLR5/MYO18A/PIM3/SUCNR1/GJA5/HNF1B/SRCIN1	39	HLC D20 OsmG upregulated DEGs
GO:0007586	digestion	18/778	141/18866	2.04249e-05	0.00127074	0.000998246	GUCY2C/SI/PPARGC1A/LPCAT3/SGK1/CD36/CYP39A1/CRH/AKR1C2/APOA2/NOD2/AKR1C1/SERPINA3/CAPN8/PGA4/PGA3/AQP1/PGA5	18	HLC D20 OsmG upregulated DEGs
GO:0040013	negative regulation of locomotion	35/778	397/18866	2.11149e-05	0.00129725	0.00101907	CX3CL1/DCN/DPEP1/TIE1/FBLN1/CHRD/ANGPT2/HMOX1/SFRP1/PTN/ENG/CXCL12/CCL2/HDAC5/PPARGC1A/ADTRP/HRG/WNT5A/IGFBP5/ADORA2A/ATP1B2/SERPINF1/IL33/SULF1/CYP1B1/MYOCD/CERS2/SFRP2/IGFBP3/THY1/ABHD6/COL3A1/TRIB1/CLDN5/DACH1	35	HLC D20 OsmG upregulated DEGs
GO:2000146	negative regulation of cell motility	33/778	365/18866	2.17591e-05	0.00132032	0.0010372	CX3CL1/DCN/DPEP1/TIE1/FBLN1/CHRD/ANGPT2/HMOX1/SFRP1/PTN/ENG/CXCL12/CCL2/HDAC5/PPARGC1A/ADTRP/HRG/IGFBP5/ATP1B2/SERPINF1/IL33/SULF1/CYP1B1/MYOCD/CERS2/SFRP2/IGFBP3/THY1/ABHD6/COL3A1/TRIB1/CLDN5/DACH1	33	HLC D20 OsmG upregulated DEGs
GO:0048662	negative regulation of smooth muscle cell proliferation	12/778	69/18866	2.25243e-05	0.00132103	0.00103776	HMOX1/PPARGC1A/SOD2/IGFBP5/TNFAIP3/MYOCD/IGFBP3/GPER1/NOS3/NDRG2/APLN/TRIB1	12	HLC D20 OsmG upregulated DEGs
GO:0090257	regulation of muscle system process	26/778	256/18866	2.25673e-05	0.00132103	0.00103776	ATP1A2/CALCRL/TMEM38A/PIK3CG/PPARGC1A/PDE4D/IGFBP5/MYBPC3/GATA4/BIN1/MYOCD/ATP1B1/CASQ1/MLIP/FOXO1/KCNMA1/GPER1/NOS3/SLN/NPPA/KCNE3/SSTR2/NPY2R/PLN/GJA5/ADRA2B	26	HLC D20 OsmG upregulated DEGs
GO:0006814	sodium ion transport	25/778	241/18866	2.25771e-05	0.00132103	0.00103776	ATP1A2/SLC4A8/SLC9A7/ATP12A/FXYD3/SLC6A12/SLC17A2/SGK1/ATP1B2/ATP1A4/FXYD2/HECW2/SLC13A5/ATP1B1/OSR1/STOM/CNKSR3/SLC5A10/SLC9B2/NOS3/WNK2/SLC6A19/SLC24A3/BPIFA1/SLC5A3	25	HLC D20 OsmG upregulated DEGs
GO:0030336	negative regulation of cell migration	32/778	350/18866	2.31496e-05	0.00133859	0.00105155	CX3CL1/DCN/DPEP1/TIE1/CHRD/ANGPT2/HMOX1/SFRP1/PTN/ENG/CXCL12/CCL2/HDAC5/PPARGC1A/ADTRP/HRG/IGFBP5/ATP1B2/SERPINF1/IL33/SULF1/CYP1B1/MYOCD/CERS2/SFRP2/IGFBP3/THY1/ABHD6/COL3A1/TRIB1/CLDN5/DACH1	32	HLC D20 OsmG upregulated DEGs
GO:0035296	regulation of tube diameter	18/778	143/18866	2.4775e-05	0.00139964	0.00109951	ATP1A2/ICAM1/HMOX1/SOD2/KNG1/EDN3/ADORA2A/HTR2B/EDNRB/EDNRA/KCNMA1/GPER1/NOS3/APLN/NPPA/P2RY2/GJA5/ADRA2B	18	HLC D20 OsmG upregulated DEGs
GO:0097746	regulation of blood vessel diameter	18/778	143/18866	2.4775e-05	0.00139964	0.00109951	ATP1A2/ICAM1/HMOX1/SOD2/KNG1/EDN3/ADORA2A/HTR2B/EDNRB/EDNRA/KCNMA1/GPER1/NOS3/APLN/NPPA/P2RY2/GJA5/ADRA2B	18	HLC D20 OsmG upregulated DEGs
GO:0106106	cold-induced thermogenesis	18/778	144/18866	2.72451e-05	0.00150461	0.00118197	YBX2/IL4R/NRDC/NOVA2/PPARGC1A/LAMA4/EPAS1/NR1D1/GADD45G/LPIN1/CD36/IRF4/TLE3/ZBTB7B/ACOT11/ABHD6/SLN/TRPV2	18	HLC D20 OsmG upregulated DEGs
GO:0120161	regulation of cold-induced thermogenesis	18/778	144/18866	2.72451e-05	0.00150461	0.00118197	YBX2/IL4R/NRDC/NOVA2/PPARGC1A/LAMA4/EPAS1/NR1D1/GADD45G/LPIN1/CD36/IRF4/TLE3/ZBTB7B/ACOT11/ABHD6/SLN/TRPV2	18	HLC D20 OsmG upregulated DEGs
GO:0007204	positive regulation of cytosolic calcium ion concentration	30/778	322/18866	2.90312e-05	0.00158542	0.00124545	CX3CL1/ATP1A2/TMEM38A/ADCYAP1R1/CORO1A/PIK3CG/PDE4D/KNG1/CCRL2/MCHR1/CHRNA10/CD36/HTR2B/EDNRB/CASQ1/EDNRA/THY1/CACNA1D/GPER1/TRPV6/PLA2G1B/SYNPO/SAA1/C1QTNF1/GPR4/GRIN2A/NPY2R/TRPV2/RYR1/PLN	30	HLC D20 OsmG upregulated DEGs
GO:0097755	positive regulation of blood vessel diameter	11/778	60/18866	2.9499e-05	0.00159327	0.00125162	HMOX1/SOD2/KNG1/ADORA2A/EDNRB/KCNMA1/GPER1/NOS3/APLN/NPPA/GJA5	11	HLC D20 OsmG upregulated DEGs
GO:0006937	regulation of muscle contraction	20/778	173/18866	3.15401e-05	0.00168499	0.00132367	ATP1A2/CALCRL/TMEM38A/PIK3CG/PDE4D/MYBPC3/GATA4/BIN1/MYOCD/ATP1B1/CASQ1/KCNMA1/GPER1/NPPA/KCNE3/SSTR2/NPY2R/PLN/GJA5/ADRA2B	20	HLC D20 OsmG upregulated DEGs
GO:0019932	second-messenger-mediated signaling	38/778	456/18866	3.31965e-05	0.00175442	0.00137821	NOS2/ATP1A2/CALCRL/ADGRL1/TMEM38A/ADCYAP1R1/PDE4D/NR5A2/TNFSF11/CCRL2/EDN3/KDR/ADORA2A/RAMP2/RAMP1/CD36/HTR2B/EDNRB/ATP1B1/CASQ1/CRH/GUCY1A2/RCAN1/ADGRL4/SPINK1/GPER1/NOS3/SAMD14/NMUR1/PDE3A/NPPA/GPR4/BHLHA15/GRIN2A/NPY2R/PLN/AQP1/ADRA2B	38	HLC D20 OsmG upregulated DEGs
GO:0050886	endocrine process	13/778	84/18866	3.77148e-05	0.001972	0.00154914	FGFR1/RAB11FIP3/PCSK5/EDN3/CRHBP/CRH/NOS3/NKX3-1/APLN/C1QTNF1/HSD11B2/SUCNR1/GJA5	13	HLC D20 OsmG upregulated DEGs
GO:0061337	cardiac conduction	18/778	148/18866	3.94641e-05	0.00204175	0.00160392	ATP1A2/FXYD3/PDE4D/ATP1B2/ATP1A4/BIN1/FXYD2/ATP1B1/CASQ1/CACNA1D/KCNE2/KCNJ3/KCNK3/NPPA/KCNE3/RYR1/PLN/GJA5	18	HLC D20 OsmG upregulated DEGs
GO:0006957	complement activation, alternative pathway	6/778	17/18866	4.03961e-05	0.00205441	0.00161387	CFH/C8B/C7/C9/SUSD4/C8A	6	HLC D20 OsmG upregulated DEGs
GO:0140115	export across plasma membrane	11/778	62/18866	4.05896e-05	0.00205441	0.00161387	ATP1A2/ATP12A/ATP1B2/ATP1A4/FXYD2/ATP1B1/KCNE2/PDZK1/NPPA/KCNE3/SLC35G1	11	HLC D20 OsmG upregulated DEGs
GO:0070588	calcium ion transmembrane transport	29/778	312/18866	4.09628e-05	0.00205441	0.00161387	CX3CL1/ATP1A2/TMEM38A/CORO1A/PIK3CG/PDE4D/CHRNA10/DYSF/HTR2B/BIN1/ATP1B1/CASQ1/THY1/CACNA1D/KCNE2/S100A1/GPER1/TRPV6/SLN/TMEM37/NPPA/KCNE3/SLC35G1/BHLHA15/GRIN2A/SLC24A3/TRPV2/RYR1/PLN	29	HLC D20 OsmG upregulated DEGs
GO:0051928	positive regulation of calcium ion transport	16/778	122/18866	4.165e-05	0.00206777	0.00162437	CX3CL1/ADCYAP1R1/CXCL12/CCL2/MCHR1/ATP1B1/CASQ1/CRH/THY1/CACNA1D/KCNE2/S100A1/GPER1/PLA2G1B/KCNE3/TRPV2	16	HLC D20 OsmG upregulated DEGs
GO:0035637	multicellular organismal signaling	22/778	206/18866	4.43577e-05	0.00218018	0.00171268	ATP1A2/FXYD3/CNTNAP1/PDE4D/ATP1B2/ATP1A4/BIN1/FXYD2/ATP1B1/CASQ1/NTRK2/CACNA1D/KCNE2/KCNJ3/GPER1/KCNK3/NPPA/KCNE3/GPR88/RYR1/PLN/GJA5	22	HLC D20 OsmG upregulated DEGs
GO:0048771	tissue remodeling	20/778	178/18866	4.75304e-05	0.00231299	0.001817	FLT4/CLDN18/SFRP1/PTN/HRG/IGFBP5/EPAS1/TNFAIP3/TNFSF11/TMBIM1/CTSK/RSPO3/ELF3/NOS3/CTHRC1/LTBP3/TMEM64/BGN/TMEM119/GJA5	20	HLC D20 OsmG upregulated DEGs
GO:0097529	myeloid leukocyte migration	23/778	222/18866	4.83909e-05	0.00233178	0.00183176	CX3CL1/CCL26/DPEP1/CXCL2/FLT1/PIK3CG/RARRES2/CXCL12/CCL2/PDE4D/CSF3R/TNFSF11/EDN3/LBP/DYSF/EDNRB/CXCL5/PLA2G1B/SCG2/SAA1/CSF1/CXCL17/CD177	23	HLC D20 OsmG upregulated DEGs
GO:0002791	regulation of peptide secretion	33/778	381/18866	5.11529e-05	0.00242759	0.00190703	NOS2/TFAP2B/NR1H4/NNAT/RAB11FIP3/SFRP1/CCN4/ADTRP/TNFSF11/NR1D1/ADORA2A/ANO1/SYT4/GLUL/HTR2B/IL33/MPC2/CRHBP/CRH/CACNA1D/ABCG1/SLC9B2/GPER1/PLA2G1B/APLN/SAA1/CD34/NPY2R/TLR5/MYO18A/PIM3/GJA5/SRCIN1	33	HLC D20 OsmG upregulated DEGs
GO:0071222	cellular response to lipopolysaccharide	22/778	208/18866	5.1367e-05	0.00242759	0.00190703	CX3CL1/NOS2/NR1H4/CXCL2/ICAM1/NFKBIA/CCL2/HDAC5/PPARGC1A/PDE4D/WNT5A/TNFAIP3/NR1D1/LBP/CD36/EDNRB/SPON2/CXCL5/NOS3/NOD2/TRIB1/SIGIRR	22	HLC D20 OsmG upregulated DEGs
GO:0003014	renal system process	16/778	125/18866	5.62036e-05	0.00261164	0.00205161	TFAP2B/ADGRF5/PCSK5/SGK1/ADORA2A/EDNRB/SULF1/KCNMA1/AQP4/CD34/HSD11B2/AKR1C3/SLC22A6/SUCNR1/AQP1/GJA5	16	HLC D20 OsmG upregulated DEGs
GO:1903169	regulation of calcium ion transmembrane transport	18/778	152/18866	5.63242e-05	0.00261164	0.00205161	CX3CL1/ATP1A2/TMEM38A/CORO1A/PIK3CG/PDE4D/DYSF/BIN1/ATP1B1/CASQ1/THY1/KCNE2/S100A1/GPER1/SLN/NPPA/KCNE3/PLN	18	HLC D20 OsmG upregulated DEGs
GO:0046394	carboxylic acid biosynthetic process	32/778	367/18866	5.82785e-05	0.00266163	0.00209088	DCN/NR1H4/DHRS9/PTGS1/ACOT7/HSD3B7/UPB1/KYNU/ALDH8A1/PLP1/PTGIS/INSIG2/NR1D1/GAMT/GSTM1/GLUL/CHST12/CYP39A1/PLOD2/SLC45A3/CYP3A4/ALOX15/HAAO/LIPH/MID1IP1/PLA2G1B/LPL/BGN/INSIG1/AKR1C3/TECRL/DECR2	32	HLC D20 OsmG upregulated DEGs
GO:0006883	cellular sodium ion homeostasis	6/778	18/18866	5.84854e-05	0.00266163	0.00209088	ATP1A2/ATP12A/C7/ATP1B2/ATP1A4/ATP1B1	6	HLC D20 OsmG upregulated DEGs
GO:0016053	organic acid biosynthetic process	32/778	368/18866	6.13839e-05	0.00276791	0.00217437	DCN/NR1H4/DHRS9/PTGS1/ACOT7/HSD3B7/UPB1/KYNU/ALDH8A1/PLP1/PTGIS/INSIG2/NR1D1/GAMT/GSTM1/GLUL/CHST12/CYP39A1/PLOD2/SLC45A3/CYP3A4/ALOX15/HAAO/LIPH/MID1IP1/PLA2G1B/LPL/BGN/INSIG1/AKR1C3/TECRL/DECR2	32	HLC D20 OsmG upregulated DEGs
GO:0031670	cellular response to nutrient	9/778	44/18866	6.37015e-05	0.00282848	0.00222195	NR1H4/HMOX1/SFRP1/PTN/POSTN/PIM1/CDKN2B/LPL/PENK	9	HLC D20 OsmG upregulated DEGs
GO:1902305	regulation of sodium ion transmembrane transport	11/778	65/18866	6.38781e-05	0.00282848	0.00222195	ATP1A2/FXYD3/ATP1B2/FXYD2/HECW2/ATP1B1/OSR1/STOM/CNKSR3/WNK2/BPIFA1	11	HLC D20 OsmG upregulated DEGs
GO:0060740	prostate gland epithelium morphogenesis	7/778	26/18866	6.52965e-05	0.00284751	0.00223691	BMP7/SFRP1/WNT5A/FOXA1/SULF1/NKX3-1/RXRA	7	HLC D20 OsmG upregulated DEGs
GO:0060048	cardiac muscle contraction	17/778	140/18866	6.54667e-05	0.00284751	0.00223691	ATP1A2/TMEM38A/PIK3CG/PDE4D/MYBPC3/GATA4/BIN1/ATP1B1/CACNA1D/KCNE2/ACTC1/KCNJ3/NPPA/KCNE3/MYL4/PLN/GJA5	17	HLC D20 OsmG upregulated DEGs
GO:0060191	regulation of lipase activity	14/778	101/18866	6.73121e-05	0.00285646	0.00224394	ABHD5/FGFR1/ADCYAP1R1/PCSK5/FLT1/HTR2B/FURIN/NTRK2/EDNRA/APOA2/ANGPTL4/PLA2G1B/NMUR1/LPL	14	HLC D20 OsmG upregulated DEGs
GO:0006813	potassium ion transport	24/778	242/18866	6.73843e-05	0.00285646	0.00224394	ATP1A2/SLC9A7/TMEM38A/ATP12A/FXYD3/EDN3/ATP1B2/ATP1A4/BIN1/FXYD2/ATP1B1/KCNMA1/CACNA1D/KCNE2/KCNJ3/NOS3/WNK2/KCNK3/NPPA/KCNE3/SLC24A3/KCNQ5/AQP1/GJA5	24	HLC D20 OsmG upregulated DEGs
GO:0009749	response to glucose	21/778	197/18866	6.7416e-05	0.00285646	0.00224394	NR1H4/ICAM1/ANGPT2/PPARGC1A/GYS2/SLC29A1/NR1D1/ANO1/SERPINF1/GLUL/GATA4/MPC2/ILDR2/CRH/APOA2/SLC9B2/GPER1/COL4A3/LPL/PIM3/HNF1B	21	HLC D20 OsmG upregulated DEGs
GO:0071559	response to transforming growth factor beta	25/778	258/18866	6.99703e-05	0.00293935	0.00230905	HIPK2/TGFBR3/MXRA5/SFRP1/ENG/ZMIZ1/PPARGC1A/SOX6/WNT5A/SMAD9/FMOD/POSTN/SOX5/AMHR2/FURIN/MYOCD/CDKN2B/ZEB1/HTRA1/LTBP3/COL3A1/FOS/PDE3A/PENK/CLDN5	25	HLC D20 OsmG upregulated DEGs
GO:0030509	BMP signaling pathway	18/778	155/18866	7.28734e-05	0.00300986	0.00236444	TFAP2B/HIPK2/TGFBR3/CHRD/BMP7/SFRP1/FKBP8/ENG/WNT5A/SMAD9/AMHR2/GATA4/SULF1/LEF1/SFRP2/CRB2/HTRA1/VWC2	18	HLC D20 OsmG upregulated DEGs
GO:1990845	adaptive thermogenesis	18/778	155/18866	7.28734e-05	0.00300986	0.00236444	YBX2/IL4R/NRDC/NOVA2/PPARGC1A/LAMA4/EPAS1/NR1D1/GADD45G/LPIN1/CD36/IRF4/TLE3/ZBTB7B/ACOT11/ABHD6/SLN/TRPV2	18	HLC D20 OsmG upregulated DEGs
GO:0030593	neutrophil chemotaxis	14/778	103/18866	8.36883e-05	0.00342773	0.00269271	CX3CL1/CCL26/DPEP1/CXCL2/PIK3CG/CCL2/PDE4D/CSF3R/EDN3/LBP/DYSF/CXCL5/PLA2G1B/SAA1	14	HLC D20 OsmG upregulated DEGs
GO:0071216	cellular response to biotic stimulus	24/778	246/18866	8.72267e-05	0.00354313	0.00278336	CX3CL1/NOS2/NR1H4/CXCL2/ICAM1/NFKBIA/CCL2/HDAC5/PPARGC1A/PDE4D/WNT5A/TNFAIP3/NR1D1/LBP/CD36/EDNRB/IGFBPL1/SPON2/CXCL5/NOS3/NOD2/CLEC7A/TRIB1/SIGIRR	24	HLC D20 OsmG upregulated DEGs
GO:0048608	reproductive structure development	36/778	443/18866	8.87803e-05	0.00356544	0.00280089	DCN/PGR/HSD17B2/TFAP2C/ICAM1/TYRO3/BMP7/SFRP1/PTN/HAND1/WNT5A/EPAS1/PTGIS/FOXA1/SERPINF1/AMHR2/GATA4/SULF1/LEF1/MYOCD/OSR1/SFRP2/RSPO3/WNT9B/LHX8/PTX3/HEY1/NOS3/GJB2/HTRA1/NKX3-1/NUPR1/SOCS3/RXRA/SERPINA5/AKR1C3	36	HLC D20 OsmG upregulated DEGs
GO:0060537	muscle tissue development	34/778	409/18866	8.92268e-05	0.00356544	0.00280089	DCN/XK/TGFBR3/FGFR1/BMP7/ENG/PPARGC1A/SOX6/BVES/HAND1/WNT5A/IGFBP5/OBSL1/MYO18B/MYBPC3/FHOD3/GATA4/PIM1/LEF1/MYOCD/CASQ1/OSR1/ACTC1/ANKRD33/COL3A1/FOS/NPPA/NUPR1/MAFF/RXRA/RYR1/PLN/KLHL41/GJA5	34	HLC D20 OsmG upregulated DEGs
GO:1904019	epithelial cell apoptotic process	15/778	117/18866	9.3365e-05	0.00370072	0.00290715	ICAM1/HMOX1/PIK3CG/CCL2/PPARGC1A/TNFAIP3/KDR/RAMP2/GPER1/ANGPTL4/COL4A3/PLA2G1B/SCG2/NUPR1/AKR1C3	15	HLC D20 OsmG upregulated DEGs
GO:0009746	response to hexose	21/778	202/18866	9.67754e-05	0.00380521	0.00298924	NR1H4/ICAM1/ANGPT2/PPARGC1A/GYS2/SLC29A1/NR1D1/ANO1/SERPINF1/GLUL/GATA4/MPC2/ILDR2/CRH/APOA2/SLC9B2/GPER1/COL4A3/LPL/PIM3/HNF1B	21	HLC D20 OsmG upregulated DEGs
GO:0009743	response to carbohydrate	23/778	233/18866	0.000101796	0.00397024	0.00311888	NR1H4/CALCRL/ICAM1/ANGPT2/PPARGC1A/GYS2/SLC29A1/NR1D1/ANO1/SERPINF1/GLUL/GATA4/MPC2/ILDR2/CRH/APOA2/SLC9B2/GPER1/COL4A3/CLEC7A/LPL/PIM3/HNF1B	23	HLC D20 OsmG upregulated DEGs
GO:0050678	regulation of epithelial cell proliferation	33/778	395/18866	0.000102588	0.00397024	0.00311888	CCL26/FLT4/NGFR/TGFBR3/FGFR1/PGR/HMOX1/FLT1/SFRP1/PTN/CXCL12/CCL2/WNT5A/TNFAIP3/NR1D1/KDR/SERPINF1/DYSF/GLUL/HTR2B/EDNRB/SULF1/OSR1/SFRP2/CDKN2B/HTRA1/NKX3-1/NOD2/COL4A3/APLN/SCG2/NUPR1/NRARP	33	HLC D20 OsmG upregulated DEGs
GO:0061458	reproductive system development	36/778	447/18866	0.000106351	0.00408168	0.00320643	DCN/PGR/HSD17B2/TFAP2C/ICAM1/TYRO3/BMP7/SFRP1/PTN/HAND1/WNT5A/EPAS1/PTGIS/FOXA1/SERPINF1/AMHR2/GATA4/SULF1/LEF1/MYOCD/OSR1/SFRP2/RSPO3/WNT9B/LHX8/PTX3/HEY1/NOS3/GJB2/HTRA1/NKX3-1/NUPR1/SOCS3/RXRA/SERPINA5/AKR1C3	36	HLC D20 OsmG upregulated DEGs
GO:0006631	fatty acid metabolic process	33/778	396/18866	0.000107627	0.00408168	0.00320643	ABHD5/PTGS1/ACOT7/LPIN2/ECH1/PTGR1/TYRP1/PPARGC1A/ADTRP/HAO2/FAAH/PLP1/PTGIS/INSIG2/GSTM1/LPIN1/CD36/CYP1B1/AKR1C2/SLC45A3/CYP3A4/ALOX15/ACOT11/LIPH/BDH2/MID1IP1/PLA2G1B/LPL/INSIG1/AKR1C1/AKR1C3/TECRL/DECR2	33	HLC D20 OsmG upregulated DEGs
GO:0060512	prostate gland morphogenesis	7/778	28/18866	0.000109367	0.00408168	0.00320643	BMP7/SFRP1/WNT5A/FOXA1/SULF1/NKX3-1/RXRA	7	HLC D20 OsmG upregulated DEGs
GO:0006953	acute-phase response	9/778	47/18866	0.00010962	0.00408168	0.00320643	TNFSF11/LBP/SAA2/EDNRB/MBL2/SAA1/SIGIRR/SERPINA3/HP	9	HLC D20 OsmG upregulated DEGs
GO:0030574	collagen catabolic process	9/778	47/18866	0.00010962	0.00408168	0.00320643	ADAMTS2/MMP9/CTSD/ADAMTS14/FURIN/CTSK/KLK6/MMP1/COL15A1	9	HLC D20 OsmG upregulated DEGs
GO:0030510	regulation of BMP signaling pathway	13/778	93/18866	0.000111276	0.0041122	0.0032304	TFAP2B/HIPK2/CHRD/SFRP1/FKBP8/ENG/WNT5A/GATA4/SULF1/SFRP2/CRB2/HTRA1/VWC2	13	HLC D20 OsmG upregulated DEGs
GO:0007218	neuropeptide signaling pathway	14/778	106/18866	0.000114725	0.00418399	0.0032868	TENM1/NPFFR2/TYRO3/CPE/OPRD1/NPY/MCHR1/NXPH2/NMUR1/NPPA/SSTR2/PENK/NXPH3/NPY2R	14	HLC D20 OsmG upregulated DEGs
GO:0008228	opsonization	5/778	13/18866	0.000114922	0.00418399	0.0032868	LBP/SPON2/PTX3/MBL2/MYO18A	5	HLC D20 OsmG upregulated DEGs
GO:0032102	negative regulation of response to external stimulus	35/778	433/18866	0.000122959	0.00444369	0.00349081	CX3CL1/NR1H4/CALCRL/ANGPT2/TYRO3/CCL2/LPCAT3/ADTRP/KNG1/HRG/WNT5A/TNFAIP3/PLAU/PTGIS/NR1D1/ADORA2A/KLK8/SERPINF1/NLRC5/CERS2/SUSD4/GRID2/IFI16/GPER1/NOS3/HTRA1/TRIB1/SAA1/C1QTNF1/CD34/METRNL/SOCS3/SIGIRR/CXCL17/AJAP1	35	HLC D20 OsmG upregulated DEGs
GO:1904035	regulation of epithelial cell apoptotic process	13/778	94/18866	0.000124346	0.00446103	0.00350443	ICAM1/HMOX1/CCL2/PPARGC1A/TNFAIP3/KDR/RAMP2/GPER1/ANGPTL4/PLA2G1B/SCG2/NUPR1/AKR1C3	13	HLC D20 OsmG upregulated DEGs
GO:0071560	cellular response to transforming growth factor beta stimulus	24/778	252/18866	0.000126812	0.00450093	0.00353577	HIPK2/TGFBR3/SFRP1/ENG/ZMIZ1/PPARGC1A/SOX6/WNT5A/SMAD9/FMOD/POSTN/SOX5/AMHR2/FURIN/MYOCD/CDKN2B/ZEB1/HTRA1/LTBP3/COL3A1/FOS/PDE3A/PENK/CLDN5	24	HLC D20 OsmG upregulated DEGs
GO:0034329	cell junction assembly	35/778	434/18866	0.000128617	0.00450093	0.00353577	NR1H4/NTN1/CLDN18/ADGRL1/TNS1/SYNDIG1/CDH20/SFRP1/CNTNAP1/HRG/CLDN16/WNT5A/SLITRK3/OBSL1/RAB17/KDR/CDHR3/LRRC4B/RAMP2/LRP4/AMIGO2/CDH11/NTRK2/GABRA2/GRID2/THY1/CLDN2/GJB2/TLN2/CLDN5/GJA4/FBF1/BHLHB9/COLQ/GJA5	35	HLC D20 OsmG upregulated DEGs
GO:0043270	positive regulation of ion transport	26/778	284/18866	0.000129016	0.00450093	0.00353577	CX3CL1/ADCYAP1R1/CXCL12/CCL2/TNFSF11/EDN3/ADORA2A/MCHR1/ATP1B2/SYT4/ATP1B1/CASQ1/CRH/CNKSR3/THY1/CACNA1D/KCNE2/S100A1/GPER1/WNK2/PLA2G1B/PDZK1/NPPA/KCNE3/NPY2R/TRPV2	26	HLC D20 OsmG upregulated DEGs
GO:0009409	response to cold	9/778	48/18866	0.000130037	0.00450093	0.00353577	NFKBIA/PPARGC1A/GMPR/FOXO1/SLC25A27/ACOT11/FOS/LPL/METRNL	9	HLC D20 OsmG upregulated DEGs
GO:1990573	potassium ion import across plasma membrane	9/778	48/18866	0.000130037	0.00450093	0.00353577	ATP1A2/ATP12A/ATP1B2/ATP1A4/FXYD2/ATP1B1/KCNE2/KCNJ3/WNK2	9	HLC D20 OsmG upregulated DEGs
GO:0071219	cellular response to molecule of bacterial origin	22/778	222/18866	0.000135028	0.00464099	0.0036458	CX3CL1/NOS2/NR1H4/CXCL2/ICAM1/NFKBIA/CCL2/HDAC5/PPARGC1A/PDE4D/WNT5A/TNFAIP3/NR1D1/LBP/CD36/EDNRB/SPON2/CXCL5/NOS3/NOD2/TRIB1/SIGIRR	22	HLC D20 OsmG upregulated DEGs
GO:0034284	response to monosaccharide	21/778	207/18866	0.000136965	0.00467488	0.00367242	NR1H4/ICAM1/ANGPT2/PPARGC1A/GYS2/SLC29A1/NR1D1/ANO1/SERPINF1/GLUL/GATA4/MPC2/ILDR2/CRH/APOA2/SLC9B2/GPER1/COL4A3/LPL/PIM3/HNF1B	21	HLC D20 OsmG upregulated DEGs
GO:0055075	potassium ion homeostasis	7/778	29/18866	0.000139071	0.00471404	0.00370319	TFAP2B/ATP1A2/ATP12A/ATP1B2/ATP1A4/ATP1B1/KCNMA1	7	HLC D20 OsmG upregulated DEGs
GO:0003158	endothelium development	16/778	135/18866	0.000141953	0.00477877	0.00375403	ICAM1/PTN/ENG/PDE4D/HOXB5/KDR/ZEB1/ROBO4/SCUBE1/HEY1/CD34/CLDN5/GJA4/COL15A1/NOTCH4/GJA5	16	HLC D20 OsmG upregulated DEGs
GO:1990266	neutrophil migration	15/778	122/18866	0.000150486	0.00503157	0.00395263	CX3CL1/CCL26/DPEP1/CXCL2/PIK3CG/CCL2/PDE4D/CSF3R/EDN3/LBP/DYSF/CXCL5/PLA2G1B/SAA1/CD177	15	HLC D20 OsmG upregulated DEGs
GO:0086009	membrane repolarization	9/778	49/18866	0.000153536	0.00507165	0.00398411	ATP1A2/ATP1B2/ATP1B1/CACNA1D/KCNE2/KCNJ3/NPPA/KCNE3/GJA5	9	HLC D20 OsmG upregulated DEGs
GO:2000738	positive regulation of stem cell differentiation	6/778	21/18866	0.000153749	0.00507165	0.00398411	BMP7/PTN/SOX6/SOX5/GATA4/LTBP3	6	HLC D20 OsmG upregulated DEGs
GO:0061035	regulation of cartilage development	11/778	72/18866	0.000165995	0.00543911	0.00427278	SCIN/CCN4/SOX6/WNT5A/LOXL2/SOX5/CTSK/LTBP3/MAF/RFLNA/ZNF664-RFLNA	11	HLC D20 OsmG upregulated DEGs
GO:0022612	gland morphogenesis	15/778	124/18866	0.000180685	0.00583515	0.00458389	NTN1/FGFR1/PGR/BMP7/SFRP1/PTN/WNT5A/IGFBP5/TNFAIP3/FOXA1/SULF1/ELF3/NKX3-1/CSF1/RXRA	15	HLC D20 OsmG upregulated DEGs
GO:0042692	muscle cell differentiation	32/778	390/18866	0.000180715	0.00583515	0.00458389	XK/PRDM6/IL4R/ENG/HDAC5/SOX6/SOD2/BVES/IGFBP5/OBSL1/RAMP2/MYO18B/CAMK1/FHOD3/DYSF/EDNRB/GATA4/BIN1/MYOCD/CASQ1/BOC/ZEB1/ACTC1/HEY1/GPER1/NPPA/BHLHA15/TMEM119/FOXO4/RXRA/RYR1/KLHL41	32	HLC D20 OsmG upregulated DEGs
GO:0010951	negative regulation of endopeptidase activity	24/778	258/18866	0.000181644	0.00583515	0.00458389	TFAP2B/DPEP1/NGFR/PEBP1/SERPINA4/MMP9/RENBP/KNG1/HRG/SLPI/ADORA2A/SERPINF1/BIN1/LEF1/FURIN/SFRP2/CRB2/IFI16/SPINK1/COL4A3/CST1/SERPINA5/SERPINA3/AQP1	24	HLC D20 OsmG upregulated DEGs
GO:1903779	regulation of cardiac conduction	11/778	73/18866	0.000188278	0.00600902	0.00472047	ATP1A2/FXYD3/PDE4D/ATP1B2/ATP1A4/FXYD2/ATP1B1/CASQ1/NPPA/RYR1/GJA5	11	HLC D20 OsmG upregulated DEGs
GO:0006942	regulation of striated muscle contraction	13/778	98/18866	0.000190731	0.00602572	0.0047336	ATP1A2/TMEM38A/PIK3CG/PDE4D/MYBPC3/GATA4/BIN1/ATP1B1/CASQ1/NPPA/KCNE3/PLN/GJA5	13	HLC D20 OsmG upregulated DEGs
GO:0030278	regulation of ossification	21/778	212/18866	0.000191254	0.00602572	0.0047336	CHRD/BMP7/SFRP1/CCN4/PTN/WNT5A/IGFBP5/LRP4/OSR1/SFRP2/DHRS3/RANBP3L/CTHRC1/LTBP3/RFLNA/ZNF664-RFLNA/TMEM64/TMEM119/CSF1/SMOC1/CEBPD	21	HLC D20 OsmG upregulated DEGs
GO:0048705	skeletal system morphogenesis	22/778	228/18866	0.000198254	0.00620649	0.0048756	FGFR1/BMP7/SFRP1/SOX6/PRRX1/HOXB8/HOXB5/INSIG2/SOX5/OSR1/SFRP2/ZEB1/ACAN/WNT9B/DHRS3/FLVCR1/HHIP/LTBP3/RFLNA/ZNF664-RFLNA/TMEM119/INSIG1	22	HLC D20 OsmG upregulated DEGs
GO:0072001	renal system development	26/778	292/18866	0.000201308	0.00625045	0.00491014	TFAP2B/DCN/FGFR1/COL4A4/ANGPT2/PCSK5/MMP9/BMP7/CTSH/CALB1/SFRP1/SIM1/WNT5A/GLIS2/SERPINF1/LRP4/SULF1/MYOCD/OSR1/WNT9B/NKX3-1/COL4A3/CD34/GPR4/IRX3/HNF1B	26	HLC D20 OsmG upregulated DEGs
GO:0044342	type B pancreatic cell proliferation	6/778	22/18866	0.000204071	0.00625045	0.00491014	SFRP1/IGFBP5/NR1D1/IGFBP4/IGFBP3/NUPR1	6	HLC D20 OsmG upregulated DEGs
GO:0071772	response to BMP	18/778	168/18866	0.000204745	0.00625045	0.00491014	TFAP2B/HIPK2/TGFBR3/CHRD/BMP7/SFRP1/FKBP8/ENG/WNT5A/SMAD9/AMHR2/GATA4/SULF1/LEF1/SFRP2/CRB2/HTRA1/VWC2	18	HLC D20 OsmG upregulated DEGs
GO:0071773	cellular response to BMP stimulus	18/778	168/18866	0.000204745	0.00625045	0.00491014	TFAP2B/HIPK2/TGFBR3/CHRD/BMP7/SFRP1/FKBP8/ENG/WNT5A/SMAD9/AMHR2/GATA4/SULF1/LEF1/SFRP2/CRB2/HTRA1/VWC2	18	HLC D20 OsmG upregulated DEGs
GO:0042593	glucose homeostasis	23/778	245/18866	0.000214926	0.00649234	0.00510016	TFAP2B/NR1H4/NGFR/ADGRF5/ICAM1/CCN4/PPARGC1A/SLC29A1/IGFBP5/NR1D1/FOXA1/ANO1/SERPINF1/GATA4/MPC2/CRH/FOXO1/SLC9B2/GPER1/BHLHA15/FOXO4/PIM3/SUCNR1	23	HLC D20 OsmG upregulated DEGs
GO:0098742	cell-cell adhesion via plasma-membrane adhesion molecules	25/778	277/18866	0.000215311	0.00649234	0.00510016	CX3CL1/TENM1/CLDN18/ADGRL1/PVR/CDH17/ICAM1/CDH20/CLDN16/SLITRK3/OBSL1/CDHR3/LRRC4B/DSC3/AMIGO2/CDH11/CRB2/GRID2/ROBO4/ROBO3/CLDN2/CLDN5/CD177/PCDHGC4/PCDH20	25	HLC D20 OsmG upregulated DEGs
GO:0033500	carbohydrate homeostasis	23/778	246/18866	0.000228097	0.00683596	0.00537009	TFAP2B/NR1H4/NGFR/ADGRF5/ICAM1/CCN4/PPARGC1A/SLC29A1/IGFBP5/NR1D1/FOXA1/ANO1/SERPINF1/GATA4/MPC2/CRH/FOXO1/SLC9B2/GPER1/BHLHA15/FOXO4/PIM3/SUCNR1	23	HLC D20 OsmG upregulated DEGs
GO:0048754	branching morphogenesis of an epithelial tube	17/778	155/18866	0.000230231	0.00685811	0.00538749	PGR/BMP7/CTSH/ENG/WNT5A/KDR/FOXA1/LEF1/SFRP2/EDNRA/WNT9B/HHIP/NKX3-1/CSF1/NRARP/NOTCH4/HNF1B	17	HLC D20 OsmG upregulated DEGs
GO:0019216	regulation of lipid metabolic process	34/778	431/18866	0.000241551	0.00715194	0.00561831	ABHD5/NR1H4/ADGRF5/FLT1/PIK3CG/RARRES2/ABCA2/PPARGC1A/LPCAT3/AADAC/INSIG2/NR1D1/HMGCS2/GRHL1/CD36/HTR2B/PLIN2/CCDC3/LDLRAP1/SLC45A3/APOA2/ABCG1/ABHD6/GPER1/MID1IP1/NOD2/WDR81/ANGPTL4/NPAS2/SOCS3/RXRA/INSIG1/SERPINA3/AKR1C3	34	HLC D20 OsmG upregulated DEGs
GO:0032330	regulation of chondrocyte differentiation	9/778	52/18866	0.000246218	0.00716072	0.00562521	SCIN/CCN4/SOX6/LOXL2/SOX5/LTBP3/MAF/RFLNA/ZNF664-RFLNA	9	HLC D20 OsmG upregulated DEGs
GO:0055078	sodium ion homeostasis	9/778	52/18866	0.000246218	0.00716072	0.00562521	TFAP2B/ATP1A2/ATP12A/C7/ADORA2A/ATP1B2/ATP1A4/EDNRB/ATP1B1	9	HLC D20 OsmG upregulated DEGs
GO:0072132	mesenchyme morphogenesis	9/778	52/18866	0.000246218	0.00716072	0.00562521	FGFR1/BMP7/ENG/WNT5A/LEF1/OSR1/ACTC1/HEY1/NOS3	9	HLC D20 OsmG upregulated DEGs
GO:0006646	phosphatidylethanolamine biosynthetic process	5/778	15/18866	0.000250296	0.00719418	0.00565149	LPIN2/LPIN1/ALOX15/ETNPPL/PCYT2	5	HLC D20 OsmG upregulated DEGs
GO:0042574	retinal metabolic process	5/778	15/18866	0.000250296	0.00719418	0.00565149	ALDH8A1/CYP1B1/AKR1C1/AKR1C3/BCO2	5	HLC D20 OsmG upregulated DEGs
GO:0002028	regulation of sodium ion transport	12/778	88/18866	0.000256661	0.00733424	0.00576152	ATP1A2/FXYD3/ATP1B2/FXYD2/HECW2/ATP1B1/OSR1/STOM/CNKSR3/NOS3/WNK2/BPIFA1	12	HLC D20 OsmG upregulated DEGs
GO:0001655	urogenital system development	28/778	330/18866	0.000260485	0.00740048	0.00581356	TFAP2B/DCN/FGFR1/COL4A4/ANGPT2/PCSK5/MMP9/BMP7/CTSH/CALB1/SFRP1/SIM1/WNT5A/GLIS2/FOXA1/SERPINF1/LRP4/SULF1/MYOCD/OSR1/WNT9B/NKX3-1/COL4A3/CD34/GPR4/IRX3/RXRA/HNF1B	28	HLC D20 OsmG upregulated DEGs
GO:0010810	regulation of cell-substrate adhesion	21/778	217/18866	0.000263668	0.00744786	0.00585078	CX3CL1/ATXN3/FBLN1/ANGPT2/SFRP1/PTN/SMOC2/HRG/BCL6/PLAU/KDR/POSTN/CD36/THY1/COL26A1/ALOX15/RELL2/CSF1/NPY2R/VWC2/AJAP1	21	HLC D20 OsmG upregulated DEGs
GO:0008210	estrogen metabolic process	7/778	32/18866	0.000269267	0.00756255	0.00594088	HSD17B2/HSD17B14/CYP3A5/CYP1B1/CYP3A4/CYP3A7/UGT2B11	7	HLC D20 OsmG upregulated DEGs
GO:0090279	regulation of calcium ion import	8/778	42/18866	0.000273934	0.00764991	0.0060095	CXCL12/CCL2/DYSF/CRH/SPINK1/SLN/TRPV2/PLN	8	HLC D20 OsmG upregulated DEGs
GO:0002576	platelet degranulation	15/778	129/18866	0.000280103	0.00775189	0.00608962	RAB27B/SERPINA4/RARRES2/VWF/KNG1/HRG/CLU/F13A1/ISLR/CD36/MMRN1/LHFPL2/FERMT3/SERPINA3/TOR4A	15	HLC D20 OsmG upregulated DEGs
GO:0071805	potassium ion transmembrane transport	21/778	218/18866	0.00028074	0.00775189	0.00608962	ATP1A2/SLC9A7/TMEM38A/ATP12A/EDN3/ATP1B2/ATP1A4/BIN1/FXYD2/ATP1B1/KCNMA1/CACNA1D/KCNE2/KCNJ3/WNK2/KCNK3/NPPA/KCNE3/SLC24A3/KCNQ5/AQP1	21	HLC D20 OsmG upregulated DEGs
GO:0002697	regulation of immune effector process	36/778	470/18866	0.000283318	0.00777936	0.0061112	CFH/NOS2/C8B/C6/TRAF3IP2/PVR/IL4R/ICAM1/HMOX1/C7/C9/BCL6/WNT5A/TNFAIP3/CLU/LBP/CD36/IL33/IRF4/SUSD4/NFKBIZ/C8A/APOA2/C1R/SPON2/ZDHHC1/ZBTB7B/DNASE1L3/HTRA1/NOD2/NPPA/MYO18A/CD177/CFI/DNASE1/TRIL	36	HLC D20 OsmG upregulated DEGs
GO:0051098	regulation of binding	30/778	367/18866	0.000303072	0.00827554	0.00650098	HIPK2/BCL3/TGFBR3/HMOX1/NFKBIA/MMP9/HDAC5/HAND1/WNT5A/TNFSF11/SLPI/RAMP2/RAMP1/NES/CAMK1/IRF4/LEF1/MYOCD/LDLRAP1/SPTA1/IFI16/HEY1/CTHRC1/NKX3-1/ANKRD33/SLN/CLDN5/ZBTB7C/PLN/SPON1	30	HLC D20 OsmG upregulated DEGs
GO:0060348	bone development	20/778	204/18866	0.000308637	0.00838094	0.00658377	CLDN18/CCN4/ENG/TNFSF11/INSIG2/TTC9/SULF1/SFRP2/ZNF385A/DHRS3/SLC9B2/RANBP3L/LTBP3/RFLNA/ZNF664-RFLNA/BGN/SPNS2/TMEM119/INSIG1/RYR1	20	HLC D20 OsmG upregulated DEGs
GO:1901890	positive regulation of cell junction assembly	13/778	103/18866	0.000314605	0.00849607	0.00667422	ADGRL1/SYNDIG1/SFRP1/HRG/SLITRK3/KDR/LRRC4B/AMIGO2/NTRK2/GRID2/THY1/CLDN5/BHLHB9	13	HLC D20 OsmG upregulated DEGs
GO:0003206	cardiac chamber morphogenesis	15/778	131/18866	0.000331415	0.00890113	0.00699242	TGFBR3/BMP7/ENG/CPE/HAND1/WNT5A/MYBPC3/GATA4/SFRP2/DHRS3/HEY1/NOS3/NPY2R/RXRA/GJA5	15	HLC D20 OsmG upregulated DEGs
GO:0050708	regulation of protein secretion	29/778	352/18866	0.000333532	0.00890929	0.00699883	NOS2/TFAP2B/NR1H4/NNAT/RAB11FIP3/SFRP1/CCN4/ADTRP/NR1D1/ADORA2A/ANO1/SYT4/GLUL/HTR2B/IL33/MPC2/CRH/CACNA1D/ABCG1/SLC9B2/GPER1/PLA2G1B/SAA1/CD34/TLR5/MYO18A/PIM3/GJA5/SRCIN1	29	HLC D20 OsmG upregulated DEGs
GO:0090596	sensory organ morphogenesis	24/778	269/18866	0.000338542	0.00899423	0.00706555	TFAP2B/HIPK2/NTN1/FGFR1/BMP7/CALB1/PTN/WNT5A/PRRX1/OBSL1/INSIG2/NRL/CHRNA10/COL5A1/NKD1/OSR1/NTRK2/ZEB1/THY1/CTHRC1/TTC39C/COL8A2/TSKU/INSIG1	24	HLC D20 OsmG upregulated DEGs
GO:0042476	odontogenesis	15/778	132/18866	0.000359968	0.00951207	0.00747235	NGFR/BMP7/HAND1/CSF3R/TNFSF11/LRP4/LEF1/NFIC/OSR1/FOXO1/LHX8/HTRA1/CD34/CSF1/AQP1	15	HLC D20 OsmG upregulated DEGs
GO:2000649	regulation of sodium ion transmembrane transporter activity	9/778	55/18866	0.000381121	0.00989445	0.00777273	ATP1A2/FXYD3/FXYD2/HECW2/ATP1B1/OSR1/STOM/CNKSR3/WNK2	9	HLC D20 OsmG upregulated DEGs
GO:0006809	nitric oxide biosynthetic process	11/778	79/18866	0.000382223	0.00989445	0.00777273	NOS2/ICAM1/CLU/PTGIS/CD36/GCHFR/CYP1B1/PTX3/NOS3/CLEC7A/CD34	11	HLC D20 OsmG upregulated DEGs
GO:0010463	mesenchymal cell proliferation	8/778	44/18866	0.000382491	0.00989445	0.00777273	FGFR1/CHRD/BMP7/PTN/WNT5A/PRRX1/OSR1/ZEB1	8	HLC D20 OsmG upregulated DEGs
GO:0044060	regulation of endocrine process	8/778	44/18866	0.000382491	0.00989445	0.00777273	FGFR1/RAB11FIP3/CRHBP/CRH/NKX3-1/APLN/C1QTNF1/GJA5	8	HLC D20 OsmG upregulated DEGs
GO:0010466	negative regulation of peptidase activity	24/778	272/18866	0.000398118	0.0102448	0.00804792	TFAP2B/DPEP1/NGFR/PEBP1/SERPINA4/MMP9/RENBP/KNG1/HRG/SLPI/ADORA2A/SERPINF1/BIN1/LEF1/FURIN/SFRP2/CRB2/IFI16/SPINK1/COL4A3/CST1/SERPINA5/SERPINA3/AQP1	24	HLC D20 OsmG upregulated DEGs
GO:0042311	vasodilation	7/778	34/18866	0.000400576	0.0102543	0.00805544	SOD2/KNG1/ADORA2A/EDNRB/KCNMA1/NOS3/NPPA	7	HLC D20 OsmG upregulated DEGs
GO:0009914	hormone transport	27/778	323/18866	0.000421153	0.0107252	0.00842535	NOS2/TFAP2B/NR1H4/NNAT/FGFR1/RAB11FIP3/CRYM/SFRP1/CPE/TNFSF11/EDN3/NR1D1/ANO1/GLUL/MPC2/ILDR2/CRHBP/CRH/CACNA1D/SLC9B2/GPER1/NKX3-1/APLN/C1QTNF1/NPPA/PIM3/HNF1B	27	HLC D20 OsmG upregulated DEGs
GO:0045992	negative regulation of embryonic development	6/778	25/18866	0.000435772	0.0110332	0.00866729	BMP7/WNT5A/COL5A1/SULF1/SFRP2/NRARP	6	HLC D20 OsmG upregulated DEGs
GO:0044273	sulfur compound catabolic process	9/778	56/18866	0.000437736	0.0110332	0.00866729	DCN/DPEP1/ACOT7/FMOD/LUM/MAT1A/ACAN/BGN/PRELP	9	HLC D20 OsmG upregulated DEGs
GO:0050766	positive regulation of phagocytosis	10/778	68/18866	0.000447161	0.0111386	0.00875011	RAB27A/CCL2/CD36/MFGE8/IL2RG/APOA2/PTX3/MBL2/CLEC7A/MYO18A	10	HLC D20 OsmG upregulated DEGs
GO:0072577	endothelial cell apoptotic process	10/778	68/18866	0.000447161	0.0111386	0.00875011	ICAM1/CCL2/TNFAIP3/KDR/RAMP2/GPER1/ANGPTL4/COL4A3/SCG2/AKR1C3	10	HLC D20 OsmG upregulated DEGs
GO:0031960	response to corticosteroid	17/778	164/18866	0.000448717	0.0111386	0.00875011	ICAM1/ENG/IGFBP2/SERPINF1/CRH/FOXO1/APOA2/GPER1/GJB2/FOS/HSD11B2/FIBIN/SSTR2/PAPPA/AKR1C3/HSD3B2/AQP1	17	HLC D20 OsmG upregulated DEGs
GO:0007178	transmembrane receptor protein serine/threonine kinase signaling pathway	29/778	359/18866	0.000460498	0.0113736	0.0089347	TFAP2B/HIPK2/TGFBR3/CHRD/BMP7/SFRP1/FKBP8/ENG/ZMIZ1/WNT5A/SMAD9/FMOD/AMHR2/GATA4/SULF1/LEF1/FURIN/MYOCD/SFRP2/CDKN2B/CRB2/ZEB1/HTRA1/LTBP3/COL3A1/FOS/INHBC/CLDN5/VWC2	29	HLC D20 OsmG upregulated DEGs
GO:0120254	olefinic compound metabolic process	14/778	121/18866	0.000465426	0.0114378	0.00898516	DHRS9/PTGS1/PPARGC1A/FAAH/ALDH8A1/PTGIS/GSTM1/CYP1B1/CYP11A1/AKR1C2/ALOX15/AKR1C1/AKR1C3/BCO2	14	HLC D20 OsmG upregulated DEGs
GO:0034308	primary alcohol metabolic process	12/778	94/18866	0.000476548	0.0115985	0.0091114	DHRS9/CYP3A5/CYP1B1/CYP11A1/AKR1C2/CYP3A4/CYP3A7/DHRS3/AKR1C1/AKR1C3/ADH1B/SULT1A2	12	HLC D20 OsmG upregulated DEGs
GO:0001503	ossification	32/778	412/18866	0.000476684	0.0115985	0.0091114	TP53INP2/CHRD/BMP7/SFRP1/CCN4/PTN/WNT5A/IGFBP5/TNFSF11/LRP4/LEF1/CDH11/CTSK/OSR1/SFRP2/IGFBP3/ALOX15/ASGR2/DHRS3/RANBP3L/CTHRC1/LTBP3/RFLNA/ZNF664-RFLNA/TMEM64/PENK/TMEM119/CSF1/SLC24A3/RYR1/SMOC1/CEBPD	32	HLC D20 OsmG upregulated DEGs
GO:0042448	progesterone metabolic process	5/778	17/18866	0.00048149	0.0116578	0.00915793	DHRS9/PPARGC1A/AKR1C2/AKR1C1/AKR1C3	5	HLC D20 OsmG upregulated DEGs
GO:0035907	dorsal aorta development	4/778	10/18866	0.000493777	0.0118386	0.00929999	NGFR/ENG/HEY1/NKX3-1	4	HLC D20 OsmG upregulated DEGs
GO:0045988	negative regulation of striated muscle contraction	4/778	10/18866	0.000493777	0.0118386	0.00929999	ATP1A2/PIK3CG/BIN1/KCNE3	4	HLC D20 OsmG upregulated DEGs
GO:0007565	female pregnancy	19/778	196/18866	0.000497279	0.0118647	0.00932049	FBLN1/PGR/ANGPT2/PCSK5/MMP9/PTN/IGFBP2/IGFBP5/PTGIS/RAMP2/CRHBP/CRH/GJB2/FOS/NPPA/HSD11B2/PAPPA/RXRA/ADRA2B	19	HLC D20 OsmG upregulated DEGs
GO:0019748	secondary metabolic process	9/778	57/18866	0.000501087	0.0118978	0.00934648	FMO2/TYRP1/WNT5A/CYP1B1/AKR1C2/BDH2/PMEL/AKR1C1/AKR1C3	9	HLC D20 OsmG upregulated DEGs
GO:0010811	positive regulation of cell-substrate adhesion	14/778	122/18866	0.000506251	0.0119626	0.00939741	CX3CL1/SFRP1/PTN/SMOC2/HRG/KDR/CD36/THY1/COL26A1/ALOX15/RELL2/CSF1/NPY2R/VWC2	14	HLC D20 OsmG upregulated DEGs
GO:0006694	steroid biosynthetic process	19/778	197/18866	0.000529651	0.0124213	0.00975771	NR1H4/HSD17B2/HSD17B14/HSD3B7/PPARGC1A/LPCAT3/INSIG2/NR1D1/HMGCS2/CYP11A1/CYP39A1/CRH/ABCG1/CYP3A4/CYP3A7/HSD11B2/INSIG1/AKR1C3/HSD3B2	19	HLC D20 OsmG upregulated DEGs
GO:0001894	tissue homeostasis	23/778	261/18866	0.000530715	0.0124213	0.00975771	USH2A/CLDN18/ADGRF5/TP53INP2/LYZ/CORO1A/CTSH/EPAS1/TNFAIP3/TNFSF11/ATP1B2/ILDR2/CTSK/NOS3/NOD2/LTBP3/CD34/TMEM64/TMEM119/CLDN5/CSF1/SERPINA3/ABCA4	23	HLC D20 OsmG upregulated DEGs
GO:1903010	regulation of bone development	6/778	26/18866	0.000546915	0.0127397	0.0100079	CLDN18/TNFSF11/SLC9B2/RFLNA/ZNF664-RFLNA/TMEM119	6	HLC D20 OsmG upregulated DEGs
GO:0052548	regulation of endopeptidase activity	33/778	434/18866	0.000568441	0.0131787	0.0103527	TFAP2B/DPEP1/NGFR/NRDC/PEBP1/SERPINA4/MMP9/RENBP/CTSH/ABCA2/KNG1/HRG/CTSD/SLPI/ADORA2A/SERPINF1/BIN1/LEF1/FURIN/SFRP2/CRB2/IFI16/SPINK1/GPER1/NKX3-1/COL4A3/CST1/CLEC7A/GRIN2A/SERPINA5/SERPINA3/PSMB8/AQP1	33	HLC D20 OsmG upregulated DEGs
GO:0001569	branching involved in blood vessel morphogenesis	7/778	36/18866	0.000578611	0.0133515	0.0104885	ENG/KDR/LEF1/SFRP2/EDNRA/NRARP/NOTCH4	7	HLC D20 OsmG upregulated DEGs
GO:0001570	vasculogenesis	11/778	83/18866	0.000588211	0.0134468	0.0105633	TIE1/TGFBR3/ENG/ZMIZ1/KDR/RAMP2/MYO18B/MYOCD/NTRK2/HEY1/CD34	11	HLC D20 OsmG upregulated DEGs
GO:0055117	regulation of cardiac muscle contraction	11/778	83/18866	0.000588211	0.0134468	0.0105633	ATP1A2/TMEM38A/PIK3CG/PDE4D/GATA4/BIN1/ATP1B1/NPPA/KCNE3/PLN/GJA5	11	HLC D20 OsmG upregulated DEGs
GO:0045834	positive regulation of lipid metabolic process	16/778	153/18866	0.000592751	0.0134878	0.0105956	ABHD5/NR1H4/ADGRF5/FLT1/PPARGC1A/AADAC/NR1D1/HTR2B/CCDC3/LDLRAP1/SLC45A3/APOA2/ABCG1/ABHD6/MID1IP1/NOD2	16	HLC D20 OsmG upregulated DEGs
GO:0001935	endothelial cell proliferation	19/778	199/18866	0.000599898	0.0135876	0.0106739	CCL26/FLT4/NGFR/FGFR1/HMOX1/FLT1/CXCL12/CCL2/WNT5A/KDR/LOXL2/DYSF/HTR2B/SULF1/COL4A3/APLN/SCG2/CD34/NRARP	19	HLC D20 OsmG upregulated DEGs
GO:0042572	retinol metabolic process	8/778	47/18866	0.000608618	0.0136198	0.0106992	DHRS9/CYP3A5/CYP1B1/CYP3A4/CYP3A7/DHRS3/AKR1C3/ADH1B	8	HLC D20 OsmG upregulated DEGs
GO:1903115	regulation of actin filament-based movement	8/778	47/18866	0.000608618	0.0136198	0.0106992	ATP1A2/PDE4D/MYBPC3/GATA4/BIN1/KCNE3/PLN/GJA5	8	HLC D20 OsmG upregulated DEGs
GO:0007599	hemostasis	28/778	348/18866	0.000609634	0.0136198	0.0106992	RAB27A/FBLN1/TYRO3/PIK3CG/VWF/ADTRP/KNG1/HRG/PLAU/F13A1/ADORA2A/CD36/GATA4/ENTPD1/MMRN1/FERMT3/DGKI/SCUBE1/ZNF385A/NOS3/COL3A1/SAA1/C1QTNF1/CD34/MAFF/SERPINA5/CD177/ADRA2B	28	HLC D20 OsmG upregulated DEGs
GO:0046879	hormone secretion	26/778	314/18866	0.000615701	0.0136931	0.0107568	NOS2/TFAP2B/NR1H4/NNAT/FGFR1/RAB11FIP3/SFRP1/CPE/TNFSF11/EDN3/NR1D1/ANO1/GLUL/MPC2/ILDR2/CRHBP/CRH/CACNA1D/SLC9B2/GPER1/NKX3-1/APLN/C1QTNF1/NPPA/PIM3/HNF1B	26	HLC D20 OsmG upregulated DEGs
GO:0050764	regulation of phagocytosis	12/778	97/18866	0.000635776	0.0139502	0.0109588	RAB27A/CCL2/CD36/DYSF/MFGE8/IL2RG/APOA2/ALOX15/PTX3/MBL2/CLEC7A/MYO18A	12	HLC D20 OsmG upregulated DEGs
GO:0098659	inorganic cation import across plasma membrane	12/778	97/18866	0.000635776	0.0139502	0.0109588	ATP1A2/SLC9A7/ATP12A/ATP1B2/ATP1A4/FXYD2/ATP1B1/KCNE2/KCNJ3/TRPV6/WNK2/TRPV2	12	HLC D20 OsmG upregulated DEGs
GO:0099587	inorganic ion import across plasma membrane	12/778	97/18866	0.000635776	0.0139502	0.0109588	ATP1A2/SLC9A7/ATP12A/ATP1B2/ATP1A4/FXYD2/ATP1B1/KCNE2/KCNJ3/TRPV6/WNK2/TRPV2	12	HLC D20 OsmG upregulated DEGs
GO:0031663	lipopolysaccharide-mediated signaling pathway	9/778	59/18866	0.000650405	0.0141821	0.011141	CX3CL1/NFKBIA/CCL2/TNFAIP3/LBP/CD36/NOS3/TRIB1/SIGIRR	9	HLC D20 OsmG upregulated DEGs
GO:0046209	nitric oxide metabolic process	11/778	84/18866	0.000652117	0.0141821	0.011141	NOS2/ICAM1/CLU/PTGIS/CD36/GCHFR/CYP1B1/PTX3/NOS3/CLEC7A/CD34	11	HLC D20 OsmG upregulated DEGs
GO:0030522	intracellular receptor signaling pathway	23/778	265/18866	0.000655326	0.0141891	0.0111465	NR1H4/PGR/NFKBIA/RHOXF1/SFRP1/ZMIZ1/NR5A2/TNFAIP3/PTGIS/NR1D1/FOXA1/PIM1/CRABP2/ALOX15/DHRS3/GPER1/NKX3-1/NOD2/RXRA/AKR1C3/HSPA1B/LBH/DNAAF4	23	HLC D20 OsmG upregulated DEGs
GO:0016054	organic acid catabolic process	24/778	282/18866	0.000668281	0.0143346	0.0112608	NOS2/LPIN2/RENBP/CRYM/ECH1/ADTRP/KYNU/HAO2/FAAH/ALDH8A1/LYVE1/LPIN1/GLUL/MAT1A/TDO2/ALDH4A1/AMDHD2/HAAO/BDH2/NOS3/CRABP1/GUSB/DECR2/PRODH2	24	HLC D20 OsmG upregulated DEGs
GO:0046395	carboxylic acid catabolic process	24/778	282/18866	0.000668281	0.0143346	0.0112608	NOS2/LPIN2/RENBP/CRYM/ECH1/ADTRP/KYNU/HAO2/FAAH/ALDH8A1/LYVE1/LPIN1/GLUL/MAT1A/TDO2/ALDH4A1/AMDHD2/HAAO/BDH2/NOS3/CRABP1/GUSB/DECR2/PRODH2	24	HLC D20 OsmG upregulated DEGs
GO:0006066	alcohol metabolic process	30/778	385/18866	0.000670795	0.0143346	0.0112608	NR1H4/DHRS9/FGFR1/ADCYAP1R1/CYP3A5/ABCA2/INPP4B/LPCAT3/INSIG2/HMGCS2/DYSF/CYP1B1/CYP11A1/ITPKB/CYP39A1/AKR1C2/LDLRAP1/APOA2/ABCG1/CYP3A4/CYP3A7/DHRS3/GPER1/RXRA/INSIG1/AKR1C1/AKR1C3/ADH1B/SULT1A2/SLC5A3	30	HLC D20 OsmG upregulated DEGs
GO:0001562	response to protozoan	6/778	27/18866	0.000678882	0.0144221	0.0113295	BCL3/IL4R/VTCN1/IRF4/GBP4/CLEC7A	6	HLC D20 OsmG upregulated DEGs
GO:0009266	response to temperature stimulus	21/778	233/18866	0.000680759	0.0144221	0.0113295	NGFR/ATXN3/HMOX1/NFKBIA/TFEC/CXCL12/PPARGC1A/ANO1/HTR2B/GMPR/CASQ1/FOXO1/SLC25A27/ACOT11/NOS3/FOS/CD34/LPL/METRNL/TRPV2/HSPA1B	21	HLC D20 OsmG upregulated DEGs
GO:0001822	kidney development	24/778	283/18866	0.000702524	0.0146211	0.0114858	TFAP2B/DCN/FGFR1/COL4A4/ANGPT2/PCSK5/MMP9/BMP7/CTSH/CALB1/SFRP1/SIM1/GLIS2/SERPINF1/LRP4/SULF1/OSR1/WNT9B/NKX3-1/COL4A3/CD34/GPR4/IRX3/HNF1B	24	HLC D20 OsmG upregulated DEGs
GO:0046461	neutral lipid catabolic process	8/778	48/18866	0.000704334	0.0146211	0.0114858	ABHD5/PIK3CG/AADAC/FAAH/APOA2/ABHD6/LIPH/LPL	8	HLC D20 OsmG upregulated DEGs
GO:0046464	acylglycerol catabolic process	8/778	48/18866	0.000704334	0.0146211	0.0114858	ABHD5/PIK3CG/AADAC/FAAH/APOA2/ABHD6/LIPH/LPL	8	HLC D20 OsmG upregulated DEGs
GO:1904036	negative regulation of epithelial cell apoptotic process	8/778	48/18866	0.000704334	0.0146211	0.0114858	ICAM1/HMOX1/TNFAIP3/KDR/RAMP2/ANGPTL4/SCG2/NUPR1	8	HLC D20 OsmG upregulated DEGs
GO:0032496	response to lipopolysaccharide	27/778	334/18866	0.000705026	0.0146211	0.0114858	CX3CL1/NOS2/DCN/NR1H4/CXCL2/ICAM1/NFKBIA/CCL2/HDAC5/PPARGC1A/PDE4D/WNT5A/TNFAIP3/SLPI/NR1D1/LBP/CD36/EDNRB/SPON2/CXCL5/NOS3/GJB2/NOD2/FOS/TRIB1/PENK/SIGIRR	27	HLC D20 OsmG upregulated DEGs
GO:0007584	response to nutrient	17/778	171/18866	0.000725007	0.0149437	0.0117392	NR1H4/HMOX1/BMP7/SFRP1/PTN/IGFBP2/KYNU/POSTN/GATA4/PIM1/SFRP2/CDKN2B/NOD2/SLC6A19/LPL/PENK/AKR1C3	17	HLC D20 OsmG upregulated DEGs
GO:0046883	regulation of hormone secretion	23/778	267/18866	0.00072666	0.0149437	0.0117392	NOS2/TFAP2B/NR1H4/NNAT/FGFR1/RAB11FIP3/SFRP1/TNFSF11/EDN3/NR1D1/ANO1/GLUL/MPC2/CRHBP/CRH/CACNA1D/SLC9B2/GPER1/NKX3-1/APLN/C1QTNF1/NPPA/PIM3	23	HLC D20 OsmG upregulated DEGs
GO:0032963	collagen metabolic process	13/778	113/18866	0.000774421	0.0157937	0.012407	ADAMTS2/MMP9/ENG/P3H3/CTSD/COL5A1/ADAMTS14/FURIN/CTSK/KLK6/TNXB/MMP1/COL15A1	13	HLC D20 OsmG upregulated DEGs
GO:1903510	mucopolysaccharide metabolic process	13/778	113/18866	0.000774421	0.0157937	0.012407	DCN/ST3GAL6/FMOD/LYVE1/CHST12/PIM1/NDST4/LUM/ACAN/GUSB/CHST15/BGN/PRELP	13	HLC D20 OsmG upregulated DEGs
GO:0014706	striated muscle tissue development	30/778	389/18866	0.000792548	0.0160002	0.0125692	DCN/XK/TGFBR3/FGFR1/BMP7/ENG/SOX6/BVES/HAND1/WNT5A/OBSL1/MYO18B/MYBPC3/FHOD3/GATA4/PIM1/LEF1/MYOCD/CASQ1/ACTC1/ANKRD33/FOS/NPPA/NUPR1/MAFF/RXRA/RYR1/PLN/KLHL41/GJA5	30	HLC D20 OsmG upregulated DEGs
GO:0003208	cardiac ventricle morphogenesis	10/778	73/18866	0.000794313	0.0160002	0.0125692	TGFBR3/ENG/CPE/HAND1/MYBPC3/GATA4/SFRP2/HEY1/NPY2R/RXRA	10	HLC D20 OsmG upregulated DEGs
GO:0051145	smooth muscle cell differentiation	10/778	73/18866	0.000794313	0.0160002	0.0125692	PRDM6/ENG/SOD2/RAMP2/EDNRB/MYOCD/ZEB1/HEY1/GPER1/FOXO4	10	HLC D20 OsmG upregulated DEGs
GO:0030850	prostate gland development	8/778	49/18866	0.000811806	0.0162708	0.0127817	BMP7/SFRP1/WNT5A/FOXA1/SERPINF1/SULF1/NKX3-1/RXRA	8	HLC D20 OsmG upregulated DEGs
GO:1903523	negative regulation of blood circulation	7/778	38/18866	0.000814366	0.0162708	0.0127817	ATP1A2/PIK3CG/PDE4D/BIN1/APLN/KCNE3/PLN	7	HLC D20 OsmG upregulated DEGs
GO:0006633	fatty acid biosynthetic process	17/778	173/18866	0.000826692	0.0163838	0.0128706	PTGS1/ACOT7/PLP1/PTGIS/INSIG2/GSTM1/SLC45A3/CYP3A4/ALOX15/LIPH/MID1IP1/PLA2G1B/LPL/INSIG1/AKR1C3/TECRL/DECR2	17	HLC D20 OsmG upregulated DEGs
GO:0048660	regulation of smooth muscle cell proliferation	17/778	173/18866	0.000826692	0.0163838	0.0128706	CX3CL1/CALCRL/HMOX1/MMP9/CCN4/PPARGC1A/SOD2/IGFBP5/TNFAIP3/MYOCD/IGFBP3/LDLRAP1/GPER1/NOS3/NDRG2/APLN/TRIB1	17	HLC D20 OsmG upregulated DEGs
GO:0045932	negative regulation of muscle contraction	6/778	28/18866	0.000834204	0.0164663	0.0129354	ATP1A2/CALCRL/PIK3CG/BIN1/KCNMA1/KCNE3	6	HLC D20 OsmG upregulated DEGs
GO:0050729	positive regulation of inflammatory response	16/778	158/18866	0.000841976	0.0164873	0.0129519	CX3CL1/NFKBIA/CCN4/PIK3CG/WNT5A/TNFSF11/LBP/IL33/NFKBIZ/NOD2/CLEC7A/NPPA/LPL/NUPR1/GPR4/SUCNR1	16	HLC D20 OsmG upregulated DEGs
GO:0060402	calcium ion transport into cytosol	16/778	158/18866	0.000841976	0.0164873	0.0129519	CX3CL1/ATP1A2/TMEM38A/ADCYAP1R1/CORO1A/PDE4D/HTR2B/CASQ1/THY1/GPER1/TRPV6/PLA2G1B/GRIN2A/TRPV2/RYR1/PLN	16	HLC D20 OsmG upregulated DEGs
GO:2001057	reactive nitrogen species metabolic process	11/778	87/18866	0.000879428	0.0171277	0.0134549	NOS2/ICAM1/CLU/PTGIS/CD36/GCHFR/CYP1B1/PTX3/NOS3/CLEC7A/CD34	11	HLC D20 OsmG upregulated DEGs
GO:0003205	cardiac chamber development	17/778	174/18866	0.000881942	0.0171277	0.0134549	TGFBR3/PCSK5/BMP7/ENG/CPE/HAND1/WNT5A/MYBPC3/GATA4/MYOCD/SFRP2/DHRS3/HEY1/NOS3/NPY2R/RXRA/GJA5	17	HLC D20 OsmG upregulated DEGs
GO:0086003	cardiac muscle cell contraction	10/778	74/18866	0.000885136	0.0171277	0.0134549	ATP1A2/PDE4D/GATA4/BIN1/CACNA1D/KCNE2/KCNJ3/KCNE3/PLN/GJA5	10	HLC D20 OsmG upregulated DEGs
GO:1902107	positive regulation of leukocyte differentiation	16/778	159/18866	0.000901273	0.0173659	0.013642	IL4R/ZMIZ1/VNN1/BCL6/TNFSF11/ZBTB46/LEF1/ITPKB/NFKBIZ/ZBTB7B/SLC9B2/FOS/TRIB1/TMEM64/CSF1/TOX	16	HLC D20 OsmG upregulated DEGs
GO:0050921	positive regulation of chemotaxis	15/778	144/18866	0.00090451	0.0173659	0.013642	CCL26/FGFR1/PTN/RARRES2/CXCL12/SMOC2/WNT5A/EDN3/KDR/LBP/DYSF/SCG2/CSF1/CXCL17/SUCNR1	15	HLC D20 OsmG upregulated DEGs
GO:0042632	cholesterol homeostasis	12/778	101/18866	0.000915403	0.0175066	0.0137526	MYLIP/NR1H4/ABCA2/NR5A2/NR1D1/CYP39A1/LDLRAP1/APOA2/ABCG1/LPL/INSIG1/AKR1C1	12	HLC D20 OsmG upregulated DEGs
GO:0003044	regulation of systemic arterial blood pressure mediated by a chemical signal	8/778	50/18866	0.00093206	0.0176491	0.0138645	PCSK5/SOD2/PDE4D/EDN3/NOS3/HSD11B2/SUCNR1/GJA5	8	HLC D20 OsmG upregulated DEGs
GO:0048659	smooth muscle cell proliferation	17/778	175/18866	0.000940309	0.0176491	0.0138645	CX3CL1/CALCRL/HMOX1/MMP9/CCN4/PPARGC1A/SOD2/IGFBP5/TNFAIP3/MYOCD/IGFBP3/LDLRAP1/GPER1/NOS3/NDRG2/APLN/TRIB1	17	HLC D20 OsmG upregulated DEGs
GO:1901568	fatty acid derivative metabolic process	17/778	175/18866	0.000940309	0.0176491	0.0138645	DPEP1/FAR2/PTGS1/ACOT7/PTGR1/TYRP1/FAAH/PTGIS/GSTM1/HMGCS2/CYP1B1/AKR1C2/ALOX15/BDH2/PLA2G1B/AKR1C1/AKR1C3	17	HLC D20 OsmG upregulated DEGs
GO:0071384	cellular response to corticosteroid stimulus	9/778	62/18866	0.000940808	0.0176491	0.0138645	ICAM1/SERPINF1/CRH/FOXO1/GPER1/GJB2/SSTR2/AKR1C3/AQP1	9	HLC D20 OsmG upregulated DEGs
GO:2000351	regulation of endothelial cell apoptotic process	9/778	62/18866	0.000940808	0.0176491	0.0138645	ICAM1/CCL2/TNFAIP3/KDR/RAMP2/GPER1/ANGPTL4/SCG2/AKR1C3	9	HLC D20 OsmG upregulated DEGs
GO:0032410	negative regulation of transporter activity	11/778	88/18866	0.000968395	0.0180257	0.0141604	ATP1A2/MMP9/DYSF/HECW2/OSR1/APOA2/KCNE2/SLN/KCNE3/ANO9/PLN	11	HLC D20 OsmG upregulated DEGs
GO:0071322	cellular response to carbohydrate stimulus	15/778	145/18866	0.000971385	0.0180257	0.0141604	NR1H4/CALCRL/ICAM1/PPARGC1A/SLC29A1/NR1D1/ANO1/SERPINF1/GATA4/MPC2/CRH/SLC9B2/GPER1/CLEC7A/PIM3	15	HLC D20 OsmG upregulated DEGs
GO:0052547	regulation of peptidase activity	34/778	466/18866	0.000971886	0.0180257	0.0141604	TFAP2B/DPEP1/NGFR/FBLN1/NRDC/PEBP1/SERPINA4/MMP9/RENBP/CTSH/ABCA2/KNG1/HRG/CTSD/SLPI/ADORA2A/SERPINF1/BIN1/LEF1/FURIN/SFRP2/CRB2/IFI16/SPINK1/GPER1/NKX3-1/COL4A3/CST1/CLEC7A/GRIN2A/SERPINA5/SERPINA3/PSMB8/AQP1	34	HLC D20 OsmG upregulated DEGs
GO:0055092	sterol homeostasis	12/778	102/18866	0.000999395	0.0184663	0.0145065	MYLIP/NR1H4/ABCA2/NR5A2/NR1D1/CYP39A1/LDLRAP1/APOA2/ABCG1/LPL/INSIG1/AKR1C1	12	HLC D20 OsmG upregulated DEGs
GO:0019935	cyclic-nucleotide-mediated signaling	20/778	224/18866	0.00101526	0.0185554	0.0145764	CALCRL/ADGRL1/ADCYAP1R1/PDE4D/ADORA2A/RAMP2/RAMP1/CD36/HTR2B/EDNRB/CRH/ADGRL4/GPER1/PDE3A/NPPA/GPR4/NPY2R/PLN/AQP1/ADRA2B	20	HLC D20 OsmG upregulated DEGs
GO:0007263	nitric oxide mediated signal transduction	6/778	29/18866	0.00101554	0.0185554	0.0145764	NOS2/CD36/GUCY1A2/SPINK1/NOS3/NPY2R	6	HLC D20 OsmG upregulated DEGs
GO:0045822	negative regulation of heart contraction	6/778	29/18866	0.00101554	0.0185554	0.0145764	ATP1A2/PIK3CG/PDE4D/BIN1/KCNE3/PLN	6	HLC D20 OsmG upregulated DEGs
GO:0003231	cardiac ventricle development	14/778	131/18866	0.0010316	0.0187097	0.0146977	TGFBR3/ENG/CPE/HAND1/WNT5A/MYBPC3/GATA4/MYOCD/SFRP2/HEY1/NOS3/NPY2R/RXRA/GJA5	14	HLC D20 OsmG upregulated DEGs
GO:0046887	positive regulation of hormone secretion	14/778	131/18866	0.0010316	0.0187097	0.0146977	NR1H4/NNAT/FGFR1/TNFSF11/EDN3/ANO1/GLUL/MPC2/CRH/GPER1/NKX3-1/APLN/C1QTNF1/NPPA	14	HLC D20 OsmG upregulated DEGs
GO:0007596	blood coagulation	27/778	343/18866	0.00104982	0.0189005	0.0148476	RAB27A/FBLN1/TYRO3/PIK3CG/VWF/ADTRP/KNG1/HRG/PLAU/F13A1/ADORA2A/CD36/GATA4/ENTPD1/MMRN1/FERMT3/DGKI/SCUBE1/NOS3/COL3A1/SAA1/C1QTNF1/CD34/MAFF/SERPINA5/CD177/ADRA2B	27	HLC D20 OsmG upregulated DEGs
GO:0016042	lipid catabolic process	27/778	343/18866	0.00104982	0.0189005	0.0148476	ABHD5/HSD17B14/LPIN2/ECH1/PIK3CG/RARRES2/ADTRP/AADAC/HAO2/FAAH/PLAAT4/LPIN1/CYP1B1/PLA1A/CYP39A1/APOA2/CYP3A4/ABHD6/LIPH/BDH2/CRABP1/PLA2G1B/LPL/AKR1C3/BCO2/PNLIPRP3/DECR2	27	HLC D20 OsmG upregulated DEGs
GO:1901019	regulation of calcium ion transmembrane transporter activity	11/778	89/18866	0.00106467	0.0189204	0.0148632	ATP1A2/PDE4D/DYSF/ATP1B1/CASQ1/KCNE2/S100A1/SLN/NPPA/KCNE3/PLN	11	HLC D20 OsmG upregulated DEGs
GO:0003007	heart morphogenesis	22/778	258/18866	0.00107205	0.0189204	0.0148632	TGFBR3/BMP7/ENG/ZMIZ1/CPE/HAND1/WNT5A/COL5A1/MYBPC3/HTR2B/GATA4/PIM1/SFRP2/ACTC1/DHRS3/HEY1/NOS3/CLDN5/NPY2R/RXRA/RYR1/GJA5	22	HLC D20 OsmG upregulated DEGs
GO:0045446	endothelial cell differentiation	13/778	117/18866	0.0010744	0.0189204	0.0148632	ICAM1/PTN/ENG/PDE4D/HOXB5/KDR/ZEB1/ROBO4/SCUBE1/HEY1/CLDN5/COL15A1/NOTCH4	13	HLC D20 OsmG upregulated DEGs
GO:0002793	positive regulation of peptide secretion	18/778	193/18866	0.0010839	0.0189204	0.0148632	NR1H4/NNAT/TNFSF11/ADORA2A/ANO1/GLUL/HTR2B/IL33/MPC2/CRH/ABCG1/GPER1/PLA2G1B/APLN/SAA1/CD34/NPY2R/MYO18A	18	HLC D20 OsmG upregulated DEGs
GO:0042474	middle ear morphogenesis	5/778	20/18866	0.00108846	0.0189204	0.0148632	FGFR1/PRRX1/INSIG2/OSR1/INSIG1	5	HLC D20 OsmG upregulated DEGs
GO:0014745	negative regulation of muscle adaptation	4/778	12/18866	0.00108941	0.0189204	0.0148632	IGFBP5/MLIP/FOXO1/NOS3	4	HLC D20 OsmG upregulated DEGs
GO:0021670	lateral ventricle development	4/778	12/18866	0.00108941	0.0189204	0.0148632	DNAH5/ATP1B2/TSKU/AQP1	4	HLC D20 OsmG upregulated DEGs
GO:0042340	keratan sulfate catabolic process	4/778	12/18866	0.00108941	0.0189204	0.0148632	FMOD/LUM/ACAN/PRELP	4	HLC D20 OsmG upregulated DEGs
GO:0060442	branching involved in prostate gland morphogenesis	4/778	12/18866	0.00108941	0.0189204	0.0148632	BMP7/SFRP1/NKX3-1/RXRA	4	HLC D20 OsmG upregulated DEGs
GO:0061517	macrophage proliferation	4/778	12/18866	0.00108941	0.0189204	0.0148632	CX3CL1/CLU/IL33/CSF1	4	HLC D20 OsmG upregulated DEGs
GO:0007043	cell-cell junction assembly	15/778	147/18866	0.00111772	0.0191793	0.0150666	NR1H4/CLDN18/CDH20/CNTNAP1/CLDN16/CDHR3/RAMP2/CDH11/CLDN2/GJB2/TLN2/CLDN5/GJA4/FBF1/GJA5	15	HLC D20 OsmG upregulated DEGs
GO:1904064	positive regulation of cation transmembrane transport	15/778	147/18866	0.00111772	0.0191793	0.0150666	CX3CL1/CCL2/EDN3/ATP1B2/ATP1B1/CASQ1/CNKSR3/THY1/KCNE2/S100A1/GPER1/WNK2/PDZK1/NPPA/KCNE3	15	HLC D20 OsmG upregulated DEGs
GO:0008207	C21-steroid hormone metabolic process	7/778	40/18866	0.00112009	0.0191793	0.0150666	DHRS9/PPARGC1A/CYP11A1/AKR1C2/AKR1C1/AKR1C3/HSD3B2	7	HLC D20 OsmG upregulated DEGs
GO:0040036	regulation of fibroblast growth factor receptor signaling pathway	7/778	40/18866	0.00112009	0.0191793	0.0150666	NGFR/SMOC2/WNT5A/SULF1/HHIP/APLN/SPRY4	7	HLC D20 OsmG upregulated DEGs
GO:0090287	regulation of cellular response to growth factor stimulus	25/778	310/18866	0.00113047	0.0191793	0.0150666	TFAP2B/DCN/NGFR/HIPK2/TGFBR3/FGFR1/CHRD/SFRP1/FKBP8/ENG/SMOC2/HRG/WNT5A/GATA4/SULF1/MYOCD/SFRP2/CDKN2B/CRB2/ZEB1/HHIP/HTRA1/APLN/SPRY4/VWC2	25	HLC D20 OsmG upregulated DEGs
GO:0044706	multi-multicellular organism process	20/778	226/18866	0.00113222	0.0191793	0.0150666	FBLN1/PGR/ANGPT2/PCSK5/MMP9/PTN/IGFBP2/IGFBP5/PTGIS/RAMP2/CRHBP/CRH/GJB2/FOS/NPPA/HSD11B2/PAPPA/MAFF/RXRA/ADRA2B	20	HLC D20 OsmG upregulated DEGs
GO:0044282	small molecule catabolic process	33/778	452/18866	0.00113411	0.0191793	0.0150666	NOS2/UPB1/LPIN2/RENBP/CRYM/ECH1/ENO2/ADTRP/KYNU/HAO2/FAAH/ALDH8A1/LYVE1/LPIN1/GLUL/ENTPD1/CYP39A1/MAT1A/TDO2/ALDH4A1/AMDHD2/HAAO/BDH2/NOS3/CRABP1/GLYCTK/GUSB/ENTPD8/AKR1C3/SULT1A2/GALT/DECR2/PRODH2	33	HLC D20 OsmG upregulated DEGs
GO:0060401	cytosolic calcium ion transport	17/778	178/18866	0.00113554	0.0191793	0.0150666	CX3CL1/ATP1A2/TMEM38A/ADCYAP1R1/CORO1A/PDE4D/HTR2B/CASQ1/THY1/GPER1/TRPV6/PLA2G1B/SLC35G1/GRIN2A/TRPV2/RYR1/PLN	17	HLC D20 OsmG upregulated DEGs
GO:0045216	cell-cell junction organization	19/778	210/18866	0.0011478	0.01932	0.0151771	NR1H4/CLDN18/PVR/CDH17/CDH20/CNTNAP1/CLDN16/CDHR3/RAMP2/GRHL1/CDH11/CLDN2/GJB2/TLN2/CLDN5/GJA4/FBF1/CD177/GJA5	19	HLC D20 OsmG upregulated DEGs
GO:0006805	xenobiotic metabolic process	13/778	118/18866	0.00116293	0.0195078	0.0153247	DPEP1/FMO2/PTGS1/CYP3A5/AADAC/GSTM1/CYP1B1/CYP3A4/CYP3A7/AKR1C1/SULT1A2/AKR7L/UGT2B11	13	HLC D20 OsmG upregulated DEGs
GO:0055088	lipid homeostasis	16/778	163/18866	0.00117523	0.0196471	0.015434	MYLIP/ABHD5/NR1H4/ABCA2/NR5A2/NR1D1/CYP39A1/SLC25A27/LDLRAP1/APOA2/ABCG1/ASGR2/ANGPTL4/LPL/INSIG1/AKR1C1	16	HLC D20 OsmG upregulated DEGs
GO:0002027	regulation of heart rate	12/778	104/18866	0.00118667	0.0197711	0.0155315	BVES/PDE4D/EPAS1/EDN3/BIN1/CACNA1D/KCNE2/KCNJ3/NPPA/KCNE3/PLN/GJA5	12	HLC D20 OsmG upregulated DEGs
GO:0032413	negative regulation of ion transmembrane transporter activity	10/778	77/18866	0.00121	0.0199662	0.0156847	ATP1A2/MMP9/DYSF/HECW2/OSR1/KCNE2/SLN/KCNE3/ANO9/PLN	10	HLC D20 OsmG upregulated DEGs
GO:0060411	cardiac septum morphogenesis	10/778	77/18866	0.00121	0.0199662	0.0156847	TGFBR3/BMP7/ENG/HAND1/WNT5A/GATA4/DHRS3/HEY1/NOS3/GJA5	10	HLC D20 OsmG upregulated DEGs
GO:0050679	positive regulation of epithelial cell proliferation	19/778	211/18866	0.00121403	0.0199662	0.0156847	CCL26/FLT4/FGFR1/HMOX1/SFRP1/PTN/CXCL12/WNT5A/TNFAIP3/KDR/DYSF/GLUL/HTR2B/OSR1/HTRA1/NOD2/APLN/SCG2/NRARP	19	HLC D20 OsmG upregulated DEGs
GO:0019934	cGMP-mediated signaling	6/778	30/18866	0.00122568	0.0199662	0.0156847	CD36/HTR2B/EDNRB/PDE3A/NPPA/AQP1	6	HLC D20 OsmG upregulated DEGs
GO:0046337	phosphatidylethanolamine metabolic process	6/778	30/18866	0.00122568	0.0199662	0.0156847	LPIN2/PLAAT4/LPIN1/ALOX15/ETNPPL/PCYT2	6	HLC D20 OsmG upregulated DEGs
GO:0060055	angiogenesis involved in wound healing	6/778	30/18866	0.00122568	0.0199662	0.0156847	CX3CL1/SMOC2/TNFAIP3/KDR/CD34/GPR4	6	HLC D20 OsmG upregulated DEGs
GO:0033002	muscle cell proliferation	21/778	244/18866	0.00122681	0.0199662	0.0156847	CX3CL1/CALCRL/TGFBR3/FGFR1/HMOX1/MMP9/CCN4/PPARGC1A/SOD2/IGFBP5/TNFAIP3/PIM1/MYOCD/IGFBP3/LDLRAP1/GPER1/NOS3/NDRG2/APLN/TRIB1/RXRA	21	HLC D20 OsmG upregulated DEGs
GO:0046660	female sex differentiation	13/778	119/18866	0.00125746	0.0203974	0.0160235	ADCYAP1R1/PGR/ICAM1/TYRO3/SFRP1/WNT5A/AMHR2/LHFPL2/LHX8/PTX3/NOS3/NUPR1/DACH1	13	HLC D20 OsmG upregulated DEGs
GO:0051090	regulation of DNA-binding transcription factor activity	33/778	455/18866	0.00126546	0.0204597	0.0160724	CX3CL1/NR1H4/HIPK2/ICAM1/HMOX1/NFKBIA/BMP7/HDAC5/PPARGC1A/HAND1/WNT5A/OPRD1/TNFAIP3/SGK1/TNFSF11/CLU/PTGIS/GLIS2/FOXA1/CD36/PIM1/CYP1B1/NLRC5/MYOCD/NKX3-1/NOD2/FOS/PLA2G1B/TRIB1/NUPR1/SLCO3A1/SIGIRR/HSPA1B	33	HLC D20 OsmG upregulated DEGs
GO:0042475	odontogenesis of dentin-containing tooth	11/778	91/18866	0.00128095	0.0206422	0.0162158	NGFR/BMP7/HAND1/CSF3R/LRP4/LEF1/NFIC/FOXO1/LHX8/HTRA1/CSF1	11	HLC D20 OsmG upregulated DEGs
GO:0071548	response to dexamethasone	7/778	41/18866	0.00130335	0.0208664	0.0163919	ICAM1/SERPINF1/CRH/FOXO1/GJB2/FIBIN/AQP1	7	HLC D20 OsmG upregulated DEGs
GO:0099622	cardiac muscle cell membrane repolarization	7/778	41/18866	0.00130335	0.0208664	0.0163919	ATP1B1/CACNA1D/KCNE2/KCNJ3/NPPA/KCNE3/GJA5	7	HLC D20 OsmG upregulated DEGs
GO:0022409	positive regulation of cell-cell adhesion	23/778	279/18866	0.00131293	0.0209514	0.0164587	CX3CL1/IL4R/ICAM1/BMP7/CORO1A/ZMIZ1/CCL2/VNN1/BCL6/WNT5A/HHLA2/IGFBP2/TNFSF11/FOXA1/VTCN1/LEF1/ITPKB/NFKBIZ/THY1/ZBTB7B/ALOX15/SPTA1/NOD2	23	HLC D20 OsmG upregulated DEGs
GO:0001654	eye development	29/778	384/18866	0.00132758	0.0211166	0.0165885	TFAP2B/LAMC3/HIPK2/BMP7/FLT1/CALB1/FKBP8/PTN/WNT5B/WNT5A/OBSL1/RHOJ/NRL/COL5A1/RAB11FIP4/SERPINF1/NES/PDE6A/CYP1B1/NKD1/NTRK2/ZEB1/THY1/WNT9B/COL8A2/MAF/TSKU/RXRA/SMOC1	29	HLC D20 OsmG upregulated DEGs
GO:0050817	coagulation	27/778	349/18866	0.00135386	0.0214652	0.0168623	RAB27A/FBLN1/TYRO3/PIK3CG/VWF/ADTRP/KNG1/HRG/PLAU/F13A1/ADORA2A/CD36/GATA4/ENTPD1/MMRN1/FERMT3/DGKI/SCUBE1/NOS3/COL3A1/SAA1/C1QTNF1/CD34/MAFF/SERPINA5/CD177/ADRA2B	27	HLC D20 OsmG upregulated DEGs
GO:0030323	respiratory tube development	17/778	181/18866	0.00136415	0.0215588	0.0169358	FLT4/FGFR1/PGR/ADAMTS2/PCSK5/CTSH/PTN/WNT5A/IGFBP5/EPAS1/FOXA1/CHI3L1/MYOCD/CRH/HHIP/NOS3/LTBP3	17	HLC D20 OsmG upregulated DEGs
GO:0007187	G protein-coupled receptor signaling pathway, coupled to cyclic nucleotide second messenger	22/778	263/18866	0.00137365	0.0216394	0.0169991	CALCRL/ADGRL1/ADCYAP1R1/CCL2/PDE4D/OPRD1/NPY/ADORA2A/MCHR1/RAMP2/RAMP1/HTR2B/EDNRA/CACNA1D/ADGRL4/GPER1/HTR1E/GPR4/SSTR2/NPY2R/PLN/ADRA2B	22	HLC D20 OsmG upregulated DEGs
GO:0043010	camera-type eye development	26/778	332/18866	0.00138634	0.0217695	0.0171014	TFAP2B/LAMC3/HIPK2/BMP7/FLT1/CALB1/FKBP8/PTN/WNT5B/WNT5A/OBSL1/RHOJ/NRL/RAB11FIP4/SERPINF1/NES/PDE6A/CYP1B1/NTRK2/ZEB1/THY1/WNT9B/COL8A2/MAF/TSKU/RXRA	26	HLC D20 OsmG upregulated DEGs
GO:0010644	cell communication by electrical coupling	6/778	31/18866	0.00146751	0.0228254	0.0179308	ATP1A2/PDE4D/ATP1B2/ATP1B1/GJB2/GJA5	6	HLC D20 OsmG upregulated DEGs
GO:0071549	cellular response to dexamethasone stimulus	6/778	31/18866	0.00146751	0.0228254	0.0179308	ICAM1/SERPINF1/CRH/FOXO1/GJB2/AQP1	6	HLC D20 OsmG upregulated DEGs
GO:0090075	relaxation of muscle	6/778	31/18866	0.00146751	0.0228254	0.0179308	ATP1A2/PDE4D/ATP1B1/KCNMA1/SLN/PLN	6	HLC D20 OsmG upregulated DEGs
GO:0048738	cardiac muscle tissue development	20/778	231/18866	0.00147619	0.022888	0.01798	TGFBR3/FGFR1/BMP7/ENG/SOX6/BVES/HAND1/WNT5A/OBSL1/MYO18B/MYBPC3/FHOD3/GATA4/PIM1/MYOCD/ACTC1/NPPA/RXRA/PLN/GJA5	20	HLC D20 OsmG upregulated DEGs
GO:0048246	macrophage chemotaxis	7/778	42/18866	0.00150923	0.0233121	0.0183132	CX3CL1/RARRES2/CCL2/EDNRB/SAA1/CSF1/CXCL17	7	HLC D20 OsmG upregulated DEGs
GO:0051963	regulation of synapse assembly	12/778	107/18866	0.00152139	0.0233121	0.0183132	NTN1/ADGRL1/SYNDIG1/WNT5A/SLITRK3/RAB17/LRRC4B/AMIGO2/NTRK2/GRID2/BHLHB9/COLQ	12	HLC D20 OsmG upregulated DEGs
GO:0099566	regulation of postsynaptic cytosolic calcium ion concentration	4/778	13/18866	0.00152252	0.0233121	0.0183132	CALB1/WNT5A/GRIA1/SYNPO	4	HLC D20 OsmG upregulated DEGs
GO:2000052	positive regulation of non-canonical Wnt signaling pathway	4/778	13/18866	0.00152252	0.0233121	0.0183132	SFRP1/WNT5A/NKD1/RSPO3	4	HLC D20 OsmG upregulated DEGs
GO:0150063	visual system development	29/778	388/18866	0.00155294	0.0237041	0.0186211	TFAP2B/LAMC3/HIPK2/BMP7/FLT1/CALB1/FKBP8/PTN/WNT5B/WNT5A/OBSL1/RHOJ/NRL/COL5A1/RAB11FIP4/SERPINF1/NES/PDE6A/CYP1B1/NKD1/NTRK2/ZEB1/THY1/WNT9B/COL8A2/MAF/TSKU/RXRA/SMOC1	29	HLC D20 OsmG upregulated DEGs
GO:0015849	organic acid transport	27/778	353/18866	0.00159645	0.0242927	0.0190835	NOS2/NR1H4/ATP1A2/XK/SLC7A4/SLC7A6/SLC6A12/SLC17A2/TNFSF11/ADORA2A/SYT4/CD36/SLCO2B1/SLC13A5/MPC2/OSR1/SLC25A48/PLIN2/NTRK2/MID1IP1/PLA2G1B/LRRC8C/SLC6A19/SLCO3A1/RXRA/AKR1C1/SLC22A6	27	HLC D20 OsmG upregulated DEGs
GO:0003151	outflow tract morphogenesis	10/778	80/18866	0.00162609	0.0246583	0.0193707	TGFBR3/BMP7/ENG/WNT5A/SFRP2/DHRS3/CLDN5/NPY2R/RYR1/GJA5	10	HLC D20 OsmG upregulated DEGs
GO:0001936	regulation of endothelial cell proliferation	17/778	184/18866	0.00163051	0.0246583	0.0193707	CCL26/FLT4/NGFR/FGFR1/HMOX1/FLT1/CXCL12/CCL2/WNT5A/KDR/DYSF/HTR2B/SULF1/COL4A3/APLN/SCG2/NRARP	17	HLC D20 OsmG upregulated DEGs
GO:0001933	negative regulation of protein phosphorylation	32/778	444/18866	0.00164603	0.0246764	0.0193849	TRIB2/FBLN1/PEBP1/GADD45B/BMP7/SFRP1/FKBP8/ENG/PPARGC1A/PDE4D/TNFAIP3/KLHL31/PTPRB/ADORA2A/CHRNA10/MYOCD/SFRP2/IGFBP3/CDKN2B/FOXO1/CNKSR3/THY1/DEPTOR/SPINK1/GPER1/WNK2/NDRG2/TRIB1/NPPA/SOCS3/SPRY4/SRCIN1	32	HLC D20 OsmG upregulated DEGs
GO:0008593	regulation of Notch signaling pathway	12/778	108/18866	0.0016489	0.0246764	0.0193849	NFKBIA/BMP7/ZMIZ1/BCL6/POSTN/ELF3/HEY1/NOS3/NOD2/TSPAN5/NRARP/NOTCH4	12	HLC D20 OsmG upregulated DEGs
GO:0032526	response to retinoic acid	12/778	108/18866	0.0016489	0.0246764	0.0193849	TIE1/HSD17B2/CTSH/WNT5B/WNT5A/IGFBP2/SERPINF1/OSR1/WNT9B/GJB2/RXRA/AQP1	12	HLC D20 OsmG upregulated DEGs
GO:0006026	aminoglycan catabolic process	9/778	67/18866	0.00165179	0.0246764	0.0193849	DCN/FMOD/CHI3L1/LYVE1/LUM/ACAN/GUSB/BGN/PRELP	9	HLC D20 OsmG upregulated DEGs
GO:1905954	positive regulation of lipid localization	11/778	94/18866	0.00167196	0.0248373	0.0195113	NFKBIA/LPCAT3/TNFSF11/CD36/CRH/PLIN2/LDLRAP1/ABCG1/NKX3-1/C1QTNF1/LPL	11	HLC D20 OsmG upregulated DEGs
GO:0001678	cellular glucose homeostasis	15/778	153/18866	0.00167266	0.0248373	0.0195113	NR1H4/NGFR/ICAM1/PPARGC1A/SLC29A1/NR1D1/ANO1/SERPINF1/GATA4/MPC2/CRH/FOXO1/SLC9B2/GPER1/PIM3	15	HLC D20 OsmG upregulated DEGs
GO:0002683	negative regulation of immune system process	33/778	463/18866	0.00168253	0.0249086	0.0195673	CX3CL1/CLDN18/ADGRF5/IL4R/TYRO3/HMOX1/NFKBIA/SFRP1/CXCL12/CCL2/ADTRP/BCL6/TNFAIP3/HOXB8/NR1D1/ADORA2A/ZBTB46/VTCN1/IL33/NLRC5/SUSD4/ITPKB/TMEM178A/THY1/APOA2/ZBTB7B/ALOX15/IFI16/GPER1/HTRA1/COL3A1/TRIB1/NRARP	33	HLC D20 OsmG upregulated DEGs
GO:0070252	actin-mediated cell contraction	13/778	123/18866	0.00170197	0.0250454	0.0196748	ATP1A2/PDE4D/MYBPC3/GATA4/BIN1/CACNA1D/KCNE2/ACTC1/KCNJ3/KCNE3/MYL4/PLN/GJA5	13	HLC D20 OsmG upregulated DEGs
GO:0071466	cellular response to xenobiotic stimulus	13/778	123/18866	0.00170197	0.0250454	0.0196748	DPEP1/FMO2/PTGS1/CYP3A5/AADAC/GSTM1/CYP1B1/CYP3A4/CYP3A7/AKR1C1/SULT1A2/AKR7L/UGT2B11	13	HLC D20 OsmG upregulated DEGs
GO:2001257	regulation of cation channel activity	17/778	185/18866	0.0017285	0.0253599	0.0199219	MMP9/CCL2/PPARGC1A/PDE4D/DYSF/CASQ1/CRHBP/CRH/STOM/GRIA1/KCNE2/S100A1/NPPA/KCNE3/GRIN2A/SHISA6/PLN	17	HLC D20 OsmG upregulated DEGs
GO:0070296	sarcoplasmic reticulum calcium ion transport	7/778	43/18866	0.00173959	0.0253712	0.0199308	ATP1A2/TMEM38A/PDE4D/CASQ1/SLN/RYR1/PLN	7	HLC D20 OsmG upregulated DEGs
GO:0086004	regulation of cardiac muscle cell contraction	7/778	43/18866	0.00173959	0.0253712	0.0199308	ATP1A2/PDE4D/GATA4/BIN1/KCNE3/PLN/GJA5	7	HLC D20 OsmG upregulated DEGs
GO:0015850	organic hydroxy compound transport	22/778	268/18866	0.00174518	0.0253774	0.0199356	NR1H4/NFKBIA/ABCA2/CXCL12/LPCAT3/CLU/ADORA2A/SYT4/CD36/SLCO2B1/CRH/LDLRAP1/APOA2/ABCG1/AQP7/C1QTNF1/NPY2R/RXRA/AKR1C1/SLC5A3/AQP1/ADRA2B	22	HLC D20 OsmG upregulated DEGs
GO:0002237	response to molecule of bacterial origin	27/778	356/18866	0.00180215	0.0261286	0.0205257	CX3CL1/NOS2/DCN/NR1H4/CXCL2/ICAM1/NFKBIA/CCL2/HDAC5/PPARGC1A/PDE4D/WNT5A/TNFAIP3/SLPI/NR1D1/LBP/CD36/EDNRB/SPON2/CXCL5/NOS3/GJB2/NOD2/FOS/TRIB1/PENK/SIGIRR	27	HLC D20 OsmG upregulated DEGs
GO:0034341	response to interferon-gamma	18/778	202/18866	0.00181328	0.0262126	0.0205917	CX3CL1/CCL26/NOS2/ICAM1/CCL2/OAS3/WNT5A/KYNU/SHFL/IRF4/NLRC5/IFITM3/GBP4/AQP4/SOCS3/IFITM2/UBD/IRF9	18	HLC D20 OsmG upregulated DEGs
GO:0003073	regulation of systemic arterial blood pressure	11/778	95/18866	0.00182211	0.0262629	0.0206312	PCSK5/SOD2/PDE4D/EDN3/POSTN/CRH/NOS3/NPPA/HSD11B2/SUCNR1/GJA5	11	HLC D20 OsmG upregulated DEGs
GO:0051101	regulation of DNA binding	13/778	124/18866	0.00183136	0.0263192	0.0206754	HIPK2/BCL3/HMOX1/NFKBIA/MMP9/HAND1/IRF4/LEF1/MYOCD/IFI16/HEY1/ANKRD33/ZBTB7C	13	HLC D20 OsmG upregulated DEGs
GO:0048880	sensory system development	29/778	394/18866	0.00195276	0.0279268	0.0219383	TFAP2B/LAMC3/HIPK2/BMP7/FLT1/CALB1/FKBP8/PTN/WNT5B/WNT5A/OBSL1/RHOJ/NRL/COL5A1/RAB11FIP4/SERPINF1/NES/PDE6A/CYP1B1/NKD1/NTRK2/ZEB1/THY1/WNT9B/COL8A2/MAF/TSKU/RXRA/SMOC1	29	HLC D20 OsmG upregulated DEGs
GO:0097553	calcium ion transmembrane import into cytosol	14/778	140/18866	0.00195459	0.0279268	0.0219383	CX3CL1/ATP1A2/TMEM38A/CORO1A/PDE4D/HTR2B/CASQ1/THY1/GPER1/TRPV6/GRIN2A/TRPV2/RYR1/PLN	14	HLC D20 OsmG upregulated DEGs
GO:0048593	camera-type eye morphogenesis	13/778	125/18866	0.00196878	0.028048	0.0220335	TFAP2B/HIPK2/BMP7/CALB1/PTN/WNT5A/OBSL1/NRL/NTRK2/ZEB1/THY1/COL8A2/TSKU	13	HLC D20 OsmG upregulated DEGs
GO:1903307	positive regulation of regulated secretory pathway	8/778	56/18866	0.0019853	0.0282017	0.0221542	SLC4A8/RAB27A/IL4R/SYT4/RAB15/CACNA1D/NPPA/CD177	8	HLC D20 OsmG upregulated DEGs
GO:0030099	myeloid cell differentiation	31/778	431/18866	0.001992	0.0282152	0.0221648	SCIN/HIPK2/CLDN18/ADGRF5/TGFBR3/NFKBIA/MMP9/SFRP1/CCN4/SOX6/BCL6/EPAS1/CSF3R/HOXB8/TNFSF11/ZBTB46/IRF4/LEF1/ITPKB/CDKN2B/TMEM178A/ZNF385A/FLVCR1/IFI16/SLC9B2/FOS/TRIB1/TMEM64/CSF1/HSPA1B/UBD	31	HLC D20 OsmG upregulated DEGs
GO:2000027	regulation of animal organ morphogenesis	21/778	254/18866	0.00201361	0.0284394	0.022341	NGFR/FGFR1/BMP7/SFRP1/PTN/ENG/WNT5A/TNFAIP3/PIM1/SULF1/NKD1/SFRP2/RSPO3/WNT9B/CTHRC1/CD34/CSF1/RXRA/AJAP1/PSMB8/HNF1B	21	HLC D20 OsmG upregulated DEGs
GO:1903708	positive regulation of hemopoiesis	18/778	204/18866	0.0020221	0.0284617	0.0223585	SCIN/IL4R/ZMIZ1/VNN1/BCL6/TNFSF11/ZBTB46/LEF1/ITPKB/NFKBIZ/ZBTB7B/SLC9B2/FOS/TRIB1/TMEM64/CSF1/TOX/HSPA1B	18	HLC D20 OsmG upregulated DEGs
GO:0048592	eye morphogenesis	15/778	156/18866	0.00202678	0.0284617	0.0223585	TFAP2B/HIPK2/BMP7/CALB1/PTN/WNT5A/OBSL1/NRL/COL5A1/NKD1/NTRK2/ZEB1/THY1/COL8A2/TSKU	15	HLC D20 OsmG upregulated DEGs
GO:0010464	regulation of mesenchymal cell proliferation	6/778	33/18866	0.00205832	0.0284745	0.0223685	FGFR1/CHRD/PTN/WNT5A/PRRX1/ZEB1	6	HLC D20 OsmG upregulated DEGs
GO:1902003	regulation of amyloid-beta formation	6/778	33/18866	0.00205832	0.0284745	0.0223685	ABCA2/CLU/BIN1/NTRK2/ABCG1/SPON1	6	HLC D20 OsmG upregulated DEGs
GO:0003214	cardiac left ventricle morphogenesis	4/778	14/18866	0.00206244	0.0284745	0.0223685	CPE/HAND1/SFRP2/NPY2R	4	HLC D20 OsmG upregulated DEGs
GO:0032933	SREBP signaling pathway	4/778	14/18866	0.00206244	0.0284745	0.0223685	LPCAT3/INSIG2/ZBTB7B/INSIG1	4	HLC D20 OsmG upregulated DEGs
GO:0070431	nucleotide-binding oligomerization domain containing 2 signaling pathway	4/778	14/18866	0.00206244	0.0284745	0.0223685	NFKBIA/TNFAIP3/NOD2/HSPA1B	4	HLC D20 OsmG upregulated DEGs
GO:1902430	negative regulation of amyloid-beta formation	4/778	14/18866	0.00206244	0.0284745	0.0223685	CLU/BIN1/NTRK2/SPON1	4	HLC D20 OsmG upregulated DEGs
GO:0032355	response to estradiol	14/778	141/18866	0.00208995	0.0287733	0.0226033	ADCYAP1R1/BMP7/SFRP1/PTN/PPARGC1A/IGFBP2/FOXA1/RAMP2/POSTN/CRHBP/GPER1/GJB2/SSTR2/PENK	14	HLC D20 OsmG upregulated DEGs
GO:0048568	embryonic organ development	32/778	451/18866	0.00210648	0.0289089	0.0227098	HIPK2/NTN1/FGFR1/PCSK5/BMP7/RARRES2/ENG/HAND1/WNT5A/EPAS1/PRRX1/HOXB8/HOXB5/INSIG2/KDR/CHRNA10/NES/GATA4/LEF1/OSR1/RSPO3/CRB2/ZEB1/WNT9B/FLVCR1/HEY1/CTHRC1/TTC39C/SOCS3/INSIG1/GJA5/HNF1B	32	HLC D20 OsmG upregulated DEGs
GO:0062197	cellular response to chemical stress	27/778	360/18866	0.00211156	0.0289089	0.0227098	DPEP1/HMOX1/MMP9/BMP7/PPARGC1A/SOD2/VNN1/EPAS1/TNFAIP3/CD36/DYSF/GATA4/CPEB2/CYP1B1/FOXO1/NOS3/GJB2/FOS/LRRC8C/MSRA/GPX2/PENK/AKR1C3/RCSD1/HSPA1B/GPX3/AQP1	27	HLC D20 OsmG upregulated DEGs
GO:0016338	calcium-independent cell-cell adhesion via plasma membrane cell-adhesion molecules	5/778	23/18866	0.00213214	0.029029	0.0228042	CX3CL1/CLDN18/CLDN16/CLDN2/CLDN5	5	HLC D20 OsmG upregulated DEGs
GO:2000050	regulation of non-canonical Wnt signaling pathway	5/778	23/18866	0.00213214	0.029029	0.0228042	SFRP1/WNT5A/NKD1/SFRP2/RSPO3	5	HLC D20 OsmG upregulated DEGs
GO:0120162	positive regulation of cold-induced thermogenesis	11/778	97/18866	0.00215539	0.029217	0.0229519	YBX2/IL4R/PPARGC1A/EPAS1/GADD45G/LPIN1/CD36/IRF4/ZBTB7B/SLN/TRPV2	11	HLC D20 OsmG upregulated DEGs
GO:0043271	negative regulation of ion transport	15/778	157/18866	0.00215784	0.029217	0.0229519	ATP1A2/ICAM1/MMP9/DYSF/BIN1/HECW2/OSR1/KCNE2/SPINK1/NOS3/WNK2/SLN/KCNE3/ANO9/PLN	15	HLC D20 OsmG upregulated DEGs
GO:0060485	mesenchyme development	23/778	290/18866	0.00216933	0.029292	0.0230108	TGFBR3/FGFR1/BMP7/SFRP1/ENG/HAND1/WNT5A/EDN3/FOXA1/LOXL2/HTR2B/EDNRB/GATA4/LEF1/OSR1/SFRP2/CRB2/EDNRA/ACTC1/RANBP3L/HEY1/NOS3/NOTCH4	23	HLC D20 OsmG upregulated DEGs
GO:0001756	somitogenesis	9/778	70/18866	0.00225197	0.0302764	0.0237841	SFRP1/WNT5A/LEF1/NKD1/SFRP2/RIPPLY1/CRB2/NKX3-1/NRARP	9	HLC D20 OsmG upregulated DEGs
GO:0071496	cellular response to external stimulus	25/778	326/18866	0.00225456	0.0302764	0.0237841	NR1H4/ATP1A2/ICAM1/HMOX1/SFRP1/PTN/ENG/POSTN/GLUL/PIM1/MYOCD/SFRP2/CDKN2B/FOXO1/PIEZO2/WNT9B/IFI16/FOS/NPPA/LPL/BHLHA15/PENK/TLR5/AKR1C3/AQP1	25	HLC D20 OsmG upregulated DEGs
GO:0001974	blood vessel remodeling	7/778	45/18866	0.00228145	0.0305541	0.0240022	FLT4/HRG/EPAS1/TMBIM1/RSPO3/NOS3/BGN	7	HLC D20 OsmG upregulated DEGs
GO:0030072	peptide hormone secretion	21/778	257/18866	0.00232024	0.0309891	0.024344	NOS2/TFAP2B/NR1H4/NNAT/SFRP1/CPE/TNFSF11/EDN3/NR1D1/ANO1/GLUL/MPC2/ILDR2/CRHBP/CRH/CACNA1D/SLC9B2/GPER1/APLN/PIM3/HNF1B	21	HLC D20 OsmG upregulated DEGs
GO:0030431	sleep	6/778	34/18866	0.00241355	0.0318871	0.0250494	SLC29A1/ADORA2A/CRH/FOS/GRIN2A/NPY2R	6	HLC D20 OsmG upregulated DEGs
GO:2000036	regulation of stem cell population maintenance	6/778	34/18866	0.00241355	0.0318871	0.0250494	BMP7/PTN/LOXL2/WNT9B/LBH/HNF1B	6	HLC D20 OsmG upregulated DEGs
GO:2000352	negative regulation of endothelial cell apoptotic process	6/778	34/18866	0.00241355	0.0318871	0.0250494	ICAM1/TNFAIP3/KDR/RAMP2/ANGPTL4/SCG2	6	HLC D20 OsmG upregulated DEGs
GO:0034599	cellular response to oxidative stress	24/778	310/18866	0.00241537	0.0318871	0.0250494	DPEP1/HMOX1/MMP9/BMP7/PPARGC1A/SOD2/VNN1/EPAS1/TNFAIP3/CD36/GATA4/CPEB2/CYP1B1/FOXO1/NOS3/GJB2/FOS/MSRA/GPX2/PENK/AKR1C3/HSPA1B/GPX3/AQP1	24	HLC D20 OsmG upregulated DEGs
GO:0001938	positive regulation of endothelial cell proliferation	12/778	113/18866	0.0024253	0.0318871	0.0250494	CCL26/FLT4/FGFR1/HMOX1/CXCL12/WNT5A/KDR/DYSF/HTR2B/APLN/SCG2/NRARP	12	HLC D20 OsmG upregulated DEGs
GO:0072089	stem cell proliferation	13/778	128/18866	0.00243289	0.0318871	0.0250494	CX3CL1/FGFR1/FBLN1/PTN/WNT5A/NES/SOX5/PIM1/LEF1/SFRP2/HHIP/LTBP3/CD34	13	HLC D20 OsmG upregulated DEGs
GO:1903409	reactive oxygen species biosynthetic process	13/778	128/18866	0.00243289	0.0318871	0.0250494	NOS2/RAB27A/ICAM1/CLU/PTGIS/CD36/GCHFR/CYP1B1/PTX3/NOS3/CLEC7A/CD34/SLC5A3	13	HLC D20 OsmG upregulated DEGs
GO:0033627	cell adhesion mediated by integrin	9/778	71/18866	0.00248661	0.0324959	0.0255276	ICAM1/PIK3CG/HRG/ITGB6/PLAU/CYP1B1/SFRP2/FERMT3/FYB2	9	HLC D20 OsmG upregulated DEGs
GO:0031638	zymogen activation	8/778	58/18866	0.00249256	0.0324959	0.0255276	CTSH/PLAU/FURIN/C1R/IFI16/PRSS12/GRIN2A/HP	8	HLC D20 OsmG upregulated DEGs
GO:0070509	calcium ion import	10/778	85/18866	0.00257136	0.0333462	0.0261956	CXCL12/CCL2/DYSF/CRH/CACNA1D/SPINK1/TRPV6/SLN/TRPV2/PLN	10	HLC D20 OsmG upregulated DEGs
GO:0110110	positive regulation of animal organ morphogenesis	10/778	85/18866	0.00257136	0.0333462	0.0261956	NGFR/FGFR1/BMP7/PTN/ENG/WNT5A/TNFAIP3/PIM1/CD34/CSF1	10	HLC D20 OsmG upregulated DEGs
GO:0010863	positive regulation of phospholipase C activity	7/778	46/18866	0.00259695	0.0334909	0.0263093	FGFR1/ADCYAP1R1/FLT1/HTR2B/NTRK2/EDNRA/NMUR1	7	HLC D20 OsmG upregulated DEGs
GO:0051004	regulation of lipoprotein lipase activity	5/778	24/18866	0.00260295	0.0334909	0.0263093	ABHD5/PCSK5/FURIN/ANGPTL4/LPL	5	HLC D20 OsmG upregulated DEGs
GO:0086064	cell communication by electrical coupling involved in cardiac conduction	5/778	24/18866	0.00260295	0.0334909	0.0263093	ATP1A2/PDE4D/ATP1B2/ATP1B1/GJA5	5	HLC D20 OsmG upregulated DEGs
GO:0032411	positive regulation of transporter activity	12/778	114/18866	0.00261158	0.0335142	0.0263276	CCL2/SGK1/ATP1B2/ATP1B1/CASQ1/CNKSR3/KCNE2/S100A1/WNK2/PDZK1/NPPA/KCNE3	12	HLC D20 OsmG upregulated DEGs
GO:0009612	response to mechanical stimulus	18/778	209/18866	0.00263421	0.0337166	0.0264866	DCN/ATP1A2/ANGPT2/NFKBIA/PTN/ENG/CXCL12/IGFBP2/CHRNA10/CHI3L1/POSTN/GATA4/PIEZO2/COL3A1/FOS/NPPA/TLR5/AQP1	18	HLC D20 OsmG upregulated DEGs
GO:0007611	learning or memory	21/778	260/18866	0.00266543	0.0340275	0.0267308	ATP1A2/CALB1/PTN/SGK1/KLK8/SERPINF1/SYT4/PAK6/CRHBP/CRH/NTRK2/GRIA1/DGKI/ZNF385A/LHX8/FOS/SYNPO/GPR88/GRIN2A/CLDN5/BHLHB9	21	HLC D20 OsmG upregulated DEGs
GO:0002281	macrophage activation involved in immune response	4/778	15/18866	0.00272141	0.0341024	0.0267897	LBP/DYSF/IL33/SUCNR1	4	HLC D20 OsmG upregulated DEGs
GO:0016114	terpenoid biosynthetic process	4/778	15/18866	0.00272141	0.0341024	0.0267897	DHRS9/ALDH8A1/HMGCS2/AKR1C3	4	HLC D20 OsmG upregulated DEGs
GO:0060026	convergent extension	4/778	15/18866	0.00272141	0.0341024	0.0267897	SFRP1/WNT5A/NKD1/SFRP2	4	HLC D20 OsmG upregulated DEGs
GO:0071501	cellular response to sterol depletion	4/778	15/18866	0.00272141	0.0341024	0.0267897	LPCAT3/INSIG2/ZBTB7B/INSIG1	4	HLC D20 OsmG upregulated DEGs
GO:0090177	establishment of planar polarity involved in neural tube closure	4/778	15/18866	0.00272141	0.0341024	0.0267897	SFRP1/WNT5A/SFRP2/CTHRC1	4	HLC D20 OsmG upregulated DEGs
GO:1905065	positive regulation of vascular associated smooth muscle cell differentiation	4/778	15/18866	0.00272141	0.0341024	0.0267897	ENG/SOD2/MYOCD/GPER1	4	HLC D20 OsmG upregulated DEGs
GO:2000095	regulation of Wnt signaling pathway, planar cell polarity pathway	4/778	15/18866	0.00272141	0.0341024	0.0267897	SFRP1/NKD1/SFRP2/RSPO3	4	HLC D20 OsmG upregulated DEGs
GO:0010876	lipid localization	31/778	440/18866	0.00272796	0.0341024	0.0267897	NOS2/ABHD5/NR1H4/PITPNM2/NFKBIA/ABCA2/LPCAT3/TNFSF11/CLU/LBP/CD36/DYSF/SLCO2B1/CRH/PLIN2/LDLRAP1/APOA2/ABCG1/MID1IP1/NKX3-1/PLA2G1B/C1QTNF1/LPL/SLCO3A1/SPNS2/ANO9/RXRA/AKR1C1/SERPINA5/ABCA4/PLSCR5	31	HLC D20 OsmG upregulated DEGs
GO:0003407	neural retina development	9/778	72/18866	0.00274023	0.0341024	0.0267897	TFAP2B/HIPK2/CALB1/PTN/OBSL1/NRL/RAB11FIP4/NTRK2/THY1	9	HLC D20 OsmG upregulated DEGs
GO:0035282	segmentation	11/778	100/18866	0.00274651	0.0341024	0.0267897	SFRP1/WNT5A/LEF1/NKD1/OSR1/SFRP2/RIPPLY1/CRB2/NKX3-1/IRX3/NRARP	11	HLC D20 OsmG upregulated DEGs
GO:0030324	lung development	16/778	177/18866	0.00274896	0.0341024	0.0267897	FLT4/FGFR1/PGR/ADAMTS2/CTSH/PTN/WNT5A/IGFBP5/EPAS1/FOXA1/CHI3L1/MYOCD/CRH/HHIP/NOS3/LTBP3	16	HLC D20 OsmG upregulated DEGs
GO:0034767	positive regulation of ion transmembrane transport	15/778	161/18866	0.00275456	0.0341024	0.0267897	CX3CL1/CCL2/EDN3/ATP1B2/ATP1B1/CASQ1/CNKSR3/THY1/KCNE2/S100A1/GPER1/WNK2/PDZK1/NPPA/KCNE3	15	HLC D20 OsmG upregulated DEGs
GO:0043030	regulation of macrophage activation	8/778	59/18866	0.00278153	0.0343498	0.026984	CX3CL1/ADGRF5/IL4R/WNT5A/NR1D1/LBP/IL33/MYO18A	8	HLC D20 OsmG upregulated DEGs
GO:0009410	response to xenobiotic stimulus	13/778	130/18866	0.00278945	0.0343613	0.026993	DPEP1/FMO2/PTGS1/CYP3A5/AADAC/GSTM1/CYP1B1/CYP3A4/CYP3A7/AKR1C1/SULT1A2/AKR7L/UGT2B11	13	HLC D20 OsmG upregulated DEGs
GO:0071312	cellular response to alkaloid	6/778	35/18866	0.00281296	0.034478	0.0270847	TMEM38A/ICAM1/PPARGC1A/CRHBP/CRH/RYR1	6	HLC D20 OsmG upregulated DEGs
GO:0097009	energy homeostasis	6/778	35/18866	0.00281296	0.034478	0.0270847	PPARGC1A/AMPD3/CD36/FOXO1/METRNL/IRX3	6	HLC D20 OsmG upregulated DEGs
GO:0046942	carboxylic acid transport	26/778	350/18866	0.00287732	0.0351791	0.0276355	NOS2/NR1H4/ATP1A2/XK/SLC7A4/SLC7A6/SLC6A12/SLC17A2/TNFSF11/ADORA2A/SYT4/CD36/SLCO2B1/SLC13A5/MPC2/SLC25A48/PLIN2/NTRK2/MID1IP1/PLA2G1B/LRRC8C/SLC6A19/SLCO3A1/RXRA/AKR1C1/SLC22A6	26	HLC D20 OsmG upregulated DEGs
GO:0043393	regulation of protein binding	18/778	211/18866	0.00291902	0.0354347	0.0278363	HIPK2/TGFBR3/MMP9/HDAC5/WNT5A/TNFSF11/SLPI/RAMP2/RAMP1/NES/CAMK1/LEF1/LDLRAP1/SPTA1/CTHRC1/NKX3-1/CLDN5/SPON1	18	HLC D20 OsmG upregulated DEGs
GO:0007157	heterophilic cell-cell adhesion via plasma membrane cell adhesion molecules	7/778	47/18866	0.00294491	0.0354347	0.0278363	TENM1/ADGRL1/PVR/ICAM1/AMIGO2/CRB2/GRID2	7	HLC D20 OsmG upregulated DEGs
GO:0045776	negative regulation of blood pressure	7/778	47/18866	0.00294491	0.0354347	0.0278363	NOS2/SOD2/CRH/NOS3/APLN/NPPA/GJA5	7	HLC D20 OsmG upregulated DEGs
GO:0051150	regulation of smooth muscle cell differentiation	7/778	47/18866	0.00294491	0.0354347	0.0278363	PRDM6/ENG/SOD2/MYOCD/ZEB1/GPER1/FOXO4	7	HLC D20 OsmG upregulated DEGs
GO:0060986	endocrine hormone secretion	7/778	47/18866	0.00294491	0.0354347	0.0278363	FGFR1/RAB11FIP3/CRHBP/CRH/NKX3-1/APLN/C1QTNF1	7	HLC D20 OsmG upregulated DEGs
GO:0120163	negative regulation of cold-induced thermogenesis	7/778	47/18866	0.00294491	0.0354347	0.0278363	NRDC/NOVA2/LAMA4/NR1D1/TLE3/ACOT11/ABHD6	7	HLC D20 OsmG upregulated DEGs
GO:0098656	anion transmembrane transport	24/778	315/18866	0.00296893	0.0354347	0.0278363	ATP1A2/ANO2/SLC4A8/SLC9A7/FXYD3/GABRP/SLC7A4/SLC7A6/SLC6A12/ANO1/SLC13A5/MPC2/OSR1/GABRA2/CLIC6/SLC37A1/MID1IP1/TTYH1/LRRC8C/SLC6A19/GABRG3/SLC24A3/ANO9/SLC22A6	24	HLC D20 OsmG upregulated DEGs
GO:0010522	regulation of calcium ion transport into cytosol	11/778	101/18866	0.00297031	0.0354347	0.0278363	CX3CL1/ATP1A2/TMEM38A/ADCYAP1R1/CORO1A/PDE4D/CASQ1/THY1/GPER1/PLA2G1B/PLN	11	HLC D20 OsmG upregulated DEGs
GO:0032637	interleukin-8 production	11/778	101/18866	0.00297031	0.0354347	0.0278363	NOS2/BCL3/LBP/CHI3L1/APOA2/NOD2/PLA2G1B/CLEC7A/LRRC19/TLR5/HSPA1B	11	HLC D20 OsmG upregulated DEGs
GO:0042116	macrophage activation	11/778	101/18866	0.00297031	0.0354347	0.0278363	CX3CL1/ADGRF5/IL4R/WNT5A/CLU/NR1D1/LBP/DYSF/IL33/MYO18A/SUCNR1	11	HLC D20 OsmG upregulated DEGs
GO:0051384	response to glucocorticoid	14/778	147/18866	0.00307466	0.0365786	0.0287349	ICAM1/IGFBP2/SERPINF1/CRH/FOXO1/APOA2/GJB2/FOS/HSD11B2/FIBIN/SSTR2/PAPPA/HSD3B2/AQP1	14	HLC D20 OsmG upregulated DEGs
GO:0048762	mesenchymal cell differentiation	19/778	229/18866	0.00309344	0.0365786	0.0287349	TGFBR3/FGFR1/BMP7/SFRP1/ENG/WNT5A/EDN3/FOXA1/LOXL2/HTR2B/EDNRB/LEF1/OSR1/SFRP2/CRB2/EDNRA/RANBP3L/HEY1/NOTCH4	19	HLC D20 OsmG upregulated DEGs
GO:0050920	regulation of chemotaxis	19/778	229/18866	0.00309344	0.0365786	0.0287349	CCL26/FGFR1/ANGPT2/PTN/RARRES2/CXCL12/CCL2/SMOC2/HRG/WNT5A/EDN3/KDR/LBP/DYSF/SCG2/CSF1/CXCL17/SUCNR1/PLXNA4	19	HLC D20 OsmG upregulated DEGs
GO:0060042	retina morphogenesis in camera-type eye	8/778	60/18866	0.00309597	0.0365786	0.0287349	TFAP2B/HIPK2/CALB1/PTN/OBSL1/NRL/NTRK2/THY1	8	HLC D20 OsmG upregulated DEGs
GO:0042537	benzene-containing compound metabolic process	5/778	25/18866	0.00314475	0.0370658	0.0291176	KYNU/ALDH8A1/GSTM1/TDO2/HAAO	5	HLC D20 OsmG upregulated DEGs
GO:0060840	artery development	11/778	102/18866	0.00320856	0.0377274	0.0296373	TFAP2B/NGFR/ADGRF5/ENG/ZMIZ1/PRRX1/MYOCD/HEY1/NKX3-1/COL3A1/GJA5	11	HLC D20 OsmG upregulated DEGs
GO:0014808	release of sequestered calcium ion into cytosol by sarcoplasmic reticulum	6/778	36/18866	0.00325982	0.0381477	0.0299675	ATP1A2/TMEM38A/PDE4D/CASQ1/RYR1/PLN	6	HLC D20 OsmG upregulated DEGs
GO:2000310	regulation of NMDA receptor activity	6/778	36/18866	0.00325982	0.0381477	0.0299675	CCL2/PPARGC1A/CRHBP/CRH/GRIA1/GRIN2A	6	HLC D20 OsmG upregulated DEGs
GO:0046889	positive regulation of lipid biosynthetic process	10/778	88/18866	0.00332232	0.0387545	0.0304442	NR1H4/ADGRF5/PPARGC1A/NR1D1/HTR2B/CCDC3/SLC45A3/ABCG1/ABHD6/MID1IP1	10	HLC D20 OsmG upregulated DEGs
GO:1900274	regulation of phospholipase C activity	7/778	48/18866	0.00332745	0.0387545	0.0304442	FGFR1/ADCYAP1R1/FLT1/HTR2B/NTRK2/EDNRA/NMUR1	7	HLC D20 OsmG upregulated DEGs
GO:0048839	inner ear development	17/778	197/18866	0.00334508	0.0388677	0.0305331	USH2A/NTN1/FGFR1/CALB1/WNT5A/PRRX1/INSIG2/CHRNA10/ZEB1/SLC25A27/CTHRC1/GJB2/TTC39C/KCNK3/MAF/INSIG1/CEBPD	17	HLC D20 OsmG upregulated DEGs
GO:0042326	negative regulation of phosphorylation	33/778	484/18866	0.00338547	0.0392443	0.0308289	TRIB2/FBLN1/PEBP1/GADD45B/BMP7/SFRP1/FKBP8/ENG/PPARGC1A/PDE4D/TNFAIP3/KLHL31/PTPRB/ADORA2A/CHRNA10/MYOCD/SFRP2/IGFBP3/CDKN2B/FOXO1/CNKSR3/THY1/DEPTOR/SPINK1/GPER1/WNK2/NDRG2/TRIB1/NPPA/NUPR1/SOCS3/SPRY4/SRCIN1	33	HLC D20 OsmG upregulated DEGs
GO:0006027	glycosaminoglycan catabolic process	8/778	61/18866	0.00343737	0.0397521	0.0312279	DCN/FMOD/LYVE1/LUM/ACAN/GUSB/BGN/PRELP	8	HLC D20 OsmG upregulated DEGs
GO:0034766	negative regulation of ion transmembrane transport	11/778	103/18866	0.0034619	0.0399419	0.0313769	ATP1A2/MMP9/DYSF/BIN1/HECW2/OSR1/KCNE2/SLN/KCNE3/ANO9/PLN	11	HLC D20 OsmG upregulated DEGs
GO:0043116	negative regulation of vascular permeability	4/778	16/18866	0.00351129	0.0401349	0.0315285	ADORA2A/RAMP2/PDE3A/CLDN5	4	HLC D20 OsmG upregulated DEGs
GO:0051770	positive regulation of nitric-oxide synthase biosynthetic process	4/778	16/18866	0.00351129	0.0401349	0.0315285	CCL2/KDR/IL33/NOD2	4	HLC D20 OsmG upregulated DEGs
GO:0055119	relaxation of cardiac muscle	4/778	16/18866	0.00351129	0.0401349	0.0315285	ATP1A2/PDE4D/ATP1B1/PLN	4	HLC D20 OsmG upregulated DEGs
GO:2001212	regulation of vasculogenesis	4/778	16/18866	0.00351129	0.0401349	0.0315285	KDR/RAMP2/HEY1/CD34	4	HLC D20 OsmG upregulated DEGs
GO:0048844	artery morphogenesis	9/778	75/18866	0.00362557	0.0413088	0.0324508	TFAP2B/ADGRF5/ENG/ZMIZ1/PRRX1/MYOCD/HEY1/COL3A1/GJA5	9	HLC D20 OsmG upregulated DEGs
GO:0071333	cellular response to glucose stimulus	13/778	134/18866	0.00363081	0.0413088	0.0324508	NR1H4/ICAM1/PPARGC1A/SLC29A1/NR1D1/ANO1/SERPINF1/GATA4/MPC2/CRH/SLC9B2/GPER1/PIM3	13	HLC D20 OsmG upregulated DEGs
GO:0006869	lipid transport	28/778	393/18866	0.00365922	0.0415359	0.0326292	NOS2/NR1H4/PITPNM2/NFKBIA/ABCA2/LPCAT3/TNFSF11/CLU/LBP/CD36/SLCO2B1/CRH/PLIN2/LDLRAP1/APOA2/ABCG1/MID1IP1/NKX3-1/PLA2G1B/C1QTNF1/SLCO3A1/SPNS2/ANO9/RXRA/AKR1C1/SERPINA5/ABCA4/PLSCR5	28	HLC D20 OsmG upregulated DEGs
GO:0060041	retina development in camera-type eye	14/778	150/18866	0.0036937	0.0416589	0.0327257	TFAP2B/LAMC3/HIPK2/CALB1/PTN/OBSL1/RHOJ/NRL/RAB11FIP4/SERPINF1/PDE6A/CYP1B1/NTRK2/THY1	14	HLC D20 OsmG upregulated DEGs
GO:1901606	alpha-amino acid catabolic process	11/778	104/18866	0.00373101	0.0416589	0.0327257	NOS2/CRYM/KYNU/ALDH8A1/GLUL/MAT1A/TDO2/ALDH4A1/HAAO/NOS3/PRODH2	11	HLC D20 OsmG upregulated DEGs
GO:0007188	adenylate cyclase-modulating G protein-coupled receptor signaling pathway	19/778	233/18866	0.00374102	0.0416589	0.0327257	CALCRL/ADGRL1/ADCYAP1R1/PDE4D/OPRD1/ADORA2A/MCHR1/RAMP2/RAMP1/EDNRA/CACNA1D/ADGRL4/GPER1/HTR1E/GPR4/SSTR2/NPY2R/PLN/ADRA2B	19	HLC D20 OsmG upregulated DEGs
GO:0006692	prostanoid metabolic process	7/778	49/18866	0.00374672	0.0416589	0.0327257	PTGS1/PTGR1/PTGIS/GSTM1/AKR1C2/AKR1C1/AKR1C3	7	HLC D20 OsmG upregulated DEGs
GO:0006693	prostaglandin metabolic process	7/778	49/18866	0.00374672	0.0416589	0.0327257	PTGS1/PTGR1/PTGIS/GSTM1/AKR1C2/AKR1C1/AKR1C3	7	HLC D20 OsmG upregulated DEGs
GO:1903514	release of sequestered calcium ion into cytosol by endoplasmic reticulum	6/778	37/18866	0.00375749	0.0416589	0.0327257	ATP1A2/TMEM38A/PDE4D/CASQ1/RYR1/PLN	6	HLC D20 OsmG upregulated DEGs
GO:0031664	regulation of lipopolysaccharide-mediated signaling pathway	5/778	26/18866	0.00376328	0.0416589	0.0327257	CX3CL1/TNFAIP3/CD36/TRIB1/SIGIRR	5	HLC D20 OsmG upregulated DEGs
GO:0040037	negative regulation of fibroblast growth factor receptor signaling pathway	5/778	26/18866	0.00376328	0.0416589	0.0327257	NGFR/WNT5A/SULF1/APLN/SPRY4	5	HLC D20 OsmG upregulated DEGs
GO:0042832	defense response to protozoan	5/778	26/18866	0.00376328	0.0416589	0.0327257	BCL3/IL4R/IRF4/GBP4/CLEC7A	5	HLC D20 OsmG upregulated DEGs
GO:0043567	regulation of insulin-like growth factor receptor signaling pathway	5/778	26/18866	0.00376328	0.0416589	0.0327257	IGFBP2/IGFBP5/IGFBP4/IGFBP3/NKX3-1	5	HLC D20 OsmG upregulated DEGs
GO:0072012	glomerulus vasculature development	5/778	26/18866	0.00376328	0.0416589	0.0327257	ANGPT2/BMP7/OSR1/CD34/GPR4	5	HLC D20 OsmG upregulated DEGs
GO:0010518	positive regulation of phospholipase activity	8/778	62/18866	0.00380723	0.0420506	0.0330335	FGFR1/ADCYAP1R1/FLT1/HTR2B/NTRK2/EDNRA/PLA2G1B/NMUR1	8	HLC D20 OsmG upregulated DEGs
GO:1903034	regulation of response to wounding	16/778	183/18866	0.00382405	0.0421417	0.0331051	CCN4/PTN/ADTRP/SMOC2/KNG1/HRG/TNFAIP3/PLAU/KLK8/CD36/CERS2/NOS3/CLEC7A/C1QTNF1/CD34/AJAP1	16	HLC D20 OsmG upregulated DEGs
GO:0048565	digestive tract development	13/778	135/18866	0.00387044	0.0425575	0.0334317	CLDN18/PCSK5/SFRP1/RARRES2/WNT5A/NPY/EDNRB/GATA4/MYOCD/SFRP2/CLMP/COL3A1/HNF1B	13	HLC D20 OsmG upregulated DEGs
GO:0009755	hormone-mediated signaling pathway	17/778	200/18866	0.00390263	0.0426254	0.033485	PGR/BMP7/RHOXF1/SFRP1/ZMIZ1/NR5A2/NR1D1/FOXA1/LEF1/CRHBP/CRH/GPER1/NKX3-1/SSTR2/RXRA/LBH/DNAAF4	17	HLC D20 OsmG upregulated DEGs
GO:1901654	response to ketone	17/778	200/18866	0.00390263	0.0426254	0.033485	TGFBR3/ICAM1/SFRP1/PTN/RAMP2/SERPINF1/CRH/FOXO1/AKR1C2/GJB2/NKX3-1/FOS/FIBIN/AKR1C3/PLN/HSD3B2/AQP1	17	HLC D20 OsmG upregulated DEGs
GO:1901888	regulation of cell junction assembly	17/778	200/18866	0.00390263	0.0426254	0.033485	NTN1/ADGRL1/SYNDIG1/SFRP1/HRG/WNT5A/SLITRK3/RAB17/KDR/LRRC4B/AMIGO2/NTRK2/GRID2/THY1/CLDN5/BHLHB9/COLQ	17	HLC D20 OsmG upregulated DEGs
GO:0070542	response to fatty acid	10/778	90/18866	0.00391302	0.0426441	0.0334997	NR1H4/TGFBR3/SFRP1/PPARGC1A/INSIG2/CD36/FOXO1/AKR1C2/LPL/AKR1C3	10	HLC D20 OsmG upregulated DEGs
GO:0033555	multicellular organismal response to stress	9/778	76/18866	0.00396585	0.043029	0.0338021	ATP1A2/ADCYAP1R1/USP46/EDNRB/CRH/NPAS2/PENK/NPY2R/GJA4	9	HLC D20 OsmG upregulated DEGs
GO:0060193	positive regulation of lipase activity	9/778	76/18866	0.00396585	0.043029	0.0338021	ABHD5/FGFR1/ADCYAP1R1/FLT1/HTR2B/NTRK2/EDNRA/PLA2G1B/NMUR1	9	HLC D20 OsmG upregulated DEGs
GO:0046545	development of primary female sexual characteristics	11/778	105/18866	0.00401658	0.0434835	0.0341591	ADCYAP1R1/PGR/ICAM1/SFRP1/AMHR2/LHFPL2/LHX8/PTX3/NOS3/NUPR1/DACH1	11	HLC D20 OsmG upregulated DEGs
GO:0071331	cellular response to hexose stimulus	13/778	136/18866	0.00412271	0.0445343	0.0349846	NR1H4/ICAM1/PPARGC1A/SLC29A1/NR1D1/ANO1/SERPINF1/GATA4/MPC2/CRH/SLC9B2/GPER1/PIM3	13	HLC D20 OsmG upregulated DEGs
GO:0014009	glial cell proliferation	7/778	50/18866	0.00420492	0.0448914	0.0352651	CX3CL1/PTN/CLU/IL33/CERS2/PENK/CSF1	7	HLC D20 OsmG upregulated DEGs
GO:0030195	negative regulation of blood coagulation	7/778	50/18866	0.00420492	0.0448914	0.0352651	ADTRP/KNG1/HRG/PLAU/NOS3/C1QTNF1/CD34	7	HLC D20 OsmG upregulated DEGs
GO:0046850	regulation of bone remodeling	7/778	50/18866	0.00420492	0.0448914	0.0352651	CLDN18/SFRP1/TNFAIP3/TNFSF11/LTBP3/TMEM64/TMEM119	7	HLC D20 OsmG upregulated DEGs
GO:0006081	cellular aldehyde metabolic process	8/778	63/18866	0.00420709	0.0448914	0.0352651	ALDH8A1/CYP1B1/ALDH4A1/GLYCTK/AKR1C1/AKR1C3/BCO2/PRODH2	8	HLC D20 OsmG upregulated DEGs
GO:0001656	metanephros development	10/778	91/18866	0.00423797	0.0448914	0.0352651	TFAP2B/BMP7/CTSH/CALB1/OSR1/WNT9B/NKX3-1/CD34/IRX3/HNF1B	10	HLC D20 OsmG upregulated DEGs
GO:0034103	regulation of tissue remodeling	10/778	91/18866	0.00423797	0.0448914	0.0352651	FLT4/CLDN18/SFRP1/HRG/TNFAIP3/TNFSF11/TMBIM1/LTBP3/TMEM64/TMEM119	10	HLC D20 OsmG upregulated DEGs
GO:0046849	bone remodeling	10/778	91/18866	0.00423797	0.0448914	0.0352651	CLDN18/SFRP1/PTN/TNFAIP3/TNFSF11/CTSK/CTHRC1/LTBP3/TMEM64/TMEM119	10	HLC D20 OsmG upregulated DEGs
GO:0060021	roof of mouth development	10/778	91/18866	0.00423797	0.0448914	0.0352651	TGFBR3/WNT5A/PRRX1/INSIG2/LEF1/OSR1/WNT9B/DHRS3/CLDN5/INSIG1	10	HLC D20 OsmG upregulated DEGs
GO:1904063	negative regulation of cation transmembrane transport	10/778	91/18866	0.00423797	0.0448914	0.0352651	ATP1A2/MMP9/DYSF/BIN1/HECW2/OSR1/KCNE2/SLN/KCNE3/PLN	10	HLC D20 OsmG upregulated DEGs
GO:0044242	cellular lipid catabolic process	19/778	236/18866	0.00429735	0.045148	0.0354667	ABHD5/LPIN2/ECH1/PIK3CG/ADTRP/AADAC/HAO2/FAAH/LPIN1/CYP1B1/APOA2/ABHD6/LIPH/BDH2/CRABP1/LPL/AKR1C3/BCO2/DECR2	19	HLC D20 OsmG upregulated DEGs
GO:0048009	insulin-like growth factor receptor signaling pathway	6/778	38/18866	0.00430933	0.045148	0.0354667	IGFBP2/IGFBP5/IGFBP4/IGFBP3/GIGYF1/NKX3-1	6	HLC D20 OsmG upregulated DEGs
GO:0071604	transforming growth factor beta production	6/778	38/18866	0.00430933	0.045148	0.0354667	CX3CL1/ITGB6/LUM/FURIN/LTBP3/CD34	6	HLC D20 OsmG upregulated DEGs
GO:0032414	positive regulation of ion transmembrane transporter activity	11/778	106/18866	0.00431931	0.045148	0.0354667	CCL2/ATP1B2/ATP1B1/CASQ1/CNKSR3/KCNE2/S100A1/WNK2/PDZK1/NPPA/KCNE3	11	HLC D20 OsmG upregulated DEGs
GO:0071326	cellular response to monosaccharide stimulus	13/778	137/18866	0.00438809	0.045148	0.0354667	NR1H4/ICAM1/PPARGC1A/SLC29A1/NR1D1/ANO1/SERPINF1/GATA4/MPC2/CRH/SLC9B2/GPER1/PIM3	13	HLC D20 OsmG upregulated DEGs
GO:0030048	actin filament-based movement	14/778	153/18866	0.00441069	0.045148	0.0354667	ATP1A2/PDE4D/WIPF1/MYBPC3/GATA4/BIN1/CACNA1D/KCNE2/ACTC1/KCNJ3/KCNE3/MYL4/PLN/GJA5	14	HLC D20 OsmG upregulated DEGs
GO:0045666	positive regulation of neuron differentiation	27/778	380/18866	0.0044297	0.045148	0.0354667	CX3CL1/NGFR/NTN1/FGFR1/BMP7/PTN/CXCL12/RND2/MMD/BCL6/WNT5A/OBSL1/ATP1B2/FOXA1/SERPINF1/SYT4/CAMK1/CRABP2/NTRK2/ZEB1/IRX3/TRPV2/VWC2/TOX/BHLHB9/PLXNA4/ADRA2B	27	HLC D20 OsmG upregulated DEGs
GO:0006991	response to sterol depletion	4/778	17/18866	0.00444354	0.045148	0.0354667	LPCAT3/INSIG2/ZBTB7B/INSIG1	4	HLC D20 OsmG upregulated DEGs
GO:0030299	intestinal cholesterol absorption	4/778	17/18866	0.00444354	0.045148	0.0354667	LPCAT3/CD36/APOA2/AKR1C1	4	HLC D20 OsmG upregulated DEGs
GO:0031000	response to caffeine	4/778	17/18866	0.00444354	0.045148	0.0354667	TMEM38A/PPARGC1A/ADORA2A/RYR1	4	HLC D20 OsmG upregulated DEGs
GO:0042249	establishment of planar polarity of embryonic epithelium	4/778	17/18866	0.00444354	0.045148	0.0354667	SFRP1/WNT5A/SFRP2/CTHRC1	4	HLC D20 OsmG upregulated DEGs
GO:0046851	negative regulation of bone remodeling	4/778	17/18866	0.00444354	0.045148	0.0354667	CLDN18/SFRP1/TNFAIP3/TMEM119	4	HLC D20 OsmG upregulated DEGs
GO:0090185	negative regulation of kidney development	4/778	17/18866	0.00444354	0.045148	0.0354667	MMP9/BMP7/OSR1/HNF1B	4	HLC D20 OsmG upregulated DEGs
GO:0090336	positive regulation of brown fat cell differentiation	4/778	17/18866	0.00444354	0.045148	0.0354667	BMP7/PIM1/ZBTB7B/METRNL	4	HLC D20 OsmG upregulated DEGs
GO:1902992	negative regulation of amyloid precursor protein catabolic process	4/778	17/18866	0.00444354	0.045148	0.0354667	CLU/BIN1/NTRK2/SPON1	4	HLC D20 OsmG upregulated DEGs
GO:1904948	midbrain dopaminergic neuron differentiation	4/778	17/18866	0.00444354	0.045148	0.0354667	SFRP1/WNT5A/SFRP2/WNT9B	4	HLC D20 OsmG upregulated DEGs
GO:1905331	negative regulation of morphogenesis of an epithelium	4/778	17/18866	0.00444354	0.045148	0.0354667	BMP7/WNT5A/SULF1/NKD1	4	HLC D20 OsmG upregulated DEGs
GO:0002026	regulation of the force of heart contraction	5/778	27/18866	0.00446428	0.045148	0.0354667	ATP1A2/NOS3/APLN/MYL4/PLN	5	HLC D20 OsmG upregulated DEGs
GO:0009065	glutamine family amino acid catabolic process	5/778	27/18866	0.00446428	0.045148	0.0354667	NOS2/GLUL/ALDH4A1/NOS3/PRODH2	5	HLC D20 OsmG upregulated DEGs
GO:0034698	response to gonadotropin	5/778	27/18866	0.00446428	0.045148	0.0354667	TGFBR3/ICAM1/PPARGC1A/GJB2/PAPPA	5	HLC D20 OsmG upregulated DEGs
GO:0045672	positive regulation of osteoclast differentiation	5/778	27/18866	0.00446428	0.045148	0.0354667	TNFSF11/SLC9B2/FOS/TMEM64/CSF1	5	HLC D20 OsmG upregulated DEGs
GO:0048520	positive regulation of behavior	5/778	27/18866	0.00446428	0.045148	0.0354667	ADORA2A/CRH/NPAS2/PENK/NPY2R	5	HLC D20 OsmG upregulated DEGs
GO:0006690	icosanoid metabolic process	12/778	122/18866	0.00455929	0.0458271	0.0360002	DPEP1/PTGS1/PTGR1/FAAH/PTGIS/GSTM1/CYP1B1/AKR1C2/ALOX15/PLA2G1B/AKR1C1/AKR1C3	12	HLC D20 OsmG upregulated DEGs
GO:0097237	cellular response to toxic substance	12/778	122/18866	0.00455929	0.0458271	0.0360002	PTGS1/BMP7/SOD2/OPRD1/GSTM1/CD36/PIM1/NOS3/ABTB2/GPX2/GPX3/HP	12	HLC D20 OsmG upregulated DEGs
GO:1902105	regulation of leukocyte differentiation	22/778	290/18866	0.0045594	0.0458271	0.0360002	CLDN18/IL4R/SFRP1/ZMIZ1/VNN1/BCL6/TNFSF11/ZBTB46/IRF4/LEF1/ITPKB/NFKBIZ/ZEB1/TMEM178A/ZBTB7B/SLC9B2/FOS/TRIB1/TMEM64/CSF1/NRARP/TOX	22	HLC D20 OsmG upregulated DEGs
GO:0032835	glomerulus development	8/778	64/18866	0.00463851	0.046338	0.0364015	COL4A4/ANGPT2/BMP7/SULF1/OSR1/COL4A3/CD34/GPR4	8	HLC D20 OsmG upregulated DEGs
GO:0051926	negative regulation of calcium ion transport	8/778	64/18866	0.00463851	0.046338	0.0364015	ATP1A2/ICAM1/DYSF/BIN1/SPINK1/NOS3/SLN/PLN	8	HLC D20 OsmG upregulated DEGs
GO:1900449	regulation of glutamate receptor signaling pathway	8/778	64/18866	0.00463851	0.046338	0.0364015	CX3CL1/CCL2/PPARGC1A/CRHBP/CRH/GRIA1/GRIN2A/SHISA6	8	HLC D20 OsmG upregulated DEGs
GO:0001508	action potential	13/778	138/18866	0.00466706	0.0463406	0.0364036	ATP1A2/CNTNAP1/CD36/BIN1/ATP1B1/NTRK2/CACNA1D/KCNE2/KCNJ3/GPER1/KCNE3/GPR88/GJA5	13	HLC D20 OsmG upregulated DEGs
GO:0006638	neutral lipid metabolic process	13/778	138/18866	0.00466706	0.0463406	0.0364036	ABHD5/LPIN2/PIK3CG/AADAC/FAAH/INSIG2/LPIN1/DGKI/APOA2/ABHD6/LIPH/LPL/INSIG1	13	HLC D20 OsmG upregulated DEGs
GO:0006639	acylglycerol metabolic process	13/778	138/18866	0.00466706	0.0463406	0.0364036	ABHD5/LPIN2/PIK3CG/AADAC/FAAH/INSIG2/LPIN1/DGKI/APOA2/ABHD6/LIPH/LPL/INSIG1	13	HLC D20 OsmG upregulated DEGs
GO:1900047	negative regulation of hemostasis	7/778	51/18866	0.00470427	0.0466159	0.0366198	ADTRP/KNG1/HRG/PLAU/NOS3/C1QTNF1/CD34	7	HLC D20 OsmG upregulated DEGs
GO:0042310	vasoconstriction	9/778	78/18866	0.00472096	0.0466872	0.0366758	ATP1A2/ICAM1/EDN3/HTR2B/EDNRB/EDNRA/APLN/GJA5/ADRA2B	9	HLC D20 OsmG upregulated DEGs
GO:0060541	respiratory system development	17/778	204/18866	0.00476298	0.0470081	0.0369279	FLT4/FGFR1/PGR/ADAMTS2/CTSH/PTN/WNT5A/IGFBP5/EPAS1/FOXA1/CHI3L1/LEF1/MYOCD/CRH/HHIP/NOS3/LTBP3	17	HLC D20 OsmG upregulated DEGs
GO:0048872	homeostasis of number of cells	20/778	256/18866	0.00482417	0.0475166	0.0373274	HIPK2/ADGRF5/TGFBR3/HMOX1/CORO1A/SOX6/LPCAT3/BCL6/EPAS1/TNFAIP3/AMPD3/ILDR2/ITPKB/FLVCR1/SPTA1/NOS3/SPNS2/CSF1/LRRC19/HSPA1B	20	HLC D20 OsmG upregulated DEGs
GO:0022407	regulation of cell-cell adhesion	30/778	439/18866	0.00489886	0.0480627	0.0377563	CX3CL1/IL4R/ICAM1/BMP7/CORO1A/CXCL12/ZMIZ1/CCL2/ADTRP/VNN1/BCL6/WNT5A/HHLA2/IGFBP2/TNFSF11/ADORA2A/FOXA1/VTCN1/LEF1/ITPKB/NFKBIZ/FERMT3/THY1/ZBTB7B/ALOX15/SPTA1/NOD2/C1QTNF1/NRARP/NOTCH4	30	HLC D20 OsmG upregulated DEGs
GO:0001662	behavioral fear response	6/778	39/18866	0.00491872	0.0480627	0.0377563	ATP1A2/USP46/CRH/NPAS2/PENK/NPY2R	6	HLC D20 OsmG upregulated DEGs
GO:0034205	amyloid-beta formation	6/778	39/18866	0.00491872	0.0480627	0.0377563	ABCA2/CLU/BIN1/NTRK2/ABCG1/SPON1	6	HLC D20 OsmG upregulated DEGs
GO:0086091	regulation of heart rate by cardiac conduction	6/778	39/18866	0.00491872	0.0480627	0.0377563	BIN1/CACNA1D/KCNE2/KCNJ3/KCNE3/GJA5	6	HLC D20 OsmG upregulated DEGs
GO:1903035	negative regulation of response to wounding	10/778	93/18866	0.00495151	0.0482753	0.0379234	ADTRP/KNG1/HRG/PLAU/KLK8/CERS2/NOS3/C1QTNF1/CD34/AJAP1	10	HLC D20 OsmG upregulated DEGs
GO:0043401	steroid hormone mediated signaling pathway	13/778	139/18866	0.00496013	0.0482753	0.0379234	PGR/BMP7/RHOXF1/SFRP1/ZMIZ1/NR1D1/FOXA1/LEF1/GPER1/NKX3-1/RXRA/LBH/DNAAF4	13	HLC D20 OsmG upregulated DEGs
GO:0019722	calcium-mediated signaling	18/778	222/18866	0.00498235	0.0483958	0.038018	ATP1A2/ADGRL1/TMEM38A/PDE4D/NR5A2/TNFSF11/CCRL2/KDR/HTR2B/EDNRB/ATP1B1/CASQ1/RCAN1/SAMD14/NMUR1/BHLHA15/GRIN2A/PLN	18	HLC D20 OsmG upregulated DEGs
GO:0015698	inorganic anion transport	15/778	172/18866	0.00512789	0.0496133	0.0389745	ANO2/SLC4A8/FGFR1/FXYD3/GABRP/ANO1/GABRA2/CLIC6/SLC37A1/TTYH1/LRRC8C/NMUR1/GABRG3/ANO9/SLC22A6	15	HLC D20 OsmG upregulated DEGs
GO:0050714	positive regulation of protein secretion	15/778	172/18866	0.00512789	0.0496133	0.0389745	NR1H4/NNAT/ADORA2A/ANO1/GLUL/HTR2B/IL33/MPC2/CRH/ABCG1/GPER1/PLA2G1B/SAA1/CD34/MYO18A	15	HLC D20 OsmG upregulated DEGs
GO:0000075	cell cycle checkpoint	36/837	219/18866	9.44054e-12	4.41943e-08	4.14189e-08	MRE11/TRIP13/TIPIN/NDC80/ZW10/AURKA/WDR76/CLSPN/CDC45/CDC6/E2F1/CNOT6/NEK11/PLAGL1/DUSP1/EIF2AK4/E2F8/STK33/PCNA/CCNB1/MDM2/USP44/DNA2/TICRR/DTL/CHEK1/XPC/CDC25C/BTG2/E2F7/AURKB/CNOT10/RPS27L/BRCC3/BLM/CNOT7	36	HLC D20 OsmG downregulated DEGs
GO:0031570	DNA integrity checkpoint	30/837	161/18866	2.05327e-11	4.41943e-08	4.14189e-08	MRE11/TIPIN/AURKA/WDR76/CLSPN/CDC45/CDC6/E2F1/CNOT6/NEK11/PLAGL1/EIF2AK4/E2F8/STK33/PCNA/CCNB1/MDM2/DNA2/TICRR/DTL/CHEK1/XPC/CDC25C/BTG2/E2F7/CNOT10/RPS27L/BRCC3/BLM/CNOT7	30	HLC D20 OsmG downregulated DEGs
GO:0006260	DNA replication	40/837	273/18866	2.7484e-11	4.41943e-08	4.14189e-08	MRE11/RAD51/POLB/TIPIN/CLSPN/CDC45/CDC6/AICDA/MCM9/GMNN/MSH3/POLK/DUT/E2F8/GINS2/PCNA/DSCC1/ZNF365/DNA2/TICRR/DTL/CCNA2/TERF1/CHEK1/CHAF1B/WRN/E2F7/PCLAF/CHAF1A/POLH/ESCO2/RRM2/EXO1/CENPS/CCNE2/RMI2/GINS3/NAP1L1/FAM111B/BLM	40	HLC D20 OsmG downregulated DEGs
GO:0007093	mitotic cell cycle checkpoint	29/837	166/18866	2.23545e-10	2.69595e-07	2.52665e-07	MRE11/TRIP13/TIPIN/NDC80/ZW10/AURKA/CLSPN/CDC6/E2F1/CNOT6/NEK11/PLAGL1/DUSP1/E2F8/STK33/PCNA/CCNB1/MDM2/USP44/TICRR/XPC/CDC25C/BTG2/E2F7/AURKB/CNOT10/RPS27L/BLM/CNOT7	29	HLC D20 OsmG downregulated DEGs
GO:0044774	mitotic DNA integrity checkpoint	23/837	108/18866	2.86136e-10	2.76064e-07	2.58727e-07	MRE11/TIPIN/AURKA/CLSPN/CDC6/E2F1/CNOT6/NEK11/PLAGL1/E2F8/STK33/PCNA/CCNB1/MDM2/TICRR/XPC/CDC25C/BTG2/E2F7/CNOT10/RPS27L/BLM/CNOT7	23	HLC D20 OsmG downregulated DEGs
GO:0044773	mitotic DNA damage checkpoint	22/837	101/18866	4.4061e-10	3.5425e-07	3.32003e-07	MRE11/TIPIN/AURKA/CLSPN/E2F1/CNOT6/NEK11/PLAGL1/E2F8/STK33/PCNA/CCNB1/MDM2/TICRR/XPC/CDC25C/BTG2/E2F7/CNOT10/RPS27L/BLM/CNOT7	22	HLC D20 OsmG downregulated DEGs
GO:0000077	DNA damage checkpoint	27/837	151/18866	5.45244e-10	3.75751e-07	3.52154e-07	MRE11/TIPIN/AURKA/WDR76/CLSPN/E2F1/CNOT6/NEK11/PLAGL1/EIF2AK4/E2F8/STK33/PCNA/CCNB1/MDM2/TICRR/DTL/CHEK1/XPC/CDC25C/BTG2/E2F7/CNOT10/RPS27L/BRCC3/BLM/CNOT7	27	HLC D20 OsmG downregulated DEGs
GO:0030705	cytoskeleton-dependent intracellular transport	31/837	200/18866	1.1706e-09	6.56085e-07	6.14883e-07	DYNLL1/KIF4A/IFT74/KIF3B/TTC26/IFT81/TUBA1B/MYO1B/KIF1A/MAP1B/MGARP/KIF23/DYNC2LI1/ARL3/SYBU/DST/UCHL1/LCA5L/TRIM58/MAP1A/TUBA1C/KIF5C/MAP6/MYO1D/AP3S1/DYNC2H1/BLOC1S2/HTT/MYO5A/DYNLT2B/NEFL	31	HLC D20 OsmG downregulated DEGs
GO:0000280	nuclear division	49/837	428/18866	1.22404e-09	6.56085e-07	6.14883e-07	NCAPD2/ANLN/TACC3/MRE11/RAD51/ASPM/TRIP13/NDC80/ZW10/AURKA/TPX2/KIF4A/CDC6/DMC1/MYBL2/KIF3B/NCAPG/MSH3/NEK2/DUSP1/NCAPH/MSTO1/DLGAP5/LIF/CCNB1/SPIRE1/CDCA8/USP44/DSCC1/KIF23/KIF11/KIF20B/NUF2/TERF1/MKI67/CHEK1/NCAPD3/CCSAP/CCNB2/CDC25C/MTBP/CENPS/CCNE2/RMDN1/AURKB/CALR/TDRKH/MYBL1/PRC1	49	HLC D20 OsmG downregulated DEGs
GO:1901987	regulation of cell cycle phase transition	52/837	486/18866	4.06449e-09	1.79256e-06	1.67998e-06	ANLN/MRE11/TRIP13/HMMR/NDC80/ZW10/AURKA/TPX2/DYNLL1/CLSPN/CDC45/CDC6/E2F1/CCP110/CEP164/CNOT6/CEP70/NEK11/NEK2/PLAGL1/PKD2/CNTRL/DUSP1/DLGAP5/E2F8/PCNA/CCNB1/MDM2/USP44/TMEM14B/TICRR/DTL/DYRK3/CCNB3/CEP78/CHEK1/XPC/CDC25C/BTG2/PCNT/CDC25A/E2F7/BTRC/PLRG1/MTBP/AURKB/UBE2E2/CNOT10/RPS27L/BRCC3/BLM/CNOT7	52	HLC D20 OsmG downregulated DEGs
GO:0042770	signal transduction in response to DNA damage	24/837	133/18866	4.0875e-09	1.79256e-06	1.67998e-06	CD44/RPS6KA6/AURKA/E2F1/FOXM1/CNOT6/PLAGL1/E2F8/STK33/SESN2/PCNA/CCNB1/MDM2/PMAIP1/DTL/DYRK3/CHEK1/CDC25C/BTG2/E2F7/CNOT10/RPS27L/BRCC3/CNOT7	24	HLC D20 OsmG downregulated DEGs
GO:0048285	organelle fission	51/837	476/18866	5.49113e-09	2.08385e-06	1.95299e-06	NCAPD2/ANLN/TACC3/MRE11/RAD51/ASPM/MTFR1/TRIP13/NDC80/ZW10/AURKA/TPX2/KIF4A/CDC6/DMC1/MYBL2/KIF3B/DNM1/NCAPG/MSH3/NEK2/DUSP1/NCAPH/MSTO1/DLGAP5/LIF/CCNB1/SPIRE1/CDCA8/USP44/DSCC1/KIF23/KIF11/KIF20B/NUF2/TERF1/MKI67/CHEK1/NCAPD3/CCSAP/CCNB2/CDC25C/MTBP/CENPS/CCNE2/RMDN1/AURKB/CALR/TDRKH/MYBL1/PRC1	51	HLC D20 OsmG downregulated DEGs
GO:1901990	regulation of mitotic cell cycle phase transition	49/837	448/18866	5.61569e-09	2.08385e-06	1.95299e-06	ANLN/MRE11/TRIP13/HMMR/NDC80/ZW10/AURKA/TPX2/DYNLL1/CLSPN/CDC45/CDC6/E2F1/CCP110/CEP164/CNOT6/CEP70/NEK11/NEK2/PLAGL1/PKD2/CNTRL/DUSP1/DLGAP5/E2F8/PCNA/CCNB1/MDM2/USP44/TMEM14B/TICRR/DTL/CCNB3/CEP78/XPC/CDC25C/BTG2/PCNT/CDC25A/E2F7/BTRC/PLRG1/MTBP/AURKB/UBE2E2/CNOT10/RPS27L/BLM/CNOT7	49	HLC D20 OsmG downregulated DEGs
GO:0140014	mitotic nuclear division	36/837	286/18866	1.73621e-08	5.98249e-06	5.60679e-06	NCAPD2/ANLN/TACC3/TRIP13/NDC80/ZW10/AURKA/TPX2/KIF4A/CDC6/MYBL2/KIF3B/NCAPG/NEK2/DUSP1/NCAPH/MSTO1/DLGAP5/CCNB1/CDCA8/USP44/DSCC1/KIF23/KIF11/KIF20B/NUF2/MKI67/CHEK1/NCAPD3/CCSAP/CCNB2/CDC25C/MTBP/RMDN1/AURKB/PRC1	36	HLC D20 OsmG downregulated DEGs
GO:0099111	microtubule-based transport	28/837	190/18866	2.30433e-08	7.41071e-06	6.94532e-06	KATNIP/SPA17/DYNLL1/KIF4A/IFT74/KIF3B/TTC26/IFT81/KIF1A/MAP1B/MGARP/KIF23/DYNC2LI1/ARL3/SYBU/DST/SPEF2/UCHL1/LCA5L/TRIM58/MAP1A/KIF5C/AP3S1/DYNC2H1/BLOC1S2/HTT/DYNLT2B/NEFL	28	HLC D20 OsmG downregulated DEGs
GO:0030330	DNA damage response, signal transduction by p53 class mediator	20/837	107/18866	4.32215e-08	1.28642e-05	1.20563e-05	CD44/RPS6KA6/AURKA/E2F1/FOXM1/CNOT6/PLAGL1/E2F8/SESN2/PCNA/CCNB1/MDM2/PMAIP1/DYRK3/CDC25C/BTG2/E2F7/CNOT10/RPS27L/CNOT7	20	HLC D20 OsmG downregulated DEGs
GO:0010970	transport along microtubule	25/837	161/18866	4.5334e-08	1.28642e-05	1.20563e-05	DYNLL1/KIF4A/IFT74/KIF3B/TTC26/IFT81/KIF1A/MAP1B/MGARP/KIF23/DYNC2LI1/ARL3/SYBU/DST/UCHL1/LCA5L/TRIM58/MAP1A/KIF5C/AP3S1/DYNC2H1/BLOC1S2/HTT/DYNLT2B/NEFL	25	HLC D20 OsmG downregulated DEGs
GO:0006261	DNA-dependent DNA replication	24/837	151/18866	5.32312e-08	1.4266e-05	1.33701e-05	MRE11/RAD51/POLB/TIPIN/CDC45/CDC6/AICDA/MCM9/GMNN/MSH3/E2F8/GINS2/PCNA/DSCC1/ZNF365/DNA2/TICRR/TERF1/WRN/E2F7/CENPS/CCNE2/GINS3/BLM	24	HLC D20 OsmG downregulated DEGs
GO:0072401	signal transduction involved in DNA integrity checkpoint	16/837	73/18866	9.59314e-08	2.31386e-05	2.16855e-05	AURKA/E2F1/CNOT6/PLAGL1/E2F8/PCNA/CCNB1/MDM2/DTL/CHEK1/CDC25C/BTG2/E2F7/CNOT10/BRCC3/CNOT7	16	HLC D20 OsmG downregulated DEGs
GO:0072422	signal transduction involved in DNA damage checkpoint	16/837	73/18866	9.59314e-08	2.31386e-05	2.16855e-05	AURKA/E2F1/CNOT6/PLAGL1/E2F8/PCNA/CCNB1/MDM2/DTL/CHEK1/CDC25C/BTG2/E2F7/CNOT10/BRCC3/CNOT7	16	HLC D20 OsmG downregulated DEGs
GO:0072331	signal transduction by p53 class mediator	33/837	267/18866	1.05721e-07	2.42857e-05	2.27605e-05	MRE11/CD44/RPS6KA6/AURKA/TPX2/E2F1/PRKAG2/FOXM1/CNOT6/PLAGL1/E2F8/SESN2/PCNA/CCNB1/MDM2/DNA2/TAF4B/PMAIP1/DYRK3/CHEK1/JMY/CDC25C/BTG2/WRN/E2F7/DDIT4/EXO1/RMI2/AURKB/CNOT10/RPS27L/BLM/CNOT7	33	HLC D20 OsmG downregulated DEGs
GO:0072395	signal transduction involved in cell cycle checkpoint	16/837	74/18866	1.17412e-07	2.57452e-05	2.41284e-05	AURKA/E2F1/CNOT6/PLAGL1/E2F8/PCNA/CCNB1/MDM2/DTL/CHEK1/CDC25C/BTG2/E2F7/CNOT10/BRCC3/CNOT7	16	HLC D20 OsmG downregulated DEGs
GO:0044782	cilium organization	42/837	397/18866	1.76474e-07	3.70134e-05	3.4689e-05	CELSR3/SNX10/DYNLL1/IFT74/ABLIM1/KCTD17/KIAA0586/KIF3B/CCDC113/CCP110/TTC26/EHD1/CEP164/CEP126/ARL6/CEP70/NEK2/PKD2/CNTRL/ODF2L/BBS9/IFT81/NPHP4/DZIP1/NEK1/DYNC2LI1/ARL3/NPHP1/CEP78/SPEF2/TMEM237/LCA5L/PCNT/TTC8/FAM161A/BBS1/BBS10/KIF24/DYNC2H1/HTT/TCTN1/DYNLT2B	42	HLC D20 OsmG downregulated DEGs
GO:0006563	L-serine metabolic process	7/837	12/18866	2.14997e-07	4.32143e-05	4.05005e-05	PHGDH/PSAT1/PSPH/CBS/SRR/SHMT2/CBSL	7	HLC D20 OsmG downregulated DEGs
GO:0007052	mitotic spindle organization	20/837	118/18866	2.32804e-07	4.49218e-05	4.21007e-05	TACC3/NDC80/AURKA/TPX2/KIF4A/MYBL2/KIF3B/CEP126/NEK2/MSTO1/DLGAP5/CCNB1/KIF23/KIF11/NUF2/CCSAP/PCNT/RMDN1/AURKB/PRC1	20	HLC D20 OsmG downregulated DEGs
GO:0007059	chromosome segregation	37/837	334/18866	3.05809e-07	5.67394e-05	5.31762e-05	NCAPD2/TACC3/MRE11/TRIP13/NUP37/NDC80/ZW10/KIF4A/CDC6/DMC1/NCAPG/NEK11/NEK2/DUSP1/NCAPH/HJURP/MSTO1/DLGAP5/CCNB1/CDCA8/USP44/DSCC1/KIF23/NUF2/TERF1/MKI67/NCAPD3/SKA1/SKA3/ESCO2/CENPS/CCNE2/RMI2/RMDN1/AURKB/CDCA2/PRC1	37	HLC D20 OsmG downregulated DEGs
GO:0060271	cilium assembly	40/837	377/18866	3.2089e-07	5.70059e-05	5.3426e-05	CELSR3/SNX10/DYNLL1/IFT74/ABLIM1/KCTD17/KIAA0586/KIF3B/CCDC113/CCP110/TTC26/EHD1/CEP164/CEP126/ARL6/CEP70/NEK2/CNTRL/ODF2L/BBS9/IFT81/NPHP4/DZIP1/NEK1/DYNC2LI1/ARL3/NPHP1/CEP78/SPEF2/TMEM237/PCNT/TTC8/FAM161A/BBS1/BBS10/KIF24/DYNC2H1/HTT/TCTN1/DYNLT2B	40	HLC D20 OsmG downregulated DEGs
GO:0061512	protein localization to cilium	14/837	61/18866	3.3088e-07	5.70059e-05	5.3426e-05	SPATA7/SNX10/TTC26/EHD1/ARL6/BBS9/NPHP4/DZIP1/ARL3/LZTFL1/BBS1/DYNC2H1/EFCAB7/TCTN1	14	HLC D20 OsmG downregulated DEGs
GO:1902850	microtubule cytoskeleton organization involved in mitosis	22/837	144/18866	3.85504e-07	6.41266e-05	6.00995e-05	TACC3/NDC80/ZW10/AURKA/TPX2/KIF4A/MYBL2/KIF3B/CEP126/NEK2/MSTO1/DLGAP5/CCNB1/KIF23/KIF11/NUF2/CCSAP/PCNT/RMDN1/AURKB/HTT/PRC1	22	HLC D20 OsmG downregulated DEGs
GO:0031571	mitotic G1 DNA damage checkpoint	14/837	63/18866	5.05965e-07	8.13592e-05	7.62498e-05	AURKA/E2F1/CNOT6/PLAGL1/E2F8/PCNA/CCNB1/MDM2/CDC25C/BTG2/E2F7/CNOT10/RPS27L/CNOT7	14	HLC D20 OsmG downregulated DEGs
GO:0044839	cell cycle G2/M phase transition	32/837	273/18866	5.50542e-07	8.56714e-05	8.02913e-05	MRE11/HMMR/ABCB1/AURKA/TPX2/DYNLL1/CLSPN/CDC6/CCP110/CEP164/FOXM1/CEP70/NEK2/CNTRL/CCNB1/TICRR/DTL/DYRK3/CCNA2/SKP2/CCNB3/CEP78/CHEK1/CCNB2/CDC25C/PCNT/CDC25A/MELK/BTRC/AURKB/BRCC3/BLM	32	HLC D20 OsmG downregulated DEGs
GO:0000819	sister chromatid segregation	26/837	196/18866	6.02132e-07	8.81742e-05	8.26368e-05	NCAPD2/TACC3/MRE11/TRIP13/NDC80/ZW10/KIF4A/CDC6/NCAPG/NEK2/DUSP1/NCAPH/MSTO1/DLGAP5/CCNB1/CDCA8/USP44/DSCC1/KIF23/NUF2/NCAPD3/ESCO2/RMI2/RMDN1/AURKB/PRC1	26	HLC D20 OsmG downregulated DEGs
GO:0044783	G1 DNA damage checkpoint	14/837	64/18866	6.2146e-07	8.81742e-05	8.26368e-05	AURKA/E2F1/CNOT6/PLAGL1/E2F8/PCNA/CCNB1/MDM2/CDC25C/BTG2/E2F7/CNOT10/RPS27L/CNOT7	14	HLC D20 OsmG downregulated DEGs
GO:0044819	mitotic G1/S transition checkpoint	14/837	64/18866	6.2146e-07	8.81742e-05	8.26368e-05	AURKA/E2F1/CNOT6/PLAGL1/E2F8/PCNA/CCNB1/MDM2/CDC25C/BTG2/E2F7/CNOT10/RPS27L/CNOT7	14	HLC D20 OsmG downregulated DEGs
GO:0010948	negative regulation of cell cycle process	38/837	359/18866	6.70007e-07	9.1188e-05	8.54614e-05	MRE11/RAD51/TRIP13/NDC80/ZW10/AURKA/ZNF268/CLSPN/CDC6/E2F1/CCP110/CNOT6/NEK2/PLAGL1/PKD2/DUSP1/LIF/E2F8/PCNA/CCNB1/MDM2/USP44/TICRR/DTL/TERF1/CHEK1/CDC25C/BTG2/E2F7/RRM2/MTBP/AURKB/CALR/CNOT10/RPS27L/BRCC3/BLM/CNOT7	38	HLC D20 OsmG downregulated DEGs
GO:0009314	response to radiation	44/837	447/18866	6.80508e-07	9.1188e-05	8.54614e-05	HSPA5/ERCC8/RAD51/OPN3/FECH/POLB/ASNS/TIPIN/DMC1/NMU/RAD51AP1/ELOVL4/DUSP1/POLK/EIF2AK4/NPHP4/PCNA/MDM2/TXN/TICRR/COPS3/TNFRSF11A/DTL/NPHP1/GTF2H2/CHEK1/SLC7A11/NMT2/XPC/GNAQ/CDC25A/WRN/IKBIP/PCLAF/PBK/FNTA/POLH/THBD/AURKB/BRCC3/BACE1/XRCC2/BLM/HMGN1	44	HLC D20 OsmG downregulated DEGs
GO:0000070	mitotic sister chromatid segregation	23/837	161/18866	7.17759e-07	9.35803e-05	8.77034e-05	NCAPD2/TACC3/TRIP13/NDC80/ZW10/KIF4A/CDC6/NCAPG/NEK2/DUSP1/NCAPH/MSTO1/DLGAP5/CCNB1/CDCA8/USP44/DSCC1/KIF23/NUF2/NCAPD3/RMDN1/AURKB/PRC1	23	HLC D20 OsmG downregulated DEGs
GO:0006977	DNA damage response, signal transduction by p53 class mediator resulting in cell cycle arrest	13/837	56/18866	7.55946e-07	9.59654e-05	8.99387e-05	AURKA/E2F1/CNOT6/PLAGL1/E2F8/PCNA/CCNB1/MDM2/CDC25C/BTG2/E2F7/CNOT10/CNOT7	13	HLC D20 OsmG downregulated DEGs
GO:0009069	serine family amino acid metabolic process	11/837	40/18866	8.70514e-07	0.000107676	0.000100914	PHGDH/CDO1/PSAT1/BAAT/GCSH/PSPH/SLC7A11/CBS/SRR/SHMT2/CBSL	11	HLC D20 OsmG downregulated DEGs
GO:0072431	signal transduction involved in mitotic G1 DNA damage checkpoint	13/837	57/18866	9.3988e-07	0.000110585	0.00010364	AURKA/E2F1/CNOT6/PLAGL1/E2F8/PCNA/CCNB1/MDM2/CDC25C/BTG2/E2F7/CNOT10/CNOT7	13	HLC D20 OsmG downregulated DEGs
GO:1902400	intracellular signal transduction involved in G1 DNA damage checkpoint	13/837	57/18866	9.3988e-07	0.000110585	0.00010364	AURKA/E2F1/CNOT6/PLAGL1/E2F8/PCNA/CCNB1/MDM2/CDC25C/BTG2/E2F7/CNOT10/CNOT7	13	HLC D20 OsmG downregulated DEGs
GO:0072413	signal transduction involved in mitotic cell cycle checkpoint	13/837	59/18866	1.43124e-06	0.000156916	0.000147062	AURKA/E2F1/CNOT6/PLAGL1/E2F8/PCNA/CCNB1/MDM2/CDC25C/BTG2/E2F7/CNOT10/CNOT7	13	HLC D20 OsmG downregulated DEGs
GO:1902402	signal transduction involved in mitotic DNA damage checkpoint	13/837	59/18866	1.43124e-06	0.000156916	0.000147062	AURKA/E2F1/CNOT6/PLAGL1/E2F8/PCNA/CCNB1/MDM2/CDC25C/BTG2/E2F7/CNOT10/CNOT7	13	HLC D20 OsmG downregulated DEGs
GO:1902403	signal transduction involved in mitotic DNA integrity checkpoint	13/837	59/18866	1.43124e-06	0.000156916	0.000147062	AURKA/E2F1/CNOT6/PLAGL1/E2F8/PCNA/CCNB1/MDM2/CDC25C/BTG2/E2F7/CNOT10/CNOT7	13	HLC D20 OsmG downregulated DEGs
GO:0007051	spindle organization	24/837	183/18866	1.98823e-06	0.000213138	0.000199753	TACC3/ASPM/NDC80/AURKA/TPX2/KIZ/KIF4A/MYBL2/KIF3B/CEP126/NEK2/MSTO1/DLGAP5/CCNB1/KIF23/KIF11/NUF2/TRIM36/CCSAP/PCNT/RMDN1/AURKB/PRC1/GOLGA8B	24	HLC D20 OsmG downregulated DEGs
GO:0090329	regulation of DNA-dependent DNA replication	12/837	52/18866	2.15391e-06	0.00022588	0.000211695	TIPIN/AICDA/GMNN/MSH3/E2F8/PCNA/DSCC1/ZNF365/TICRR/TERF1/E2F7/BLM	12	HLC D20 OsmG downregulated DEGs
GO:0045005	DNA-dependent DNA replication maintenance of fidelity	11/837	44/18866	2.45461e-06	0.000251937	0.000236115	MRE11/RAD51/TIPIN/MCM9/MSH3/PCNA/ZNF365/DNA2/WRN/CENPS/BLM	11	HLC D20 OsmG downregulated DEGs
GO:0034976	response to endoplasmic reticulum stress	32/837	294/18866	2.79383e-06	0.00028078	0.000263147	ALOX5/UFL1/HSPA5/WIPI1/ASNS/SEL1L/DNAJC10/DNAJB11/TRIB3/UGGT2/STC2/UFM1/TRIM25/VAPB/EIF2AK4/CHAC1/SESN2/PMAIP1/MANF/HYOU1/ATG10/PDIA4/ATF3/HSP90B1/PDIA3/ATP2A2/DDIT3/PTPN2/CALR/SGTB/GFPT1/UBE2J1	32	HLC D20 OsmG downregulated DEGs
GO:0000086	G2/M transition of mitotic cell cycle	29/837	254/18866	3.15434e-06	0.000302002	0.000283036	MRE11/HMMR/ABCB1/AURKA/TPX2/DYNLL1/CLSPN/CDC6/CCP110/CEP164/FOXM1/CEP70/NEK2/CNTRL/CCNB1/TICRR/DTL/CCNA2/SKP2/CCNB3/CEP78/CCNB2/CDC25C/PCNT/CDC25A/MELK/BTRC/AURKB/BLM	29	HLC D20 OsmG downregulated DEGs
GO:0051321	meiotic cell cycle	29/837	254/18866	3.15434e-06	0.000302002	0.000283036	NCAPD2/MRE11/YTHDC2/RAD51/ASPM/TRIP13/ZW10/AURKA/DMC1/MSH3/NEK2/DUSP1/NCAPH/LIF/SPIRE1/PRKACB/NUF2/CCNB3/TERF1/NCAPD3/CDC25C/CDC25A/EXO1/CENPS/CCNE2/CALR/TDRKH/MYBL1/XRCC2	29	HLC D20 OsmG downregulated DEGs
GO:0007018	microtubule-based movement	37/837	368/18866	3.1928e-06	0.000302002	0.000283036	KATNIP/SPA17/DYNLL1/KIF4A/IFT74/KIF3B/TTC26/KIF20A/IFT81/DLGAP5/KIF1A/NPHP4/MAP1B/MGARP/KIF23/DYNC2LI1/KIF11/ARL3/KIF20B/SYBU/DST/SPEF2/UCHL1/CCSAP/LCA5L/TRIM58/CCNYL1/KIF7/MAP1A/KIF5C/AP3S1/KIF24/DYNC2H1/BLOC1S2/HTT/DYNLT2B/NEFL	37	HLC D20 OsmG downregulated DEGs
GO:0045930	negative regulation of mitotic cell cycle	35/837	341/18866	3.7011e-06	0.000343349	0.000321786	MRE11/YTHDC2/TRIP13/TIPIN/NDC80/ZW10/AURKA/CLSPN/CDC6/E2F1/FZD3/CNOT6/NEK11/PLAGL1/PKD2/DUSP1/E2F8/STK33/PCNA/CCNB1/MDM2/USP44/TICRR/CHEK1/BTG3/XPC/CDC25C/BTG2/E2F7/MTBP/AURKB/CNOT10/RPS27L/BLM/CNOT7	35	HLC D20 OsmG downregulated DEGs
GO:0071156	regulation of cell cycle arrest	17/837	106/18866	4.05632e-06	0.000369201	0.000346015	AURKA/ZNF268/E2F1/FOXM1/CNOT6/PLAGL1/PKD2/E2F8/PCNA/CCNB1/MDM2/CDC25C/BTG2/E2F7/CALR/CNOT10/CNOT7	17	HLC D20 OsmG downregulated DEGs
GO:0098813	nuclear chromosome segregation	30/837	272/18866	4.34808e-06	0.000388428	0.000364035	NCAPD2/TACC3/MRE11/TRIP13/NDC80/ZW10/KIF4A/CDC6/DMC1/NCAPG/NEK2/DUSP1/NCAPH/MSTO1/DLGAP5/CCNB1/CDCA8/USP44/DSCC1/KIF23/NUF2/TERF1/NCAPD3/ESCO2/CENPS/CCNE2/RMI2/RMDN1/AURKB/PRC1	30	HLC D20 OsmG downregulated DEGs
GO:0007050	cell cycle arrest	27/837	234/18866	5.61273e-06	0.000492287	0.000461372	AURKA/ZNF268/E2F1/PRKAG2/MAP2K6/FOXM1/CNOT6/PLAGL1/PKD2/DUSP1/EIF2AK4/E2F8/PCNA/CCNB1/MDM2/KIF20B/GAS2/JMY/CDC25C/BTG2/APBB2/E2F7/MTBP/DDIT3/CALR/CNOT10/CNOT7	27	HLC D20 OsmG downregulated DEGs
GO:0009070	serine family amino acid biosynthetic process	7/837	18/18866	6.83289e-06	0.000588605	0.00055164	PHGDH/PSAT1/PSPH/CBS/SRR/SHMT2/CBSL	7	HLC D20 OsmG downregulated DEGs
GO:0098840	protein transport along microtubule	13/837	68/18866	7.66888e-06	0.000637839	0.000597783	DYNLL1/IFT74/KIF3B/TTC26/IFT81/KIF1A/DYNC2LI1/ARL3/LCA5L/MAP1A/KIF5C/DYNC2H1/DYNLT2B	13	HLC D20 OsmG downregulated DEGs
GO:0099118	microtubule-based protein transport	13/837	68/18866	7.66888e-06	0.000637839	0.000597783	DYNLL1/IFT74/KIF3B/TTC26/IFT81/KIF1A/DYNC2LI1/ARL3/LCA5L/MAP1A/KIF5C/DYNC2H1/DYNLT2B	13	HLC D20 OsmG downregulated DEGs
GO:0098930	axonal transport	12/837	59/18866	8.78051e-06	0.000717918	0.000672833	KIF4A/KIF3B/KIF1A/MGARP/SYBU/DST/UCHL1/MAP1A/KIF5C/AP3S1/BLOC1S2/NEFL	12	HLC D20 OsmG downregulated DEGs
GO:0089718	amino acid import across plasma membrane	10/837	41/18866	8.96561e-06	0.000720835	0.000675567	SLC7A2/SLC7A5/SLC1A5/SLC1A4/RGS2/SLC7A1/SLC16A2/SLC7A11/SLC6A20/SLC6A9	10	HLC D20 OsmG downregulated DEGs
GO:1901988	negative regulation of cell cycle phase transition	29/837	270/18866	1.04646e-05	0.000827559	0.000775588	MRE11/TRIP13/NDC80/ZW10/AURKA/CLSPN/CDC6/E2F1/CNOT6/PLAGL1/PKD2/DUSP1/E2F8/PCNA/CCNB1/MDM2/USP44/TICRR/DTL/CHEK1/CDC25C/BTG2/E2F7/AURKB/CNOT10/RPS27L/BRCC3/BLM/CNOT7	29	HLC D20 OsmG downregulated DEGs
GO:0071158	positive regulation of cell cycle arrest	14/837	81/18866	1.17572e-05	0.000914784	0.000857336	AURKA/E2F1/CNOT6/PLAGL1/PKD2/E2F8/PCNA/CCNB1/MDM2/CDC25C/BTG2/E2F7/CNOT10/CNOT7	14	HLC D20 OsmG downregulated DEGs
GO:1902749	regulation of cell cycle G2/M phase transition	25/837	217/18866	1.26852e-05	0.000971323	0.000910324	MRE11/HMMR/AURKA/TPX2/DYNLL1/CLSPN/CDC6/CCP110/CEP164/CEP70/NEK2/CNTRL/CCNB1/TICRR/DTL/DYRK3/CCNB3/CEP78/CHEK1/CDC25C/PCNT/CDC25A/AURKB/BRCC3/BLM	25	HLC D20 OsmG downregulated DEGs
GO:0043090	amino acid import	10/837	45/18866	2.17195e-05	0.00163711	0.0015343	SLC7A2/SLC7A5/SLC1A5/SLC1A4/RGS2/SLC7A1/SLC16A2/SLC7A11/SLC6A20/SLC6A9	10	HLC D20 OsmG downregulated DEGs
GO:0051783	regulation of nuclear division	22/837	188/18866	3.25063e-05	0.00241247	0.00226096	ANLN/TACC3/TRIP13/NDC80/ZW10/AURKA/CDC6/NEK2/DUSP1/DLGAP5/LIF/CCNB1/USP44/KIF11/KIF20B/MKI67/CHEK1/CCSAP/CDC25C/MTBP/AURKB/CALR	22	HLC D20 OsmG downregulated DEGs
GO:1901605	alpha-amino acid metabolic process	23/837	202/18866	3.3628e-05	0.0024579	0.00230355	AASS/BCAT1/ASNS/PHGDH/BLMH/ODC1/CDO1/PSAT1/BAAT/GCSH/HMGCLL1/PSPH/SLC7A11/DDAH1/CBS/ALDH7A1/SRR/SHMT2/HIBCH/GFPT1/TAT/HOGA1/CBSL	23	HLC D20 OsmG downregulated DEGs
GO:0006275	regulation of DNA replication	16/837	112/18866	3.44019e-05	0.00247694	0.00232139	TIPIN/CDC6/AICDA/GMNN/MSH3/E2F8/PCNA/DSCC1/ZNF365/DNA2/TICRR/CCNA2/TERF1/E2F7/ESCO2/BLM	16	HLC D20 OsmG downregulated DEGs
GO:0034975	protein folding in endoplasmic reticulum	5/837	10/18866	3.55228e-05	0.00252003	0.00236177	HSPA5/DNAJC10/HSP90B1/PDIA3/CALR	5	HLC D20 OsmG downregulated DEGs
GO:0007088	regulation of mitotic nuclear division	20/837	163/18866	3.71794e-05	0.00259932	0.00243609	ANLN/TACC3/TRIP13/NDC80/ZW10/AURKA/CDC6/NEK2/DUSP1/DLGAP5/CCNB1/USP44/KIF11/KIF20B/MKI67/CHEK1/CCSAP/CDC25C/MTBP/AURKB	20	HLC D20 OsmG downregulated DEGs
GO:0045787	positive regulation of cell cycle	36/837	396/18866	3.91212e-05	0.00268196	0.00251353	YTHDC2/ASNS/NDC80/AURKA/ZNF268/CDC45/CDC6/KIF3B/E2F1/SLC6A4/CNOT6/PLAGL1/PKD2/DLGAP5/E2F8/PCNA/CCNB1/MDM2/KIF23/KIF20B/DTL/DYRK3/CHEK1/CDC25C/BTG2/CCNYL1/CDC25A/CITED2/E2F7/PLRG1/MTBP/AURKB/CALR/UBE2E2/CNOT10/CNOT7	36	HLC D20 OsmG downregulated DEGs
GO:0008089	anterograde axonal transport	10/837	48/18866	3.94732e-05	0.00268196	0.00251353	KIF4A/KIF3B/KIF1A/MGARP/SYBU/MAP1A/KIF5C/AP3S1/BLOC1S2/NEFL	10	HLC D20 OsmG downregulated DEGs
GO:0008088	axo-dendritic transport	12/837	70/18866	5.33265e-05	0.00357288	0.0033485	KIF4A/KIF3B/KIF1A/MGARP/SYBU/DST/UCHL1/MAP1A/KIF5C/AP3S1/BLOC1S2/NEFL	12	HLC D20 OsmG downregulated DEGs
GO:1901991	negative regulation of mitotic cell cycle phase transition	26/837	251/18866	5.48507e-05	0.00362465	0.00339702	MRE11/TRIP13/NDC80/ZW10/AURKA/CLSPN/CDC6/E2F1/CNOT6/PLAGL1/PKD2/DUSP1/E2F8/PCNA/CCNB1/MDM2/USP44/TICRR/CDC25C/BTG2/E2F7/AURKB/CNOT10/RPS27L/BLM/CNOT7	26	HLC D20 OsmG downregulated DEGs
GO:0000076	DNA replication checkpoint	6/837	17/18866	6.08447e-05	0.00396642	0.00371732	TIPIN/CLSPN/CDC45/CDC6/DNA2/TICRR	6	HLC D20 OsmG downregulated DEGs
GO:0051304	chromosome separation	14/837	94/18866	6.59114e-05	0.00423942	0.00397319	NCAPD2/TACC3/TRIP13/NDC80/ZW10/CDC6/DUSP1/NCAPH/DLGAP5/CCNB1/USP44/NCAPD3/CENPS/AURKB	14	HLC D20 OsmG downregulated DEGs
GO:0098739	import across plasma membrane	19/837	157/18866	6.97171e-05	0.0044252	0.0041473	SLC7A2/CALCR/FYN/ABCC9/HCN2/SLC5A1/SLC7A5/SLC1A5/FOLR1/SLC1A4/RGS2/KCNJ8/FAM155B/SLC7A1/SLC16A2/SLC7A11/SLC6A20/TRPV3/SLC6A9	19	HLC D20 OsmG downregulated DEGs
GO:2000045	regulation of G1/S transition of mitotic cell cycle	21/837	185/18866	7.61392e-05	0.00477007	0.00447051	AURKA/CDC45/CDC6/E2F1/CNOT6/PLAGL1/PKD2/E2F8/PCNA/CCNB1/MDM2/TMEM14B/CDC25C/BTG2/E2F7/PLRG1/MTBP/UBE2E2/CNOT10/RPS27L/CNOT7	21	HLC D20 OsmG downregulated DEGs
GO:0010389	regulation of G2/M transition of mitotic cell cycle	22/837	200/18866	8.31846e-05	0.00508469	0.00476537	MRE11/HMMR/AURKA/TPX2/DYNLL1/CLSPN/CDC6/CCP110/CEP164/CEP70/NEK2/CNTRL/CCNB1/TICRR/DTL/CCNB3/CEP78/CDC25C/PCNT/CDC25A/AURKB/BLM	22	HLC D20 OsmG downregulated DEGs
GO:0000082	G1/S transition of mitotic cell cycle	28/837	287/18866	8.32692e-05	0.00508469	0.00476537	BCAT1/AURKA/CDC45/CDC6/E2F1/GMNN/CNOT6/PLAGL1/PKD2/E2F8/PCNA/CCNB1/MDM2/TMEM14B/SKP2/CDC25C/BTG2/CDC25A/E2F7/PLRG1/RRM2/MTBP/CCNE2/TYMS/UBE2E2/CNOT10/RPS27L/CNOT7	28	HLC D20 OsmG downregulated DEGs
GO:0051782	negative regulation of cell division	6/837	18/18866	8.78506e-05	0.00529739	0.00496471	ASPM/E2F8/E2F7/AURKB/BLM/TXNIP	6	HLC D20 OsmG downregulated DEGs
GO:0009416	response to light stimulus	30/837	319/18866	9.21528e-05	0.00548821	0.00514355	ERCC8/OPN3/FECH/ASNS/TIPIN/NMU/ELOVL4/DUSP1/POLK/EIF2AK4/NPHP4/PCNA/MDM2/COPS3/DTL/NPHP1/GTF2H2/CHEK1/SLC7A11/NMT2/XPC/GNAQ/CDC25A/WRN/PCLAF/PBK/FNTA/POLH/AURKB/HMGN1	30	HLC D20 OsmG downregulated DEGs
GO:0042073	intraciliary transport	10/837	53/18866	9.62879e-05	0.00566454	0.00530881	DYNLL1/IFT74/KIF3B/TTC26/IFT81/DYNC2LI1/ARL3/LCA5L/DYNC2H1/DYNLT2B	10	HLC D20 OsmG downregulated DEGs
GO:0051656	establishment of organelle localization	37/837	432/18866	0.000107046	0.00622159	0.00583087	WIPI1/NDC80/TMED2/LAT2/ZW10/KIF3B/DNM1/C17orf75/AREG/FOLR1/ARL6/IRAG2/DLGAP5/MYO1B/KIF1A/MAP1B/CCNB1/SPIRE1/CDCA8/MGARP/KIF23/USO1/NUF2/TERF1/SYBU/FER/UCHL1/TRIM58/KIF5C/RMDN1/MYO1D/AP3S1/AURKB/BLOC1S2/HTT/MYO5A/NEFL	37	HLC D20 OsmG downregulated DEGs
GO:0031297	replication fork processing	8/837	35/18866	0.00011744	0.00674439	0.00632084	MRE11/RAD51/PCNA/ZNF365/DNA2/WRN/CENPS/BLM	8	HLC D20 OsmG downregulated DEGs
GO:0071103	DNA conformation change	32/837	355/18866	0.000121182	0.00685311	0.00642274	NCAPD2/MRE11/HMGB3/ERCC8/RAD51/CENPI/ASF1B/NCAPG/AICDA/MCM9/NCAPH/HJURP/GINS2/CCNB1/DSCC1/DNA2/GTF2H2/NCAPD3/CENPU/XPC/CHAF1B/HMGB2/WRN/CHAF1A/CENPS/RUVBL1/NAP1L5/NAP1L3/NAP1L2/ERCC6L/NAP1L1/BLM	32	HLC D20 OsmG downregulated DEGs
GO:0090307	mitotic spindle assembly	11/837	65/18866	0.00012244	0.00685311	0.00642274	TPX2/KIF4A/MYBL2/KIF3B/NEK2/MSTO1/KIF23/KIF11/CCSAP/AURKB/PRC1	11	HLC D20 OsmG downregulated DEGs
GO:0046653	tetrahydrofolate metabolic process	6/837	19/18866	0.000123595	0.00685311	0.00642274	MTHFD2/MTHFD1L/ALDH1L2/TYMS/DHFR2/SHMT2	6	HLC D20 OsmG downregulated DEGs
GO:0006520	cellular amino acid metabolic process	31/837	340/18866	0.000125153	0.00686067	0.00642982	AASS/BCAT1/ASNS/PHGDH/GARS1/BLMH/CARS1/TARS1/ODC1/CDO1/YARS1/PSAT1/BAAT/DBT/GCSH/PCYOX1L/HMGCLL1/PSPH/SLC16A2/SLC7A11/DDAH1/CBS/ALDH7A1/SRR/SHMT2/IARS1/HIBCH/GFPT1/TAT/HOGA1/CBSL	31	HLC D20 OsmG downregulated DEGs
GO:0044843	cell cycle G1/S phase transition	29/837	310/18866	0.00013144	0.00712433	0.00667692	BCAT1/AURKA/CDC45/CDC6/E2F1/GMNN/CNOT6/PLAGL1/PKD2/E2F8/PCNA/CCNB1/MDM2/TMEM14B/CCNA2/SKP2/CDC25C/BTG2/CDC25A/E2F7/PLRG1/RRM2/MTBP/CCNE2/TYMS/UBE2E2/CNOT10/RPS27L/CNOT7	29	HLC D20 OsmG downregulated DEGs
GO:1903046	meiotic cell cycle process	21/837	193/18866	0.000139631	0.00748422	0.00701421	NCAPD2/MRE11/RAD51/ASPM/TRIP13/AURKA/DMC1/MSH3/NCAPH/LIF/SPIRE1/NUF2/TERF1/NCAPD3/CDC25C/CDC25A/CENPS/CCNE2/CALR/TDRKH/MYBL1	21	HLC D20 OsmG downregulated DEGs
GO:0009411	response to UV	17/837	140/18866	0.000158366	0.00839513	0.00786792	ERCC8/TIPIN/POLK/EIF2AK4/PCNA/MDM2/DTL/GTF2H2/CHEK1/XPC/CDC25A/WRN/PCLAF/PBK/POLH/AURKB/HMGN1	17	HLC D20 OsmG downregulated DEGs
GO:0046655	folic acid metabolic process	6/837	20/18866	0.000169966	0.00891212	0.00835244	MTHFD2/FOLR1/MTHFD1L/ALDH1L2/DHFR2/SHMT2	6	HLC D20 OsmG downregulated DEGs
GO:0006760	folic acid-containing compound metabolic process	7/837	28/18866	0.000172325	0.00893866	0.00837731	MTHFD2/FOLR1/MTHFD1L/ALDH1L2/TYMS/DHFR2/SHMT2	7	HLC D20 OsmG downregulated DEGs
GO:0032392	DNA geometric change	15/837	116/18866	0.000188811	0.00968961	0.00908111	MRE11/HMGB3/ERCC8/RAD51/MCM9/GINS2/DSCC1/DNA2/GTF2H2/XPC/HMGB2/WRN/RUVBL1/ERCC6L/BLM	15	HLC D20 OsmG downregulated DEGs
GO:0090068	positive regulation of cell cycle process	28/837	302/18866	0.000198008	0.0100546	0.0094232	NDC80/AURKA/CDC45/CDC6/KIF3B/E2F1/CNOT6/PLAGL1/PKD2/DLGAP5/E2F8/PCNA/CCNB1/MDM2/KIF23/KIF20B/DTL/DYRK3/CDC25C/BTG2/CDC25A/E2F7/PLRG1/MTBP/AURKB/UBE2E2/CNOT10/CNOT7	28	HLC D20 OsmG downregulated DEGs
GO:0007091	metaphase/anaphase transition of mitotic cell cycle	10/837	58/18866	0.000210919	0.0105987	0.00993309	TACC3/TRIP13/NDC80/ZW10/CDC6/DUSP1/DLGAP5/CCNB1/USP44/AURKB	10	HLC D20 OsmG downregulated DEGs
GO:0140056	organelle localization by membrane tethering	19/837	171/18866	0.000217649	0.0108241	0.0101443	SYT1/DYNLL1/SNPH/CCP110/CEP164/CEP70/NEK2/CNTRL/VAPB/NPHP4/USO1/ESYT1/NPHP1/CEP78/PCNT/PDZD8/STX8/KIF24/TCTN1	19	HLC D20 OsmG downregulated DEGs
GO:0000910	cytokinesis	19/837	172/18866	0.000234742	0.011555	0.0108294	TTC19/ANLN/AURKA/KIF4A/CDC6/KIF3B/CCP110/KIF20A/E2F8/SPIRE1/CKAP2/KIF23/ARL3/CEP55/KIF20B/TRIM36/E2F7/AURKB/PRC1	19	HLC D20 OsmG downregulated DEGs
GO:0007100	mitotic centrosome separation	5/837	14/18866	0.000243204	0.0118506	0.0111064	AURKA/KIF3B/NEK2/KIF11/CHEK1	5	HLC D20 OsmG downregulated DEGs
GO:0044784	metaphase/anaphase transition of cell cycle	10/837	60/18866	0.000281338	0.0134374	0.0125935	TACC3/TRIP13/NDC80/ZW10/CDC6/DUSP1/DLGAP5/CCNB1/USP44/AURKB	10	HLC D20 OsmG downregulated DEGs
GO:0051784	negative regulation of nuclear division	10/837	60/18866	0.000281338	0.0134374	0.0125935	TRIP13/NDC80/ZW10/DUSP1/LIF/CCNB1/USP44/CHEK1/MTBP/AURKB	10	HLC D20 OsmG downregulated DEGs
GO:0000281	mitotic cytokinesis	11/837	72/18866	0.000311856	0.014749	0.0138227	TTC19/ANLN/KIF4A/KIF20A/CKAP2/KIF23/ARL3/CEP55/KIF20B/TRIM36/PRC1	11	HLC D20 OsmG downregulated DEGs
GO:0010965	regulation of mitotic sister chromatid separation	10/837	61/18866	0.000323323	0.0151428	0.0141919	TACC3/TRIP13/NDC80/ZW10/CDC6/DUSP1/DLGAP5/CCNB1/USP44/AURKB	10	HLC D20 OsmG downregulated DEGs
GO:1902806	regulation of cell cycle G1/S phase transition	21/837	206/18866	0.00034404	0.0157015	0.0147154	AURKA/CDC45/CDC6/E2F1/CNOT6/PLAGL1/PKD2/E2F8/PCNA/CCNB1/MDM2/TMEM14B/CDC25C/BTG2/E2F7/PLRG1/MTBP/UBE2E2/CNOT10/RPS27L/CNOT7	21	HLC D20 OsmG downregulated DEGs
GO:0001325	formation of extrachromosomal circular DNA	5/837	15/18866	0.000351525	0.0157015	0.0147154	DNA2/TERF1/WRN/EXO1/BLM	5	HLC D20 OsmG downregulated DEGs
GO:0051299	centrosome separation	5/837	15/18866	0.000351525	0.0157015	0.0147154	AURKA/KIF3B/NEK2/KIF11/CHEK1	5	HLC D20 OsmG downregulated DEGs
GO:0090656	t-circle formation	5/837	15/18866	0.000351525	0.0157015	0.0147154	DNA2/TERF1/WRN/EXO1/BLM	5	HLC D20 OsmG downregulated DEGs
GO:0090737	telomere maintenance via telomere trimming	5/837	15/18866	0.000351525	0.0157015	0.0147154	DNA2/TERF1/WRN/EXO1/BLM	5	HLC D20 OsmG downregulated DEGs
GO:0072384	organelle transport along microtubule	12/837	85/18866	0.000358996	0.015888	0.0148903	KIF3B/KIF1A/MAP1B/MGARP/KIF23/SYBU/UCHL1/TRIM58/AP3S1/BLOC1S2/HTT/NEFL	12	HLC D20 OsmG downregulated DEGs
GO:0006984	ER-nucleus signaling pathway	9/837	51/18866	0.000362637	0.0159033	0.0149045	HSPA5/ASNS/ATG10/ATF3/HSP90B1/ATP2A2/DDIT3/PTPN2/CALR	9	HLC D20 OsmG downregulated DEGs
GO:0009063	cellular amino acid catabolic process	15/837	124/18866	0.000394158	0.0171299	0.0160541	AASS/BCAT1/BLMH/CDO1/DBT/GCSH/PCYOX1L/HMGCLL1/DDAH1/CBS/ALDH7A1/SHMT2/HIBCH/TAT/HOGA1	15	HLC D20 OsmG downregulated DEGs
GO:0022406	membrane docking	19/837	180/18866	0.000419243	0.0176818	0.0165713	SYT1/DYNLL1/SNPH/CCP110/CEP164/CEP70/NEK2/CNTRL/VAPB/NPHP4/USO1/ESYT1/NPHP1/CEP78/PCNT/PDZD8/STX8/KIF24/TCTN1	19	HLC D20 OsmG downregulated DEGs
GO:0010165	response to X-ray	7/837	32/18866	0.000419622	0.0176818	0.0165713	ERCC8/RAD51/IKBIP/THBD/BRCC3/XRCC2/BLM	7	HLC D20 OsmG downregulated DEGs
GO:0045839	negative regulation of mitotic nuclear division	9/837	52/18866	0.000421518	0.0176818	0.0165713	TRIP13/NDC80/ZW10/DUSP1/CCNB1/USP44/CHEK1/MTBP/AURKB	9	HLC D20 OsmG downregulated DEGs
GO:0051445	regulation of meiotic cell cycle	9/837	52/18866	0.000421518	0.0176818	0.0165713	YTHDC2/ASPM/TRIP13/DUSP1/LIF/PRKACB/CDC25C/CDC25A/CALR	9	HLC D20 OsmG downregulated DEGs
GO:2000134	negative regulation of G1/S transition of mitotic cell cycle	15/837	126/18866	0.00046846	0.0194277	0.0182076	AURKA/E2F1/CNOT6/PLAGL1/PKD2/E2F8/PCNA/CCNB1/MDM2/CDC25C/BTG2/E2F7/CNOT10/RPS27L/CNOT7	15	HLC D20 OsmG downregulated DEGs
GO:0061640	cytoskeleton-dependent cytokinesis	13/837	100/18866	0.000471194	0.0194277	0.0182076	TTC19/ANLN/KIF4A/KIF20A/SPIRE1/CKAP2/KIF23/ARL3/CEP55/KIF20B/TRIM36/AURKB/PRC1	13	HLC D20 OsmG downregulated DEGs
GO:0051306	mitotic sister chromatid separation	10/837	64/18866	0.000481802	0.0196967	0.0184598	TACC3/TRIP13/NDC80/ZW10/CDC6/DUSP1/DLGAP5/CCNB1/USP44/AURKB	10	HLC D20 OsmG downregulated DEGs
GO:0050769	positive regulation of neurogenesis	38/837	485/18866	0.0005155	0.0208972	0.0195849	CFLAR/CDKL3/FYN/UFL1/CNTN1/HSPA5/ASPM/SYT1/PAK3/NRCAM/E2F1/FZD3/COBL/DKK1/RGS2/FKBP1B/LIF/MAP1B/TUBB2B/KIF20B/ZNF365/SH3GL3/VLDLR/TWF1/BEND6/PTPRD/LRP8/FAIM/SERPINI1/LPAR3/MAP6/BAIAP2/NAP1L2/NAP1L1/SHTN1/XRCC2/TENM3/NEFL	38	HLC D20 OsmG downregulated DEGs
GO:0044786	cell cycle DNA replication	10/837	65/18866	0.000547141	0.0219951	0.0206138	RAD51/TIPIN/CDC45/AICDA/GMNN/E2F8/PCNA/DNA2/TERF1/E2F7	10	HLC D20 OsmG downregulated DEGs
GO:2000241	regulation of reproductive process	18/837	170/18866	0.000566757	0.0224162	0.0210085	YTHDC2/ASPM/TRIP13/B4GALT1/AURKA/STK4/DUSP1/NRK/LIF/PRKACB/EAF2/CDC25C/CDC25A/CITED2/CALR/OXTR/WT1/SPINK13	18	HLC D20 OsmG downregulated DEGs
GO:0051225	spindle assembly	14/837	115/18866	0.000570649	0.0224162	0.0210085	ASPM/AURKA/TPX2/KIF4A/MYBL2/KIF3B/NEK2/MSTO1/KIF23/KIF11/CCSAP/AURKB/PRC1/GOLGA8B	14	HLC D20 OsmG downregulated DEGs
GO:0051648	vesicle localization	22/837	229/18866	0.000571557	0.0224162	0.0210085	WIPI1/TMED2/KIF3B/DNM1/C17orf75/AREG/FOLR1/ARL6/IRAG2/MYO1B/KIF1A/KIF23/USO1/SYBU/KIF5C/CDH2/MYO1D/AP3S1/PCLO/BLOC1S2/HTT/MYO5A	22	HLC D20 OsmG downregulated DEGs
GO:1901607	alpha-amino acid biosynthetic process	10/837	66/18866	0.000619644	0.0230379	0.0215911	AASS/BCAT1/ASNS/PHGDH/PSAT1/PSPH/CBS/SRR/SHMT2/CBSL	10	HLC D20 OsmG downregulated DEGs
GO:1905818	regulation of chromosome separation	10/837	66/18866	0.000619644	0.0230379	0.0215911	TACC3/TRIP13/NDC80/ZW10/CDC6/DUSP1/DLGAP5/CCNB1/USP44/AURKB	10	HLC D20 OsmG downregulated DEGs
GO:0007094	mitotic spindle assembly checkpoint	7/837	34/18866	0.000620838	0.0230379	0.0215911	TRIP13/NDC80/ZW10/DUSP1/CCNB1/USP44/AURKB	7	HLC D20 OsmG downregulated DEGs
GO:0031577	spindle checkpoint	7/837	34/18866	0.000620838	0.0230379	0.0215911	TRIP13/NDC80/ZW10/DUSP1/CCNB1/USP44/AURKB	7	HLC D20 OsmG downregulated DEGs
GO:0042558	pteridine-containing compound metabolic process	7/837	34/18866	0.000620838	0.0230379	0.0215911	MTHFD2/FOLR1/MTHFD1L/ALDH1L2/TYMS/DHFR2/SHMT2	7	HLC D20 OsmG downregulated DEGs
GO:0071173	spindle assembly checkpoint	7/837	34/18866	0.000620838	0.0230379	0.0215911	TRIP13/NDC80/ZW10/DUSP1/CCNB1/USP44/AURKB	7	HLC D20 OsmG downregulated DEGs
GO:0071174	mitotic spindle checkpoint	7/837	34/18866	0.000620838	0.0230379	0.0215911	TRIP13/NDC80/ZW10/DUSP1/CCNB1/USP44/AURKB	7	HLC D20 OsmG downregulated DEGs
GO:0035999	tetrahydrofolate interconversion	4/837	10/18866	0.000651706	0.0236378	0.0221534	MTHFD2/MTHFD1L/TYMS/SHMT2	4	HLC D20 OsmG downregulated DEGs
GO:0036500	ATF6-mediated unfolded protein response	4/837	10/18866	0.000651706	0.0236378	0.0221534	HSPA5/HSP90B1/DDIT3/CALR	4	HLC D20 OsmG downregulated DEGs
GO:0051231	spindle elongation	4/837	10/18866	0.000651706	0.0236378	0.0221534	KIF4A/KIF23/AURKB/PRC1	4	HLC D20 OsmG downregulated DEGs
GO:0006979	response to oxidative stress	36/837	458/18866	0.00067515	0.0243054	0.022779	CFLAR/FYN/ALOX5/ERCC8/SLC25A24/MYEF2/PON2/MET/AREG/STC2/NCF2/PKD2/FKBP1B/DUSP1/SESN2/PCNA/MDM2/TRA2B/TXN/FBLN5/CCNA2/SESN3/SLC7A11/FER/GPX8/PSIP1/MELK/WRN/AXL/ADAM9/ATP2A2/TAT/COX1/COA8/TXNIP/SRXN1	36	HLC D20 OsmG downregulated DEGs
GO:0030071	regulation of mitotic metaphase/anaphase transition	9/837	56/18866	0.000741041	0.0264799	0.0248169	TRIP13/NDC80/ZW10/CDC6/DUSP1/DLGAP5/CCNB1/USP44/AURKB	9	HLC D20 OsmG downregulated DEGs
GO:0000083	regulation of transcription involved in G1/S transition of mitotic cell cycle	7/837	35/18866	0.000746688	0.0264854	0.0248222	CDC45/CDC6/E2F1/PCNA/E2F7/RRM2/TYMS	7	HLC D20 OsmG downregulated DEGs
GO:1902807	negative regulation of cell cycle G1/S phase transition	15/837	132/18866	0.000767254	0.0270163	0.0253197	AURKA/E2F1/CNOT6/PLAGL1/PKD2/E2F8/PCNA/CCNB1/MDM2/CDC25C/BTG2/E2F7/CNOT10/RPS27L/CNOT7	15	HLC D20 OsmG downregulated DEGs
GO:0009636	response to toxic substance	23/837	250/18866	0.000790702	0.0276402	0.0259044	RAD51/FECH/ASNS/CPOX/SLC30A4/PON2/SLC6A4/BLMH/MT1G/SESN2/MAP1B/CCNB1/MDM2/TXN/RDH12/FBLN5/SRD5A1/SLC7A11/GPX8/SCN9A/TYMS/SRXN1/NEFL	23	HLC D20 OsmG downregulated DEGs
GO:0035966	response to topologically incorrect protein	20/837	205/18866	0.000823581	0.0285824	0.0267874	UFL1/HSPA5/WIPI1/ASNS/DNAJB11/UGGT2/STC2/VAPB/CHAC1/F12/MANF/HYOU1/HSPA13/ATF3/HSPA4L/HSP90B1/DDIT3/PTPN2/CALR/GFPT1	20	HLC D20 OsmG downregulated DEGs
GO:0051384	response to glucocorticoid	16/837	147/18866	0.000834342	0.028749	0.0269436	CFLAR/CALCR/FECH/ATP2B1/PCK2/AREG/DUSP1/CDO1/PCNA/SRD5A1/ABCA3/DDIT4/ADAM9/TYMS/TAT/NEFL	16	HLC D20 OsmG downregulated DEGs
GO:0007019	microtubule depolymerization	8/837	46/18866	0.000846088	0.028947	0.0271291	TPX2/CAMSAP2/MAP1B/CKAP2/CCSAP/MAP1A/NCKAP5/KIF24	8	HLC D20 OsmG downregulated DEGs
GO:0031572	G2 DNA damage checkpoint	7/837	36/18866	0.00089188	0.0300869	0.0281975	MRE11/CLSPN/TICRR/DTL/CHEK1/BRCC3/BLM	7	HLC D20 OsmG downregulated DEGs
GO:0045841	negative regulation of mitotic metaphase/anaphase transition	7/837	36/18866	0.00089188	0.0300869	0.0281975	TRIP13/NDC80/ZW10/DUSP1/CCNB1/USP44/AURKB	7	HLC D20 OsmG downregulated DEGs
GO:0051983	regulation of chromosome segregation	13/837	107/18866	0.000903646	0.0302722	0.0283711	TACC3/TRIP13/NDC80/ZW10/CDC6/NEK2/DUSP1/DLGAP5/CCNB1/USP44/MKI67/RMI2/AURKB	13	HLC D20 OsmG downregulated DEGs
GO:1902099	regulation of metaphase/anaphase transition of cell cycle	9/837	58/18866	0.000962554	0.0319956	0.0299863	TRIP13/NDC80/ZW10/CDC6/DUSP1/DLGAP5/CCNB1/USP44/AURKB	9	HLC D20 OsmG downregulated DEGs
GO:0032508	DNA duplex unwinding	13/837	108/18866	0.000986516	0.0319956	0.0299863	MRE11/ERCC8/RAD51/MCM9/GINS2/DSCC1/DNA2/GTF2H2/XPC/WRN/RUVBL1/ERCC6L/BLM	13	HLC D20 OsmG downregulated DEGs
GO:0017085	response to insecticide	4/837	11/18866	0.000988256	0.0319956	0.0299863	FECH/CPOX/MAP1B/CCNB1	4	HLC D20 OsmG downregulated DEGs
GO:0032060	bleb assembly	4/837	11/18866	0.000988256	0.0319956	0.0299863	ANLN/MYLK/LPAR3/ANO6	4	HLC D20 OsmG downregulated DEGs
GO:1902065	response to L-glutamate	4/837	11/18866	0.000988256	0.0319956	0.0299863	FYN/UFL1/PCNA/BAIAP2	4	HLC D20 OsmG downregulated DEGs
GO:0097711	ciliary basal body-plasma membrane docking	12/837	95/18866	0.000996013	0.0320318	0.0300202	DYNLL1/CCP110/CEP164/CEP70/NEK2/CNTRL/NPHP4/NPHP1/CEP78/PCNT/KIF24/TCTN1	12	HLC D20 OsmG downregulated DEGs
GO:1902100	negative regulation of metaphase/anaphase transition of cell cycle	7/837	37/18866	0.00105843	0.0338137	0.0316902	TRIP13/NDC80/ZW10/DUSP1/CCNB1/USP44/AURKB	7	HLC D20 OsmG downregulated DEGs
GO:2000104	negative regulation of DNA-dependent DNA replication	5/837	19/18866	0.00117402	0.037091	0.0347617	TIPIN/GMNN/MSH3/TERF1/BLM	5	HLC D20 OsmG downregulated DEGs
GO:0008652	cellular amino acid biosynthetic process	11/837	84/18866	0.00118408	0.037091	0.0347617	AASS/BCAT1/ASNS/PHGDH/CDO1/PSAT1/PSPH/CBS/SRR/SHMT2/CBSL	11	HLC D20 OsmG downregulated DEGs
GO:0033045	regulation of sister chromatid segregation	11/837	84/18866	0.00118408	0.037091	0.0347617	TACC3/TRIP13/NDC80/ZW10/CDC6/DUSP1/DLGAP5/CCNB1/USP44/RMI2/AURKB	11	HLC D20 OsmG downregulated DEGs
GO:0033047	regulation of mitotic sister chromatid segregation	10/837	72/18866	0.0012403	0.0385487	0.0361279	TACC3/TRIP13/NDC80/ZW10/CDC6/DUSP1/DLGAP5/CCNB1/USP44/AURKB	10	HLC D20 OsmG downregulated DEGs
GO:0051650	establishment of vesicle localization	20/837	212/18866	0.0012466	0.0385487	0.0361279	WIPI1/TMED2/KIF3B/DNM1/C17orf75/AREG/FOLR1/ARL6/IRAG2/MYO1B/KIF1A/KIF23/USO1/SYBU/KIF5C/MYO1D/AP3S1/BLOC1S2/HTT/MYO5A	20	HLC D20 OsmG downregulated DEGs
GO:0030968	endoplasmic reticulum unfolded protein response	14/837	125/18866	0.00130718	0.0401645	0.0376422	UFL1/HSPA5/WIPI1/ASNS/DNAJB11/STC2/VAPB/HYOU1/ATF3/HSP90B1/DDIT3/PTPN2/CALR/GFPT1	14	HLC D20 OsmG downregulated DEGs
GO:0006986	response to unfolded protein	18/837	183/18866	0.00133813	0.0408553	0.0382896	UFL1/HSPA5/WIPI1/ASNS/DNAJB11/STC2/VAPB/CHAC1/MANF/HYOU1/HSPA13/ATF3/HSPA4L/HSP90B1/DDIT3/PTPN2/CALR/GFPT1	18	HLC D20 OsmG downregulated DEGs
GO:0006534	cysteine metabolic process	4/837	12/18866	0.00143057	0.0428637	0.0401719	CDO1/SLC7A11/CBS/CBSL	4	HLC D20 OsmG downregulated DEGs
GO:0009071	serine family amino acid catabolic process	4/837	12/18866	0.00143057	0.0428637	0.0401719	CDO1/GCSH/CBS/SHMT2	4	HLC D20 OsmG downregulated DEGs
GO:0051255	spindle midzone assembly	4/837	12/18866	0.00143057	0.0428637	0.0401719	KIF4A/KIF23/AURKB/PRC1	4	HLC D20 OsmG downregulated DEGs
GO:0098657	import into cell	21/837	230/18866	0.00144041	0.0428921	0.0401985	SLC7A2/CALCR/FYN/ABCC9/HCN2/SLC5A1/SLC7A5/SLC1A5/DNM1/SLC6A4/FOLR1/SLC1A4/RGS2/KCNJ8/FAM155B/SLC7A1/SLC16A2/SLC7A11/SLC6A20/TRPV3/SLC6A9	21	HLC D20 OsmG downregulated DEGs
GO:0032506	cytokinetic process	7/837	39/18866	0.00146416	0.0430678	0.0403632	ANLN/KIF20A/SPIRE1/KIF23/CEP55/KIF20B/AURKB	7	HLC D20 OsmG downregulated DEGs
GO:2000816	negative regulation of mitotic sister chromatid separation	7/837	39/18866	0.00146416	0.0430678	0.0403632	TRIP13/NDC80/ZW10/DUSP1/CCNB1/USP44/AURKB	7	HLC D20 OsmG downregulated DEGs
GO:0006302	double-strand break repair	23/837	262/18866	0.00148241	0.0433402	0.0406185	MRE11/ERCC8/RAD51/POLB/TRIP13/OTUB2/CDC45/DMC1/FOXM1/RAD51AP1/MCM9/DEK/GINS2/SPIRE1/ZNF365/DNA2/CHEK1/WRN/ESCO2/RMI2/BRCC3/XRCC2/BLM	23	HLC D20 OsmG downregulated DEGs
GO:0008090	retrograde axonal transport	5/837	20/18866	0.00150871	0.043601	0.0408628	KIF1A/MGARP/DST/MAP1A/NEFL	5	HLC D20 OsmG downregulated DEGs
GO:0001889	liver development	15/837	141/18866	0.0015094	0.043601	0.0408628	CFLAR/ASNS/AURKA/PCK2/MET/COBL/RPS6KA1/PKD2/E2F8/PCNA/BAAT/SRD5A1/CITED2/E2F7/TYMS	15	HLC D20 OsmG downregulated DEGs
GO:1902475	L-alpha-amino acid transmembrane transport	9/837	62/18866	0.00156631	0.0449754	0.042151	SLC7A2/SLC7A5/SLC1A5/SLC1A4/RGS2/SLC7A1/SLC7A11/SLC6A20/SLC6A9	9	HLC D20 OsmG downregulated DEGs
GO:0099518	vesicle cytoskeletal trafficking	10/837	75/18866	0.00170202	0.0481794	0.0451537	KIF3B/MYO1B/KIF1A/KIF23/SYBU/MYO1D/AP3S1/BLOC1S2/HTT/MYO5A	10	HLC D20 OsmG downregulated DEGs
GO:0035735	intraciliary transport involved in cilium assembly	7/837	40/18866	0.00170785	0.0481794	0.0451537	DYNLL1/IFT74/KIF3B/TTC26/IFT81/DYNC2LI1/DYNC2H1	7	HLC D20 OsmG downregulated DEGs
GO:1905819	negative regulation of chromosome separation	7/837	40/18866	0.00170785	0.0481794	0.0451537	TRIP13/NDC80/ZW10/DUSP1/CCNB1/USP44/AURKB	7	HLC D20 OsmG downregulated DEGs
GO:0030198	extracellular matrix organization	89/1202	395/18866	2.20331e-26	7.07879e-23	5.51817e-23	DCN/COL9A2/ELN/LAMC3/COL11A1/FBLN1/COL4A4/ADAMTS2/NID2/ICAM1/COL9A3/MMP11/MMP9/CRISPLD2/AEBP1/ECM2/SH3PXD2A/ICAM2/COL1A1/VWF/ADTRP/COL9A1/SMOC2/LAMA4/ITGB6/ITGA4/LOXL3/NID1/MFAP2/TGFBI/KDR/LOXL1/COL5A1/RAMP2/POSTN/LOXL2/ADAMTS8/FOXF2/SULF1/ITGA11/CYP1B1/EMILIN1/ADAMTS14/COL2A1/LUM/COL6A2/CTSK/ITGA9/COL8A1/HAPLN1/SCUBE3/NOTCH1/ADAM12/ABI3BP/JAM2/ACAN/ADAMTS4/VCAM1/COL6A3/FBLN2/COL1A2/HTRA1/JAM3/FB…	89	HLC D20 OsmM upregulated DEGs
GO:0043062	extracellular structure organization	89/1202	396/18866	2.67326e-26	7.07879e-23	5.51817e-23	DCN/COL9A2/ELN/LAMC3/COL11A1/FBLN1/COL4A4/ADAMTS2/NID2/ICAM1/COL9A3/MMP11/MMP9/CRISPLD2/AEBP1/ECM2/SH3PXD2A/ICAM2/COL1A1/VWF/ADTRP/COL9A1/SMOC2/LAMA4/ITGB6/ITGA4/LOXL3/NID1/MFAP2/TGFBI/KDR/LOXL1/COL5A1/RAMP2/POSTN/LOXL2/ADAMTS8/FOXF2/SULF1/ITGA11/CYP1B1/EMILIN1/ADAMTS14/COL2A1/LUM/COL6A2/CTSK/ITGA9/COL8A1/HAPLN1/SCUBE3/NOTCH1/ADAM12/ABI3BP/JAM2/ACAN/ADAMTS4/VCAM1/COL6A3/FBLN2/COL1A2/HTRA1/JAM3/FB…	89	HLC D20 OsmM upregulated DEGs
GO:0003012	muscle system process	79/1202	467/18866	1.03541e-15	1.82784e-12	1.42487e-12	HSPB6/IGF1/ATP1A2/KCNH2/CALCRL/SMPX/MYH7/SORBS1/MYOM1/PIK3CG/MYL7/CHRNE/IGFBP5/RGS2/RGS4/CXCR4/AKAP9/CSRP3/GAMT/KCNA5/CNN1/ACE2/HRC/CHRM3/MYBPC3/DTNA/DYSF/HTR2B/BIN1/SULF1/CHRNA1/MYOCD/MLIP/NOTCH1/CACNA1C/EDNRA/KCNE4/TIAM1/KCNE2/KCNJ3/ACTG2/LMOD1/GUCY1A1/IL15/PGAM2/GPER1/NOS3/BDKRB2/PTAFR/SLN/SGCD/NMUR1/GATM/MYOZ2/DES/NPPA/KCNE3/KCNE5/AGTR2/CHRM2/SLC8A1/NEB/SMTN/PDE4B/NPY2R/TRDN/RYR1/ADA/MB/MYL4/…	79	HLC D20 OsmM upregulated DEGs
GO:0006936	muscle contraction	66/1202	362/18866	6.341e-15	8.39548e-12	6.54458e-12	HSPB6/ATP1A2/KCNH2/CALCRL/SMPX/MYH7/SORBS1/MYOM1/PIK3CG/MYL7/CHRNE/RGS2/CXCR4/AKAP9/CSRP3/GAMT/KCNA5/CNN1/ACE2/HRC/CHRM3/MYBPC3/DTNA/DYSF/HTR2B/BIN1/SULF1/CHRNA1/MYOCD/CACNA1C/EDNRA/KCNE4/KCNE2/KCNJ3/ACTG2/LMOD1/GUCY1A1/PGAM2/GPER1/BDKRB2/PTAFR/SGCD/NMUR1/DES/NPPA/KCNE3/KCNE5/CHRM2/SLC8A1/NEB/SMTN/PDE4B/NPY2R/TRDN/RYR1/ADA/MB/MYL4/PLN/RYR2/RCSD1/DMD/ITGA1/KLHL41/MYH4/GJA5	66	HLC D20 OsmM upregulated DEGs
GO:0051480	regulation of cytosolic calcium ion concentration	60/1202	357/18866	4.15596e-12	4.40199e-09	3.43151e-09	CD4/ATP1A2/ADCYAP1R1/SCGN/JPH4/CAPN3/CORO1A/CALB1/PIK3CG/GLP1R/CCR6/KNG1/WNT5A/IAPP/CXCR4/OPRL1/TRPV5/MCHR1/KCNA5/EPO/HRC/MTNR1B/APLNR/CD36/HTR2B/LPAR6/ACKR3/ACKR2/CACNA1C/EDNRA/THY1/GRIA1/CXCL13/ATP2B2/PTH1R/F2RL2/GPER1/TRPV6/BDKRB2/PLA2G1B/PRKCE/SYNPO/SAA1/C1QTNF1/CMKLR1/SLC35G1/TAC4/GPR4/GATA2/SLC8A1/GRIN2A/NPY2R/RASA3/TRDN/TRPV2/RYR1/PLN/RYR2/DMD/GPR20	60	HLC D20 OsmM upregulated DEGs
GO:0030199	collagen fibril organization	21/1202	55/18866	6.80708e-12	5.2525e-09	4.09451e-09	COL11A1/ADAMTS2/MMP11/AEBP1/COL1A1/LOXL3/LOXL1/COL5A1/LOXL2/CYP1B1/EMILIN1/ADAMTS14/COL2A1/LUM/ACAN/COL1A2/TNXB/COL3A1/COL14A1/COL13A1/COL5A2	21	HLC D20 OsmM upregulated DEGs
GO:0055074	calcium ion homeostasis	71/1202	468/18866	6.94251e-12	5.2525e-09	4.09451e-09	TFAP2B/CD4/ATP1A2/XK/ADCYAP1R1/SCGN/JPH4/CAPN3/CORO1A/CALB1/PIK3CG/CXCL12/TCIRG1/GLP1R/CCR6/KNG1/WNT5A/IAPP/CXCR4/OPRL1/TRPV5/MCHR1/CSRP3/KCNA5/EPO/HRC/C19orf12/KL/MTNR1B/APLNR/CD36/HTR2B/LPAR6/ACKR3/ACKR2/CACNA1C/EDNRA/SLC25A27/THY1/GRIA1/CXCL13/ATP2B2/PTH1R/CTRC/F2RL2/GPER1/TRPV6/BDKRB2/SGCD/PLA2G1B/PRKCE/SYNPO/SAA1/C1QTNF1/CMKLR1/SLC35G1/TAC4/GPR4/GATA2/CDH5/SLC8A1/GRIN2A/NPY2R/RASA3/TRDN/TRPV…	71	HLC D20 OsmM upregulated DEGs
GO:0061448	connective tissue development	48/1202	262/18866	2.72875e-11	1.80643e-08	1.40818e-08	SCIN/NR1H4/COL11A1/HYAL2/PITX1/MAPK3/CCN4/COL1A1/SOX6/MGP/HAND1/WNT5A/HYAL1/PRRX1/HOXB3/TGFBI/RUNX2/FOXA1/COL5A1/CHI3L1/LOXL2/SOX5/SULF1/COL2A1/LUM/ACVRL1/CTSK/OSR1/GDF7/RSPO2/NOTCH1/ZEB1/BMP3/ACAN/PTH1R/FRZB/LTBP3/SHOX2/CD34/GPR4/MAF/RFLNA/ZNF664-RFLNA/BGN/RFLNB/NOG/CSF1/COL27A1	48	HLC D20 OsmM upregulated DEGs
GO:0006874	cellular calcium ion homeostasis	68/1202	456/18866	4.27052e-11	2.48022e-08	1.93342e-08	CD4/ATP1A2/XK/ADCYAP1R1/SCGN/JPH4/CAPN3/CORO1A/CALB1/PIK3CG/CXCL12/TCIRG1/GLP1R/CCR6/KNG1/WNT5A/IAPP/CXCR4/OPRL1/TRPV5/MCHR1/CSRP3/KCNA5/EPO/HRC/C19orf12/MTNR1B/APLNR/CD36/HTR2B/LPAR6/ACKR3/ACKR2/CACNA1C/EDNRA/SLC25A27/THY1/GRIA1/CXCL13/ATP2B2/PTH1R/CTRC/F2RL2/GPER1/TRPV6/BDKRB2/PLA2G1B/PRKCE/SYNPO/SAA1/C1QTNF1/CMKLR1/SLC35G1/TAC4/GPR4/GATA2/CDH5/SLC8A1/GRIN2A/NPY2R/RASA3/TRDN/TRPV2/RYR1/PLN/RYR2…	68	HLC D20 OsmM upregulated DEGs
GO:0051216	cartilage development	40/1202	197/18866	4.83656e-11	2.48022e-08	1.93342e-08	SCIN/COL11A1/HYAL2/PITX1/MAPK3/CCN4/COL1A1/SOX6/MGP/HAND1/WNT5A/HYAL1/PRRX1/HOXB3/TGFBI/RUNX2/CHI3L1/LOXL2/SOX5/SULF1/COL2A1/LUM/ACVRL1/CTSK/OSR1/RSPO2/ZEB1/BMP3/ACAN/PTH1R/FRZB/LTBP3/SHOX2/MAF/RFLNA/ZNF664-RFLNA/BGN/RFLNB/NOG/COL27A1	40	HLC D20 OsmM upregulated DEGs
GO:1903522	regulation of blood circulation	52/1202	303/18866	5.15152e-11	2.48022e-08	1.93342e-08	ATP1A2/KCNH2/SREBF1/ICAM1/MYH7/PIK3CG/GLP1R/HRH2/RGS2/RGS4/ECE1/TBX2/AKAP9/CSRP3/KCNA5/ACE2/HRC/ATP1A4/CHRM3/BIN1/FXYD6/FXYD2/CACNA2D4/CACNA1C/KCNE4/ATP2B2/KCNE2/NPR2/S100A1/KCNJ3/NOS3/BDKRB2/PTAFR/APLN/HSPB7/DES/NPPA/KCNE3/KCNE5/AGTR2/CHRM2/SLC8A1/KCND2/PDE4B/TRDN/RYR1/ADA/MYL4/PLN/RYR2/DMD/GJA5	52	HLC D20 OsmM upregulated DEGs
GO:0008016	regulation of heart contraction	46/1202	256/18866	1.39085e-10	5.43577e-08	4.23737e-08	ATP1A2/KCNH2/SREBF1/MYH7/PIK3CG/GLP1R/RGS2/RGS4/TBX2/AKAP9/CSRP3/KCNA5/ACE2/HRC/ATP1A4/BIN1/FXYD6/FXYD2/CACNA2D4/CACNA1C/KCNE4/ATP2B2/KCNE2/NPR2/S100A1/KCNJ3/NOS3/APLN/HSPB7/DES/NPPA/KCNE3/KCNE5/AGTR2/CHRM2/SLC8A1/KCND2/PDE4B/TRDN/RYR1/ADA/MYL4/PLN/RYR2/DMD/GJA5	46	HLC D20 OsmM upregulated DEGs
GO:0034765	regulation of ion transmembrane transport	70/1202	489/18866	1.43069e-10	5.43577e-08	4.23737e-08	ATP1A2/FHL1/KCNH2/ABCB1/JPH4/CAPN3/KCNK10/MMP9/CORO1A/PIK3CG/CCL2/TCIRG1/RGS2/RGS4/GRIA2/HVCN1/OPRL1/GRIA3/AKAP9/KCNA5/ACE2/EPO/HRC/SLC34A1/CHRM3/MTNR1B/APLNR/DYSF/BIN1/FXYD6/FXYD2/HECW2/HCN3/OSR1/CRHBP/CACNA2D4/CACNA1C/KCNE4/CNKSR3/THY1/GRIA1/KCNE2/CLIC6/S100A1/KCNJ3/KCNK5/GPER1/CYBB/NETO1/PTAFR/SLN/PRKCE/PDZK1/NPPA/KCNE3/KCNE5/SLC8A1/GRIN2A/LRRC55/KCND2/PDE4B/ANO9/TRDN/RELN/BPIFA1/PLN/RYR2/DMD/…	70	HLC D20 OsmM upregulated DEGs
GO:0031589	cell-substrate adhesion	57/1202	359/18866	1.43695e-10	5.43577e-08	4.23737e-08	USH2A/LAMC3/FBLN1/NID2/ANGPT2/SORBS1/PPM1F/CORO1A/SFRP1/PTN/ECM2/COL1A1/VWF/SMOC2/HRG/ITGB6/ITGA4/NID1/TEK/TNN/PREX1/KDR/ANGPTL3/POSTN/LYVE1/CD36/ITGA11/EMILIN1/PPFIA2/ACVRL1/COL8A1/CDKN2A/NOTCH1/THY1/ABI3BP/TIAM1/ZYX/COL26A1/ALOX15/VCAM1/FBLN2/RELL2/FREM1/JAM3/COL3A1/ANTXR1/HAS2/PRKCE/CD34/CSF1/NPY2R/BCAM/PARVB/COL13A1/EGFL6/VIT/ITGA1	57	HLC D20 OsmM upregulated DEGs
GO:0044282	small molecule catabolic process	66/1202	452/18866	2.07508e-10	7.32643e-08	5.71121e-08	NOS2/TYMP/HYAL2/ABCB11/SCARF1/XYLB/UPB1/LPIN2/ABCD1/CRYM/SULT2A1/ASPA/ALDOC/SULT1E1/ADTRP/EHHADH/HYAL1/PECR/SLC25A12/KYNU/SCP2/HAO2/ALDH8A1/ECHDC2/AKR1D1/LYVE1/NT5E/ENTPD1/SLC27A2/PKLR/GADL1/AMT/CYP39A1/GLUD1/MAT1A/TDO2/ACMSD/FUT6/HPD/ALDH4A1/AMDHD2/HAAO/BDH2/PGAM2/NOS3/ACAA2/CYP7A1/GLYCTK/SULT1B1/URAD/ENTPD5/ENTPD8/AKR1C3/SULT1A1/ADA/SULT1A2/AKR1B10/ADH4/ECI2/GK/GALT/PDXP/DECR2/PRODH2/SULT1A3/NU…	66	HLC D20 OsmM upregulated DEGs
GO:0060047	heart contraction	49/1202	287/18866	2.2372e-10	7.40515e-08	5.77258e-08	ATP1A2/KCNH2/SREBF1/MYH7/PIK3CG/GLP1R/RGS2/RGS4/TBX2/CXCR4/AKAP9/CSRP3/KCNA5/ACE2/HRC/ATP1A4/MYBPC3/BIN1/FXYD6/FXYD2/CACNA2D4/CACNA1C/KCNE4/ATP2B2/KCNE2/NPR2/S100A1/KCNJ3/NOS3/SGCD/APLN/HSPB7/DES/NPPA/KCNE3/KCNE5/AGTR2/CHRM2/SLC8A1/KCND2/PDE4B/TRDN/RYR1/ADA/MYL4/PLN/RYR2/DMD/GJA5	49	HLC D20 OsmM upregulated DEGs
GO:0003015	heart process	50/1202	297/18866	2.44038e-10	7.60251e-08	5.92643e-08	ATP1A2/KCNH2/SREBF1/NOX4/MYH7/PIK3CG/GLP1R/RGS2/RGS4/TBX2/CXCR4/AKAP9/CSRP3/KCNA5/ACE2/HRC/ATP1A4/MYBPC3/BIN1/FXYD6/FXYD2/CACNA2D4/CACNA1C/KCNE4/ATP2B2/KCNE2/NPR2/S100A1/KCNJ3/NOS3/SGCD/APLN/HSPB7/DES/NPPA/KCNE3/KCNE5/AGTR2/CHRM2/SLC8A1/KCND2/PDE4B/TRDN/RYR1/ADA/MYL4/PLN/RYR2/DMD/GJA5	50	HLC D20 OsmM upregulated DEGs
GO:0007204	positive regulation of cytosolic calcium ion concentration	52/1202	322/18866	4.99688e-10	1.43199e-07	1.11629e-07	CD4/ATP1A2/ADCYAP1R1/JPH4/CAPN3/CORO1A/PIK3CG/GLP1R/CCR6/KNG1/IAPP/CXCR4/OPRL1/TRPV5/MCHR1/EPO/HRC/APLNR/CD36/HTR2B/LPAR6/ACKR3/ACKR2/CACNA1C/EDNRA/THY1/CXCL13/PTH1R/F2RL2/GPER1/TRPV6/BDKRB2/PLA2G1B/PRKCE/SYNPO/SAA1/C1QTNF1/CMKLR1/TAC4/GPR4/GATA2/SLC8A1/GRIN2A/NPY2R/RASA3/TRDN/TRPV2/RYR1/PLN/RYR2/DMD/GPR20	52	HLC D20 OsmM upregulated DEGs
GO:0042445	hormone metabolic process	41/1202	221/18866	5.13742e-10	1.43199e-07	1.11629e-07	IYD/HSD17B14/COMT/CRYM/CYP3A5/SULT1E1/CPE/RBP1/ECE1/ALDH8A1/AKR1D1/FOXA1/ACE2/CYP1B1/CYP2C9/RDH12/DUOXA1/CRABP2/CTSK/REN/CRHBP/AKR1C2/CYP3A4/CYP3A7/DHRS3/UGT2B7/SULT1B1/AKR1C1/ADH1A/AKR1C3/SULT1A1/ADH1B/DIO3/AKR1B10/ADH4/AKR1C4/HSD3B2/DIO1/UGT2B11/AKR1B15/SRD5A2	41	HLC D20 OsmM upregulated DEGs
GO:0045785	positive regulation of cell adhesion	62/1202	428/18866	1.02009e-09	2.7012e-07	2.10568e-07	CD4/IGF1/ICAM1/PPM1F/CORO1A/PYCARD/SFRP1/PTN/ECM2/CXCL12/VSIR/ZMIZ1/CCL2/VNN1/SMOC2/HRG/WNT5A/HYAL1/HHLA2/ITGA4/IGFBP2/NID1/TEK/PREX1/KDR/FOXA1/EPO/DUSP26/VTCN1/CD36/DYSF/EMILIN1/ITPKB/NFKBIZ/COL8A1/THY1/ABI3BP/CXCL13/TNFRSF14/COL26A1/ALOX15/VCAM1/KIF26B/FBLN2/IL15/RELL2/IGF2/PTAFR/HAS2/PRKCE/SAA1/RNASE10/CSF1/NPY2R/SOCS1/ADA/DPP4/EGFL6/AIF1/VIT/ADGRG1/PIK3R6	62	HLC D20 OsmM upregulated DEGs
GO:1904062	regulation of cation transmembrane transport	54/1202	349/18866	1.14975e-09	2.88927e-07	2.25229e-07	ATP1A2/FHL1/KCNH2/JPH4/CAPN3/MMP9/CORO1A/PIK3CG/CCL2/TCIRG1/RGS2/RGS4/GRIA2/OPRL1/GRIA3/AKAP9/ACE2/EPO/HRC/MTNR1B/APLNR/DYSF/BIN1/FXYD6/FXYD2/HECW2/OSR1/CRHBP/CACNA1C/KCNE4/CNKSR3/THY1/GRIA1/KCNE2/S100A1/GPER1/NETO1/SLN/PRKCE/PDZK1/NPPA/KCNE3/KCNE5/SLC8A1/GRIN2A/LRRC55/PDE4B/TRDN/RELN/BPIFA1/PLN/RYR2/DMD/SHANK3	54	HLC D20 OsmM upregulated DEGs
GO:0072503	cellular divalent inorganic cation homeostasis	68/1202	492/18866	1.20023e-09	2.88927e-07	2.25229e-07	CD4/ATP1A2/XK/ADCYAP1R1/SCGN/JPH4/CAPN3/CORO1A/CALB1/PIK3CG/CXCL12/TCIRG1/GLP1R/CCR6/KNG1/WNT5A/IAPP/CXCR4/OPRL1/TRPV5/MCHR1/CSRP3/KCNA5/EPO/HRC/C19orf12/MTNR1B/APLNR/CD36/HTR2B/LPAR6/ACKR3/ACKR2/CACNA1C/EDNRA/SLC25A27/THY1/GRIA1/CXCL13/ATP2B2/PTH1R/CTRC/F2RL2/GPER1/TRPV6/BDKRB2/PLA2G1B/PRKCE/SYNPO/SAA1/C1QTNF1/CMKLR1/SLC35G1/TAC4/GPR4/GATA2/CDH5/SLC8A1/GRIN2A/NPY2R/RASA3/TRDN/TRPV2/RYR1/PLN/RYR2…	68	HLC D20 OsmM upregulated DEGs
GO:0045765	regulation of angiogenesis	59/1202	403/18866	1.72908e-09	3.98139e-07	3.10363e-07	HSPB6/STAB1/DCN/ADGRA2/C6/NGFR/TIE1/APOH/ANGPT2/PPP1R16B/SRPX2/FLT1/CTSH/SFRP1/PTN/HSPB1/HDAC5/SMOC2/FGF1/HRG/WNT5A/HYAL1/TNFAIP3/TEK/CXCR4/PTGIS/RHOJ/KDR/DLL4/RAMP2/SERPINF1/ANGPTL3/CHI3L1/APLNR/ENPP2/SULF1/CYP1B1/EMILIN1/ACVRL1/PROK1/NOTCH1/ADAM12/HHEX/CXCL13/S100A1/TLR3/NOS3/CYBB/COL4A3/MMRN2/CD34/GPR4/GATA2/CDH5/CLDN5/FOXO4/AQP1/ECSCR/PIK3R6	59	HLC D20 OsmM upregulated DEGs
GO:0006941	striated muscle contraction	35/1202	178/18866	1.91447e-09	4.2246e-07	3.29323e-07	ATP1A2/KCNH2/SMPX/MYH7/PIK3CG/RGS2/CXCR4/AKAP9/CSRP3/KCNA5/ACE2/HRC/MYBPC3/DTNA/BIN1/CHRNA1/CACNA1C/KCNE4/KCNE2/KCNJ3/PGAM2/SGCD/NPPA/KCNE3/KCNE5/SLC8A1/PDE4B/MB/MYL4/PLN/RYR2/RCSD1/DMD/KLHL41/GJA5	35	HLC D20 OsmM upregulated DEGs
GO:0008202	steroid metabolic process	51/1202	332/18866	4.27952e-09	8.9202e-07	6.95362e-07	NR1H4/CYP3A43/SREBF1/ABCB11/SCARF1/HSD17B14/CETP/COMT/HSD3B7/SULT2A1/CYP3A5/CUBN/SULT1E1/LPCAT3/FGF1/SCP2/AKR1D1/INSIG2/NR1D1/APOL2/APOC1/ANGPTL3/HMGCS2/CYP1B1/CYP2C9/SLC27A2/GC/CYP39A1/AKR1C2/APOA2/CYP3A4/CYP3A7/IGFBP7/ACAA2/CYP7A1/FAXDC2/UGT2B7/SULT1B1/APOF/APOBR/RXRA/AKR1C1/AKR1C3/SULT1A1/SULT1A2/AKR1C4/HSD3B2/UGT2B11/AKR1B15/SULT1A3/SRD5A2	51	HLC D20 OsmM upregulated DEGs
GO:1901342	regulation of vasculature development	62/1202	444/18866	4.37925e-09	8.9202e-07	6.95362e-07	HSPB6/STAB1/DCN/ADGRA2/C6/NGFR/TIE1/APOH/ANGPT2/PPP1R16B/SRPX2/FLT1/CTSH/SFRP1/PTN/HSPB1/HDAC5/SMOC2/FGF1/HRG/WNT5A/HYAL1/TNFAIP3/TEK/CXCR4/PTGIS/RHOJ/KDR/DLL4/RAMP2/SERPINF1/ANGPTL3/CHI3L1/APLNR/ENPP2/SULF1/CYP1B1/EMILIN1/ACVRL1/MYOCD/PROK1/NOTCH1/ADAM12/HHEX/CXCL13/S100A1/TLR3/HEY1/GPER1/NOS3/CYBB/COL4A3/MMRN2/CD34/GPR4/GATA2/CDH5/CLDN5/FOXO4/AQP1/ECSCR/PIK3R6	62	HLC D20 OsmM upregulated DEGs
GO:0034754	cellular hormone metabolic process	29/1202	134/18866	4.75037e-09	9.31776e-07	7.26353e-07	HSD17B14/COMT/CYP3A5/SULT1E1/RBP1/ECE1/ALDH8A1/AKR1D1/CYP1B1/CYP2C9/RDH12/CRABP2/AKR1C2/CYP3A4/CYP3A7/DHRS3/UGT2B7/AKR1C1/ADH1A/AKR1C3/SULT1A1/ADH1B/AKR1B10/ADH4/AKR1C4/HSD3B2/UGT2B11/AKR1B15/SRD5A2	29	HLC D20 OsmM upregulated DEGs
GO:0006066	alcohol metabolic process	56/1202	385/18866	5.69587e-09	1.07733e-06	8.39819e-07	NR1H4/IGF1/SREBF1/SCARF1/ADCYAP1R1/CETP/SULT2A1/CYP3A5/CUBN/SULT1E1/INPP4B/LPCAT3/FGF1/PECR/AKR1D1/INSIG2/APOL2/APOC1/SLC34A1/ANGPTL3/HMGCS2/DYSF/CYP1B1/CYP2C9/RDH12/ITPKB/CYP39A1/AKR1C2/APOA2/PTH1R/CYP3A4/CYP3A7/DHRS3/GPER1/ACAA2/CYP7A1/PTAFR/SULT1B1/APOF/IDH2/APOBR/RXRA/AKR1C1/ADH1A/ASAH2/AKR1C3/SULT1A1/ADH1B/SULT1A2/AKR1B10/ADH4/AKR1C4/GK/AKR1B15/PDXP/SULT1A3	56	HLC D20 OsmM upregulated DEGs
GO:0035637	multicellular organismal signaling	37/1202	206/18866	8.87856e-09	1.62141e-06	1.26395e-06	ATP1A2/TYMP/KCNH2/AKAP9/KCNA5/ACE2/HRC/ATP1A4/MTNR1B/BIN1/FXYD6/FXYD2/CHRNA1/NTRK3/NTRK2/CACNA2D4/CACNA1C/KCNE4/ATP2B2/KCNE2/NPR2/KCNJ3/CARTPT/GPER1/JAM3/KCNMB3/NPPA/KCNE3/KCNE5/GPR88/SLC8A1/KCND2/TRDN/RYR1/PLN/RYR2/GJA5	37	HLC D20 OsmM upregulated DEGs
GO:0032409	regulation of transporter activity	46/1202	291/18866	9.92433e-09	1.75197e-06	1.36573e-06	ATP1A2/FHL1/ABCB1/JPH4/MMP9/SGK2/CCL2/GRIA2/OPRL1/GRIA3/AKAP9/ACE2/EPO/HRC/CHRM3/MTNR1B/DYSF/FXYD6/FXYD2/HECW2/OSR1/CRHBP/KCNE4/CNKSR3/GRIA1/APOA2/KCNE2/S100A1/NETO1/PTAFR/SLN/PRKCE/PDZK1/NPPA/KCNE3/KCNE5/GRIN2A/LRRC55/PDE4B/ANO9/TRDN/RELN/PLN/RYR2/DMD/SHANK3	46	HLC D20 OsmM upregulated DEGs
GO:0032412	regulation of ion transmembrane transporter activity	43/1202	265/18866	1.36326e-08	2.30973e-06	1.80052e-06	ATP1A2/FHL1/ABCB1/JPH4/MMP9/CCL2/GRIA2/OPRL1/GRIA3/AKAP9/EPO/HRC/CHRM3/MTNR1B/DYSF/FXYD6/FXYD2/HECW2/OSR1/CRHBP/KCNE4/CNKSR3/GRIA1/KCNE2/S100A1/NETO1/PTAFR/SLN/PRKCE/PDZK1/NPPA/KCNE3/KCNE5/GRIN2A/LRRC55/PDE4B/ANO9/TRDN/RELN/PLN/RYR2/DMD/SHANK3	43	HLC D20 OsmM upregulated DEGs
GO:0006721	terpenoid metabolic process	27/1202	124/18866	1.39561e-08	2.30973e-06	1.80052e-06	CYP3A5/RARRES2/RBP1/PECR/ALDH8A1/HMGCS2/CLPS/STRA6/CYP1B1/CYP2C9/RDH12/CRABP2/APOA2/CYP3A4/CYP3A7/DHRS3/RHO/AKR1C1/ADH1A/AKR1C3/ADH1B/AKR1B10/ADH4/AKR1C4/APOM/AKR1B15/RBP3	27	HLC D20 OsmM upregulated DEGs
GO:0034308	primary alcohol metabolic process	23/1202	94/18866	1.59825e-08	2.49116e-06	1.94195e-06	IGF1/SULT2A1/CYP3A5/SULT1E1/PECR/CYP1B1/RDH12/AKR1C2/CYP3A4/CYP3A7/DHRS3/SULT1B1/AKR1C1/ADH1A/AKR1C3/SULT1A1/ADH1B/SULT1A2/AKR1B10/ADH4/AKR1C4/AKR1B15/SULT1A3	23	HLC D20 OsmM upregulated DEGs
GO:0022898	regulation of transmembrane transporter activity	44/1202	276/18866	1.59931e-08	2.49116e-06	1.94195e-06	ATP1A2/FHL1/ABCB1/JPH4/MMP9/CCL2/GRIA2/OPRL1/GRIA3/AKAP9/ACE2/EPO/HRC/CHRM3/MTNR1B/DYSF/FXYD6/FXYD2/HECW2/OSR1/CRHBP/KCNE4/CNKSR3/GRIA1/KCNE2/S100A1/NETO1/PTAFR/SLN/PRKCE/PDZK1/NPPA/KCNE3/KCNE5/GRIN2A/LRRC55/PDE4B/ANO9/TRDN/RELN/PLN/RYR2/DMD/SHANK3	44	HLC D20 OsmM upregulated DEGs
GO:0042391	regulation of membrane potential	60/1202	443/18866	2.43761e-08	3.68845e-06	2.87528e-06	DCN/ATP1A2/FHL1/GABRA1/SLC4A8/KCNH2/SLC26A3/GABRP/KCNK10/RIMS4/CHRNA4/ABCD1/PTN/CHRNE/MPP2/SLC29A1/RGS4/GRIA3/AKAP9/KDR/KCNA5/SLC34A1/ATP1A4/MTNR1B/CD36/BIN1/CHRNA1/NTRK3/HCN3/IGSF11/NTRK2/CACNA1C/KCNE4/SLC25A27/PIEZO2/GRIA1/DGKI/KCNE2/KCNJ3/KCNK5/GPER1/NETO1/KCNMB3/NPPA/KCNE3/KCNE5/GPR88/GABRG3/SLC8A1/GRIN2A/KCND2/NPY2R/TRDN/INSYN2A/RELN/PLN/RYR2/DMD/SHANK3/GJA5	60	HLC D20 OsmM upregulated DEGs
GO:0001503	ossification	57/1202	412/18866	2.57674e-08	3.79068e-06	2.95497e-06	MRC2/IGF1/COL11A1/TP53INP2/MAPK3/SFRP1/CCN4/CLEC11A/PTN/ASPN/COL1A1/TCIRG1/MGP/WNT5A/IGFBP5/TEK/TNN/RUNX2/GDPD2/SLC34A1/KL/LRP4/HEMGN/ITGA11/COL2A1/CDH11/CTSK/OSR1/AHSG/IGFBP3/RSPO2/NOTCH1/IGSF10/BMP3/NPR2/PTH1R/ALOX15/ASGR2/DHRS3/RANBP3L/ADGRV1/COL1A2/CTHRC1/IGF2/LTBP3/SHOX2/RFLNA/ZNF664-RFLNA/SLC8A1/TMEM119/RFLNB/NOG/CSF1/ISG15/RYR1/COL13A1/COL5A2	57	HLC D20 OsmM upregulated DEGs
GO:0015849	organic acid transport	51/1202	353/18866	3.41275e-08	4.88485e-06	3.80791e-06	NOS2/NR1H4/ATP1A2/XK/ABCB11/SLC23A2/SLC26A3/SLC7A4/ABCD1/ABCC3/SLC6A12/SLC17A2/SLC25A12/RGS2/RGS4/ACE2/SYT4/CD36/SLCO2B1/STRA6/PPFIA2/SLC27A2/SLC13A5/SLC27A3/PPFIA4/OSR1/NTRK2/SLC5A12/SLC22A9/PLA2R1/SLC16A14/MID1IP1/BDKRB2/PLA2G4F/PLA2G1B/LRRC8E/LRRC8C/SLC6A19/SLC26A9/SLCO3A1/SLC17A8/AGTR2/SLC36A2/RXRA/AKR1C1/PLA2G2A/SLC6A17/SLC22A6/AKR1C4/SLC26A6/SLC6A14	51	HLC D20 OsmM upregulated DEGs
GO:0016101	diterpenoid metabolic process	25/1202	114/18866	4.09673e-08	5.70955e-06	4.45079e-06	CYP3A5/RARRES2/RBP1/PECR/ALDH8A1/CLPS/STRA6/CYP1B1/RDH12/CRABP2/APOA2/CYP3A4/CYP3A7/DHRS3/RHO/AKR1C1/ADH1A/AKR1C3/ADH1B/AKR1B10/ADH4/AKR1C4/APOM/AKR1B15/RBP3	25	HLC D20 OsmM upregulated DEGs
GO:0048705	skeletal system morphogenesis	38/1202	228/18866	4.54949e-08	6.17798e-06	4.81595e-06	COL11A1/HYAL2/TBX15/EYA1/SFRP1/HOXB6/COL1A1/SOX6/MGP/HYAL1/PRRX1/HOXB8/HOXB5/HOXB3/TEK/RUNX2/INSIG2/SOX5/COL2A1/OSR1/ZEB1/ACAN/DHRS3/HHIP/FREM1/LTBP3/SHOX2/HAS2/HOXB2/HOXD8/RFLNA/ZNF664-RFLNA/TMEM119/RFLNB/NOG/PAX5/COL27A1/COL13A1	38	HLC D20 OsmM upregulated DEGs
GO:0046394	carboxylic acid biosynthetic process	52/1202	367/18866	4.80727e-08	6.36482e-06	4.9616e-06	DCN/NR1H4/ABCB11/NAALAD2/PTGS1/ACOT7/HSD3B7/UPB1/GGT1/ABCD1/ASPA/RBP1/HYAL1/PECR/SLC25A12/KYNU/SCP2/ALDH8A1/AKR1D1/PTGIS/INSIG2/NR1D1/GAMT/APOC1/FOLH1B/CYP2C9/SLC27A2/PKLR/GADL1/CYP39A1/GLUD1/ACMSD/SLC45A3/CYP3A4/ALOX15/HAAO/MID1IP1/CYP7A1/PLA2G4F/PLA2G1B/HAS2/GATM/CSPG4/BGN/ACSM2A/NAT8L/ASAH2/AKR1C3/ELOVL2/AKR1C4/TECRL/DECR2	52	HLC D20 OsmM upregulated DEGs
GO:0050920	regulation of chemotaxis	38/1202	229/18866	5.12658e-08	6.56933e-06	5.12103e-06	SEMA3F/SEMA3G/ADGRA2/ANGPT2/PPM1F/MAPK3/PTN/HSPB1/RARRES2/CXCL12/CCL2/CCR6/SMOC2/FGF1/HRG/WNT5A/ARTN/CXCR4/KDR/LBP/MPP1/DYSF/NTRK3/NOTCH1/CXCL13/TIAM1/JAM3/GPR183/SCG2/IL16/CMKLR1/CSF1R/CSF1/CXCL17/DPP4/SUCNR1/AIF1/PLXNA4	38	HLC D20 OsmM upregulated DEGs
GO:0016053	organic acid biosynthetic process	52/1202	368/18866	5.26091e-08	6.56933e-06	5.12103e-06	DCN/NR1H4/ABCB11/NAALAD2/PTGS1/ACOT7/HSD3B7/UPB1/GGT1/ABCD1/ASPA/RBP1/HYAL1/PECR/SLC25A12/KYNU/SCP2/ALDH8A1/AKR1D1/PTGIS/INSIG2/NR1D1/GAMT/APOC1/FOLH1B/CYP2C9/SLC27A2/PKLR/GADL1/CYP39A1/GLUD1/ACMSD/SLC45A3/CYP3A4/ALOX15/HAAO/MID1IP1/CYP7A1/PLA2G4F/PLA2G1B/HAS2/GATM/CSPG4/BGN/ACSM2A/NAT8L/ASAH2/AKR1C3/ELOVL2/AKR1C4/TECRL/DECR2	52	HLC D20 OsmM upregulated DEGs
GO:0060048	cardiac muscle contraction	28/1202	140/18866	5.33386e-08	6.56933e-06	5.12103e-06	ATP1A2/KCNH2/MYH7/PIK3CG/RGS2/CXCR4/AKAP9/CSRP3/KCNA5/ACE2/HRC/MYBPC3/BIN1/CACNA1C/KCNE4/KCNE2/KCNJ3/SGCD/NPPA/KCNE3/KCNE5/SLC8A1/PDE4B/MYL4/PLN/RYR2/DMD/GJA5	28	HLC D20 OsmM upregulated DEGs
GO:0001523	retinoid metabolic process	24/1202	108/18866	5.81876e-08	7.00367e-06	5.45961e-06	CYP3A5/RARRES2/RBP1/ALDH8A1/CLPS/STRA6/CYP1B1/RDH12/CRABP2/APOA2/CYP3A4/CYP3A7/DHRS3/RHO/AKR1C1/ADH1A/AKR1C3/ADH1B/AKR1B10/ADH4/AKR1C4/APOM/AKR1B15/RBP3	24	HLC D20 OsmM upregulated DEGs
GO:0046942	carboxylic acid transport	50/1202	350/18866	6.68296e-08	7.8651e-06	6.13113e-06	NOS2/NR1H4/ATP1A2/XK/ABCB11/SLC23A2/SLC26A3/SLC7A4/ABCD1/ABCC3/SLC6A12/SLC17A2/SLC25A12/RGS2/RGS4/ACE2/SYT4/CD36/SLCO2B1/STRA6/PPFIA2/SLC27A2/SLC13A5/SLC27A3/PPFIA4/NTRK2/SLC5A12/SLC22A9/PLA2R1/SLC16A14/MID1IP1/BDKRB2/PLA2G4F/PLA2G1B/LRRC8E/LRRC8C/SLC6A19/SLC26A9/SLCO3A1/SLC17A8/AGTR2/SLC36A2/RXRA/AKR1C1/PLA2G2A/SLC6A17/SLC22A6/AKR1C4/SLC26A6/SLC6A14	50	HLC D20 OsmM upregulated DEGs
GO:0019932	second-messenger-mediated signaling	60/1202	456/18866	6.98083e-08	8.03706e-06	6.26517e-06	NOS2/CD4/CD22/IGF1/ATP1A2/HOMER3/CALCRL/ADGRL1/ADCYAP1R1/JPH4/NCALD/GLP1R/CCR6/RGS2/IAPP/CXCR4/OPRL1/KDR/ADCY4/HRC/RAMP2/RAMP1/CHRM3/MTNR1B/APLNR/CD36/HTR2B/LGR5/ACKR3/ACKR2/ADGRG7/CACNA1C/GUCY1A2/NPR2/PTH1R/ADGRL4/VCAM1/GUCY1A1/GPER1/NOS3/SAMD14/SGCD/NMUR1/MYOZ2/PDE3A/CMKLR1/NPPA/GPR4/AGTR2/SLC8A1/GRIN2A/NPY2R/TRDN/ADA/PLN/RYR2/DMD/ADGRG1/AQP1/SULT1A3	60	HLC D20 OsmM upregulated DEGs
GO:0010959	regulation of metal ion transport	54/1202	396/18866	9.74274e-08	1.09782e-05	8.5579e-06	CD4/ATP1A2/FHL1/HOMER3/KCNH2/ADCYAP1R1/ICAM1/JPH4/CAPN3/CORO1A/PIK3CG/CXCL12/CCL2/RGS4/CXCR4/OPRL1/AKAP9/MCHR1/KCNA5/EPO/HRC/MTNR1B/APLNR/DYSF/BIN1/FXYD6/FXYD2/HECW2/OSR1/CACNA1C/KCNE4/CNKSR3/THY1/KCNE2/S100A1/GPER1/NOS3/NETO1/SLN/PLA2G1B/PRKCE/IL16/NPPA/KCNE3/KCNE5/SLC8A1/LRRC55/PDE4B/TRDN/TRPV2/BPIFA1/PLN/RYR2/DMD	54	HLC D20 OsmM upregulated DEGs
GO:0072330	monocarboxylic acid biosynthetic process	39/1202	246/18866	1.2053e-07	1.32985e-05	1.03666e-05	DCN/NR1H4/ABCB11/PTGS1/ACOT7/HSD3B7/ABCD1/RBP1/PECR/SCP2/ALDH8A1/AKR1D1/PTGIS/INSIG2/NR1D1/GAMT/APOC1/CYP2C9/SLC27A2/PKLR/CYP39A1/ACMSD/SLC45A3/CYP3A4/ALOX15/MID1IP1/CYP7A1/PLA2G4F/PLA2G1B/GATM/CSPG4/BGN/ACSM2A/ASAH2/AKR1C3/ELOVL2/AKR1C4/TECRL/DECR2	39	HLC D20 OsmM upregulated DEGs
GO:0003018	vascular process in circulatory system	33/1202	190/18866	1.27651e-07	1.37967e-05	1.0755e-05	ATP1A2/ABCB1/ICAM1/HRH2/KNG1/RGS2/ECE1/TEK/KCNA5/ACE2/RAMP2/CHRM3/MTNR1B/CD36/HTR2B/EDNRA/ABR/GUCY1A1/GPER1/NOS3/BDKRB2/PTAFR/APLN/PDE3A/NPPA/GPR4/CDH5/AGTR2/SLC8A1/CLDN5/PTP4A3/ITGA1/GJA5	33	HLC D20 OsmM upregulated DEGs
GO:0010811	positive regulation of cell-substrate adhesion	25/1202	122/18866	1.66825e-07	1.76701e-05	1.37745e-05	PPM1F/SFRP1/PTN/ECM2/SMOC2/HRG/NID1/TEK/PREX1/KDR/CD36/EMILIN1/COL8A1/THY1/ABI3BP/COL26A1/ALOX15/FBLN2/RELL2/HAS2/PRKCE/CSF1/NPY2R/EGFL6/VIT	25	HLC D20 OsmM upregulated DEGs
GO:0140115	export across plasma membrane	17/1202	62/18866	2.00814e-07	2.08532e-05	1.62558e-05	ATP1A2/KCNH2/ATP12A/ABCB1/KCNA5/ATP1A4/FXYD2/SLC40A1/KCNE4/KCNE2/KCNK5/PDZK1/NPPA/KCNE3/KCNE5/SLC35G1/SLC8A1	17	HLC D20 OsmM upregulated DEGs
GO:0060326	cell chemotaxis	45/1202	311/18866	2.07593e-07	2.10997e-05	1.64479e-05	DPEP1/HSD3B7/FLT1/CORO1A/MAPK3/PIK3CG/PTN/HSPB1/RARRES2/CXCL12/CCL2/CCR6/SMOC2/FGF1/HRG/WNT5A/CSF3R/CXCR4/PREX1/KDR/LBP/MPP1/DYSF/ACKR3/ACKR2/ITGA9/NOTCH1/CXCL13/TIAM1/JAML/JAM3/GPR183/PLA2G1B/PLEKHG5/SCG2/IL16/SAA1/CMKLR1/CSF1R/CSF1/PDE4B/CXCL17/DPP4/AIF1/ITGA1	45	HLC D20 OsmM upregulated DEGs
GO:0001894	tissue homeostasis	40/1202	261/18866	2.11156e-07	2.10997e-05	1.64479e-05	USH2A/CLDN18/ADGRF5/TP53INP2/NOX4/CORO1A/CTSH/HSPB1/CUBN/TCIRG1/TNFAIP3/IAPP/JCHAIN/TLR4/COL2A1/RDH12/ILDR2/CTSK/NOTCH1/ESAM/JAM2/TFF2/PTH1R/CLDN1/ALB/RHO/ADGRV1/CARTPT/NOS3/JAM3/LTBP3/CD34/GATA2/CDH5/CSF1R/TMEM119/CLDN5/CSF1/SERPINA3/DMD	40	HLC D20 OsmM upregulated DEGs
GO:0051924	regulation of calcium ion transport	39/1202	253/18866	2.55973e-07	2.51043e-05	1.95697e-05	CD4/ATP1A2/HOMER3/ADCYAP1R1/ICAM1/JPH4/CAPN3/CORO1A/PIK3CG/CXCL12/CCL2/RGS4/CXCR4/OPRL1/MCHR1/EPO/HRC/APLNR/DYSF/BIN1/CACNA1C/THY1/KCNE2/S100A1/GPER1/NOS3/SLN/PLA2G1B/PRKCE/IL16/NPPA/KCNE3/SLC8A1/PDE4B/TRDN/TRPV2/PLN/RYR2/DMD	39	HLC D20 OsmM upregulated DEGs
GO:1904018	positive regulation of vasculature development	37/1202	235/18866	3.01383e-07	2.90205e-05	2.26225e-05	HSPB6/C6/TIE1/ANGPT2/PPP1R16B/SRPX2/FLT1/CTSH/HSPB1/SMOC2/FGF1/WNT5A/HYAL1/TEK/CXCR4/PTGIS/RHOJ/KDR/RAMP2/ANGPTL3/CHI3L1/APLNR/CYP1B1/ACVRL1/MYOCD/NOTCH1/ADAM12/S100A1/TLR3/GPER1/NOS3/CYBB/CD34/GATA2/CDH5/AQP1/PIK3R6	37	HLC D20 OsmM upregulated DEGs
GO:0006720	isoprenoid metabolic process	27/1202	144/18866	3.63089e-07	3.42289e-05	2.66826e-05	CYP3A5/RARRES2/RBP1/PECR/ALDH8A1/HMGCS2/CLPS/STRA6/CYP1B1/CYP2C9/RDH12/CRABP2/APOA2/CYP3A4/CYP3A7/DHRS3/RHO/AKR1C1/ADH1A/AKR1C3/ADH1B/AKR1B10/ADH4/AKR1C4/APOM/AKR1B15/RBP3	27	HLC D20 OsmM upregulated DEGs
GO:0045766	positive regulation of angiogenesis	34/1202	208/18866	3.684e-07	3.42289e-05	2.66826e-05	HSPB6/C6/TIE1/ANGPT2/PPP1R16B/SRPX2/FLT1/CTSH/HSPB1/SMOC2/FGF1/WNT5A/HYAL1/TEK/CXCR4/PTGIS/RHOJ/KDR/RAMP2/ANGPTL3/CHI3L1/APLNR/CYP1B1/ACVRL1/ADAM12/S100A1/TLR3/NOS3/CYBB/CD34/GATA2/CDH5/AQP1/PIK3R6	34	HLC D20 OsmM upregulated DEGs
GO:0002027	regulation of heart rate	22/1202	104/18866	5.10346e-07	4.65998e-05	3.63262e-05	KCNH2/SREBF1/MYH7/RGS4/AKAP9/KCNA5/HRC/BIN1/CACNA1C/KCNE4/KCNE2/KCNJ3/NPPA/KCNE3/KCNE5/AGTR2/SLC8A1/ADA/PLN/RYR2/DMD/GJA5	22	HLC D20 OsmM upregulated DEGs
GO:0061337	cardiac conduction	27/1202	148/18866	6.41093e-07	5.75462e-05	4.48593e-05	ATP1A2/KCNH2/AKAP9/KCNA5/ACE2/HRC/ATP1A4/BIN1/FXYD6/FXYD2/CACNA2D4/CACNA1C/KCNE4/ATP2B2/KCNE2/NPR2/KCNJ3/NPPA/KCNE3/KCNE5/SLC8A1/KCND2/TRDN/RYR1/PLN/RYR2/GJA5	27	HLC D20 OsmM upregulated DEGs
GO:1904063	negative regulation of cation transmembrane transport	20/1202	91/18866	8.78525e-07	7.75445e-05	6.04487e-05	ATP1A2/KCNH2/MMP9/RGS2/RGS4/OPRL1/EPO/MTNR1B/DYSF/BIN1/HECW2/OSR1/KCNE4/KCNE2/SLN/PRKCE/KCNE3/KCNE5/TRDN/PLN	20	HLC D20 OsmM upregulated DEGs
GO:0006816	calcium ion transport	54/1202	426/18866	1.02918e-06	8.93535e-05	6.96542e-05	CD4/ATP1A2/HOMER3/CALCRL/ADCYAP1R1/ICAM1/JPH4/CAPN3/CHRNA4/CORO1A/PIK3CG/CXCL12/CCL2/RGS4/CXCR4/OPRL1/TRPV5/MCHR1/EPO/HRC/RAMP2/RAMP1/APLNR/DYSF/HTR2B/BIN1/CACNA2D4/CACNA1C/THY1/ATP2B2/KCNE2/S100A1/GPER1/NOS3/TRPV6/SLN/PLA2G1B/PRKCE/NMUR1/IL16/NPPA/KCNE3/SLC35G1/SLC8A1/GRIN2A/PDE4B/RASA3/TRDN/GJA4/TRPV2/RYR1/PLN/RYR2/DMD	54	HLC D20 OsmM upregulated DEGs
GO:0006805	xenobiotic metabolic process	23/1202	118/18866	1.2995e-06	0.000111002	8.65303e-05	FMO3/FMO1/DPEP1/FMO2/PTGS1/GGT1/CYP3A5/AADAC/NQO2/BPHL/CYP1B1/CYP2C9/GLYAT/CYP3A4/CYP3A7/SULT1B1/AKR1C1/SULT1A1/SULT1A2/UGT2B11/ACY1/GSTA2/SULT1A3	23	HLC D20 OsmM upregulated DEGs
GO:0071621	granulocyte chemotaxis	24/1202	127/18866	1.37865e-06	0.000115894	9.03433e-05	DPEP1/MAPK3/PIK3CG/RARRES2/CCL2/CSF3R/PREX1/LBP/MPP1/DYSF/ITGA9/CXCL13/JAML/JAM3/PLA2G1B/SCG2/SAA1/CMKLR1/CSF1R/CSF1/PDE4B/CXCL17/DPP4/ITGA1	24	HLC D20 OsmM upregulated DEGs
GO:0050673	epithelial cell proliferation	56/1202	453/18866	1.4511e-06	0.000120079	9.36058e-05	IGF1/FLT4/NGFR/TGFBR3/PGR/APOH/PPP1R16B/FLT1/WFDC1/EYA1/SFRP1/PTN/CXCL12/CCL2/FGF1/WNT5A/HYAL1/ITGA4/IGFBP5/NRP2/TNFAIP3/TEK/NR1D1/KDR/DLL4/KLK8/SERPINF1/LOXL2/APLNR/DYSF/HTR2B/TLR4/SULF1/LGR5/ACVRL1/IGFBP4/OSR1/COL8A1/IGFBP3/CDKN2B/NOTCH1/JAML/CLDN1/HTRA1/IGF2/COL4A3/KRT4/HAS2/APLN/COL8A2/SCG2/CD34/GATA2/NOG/NRARP/HNF1B	56	HLC D20 OsmM upregulated DEGs
GO:0006937	regulation of muscle contraction	29/1202	173/18866	1.54368e-06	0.000125775	9.80457e-05	HSPB6/ATP1A2/CALCRL/MYH7/PIK3CG/RGS2/AKAP9/CNN1/ACE2/HRC/CHRM3/MYBPC3/BIN1/MYOCD/CACNA1C/GUCY1A1/GPER1/PTAFR/NPPA/KCNE3/CHRM2/SLC8A1/PDE4B/NPY2R/ADA/PLN/RYR2/DMD/GJA5	29	HLC D20 OsmM upregulated DEGs
GO:0030595	leukocyte chemotaxis	35/1202	232/18866	1.73359e-06	0.000137472	0.000107164	DPEP1/HSD3B7/FLT1/CORO1A/MAPK3/PIK3CG/PTN/RARRES2/CXCL12/CCL2/CCR6/WNT5A/CSF3R/CXCR4/PREX1/LBP/MPP1/DYSF/ITGA9/CXCL13/JAML/JAM3/GPR183/PLA2G1B/SCG2/IL16/SAA1/CMKLR1/CSF1R/CSF1/PDE4B/CXCL17/DPP4/AIF1/ITGA1	35	HLC D20 OsmM upregulated DEGs
GO:0034766	negative regulation of ion transmembrane transport	21/1202	103/18866	1.73916e-06	0.000137472	0.000107164	ATP1A2/KCNH2/MMP9/RGS2/RGS4/OPRL1/EPO/MTNR1B/DYSF/BIN1/HECW2/OSR1/KCNE4/KCNE2/SLN/PRKCE/KCNE3/KCNE5/ANO9/TRDN/PLN	21	HLC D20 OsmM upregulated DEGs
GO:0019748	secondary metabolic process	15/1202	57/18866	1.84746e-06	0.000143885	0.000112163	FMO1/TYR/FMO2/TYRP1/WNT5A/CYP1B1/AKR1C2/ACMSD/BDH2/ZEB2/PMEL/AKR1C1/AKR1C3/AKR1B10/AKR1C4	15	HLC D20 OsmM upregulated DEGs
GO:0001508	action potential	25/1202	138/18866	1.88452e-06	0.000144644	0.000112755	ATP1A2/KCNH2/CHRNA4/AKAP9/KCNA5/MTNR1B/CD36/BIN1/CHRNA1/NTRK3/NTRK2/CACNA1C/KCNE4/KCNE2/KCNJ3/GPER1/KCNMB3/KCNE3/KCNE5/GPR88/SLC8A1/KCND2/RYR2/DMD/GJA5	25	HLC D20 OsmM upregulated DEGs
GO:0061035	regulation of cartilage development	17/1202	72/18866	2.00732e-06	0.000151868	0.000118387	SCIN/CCN4/SOX6/WNT5A/RUNX2/LOXL2/SOX5/ACVRL1/CTSK/FRZB/LTBP3/SHOX2/MAF/RFLNA/ZNF664-RFLNA/RFLNB/NOG	17	HLC D20 OsmM upregulated DEGs
GO:0034310	primary alcohol catabolic process	8/1202	16/18866	2.15349e-06	0.000160632	0.000125219	SULT2A1/SULT1E1/SULT1B1/AKR1C3/SULT1A1/SULT1A2/AKR1B10/SULT1A3	8	HLC D20 OsmM upregulated DEGs
GO:0008210	estrogen metabolic process	11/1202	32/18866	2.49322e-06	0.000183026	0.000142675	HSD17B14/COMT/CYP3A5/SULT1E1/CYP1B1/CYP2C9/CYP3A4/CYP3A7/SULT1A1/UGT2B11/AKR1B15	11	HLC D20 OsmM upregulated DEGs
GO:0090257	regulation of muscle system process	37/1202	256/18866	2.52282e-06	0.000183026	0.000142675	HSPB6/IGF1/ATP1A2/CALCRL/MYH7/PIK3CG/IGFBP5/RGS2/RGS4/AKAP9/CNN1/ACE2/HRC/CHRM3/MYBPC3/BIN1/MYOCD/MLIP/NOTCH1/CACNA1C/GUCY1A1/GPER1/NOS3/PTAFR/SLN/NPPA/KCNE3/CHRM2/SLC8A1/PDE4B/NPY2R/ADA/PLN/RYR2/DMD/AIF1/GJA5	37	HLC D20 OsmM upregulated DEGs
GO:0070252	actin-mediated cell contraction	23/1202	123/18866	2.74554e-06	0.000193872	0.00015113	ATP1A2/KCNH2/MYH7/AKAP9/KCNA5/MYBPC3/BIN1/CACNA1C/KCNE4/KCNE2/KCNJ3/SGCD/DES/KCNE3/KCNE5/NEB/PDE4B/MYL4/PLN/RYR2/DMD/MYH4/GJA5	23	HLC D20 OsmM upregulated DEGs
GO:0071466	cellular response to xenobiotic stimulus	23/1202	123/18866	2.74554e-06	0.000193872	0.00015113	FMO3/FMO1/DPEP1/FMO2/PTGS1/GGT1/CYP3A5/AADAC/NQO2/BPHL/CYP1B1/CYP2C9/GLYAT/CYP3A4/CYP3A7/SULT1B1/AKR1C1/SULT1A1/SULT1A2/UGT2B11/ACY1/GSTA2/SULT1A3	23	HLC D20 OsmM upregulated DEGs
GO:0072511	divalent inorganic cation transport	57/1202	478/18866	3.64236e-06	0.000251939	0.000196396	CD4/ATP1A2/HOMER3/CALCRL/ADCYAP1R1/ICAM1/JPH4/CAPN3/CHRNA4/CORO1A/PIK3CG/CXCL12/CCL2/CLDN16/RGS4/CXCR4/OPRL1/TRPV5/MCHR1/EPO/HRC/RAMP2/RAMP1/APLNR/DYSF/HTR2B/BIN1/SLC40A1/CACNA2D4/CACNA1C/THY1/ATP2B2/KCNE2/S100A1/GPER1/NOS3/TRPV6/SLN/PLA2G1B/PRKCE/NMUR1/IL16/NPPA/KCNE3/SLC35G1/SLC8A1/GRIN2A/PDE4B/TCN2/RASA3/TRDN/GJA4/TRPV2/RYR1/PLN/RYR2/DMD	57	HLC D20 OsmM upregulated DEGs
GO:0048844	artery morphogenesis	17/1202	75/18866	3.66301e-06	0.000251939	0.000196396	TFAP2B/ADGRF5/NOTCH3/EYA1/ZMIZ1/PRRX1/TBX2/DLL4/ANGPTL3/STRA6/ACVRL1/MYOCD/NOTCH1/HEY1/COL3A1/NOG/GJA5	17	HLC D20 OsmM upregulated DEGs
GO:0002062	chondrocyte differentiation	21/1202	108/18866	3.86626e-06	0.000259181	0.000202041	SCIN/COL11A1/CCN4/SOX6/TGFBI/RUNX2/LOXL2/SOX5/SULF1/COL2A1/ACVRL1/OSR1/ACAN/PTH1R/LTBP3/SHOX2/MAF/RFLNA/ZNF664-RFLNA/RFLNB/COL27A1	21	HLC D20 OsmM upregulated DEGs
GO:0072001	renal system development	40/1202	292/18866	3.90993e-06	0.000259181	0.000202041	TFAP2B/DCN/HYAL2/NOTCH3/COL4A4/ANGPT2/UPK3A/MMP9/CTSH/EYA1/CALB1/SFRP1/SIM1/FGF1/WNT5A/NID1/TEK/SLC34A1/SERPINF1/LRP4/EPHA7/SULF1/STRA6/LGR5/MYOCD/REN/OSR1/KLHL3/NOTCH1/KIF26B/HEYL/FBN1/COL4A3/IRX1/HAS2/CD34/GPR4/AGTR2/NOG/HNF1B	40	HLC D20 OsmM upregulated DEGs
GO:0006067	ethanol metabolic process	9/1202	22/18866	3.91512e-06	0.000259181	0.000202041	SULT2A1/SULT1E1/SULT1B1/ADH1A/SULT1A1/ADH1B/SULT1A2/ADH4/SULT1A3	9	HLC D20 OsmM upregulated DEGs
GO:0042692	muscle cell differentiation	49/1202	390/18866	4.14522e-06	0.000267541	0.000208558	IGF1/PLEKHO1/XK/PRDM6/CTNNA2/SMARCD3/NOX4/CAPN3/HDAC5/SOX6/IGFBP5/RGS2/RGS4/TBX2/LDB3/OBSL1/CSRP3/RAMP2/MYO18B/FHOD3/DYSF/BIN1/MYPN/MYOCD/NOTCH1/ZEB1/ADAM12/PGM5/JAM2/PLPP7/LMOD1/HEY1/GPER1/IGF2/SHOX2/SGCD/MYOZ2/WFIKKN2/NPPA/AGTR2/SLC8A1/NEB/TMEM119/FOXO4/RXRA/RYR1/DMD/KLHL41/MYMX	49	HLC D20 OsmM upregulated DEGs
GO:0050921	positive regulation of chemotaxis	25/1202	144/18866	4.18716e-06	0.000267541	0.000208558	PPM1F/MAPK3/PTN/HSPB1/RARRES2/CXCL12/CCR6/SMOC2/WNT5A/ARTN/CXCR4/KDR/LBP/DYSF/NTRK3/CXCL13/TIAM1/SCG2/IL16/CMKLR1/CSF1R/CSF1/CXCL17/SUCNR1/AIF1	25	HLC D20 OsmM upregulated DEGs
GO:0072577	endothelial cell apoptotic process	16/1202	68/18866	4.19296e-06	0.000267541	0.000208558	ICAM1/CCL2/ITGA4/TNFAIP3/TEK/KDR/RAMP2/GPER1/COL4A3/SCG2/CD248/GATA2/CDH5/COL18A1/AKR1C3/ECSCR	16	HLC D20 OsmM upregulated DEGs
GO:0050679	positive regulation of epithelial cell proliferation	32/1202	211/18866	4.24385e-06	0.000267565	0.000208576	IGF1/FLT4/PPP1R16B/EYA1/SFRP1/PTN/CXCL12/FGF1/WNT5A/HYAL1/ITGA4/NRP2/TNFAIP3/TEK/KDR/APLNR/DYSF/HTR2B/TLR4/ACVRL1/OSR1/NOTCH1/JAML/CLDN1/HTRA1/IGF2/HAS2/APLN/SCG2/GATA2/NOG/NRARP	32	HLC D20 OsmM upregulated DEGs
GO:1901616	organic hydroxy compound catabolic process	17/1202	76/18866	4.44131e-06	0.00027672	0.000215713	SCARF1/COMT/SULT2A1/SULT1E1/AKR1D1/CYP39A1/CYP7A1/SULT1B1/AKR1C3/SULT1A1/SULT1A2/DIO3/AKR1B10/ADH4/GK/PDXP/SULT1A3	17	HLC D20 OsmM upregulated DEGs
GO:0002685	regulation of leukocyte migration	32/1202	212/18866	4.69914e-06	0.00028938	0.000225582	ICAM1/MAPK3/PYCARD/PTN/RARRES2/CXCL12/CCL2/ADTRP/CCR6/WNT5A/ITGA4/RIPK3/LBP/MPP1/DYSF/IL33/EMILIN1/THY1/JAM2/CXCL13/TNFRSF14/ABR/JAM3/CD300A/PTAFR/CMKLR1/CSF1R/CSF1/CXCL17/ADA/DPP4/AIF1	32	HLC D20 OsmM upregulated DEGs
GO:0032413	negative regulation of ion transmembrane transporter activity	17/1202	77/18866	5.36499e-06	0.000326586	0.000254585	ATP1A2/MMP9/OPRL1/EPO/MTNR1B/DYSF/HECW2/OSR1/KCNE4/KCNE2/SLN/PRKCE/KCNE3/KCNE5/ANO9/TRDN/PLN	17	HLC D20 OsmM upregulated DEGs
GO:2000351	regulation of endothelial cell apoptotic process	15/1202	62/18866	5.76809e-06	0.000347134	0.000270604	ICAM1/CCL2/ITGA4/TNFAIP3/TEK/KDR/RAMP2/GPER1/SCG2/CD248/GATA2/CDH5/COL18A1/AKR1C3/ECSCR	15	HLC D20 OsmM upregulated DEGs
GO:0046164	alcohol catabolic process	14/1202	55/18866	6.21532e-06	0.000369847	0.000288309	SCARF1/SULT2A1/SULT1E1/AKR1D1/CYP39A1/CYP7A1/SULT1B1/AKR1C3/SULT1A1/SULT1A2/AKR1B10/ADH4/GK/SULT1A3	14	HLC D20 OsmM upregulated DEGs
GO:0001655	urogenital system development	43/1202	330/18866	6.34057e-06	0.000373107	0.00029085	TFAP2B/DCN/HYAL2/NOTCH3/COL4A4/ANGPT2/UPK3A/MMP9/CTSH/EYA1/CALB1/SFRP1/SIM1/FGF1/WNT5A/NID1/TEK/FOXA1/SLC34A1/SERPINF1/LRP4/EPHA7/SULF1/STRA6/LGR5/MYOCD/REN/OSR1/KLHL3/NOTCH1/KIF26B/HEYL/FBN1/COL4A3/IRX1/HAS2/CD34/GPR4/GATA2/AGTR2/NOG/RXRA/HNF1B	43	HLC D20 OsmM upregulated DEGs
GO:0090287	regulation of cellular response to growth factor stimulus	41/1202	310/18866	7.17188e-06	0.000417152	0.000325185	TFAP2B/DCN/ADGRA2/NGFR/TGFBR3/SFRP1/ASPN/SMOC2/FGF1/HRG/WNT5A/RUNX2/NREP/NUMA1/SULF1/EMILIN1/ACVRL1/NTRK3/MYOCD/CDKN2B/CRB2/NOTCH1/ZEB1/HHEX/CXCL13/HHIP/HTRA1/FBN1/HTRA3/APLN/MMRN2/WFIKKN2/NRROS/CDH5/SHISA2/AGTR2/NOG/PTP4A3/SPRY4/ADAMTSL2/PEG10	41	HLC D20 OsmM upregulated DEGs
GO:0009410	response to xenobiotic stimulus	23/1202	130/18866	7.24661e-06	0.000417152	0.000325185	FMO3/FMO1/DPEP1/FMO2/PTGS1/GGT1/CYP3A5/AADAC/NQO2/BPHL/CYP1B1/CYP2C9/GLYAT/CYP3A4/CYP3A7/SULT1B1/AKR1C1/SULT1A1/SULT1A2/UGT2B11/ACY1/GSTA2/SULT1A3	23	HLC D20 OsmM upregulated DEGs
GO:0043010	camera-type eye development	43/1202	332/18866	7.39526e-06	0.000420568	0.000327848	TFAP2B/LAMC3/DCX/SMARCD3/PDE6C/MYOM1/FLT1/CALB1/PTN/TCIRG1/WNT5A/TBX2/OBSL1/RHOJ/DLL4/NRL/RAB11FIP4/SERPINF1/NES/PDE6A/MTNR1B/FOXF2/STRA6/BCAR3/CYP1B1/ACVRL1/NTRK3/COL8A1/NTRK2/ZEB1/CACNA1C/THY1/RHO/FBN1/ZEB2/BFSP2/COL8A2/MAF/SLC17A8/MAB21L2/TSKU/RXRA/DIO3	43	HLC D20 OsmM upregulated DEGs
GO:0060402	calcium ion transport into cytosol	26/1202	158/18866	7.46476e-06	0.000420568	0.000327848	CD4/ATP1A2/ADCYAP1R1/JPH4/CAPN3/CORO1A/TRPV5/EPO/HRC/APLNR/HTR2B/CACNA1C/THY1/GPER1/TRPV6/PLA2G1B/PRKCE/SLC8A1/GRIN2A/RASA3/TRDN/TRPV2/RYR1/PLN/RYR2/DMD	26	HLC D20 OsmM upregulated DEGs
GO:0010810	regulation of cell-substrate adhesion	32/1202	217/18866	7.72646e-06	0.000426145	0.000332196	FBLN1/ANGPT2/PPM1F/SFRP1/PTN/ECM2/COL1A1/SMOC2/HRG/NID1/TEK/PREX1/KDR/POSTN/CD36/EMILIN1/ACVRL1/COL8A1/CDKN2A/NOTCH1/THY1/ABI3BP/COL26A1/ALOX15/FBLN2/RELL2/HAS2/PRKCE/CSF1/NPY2R/EGFL6/VIT	32	HLC D20 OsmM upregulated DEGs
GO:0071559	response to transforming growth factor beta	36/1202	258/18866	7.72851e-06	0.000426145	0.000332196	HYAL2/TGFBR3/NOX4/MXRA5/SFRP1/ASPN/ZMIZ1/COL1A1/SOX6/WNT5A/POSTN/SOX5/NREP/AMHR2/LRRC32/EMILIN1/CILP/ACVRL1/MYOCD/CDKN2B/ZEB1/ZYX/CLDN1/COL1A2/HTRA1/FBN1/LTBP3/COL3A1/HTRA3/PDE3A/WFIKKN2/NRROS/CDH5/CLDN5/ADAMTSL2/PEG10	36	HLC D20 OsmM upregulated DEGs
GO:0044273	sulfur compound catabolic process	14/1202	56/18866	7.80516e-06	0.000426145	0.000332196	DCN/DPEP1/ACOT7/GGT1/ABCD1/OGN/HYAL1/LUM/GADL1/MAT1A/ACAN/CSPG4/BGN/PRELP	14	HLC D20 OsmM upregulated DEGs
GO:0048771	tissue remodeling	28/1202	178/18866	8.21215e-06	0.000442313	0.000344798	FLT4/CLDN18/NOX4/SFRP1/PTN/TCIRG1/HRG/IGFBP5/TNFAIP3/IAPP/DLL4/TMBIM1/ACVRL1/CTSK/RSPO3/ABR/PTH1R/IL15/CARTPT/NOS3/CTHRC1/LTBP3/CSPG4/AGTR2/BGN/CSF1R/TMEM119/GJA5	28	HLC D20 OsmM upregulated DEGs
GO:0003206	cardiac chamber morphogenesis	23/1202	131/18866	8.2683e-06	0.000442313	0.000344798	COL11A1/TGFBR3/SMARCD3/MYH7/CPE/HAND1/WNT5A/NRP2/TEK/TBX2/DLL4/MYBPC3/NOTCH1/DHRS3/HEYL/HEY1/NOS3/SHOX2/NOG/NPY2R/RXRA/RYR2/GJA5	23	HLC D20 OsmM upregulated DEGs
GO:0097530	granulocyte migration	25/1202	150/18866	8.83286e-06	0.000467788	0.000364658	DPEP1/MAPK3/PIK3CG/RARRES2/CCL2/CSF3R/PREX1/LBP/MPP1/DYSF/ITGA9/CXCL13/JAML/JAM3/CD300A/PLA2G1B/SCG2/SAA1/CMKLR1/CSF1R/CSF1/PDE4B/CXCL17/DPP4/ITGA1	25	HLC D20 OsmM upregulated DEGs
GO:0032410	negative regulation of transporter activity	18/1202	88/18866	8.9625e-06	0.000469954	0.000366346	ATP1A2/MMP9/OPRL1/EPO/MTNR1B/DYSF/HECW2/OSR1/KCNE4/APOA2/KCNE2/SLN/PRKCE/KCNE3/KCNE5/ANO9/TRDN/PLN	18	HLC D20 OsmM upregulated DEGs
GO:0050727	regulation of inflammatory response	51/1202	425/18866	9.83834e-06	0.000510822	0.000398204	NOS2/NR1H4/IGF1/CALCRL/HYAL2/GGT1/MMP9/ABCD1/WFDC1/PYCARD/CCN4/PIK3CG/LPCAT3/WNT5A/TNFAIP3/TEK/PTGIS/NR1D1/LBP/ACE2/SERPINF1/NT5E/TLR4/IL33/DUOXA1/NFKBIZ/AHSG/TTBK1/ZYX/ABR/ALOX15/DNASE1L3/IL15/TLR3/GPER1/IL16/SAA1/NPPA/GPR4/CDH5/LRRC19/SOCS3/STING1/TAFA3/USP18/PLA2G2A/CXCL17/ADA/CASP4/SUCNR1/DNASE1	51	HLC D20 OsmM upregulated DEGs
GO:0070838	divalent metal ion transport	55/1202	471/18866	9.9819e-06	0.000513244	0.000400092	CD4/ATP1A2/HOMER3/CALCRL/ADCYAP1R1/ICAM1/JPH4/CAPN3/CHRNA4/CORO1A/PIK3CG/CXCL12/CCL2/CLDN16/RGS4/CXCR4/OPRL1/TRPV5/MCHR1/EPO/HRC/RAMP2/RAMP1/APLNR/DYSF/HTR2B/BIN1/CACNA2D4/CACNA1C/THY1/ATP2B2/KCNE2/S100A1/GPER1/NOS3/TRPV6/SLN/PLA2G1B/PRKCE/NMUR1/IL16/NPPA/KCNE3/SLC35G1/SLC8A1/GRIN2A/PDE4B/RASA3/TRDN/GJA4/TRPV2/RYR1/PLN/RYR2/DMD	55	HLC D20 OsmM upregulated DEGs
GO:0007160	cell-matrix adhesion	33/1202	230/18866	1.01202e-05	0.000515353	0.000401736	NID2/SORBS1/PPM1F/SFRP1/ECM2/HRG/ITGB6/ITGA4/NID1/TEK/TNN/KDR/ANGPTL3/POSTN/LYVE1/CD36/ITGA11/EMILIN1/PPFIA2/ACVRL1/CDKN2A/THY1/TIAM1/ZYX/VCAM1/FREM1/JAM3/COL3A1/CD34/CSF1/BCAM/COL13A1/ITGA1	33	HLC D20 OsmM upregulated DEGs
GO:0097623	potassium ion export across plasma membrane	8/1202	19/18866	1.0642e-05	0.00053676	0.000418424	KCNH2/KCNA5/KCNE4/KCNE2/KCNK5/NPPA/KCNE3/KCNE5	8	HLC D20 OsmM upregulated DEGs
GO:0030647	aminoglycoside antibiotic metabolic process	6/1202	10/18866	1.11063e-05	0.000554705	0.000432413	SLC34A1/AKR1C2/AKR1C1/AKR1C3/AKR1B10/AKR1C4	6	HLC D20 OsmM upregulated DEGs
GO:1903169	regulation of calcium ion transmembrane transport	25/1202	152/18866	1.12072e-05	0.000554705	0.000432413	ATP1A2/JPH4/CAPN3/CORO1A/PIK3CG/OPRL1/HRC/APLNR/DYSF/BIN1/CACNA1C/THY1/KCNE2/S100A1/GPER1/SLN/PRKCE/NPPA/KCNE3/SLC8A1/PDE4B/TRDN/PLN/RYR2/DMD	25	HLC D20 OsmM upregulated DEGs
GO:0071560	cellular response to transforming growth factor beta stimulus	35/1202	252/18866	1.13955e-05	0.000558802	0.000435606	HYAL2/TGFBR3/NOX4/SFRP1/ASPN/ZMIZ1/COL1A1/SOX6/WNT5A/POSTN/SOX5/NREP/AMHR2/LRRC32/EMILIN1/CILP/ACVRL1/MYOCD/CDKN2B/ZEB1/ZYX/CLDN1/COL1A2/HTRA1/FBN1/LTBP3/COL3A1/HTRA3/PDE3A/WFIKKN2/NRROS/CDH5/CLDN5/ADAMTSL2/PEG10	35	HLC D20 OsmM upregulated DEGs
GO:0051146	striated muscle cell differentiation	39/1202	295/18866	1.20132e-05	0.000583689	0.000455006	IGF1/PLEKHO1/XK/NOX4/CAPN3/HDAC5/SOX6/IGFBP5/RGS2/RGS4/LDB3/OBSL1/CSRP3/MYO18B/FHOD3/DYSF/MYPN/MYOCD/NOTCH1/ADAM12/PGM5/JAM2/PLPP7/LMOD1/IGF2/SHOX2/SGCD/MYOZ2/WFIKKN2/NPPA/AGTR2/SLC8A1/NEB/TMEM119/RXRA/RYR1/DMD/KLHL41/MYMX	39	HLC D20 OsmM upregulated DEGs
GO:0030278	regulation of ossification	31/1202	212/18866	1.26613e-05	0.000609583	0.000475192	IGF1/MAPK3/SFRP1/CCN4/PTN/TCIRG1/MGP/WNT5A/IGFBP5/TNN/RUNX2/GDPD2/KL/LRP4/HEMGN/OSR1/AHSG/NOTCH1/DHRS3/RANBP3L/ADGRV1/CTHRC1/LTBP3/RFLNA/ZNF664-RFLNA/SLC8A1/TMEM119/RFLNB/NOG/CSF1/ISG15	31	HLC D20 OsmM upregulated DEGs
GO:0001654	eye development	47/1202	384/18866	1.29938e-05	0.000619955	0.000483277	TFAP2B/LAMC3/DCX/SMARCD3/PDE6C/MYOM1/FLT1/CALB1/SIPA1L3/PTN/TCIRG1/WNT5A/MFAP2/TBX2/OBSL1/RHOJ/DLL4/NRL/COL5A1/RAB11FIP4/SERPINF1/NES/PDE6A/MTNR1B/FOXF2/STRA6/BCAR3/CYP1B1/ACVRL1/NTRK3/COL8A1/NTRK2/ZEB1/CACNA1C/THY1/RHO/FBN1/ZEB2/BFSP2/COL8A2/MAF/SLC17A8/MAB21L2/TSKU/RXRA/DIO3/COL5A2	47	HLC D20 OsmM upregulated DEGs
GO:0031214	biomineral tissue development	26/1202	163/18866	1.32508e-05	0.000620827	0.000483957	IGF1/PTN/ASPN/COL1A1/TCIRG1/MGP/KL/OSR1/AHSG/RSPO2/NOTCH1/PTH1R/ALOX15/ASGR2/ADGRV1/HEY1/COL1A2/NOS3/LTBP3/AMBN/RFLNA/ZNF664-RFLNA/SLC8A1/TMEM119/RFLNB/ISG15	26	HLC D20 OsmM upregulated DEGs
GO:0110148	biomineralization	26/1202	163/18866	1.32508e-05	0.000620827	0.000483957	IGF1/PTN/ASPN/COL1A1/TCIRG1/MGP/KL/OSR1/AHSG/RSPO2/NOTCH1/PTH1R/ALOX15/ASGR2/ADGRV1/HEY1/COL1A2/NOS3/LTBP3/AMBN/RFLNA/ZNF664-RFLNA/SLC8A1/TMEM119/RFLNB/ISG15	26	HLC D20 OsmM upregulated DEGs
GO:0086003	cardiac muscle cell contraction	16/1202	74/18866	1.33637e-05	0.000620827	0.000483957	ATP1A2/KCNH2/AKAP9/KCNA5/BIN1/CACNA1C/KCNE4/KCNE2/KCNJ3/SGCD/KCNE3/KCNE5/PDE4B/PLN/RYR2/GJA5	16	HLC D20 OsmM upregulated DEGs
GO:0006631	fatty acid metabolic process	48/1202	396/18866	1.36657e-05	0.000629334	0.000490588	ABHD5/SREBF1/ABCB11/PTGS1/ACOT7/GGT1/LPIN2/ABCD1/MAPK3/PTGR1/TYRP1/ADTRP/EHHADH/PECR/SCP2/HAO2/ECHDC2/PTGIS/INSIG2/APOC1/ANGPTL3/CD36/CYP1B1/CYP2C9/SLC27A2/SLC27A3/AKR1C2/SLC45A3/CYP3A4/ALOX15/ACOT11/BDH2/MID1IP1/ACAA2/CYP7A1/PLA2G4F/PLA2G1B/ACOT12/ACSM2A/AKR1C1/ASAH2/AKR1C3/ELOVL2/ADH4/AKR1C4/ECI2/TECRL/DECR2	48	HLC D20 OsmM upregulated DEGs
GO:0003158	endothelium development	23/1202	135/18866	1.37943e-05	0.00062978	0.000490936	ICAM1/PPP1R16B/PTN/FGF1/HOXB5/CXCR4/KDR/DLL4/SLC40A1/ACVRL1/NOTCH1/ZEB1/ROBO4/CLDN1/HEY1/CD34/CDH5/COL18A1/CLDN5/GJA4/COL15A1/NOTCH4/GJA5	23	HLC D20 OsmM upregulated DEGs
GO:0055001	muscle cell development	28/1202	183/18866	1.39927e-05	0.000633378	0.000493741	IGF1/XK/CAPN3/RGS2/RGS4/LDB3/OBSL1/CSRP3/RAMP2/MYO18B/FHOD3/DYSF/BIN1/MYPN/NOTCH1/PGM5/LMOD1/SHOX2/SGCD/MYOZ2/WFIKKN2/NPPA/AGTR2/SLC8A1/NEB/RYR1/DMD/KLHL41	28	HLC D20 OsmM upregulated DEGs
GO:0032330	regulation of chondrocyte differentiation	13/1202	52/18866	1.64107e-05	0.000736536	0.000574156	SCIN/CCN4/SOX6/RUNX2/LOXL2/SOX5/ACVRL1/LTBP3/SHOX2/MAF/RFLNA/ZNF664-RFLNA/RFLNB	13	HLC D20 OsmM upregulated DEGs
GO:0016042	lipid catabolic process	43/1202	343/18866	1.67095e-05	0.000743642	0.000579695	ABHD5/ABCB11/SCARF1/HSD17B14/LPIN2/ABCD1/SULT2A1/PIK3CG/RARRES2/SULT1E1/ADTRP/EHHADH/AADAC/PECR/SCP2/HAO2/ECHDC2/AKR1D1/APOC1/ANGPTL3/PLAAT4/ENPP2/CLPS/CYP1B1/SLC27A2/PLA1A/CYP39A1/APOA2/CYP3A4/ABHD6/BDH2/ACAA2/CYP7A1/PLA2G4F/FABP6/PLA2G1B/PRKCE/PLA2G2A/ASAH2/AKR1C3/AKR1B10/ECI2/DECR2	43	HLC D20 OsmM upregulated DEGs
GO:0150063	visual system development	47/1202	388/18866	1.70297e-05	0.000751576	0.00058588	TFAP2B/LAMC3/DCX/SMARCD3/PDE6C/MYOM1/FLT1/CALB1/SIPA1L3/PTN/TCIRG1/WNT5A/MFAP2/TBX2/OBSL1/RHOJ/DLL4/NRL/COL5A1/RAB11FIP4/SERPINF1/NES/PDE6A/MTNR1B/FOXF2/STRA6/BCAR3/CYP1B1/ACVRL1/NTRK3/COL8A1/NTRK2/ZEB1/CACNA1C/THY1/RHO/FBN1/ZEB2/BFSP2/COL8A2/MAF/SLC17A8/MAB21L2/TSKU/RXRA/DIO3/COL5A2	47	HLC D20 OsmM upregulated DEGs
GO:0051271	negative regulation of cellular component movement	48/1202	400/18866	1.78157e-05	0.000779766	0.000607856	SEMA3F/SEMA3G/DCN/DPEP1/TIE1/HYAL2/TGFBR3/FBLN1/APOH/ANGPT2/SFRP1/PTN/CXCL12/CCL2/HDAC5/ADTRP/HRG/WNT5A/IGFBP5/TNN/DLL4/SERPINF1/BIN1/IL33/SULF1/CYP1B1/EMILIN1/ACVRL1/MYOCD/IGFBP3/NOTCH1/THY1/CXCL13/ABR/ABHD6/CD300A/COL3A1/MMRN2/KCNE3/AGTR2/IDH2/NOG/CLDN5/ADA/DPP4/AIF1/ADGRG1/DACH1	48	HLC D20 OsmM upregulated DEGs
GO:0010522	regulation of calcium ion transport into cytosol	19/1202	101/18866	1.80849e-05	0.000785062	0.000611984	CD4/ATP1A2/ADCYAP1R1/JPH4/CAPN3/CORO1A/EPO/HRC/APLNR/CACNA1C/THY1/GPER1/PLA2G1B/PRKCE/SLC8A1/TRDN/PLN/RYR2/DMD	19	HLC D20 OsmM upregulated DEGs
GO:0090596	sensory organ morphogenesis	36/1202	269/18866	1.96471e-05	0.000845945	0.000659445	TFAP2B/COL11A1/PDE6C/MAPK3/EYA1/CALB1/PTN/WNT5A/PRRX1/MFAP2/TBX2/OBSL1/INSIG2/NRL/COL5A1/FOXF2/STRA6/BCAR3/COL2A1/OSR1/COL8A1/NTRK2/ZEB1/THY1/ABR/FRZB/CTHRC1/FBN1/TTC39C/COL8A2/FOXG1/GATA2/TSKU/NOG/DIO3/COL5A2	36	HLC D20 OsmM upregulated DEGs
GO:0043271	negative regulation of ion transport	25/1202	157/18866	1.98801e-05	0.000849071	0.000661881	ATP1A2/KCNH2/ICAM1/MMP9/RGS2/RGS4/OPRL1/EPO/MTNR1B/DYSF/BIN1/HECW2/OSR1/KCNE4/PLA2R1/KCNE2/NOS3/SLN/PRKCE/KCNE3/KCNE5/AGTR2/ANO9/TRDN/PLN	25	HLC D20 OsmM upregulated DEGs
GO:0060840	artery development	19/1202	102/18866	2.09163e-05	0.000885082	0.000689953	TFAP2B/NGFR/ADGRF5/NOTCH3/EYA1/ZMIZ1/PRRX1/TBX2/DLL4/LOXL1/ANGPTL3/STRA6/ACVRL1/MYOCD/NOTCH1/HEY1/COL3A1/NOG/GJA5	19	HLC D20 OsmM upregulated DEGs
GO:0008217	regulation of blood pressure	28/1202	187/18866	2.10575e-05	0.000885082	0.000689953	NOS2/ATP1A2/TRHDE/PTGS1/NCALD/GLP1R/ECE1/NPY/OPRL1/ACE2/RAMP2/POSTN/ACVRL1/REN/EDNRA/NPR2/GUCY1A1/CARTPT/COL1A2/NOS3/PTAFR/APLN/CD34/NPPA/TAC4/AGTR2/SUCNR1/GJA5	28	HLC D20 OsmM upregulated DEGs
GO:0086091	regulation of heart rate by cardiac conduction	11/1202	39/18866	2.14266e-05	0.000893506	0.00069652	KCNH2/AKAP9/KCNA5/BIN1/CACNA1C/KCNE4/KCNE2/KCNJ3/KCNE3/KCNE5/GJA5	11	HLC D20 OsmM upregulated DEGs
GO:0060401	cytosolic calcium ion transport	27/1202	178/18866	2.31962e-05	0.000959743	0.000748154	CD4/ATP1A2/ADCYAP1R1/JPH4/CAPN3/CORO1A/TRPV5/EPO/HRC/APLNR/HTR2B/CACNA1C/THY1/GPER1/TRPV6/PLA2G1B/PRKCE/SLC35G1/SLC8A1/GRIN2A/RASA3/TRDN/TRPV2/RYR1/PLN/RYR2/DMD	27	HLC D20 OsmM upregulated DEGs
GO:0016054	organic acid catabolic process	37/1202	282/18866	2.35757e-05	0.000960436	0.000748694	NOS2/HYAL2/ABCB11/XYLB/LPIN2/ABCD1/CRYM/SULT2A1/ASPA/ADTRP/EHHADH/HYAL1/PECR/KYNU/SCP2/HAO2/ALDH8A1/ECHDC2/AKR1D1/LYVE1/SLC27A2/GADL1/AMT/GLUD1/MAT1A/TDO2/ACMSD/HPD/ALDH4A1/AMDHD2/HAAO/BDH2/NOS3/ACAA2/ECI2/DECR2/PRODH2	37	HLC D20 OsmM upregulated DEGs
GO:0046395	carboxylic acid catabolic process	37/1202	282/18866	2.35757e-05	0.000960436	0.000748694	NOS2/HYAL2/ABCB11/XYLB/LPIN2/ABCD1/CRYM/SULT2A1/ASPA/ADTRP/EHHADH/HYAL1/PECR/KYNU/SCP2/HAO2/ALDH8A1/ECHDC2/AKR1D1/LYVE1/SLC27A2/GADL1/AMT/GLUD1/MAT1A/TDO2/ACMSD/HPD/ALDH4A1/AMDHD2/HAAO/BDH2/NOS3/ACAA2/ECI2/DECR2/PRODH2	37	HLC D20 OsmM upregulated DEGs
GO:0048880	sensory system development	47/1202	394/18866	2.52838e-05	0.00102216	0.00079681	TFAP2B/LAMC3/DCX/SMARCD3/PDE6C/MYOM1/FLT1/CALB1/SIPA1L3/PTN/TCIRG1/WNT5A/MFAP2/TBX2/OBSL1/RHOJ/DLL4/NRL/COL5A1/RAB11FIP4/SERPINF1/NES/PDE6A/MTNR1B/FOXF2/STRA6/BCAR3/CYP1B1/ACVRL1/NTRK3/COL8A1/NTRK2/ZEB1/CACNA1C/THY1/RHO/FBN1/ZEB2/BFSP2/COL8A2/MAF/SLC17A8/MAB21L2/TSKU/RXRA/DIO3/COL5A2	47	HLC D20 OsmM upregulated DEGs
GO:0001822	kidney development	37/1202	283/18866	2.54961e-05	0.00102294	0.000797415	TFAP2B/DCN/HYAL2/NOTCH3/COL4A4/ANGPT2/UPK3A/MMP9/CTSH/EYA1/CALB1/SFRP1/SIM1/FGF1/NID1/TEK/SLC34A1/SERPINF1/LRP4/EPHA7/SULF1/STRA6/REN/OSR1/KLHL3/NOTCH1/KIF26B/HEYL/FBN1/COL4A3/IRX1/HAS2/CD34/GPR4/AGTR2/NOG/HNF1B	37	HLC D20 OsmM upregulated DEGs
GO:0006953	acute-phase response	12/1202	47/18866	2.75169e-05	0.00108243	0.000843792	TFR2/APOL2/LBP/EPO/AHSG/SAA4/MBL2/SAA1/SIGIRR/SERPINA3/ORM2/ORM1	12	HLC D20 OsmM upregulated DEGs
GO:0042572	retinol metabolic process	12/1202	47/18866	2.75169e-05	0.00108243	0.000843792	CYP3A5/CYP1B1/RDH12/CYP3A4/CYP3A7/DHRS3/ADH1A/AKR1C3/ADH1B/AKR1B10/ADH4/AKR1B15	12	HLC D20 OsmM upregulated DEGs
GO:0002026	regulation of the force of heart contraction	9/1202	27/18866	2.75921e-05	0.00108243	0.000843792	ATP1A2/MYH7/CSRP3/NOS3/APLN/SLC8A1/MYL4/PLN/RYR2	9	HLC D20 OsmM upregulated DEGs
GO:0007586	digestion	23/1202	141/18866	2.84306e-05	0.00110712	0.00086304	TYMP/GUCY2C/SI/LPCAT3/HRH2/AKR1D1/OPRL1/CHRM3/CD36/TLR4/CLPS/CYP39A1/AKR1C2/APOA2/TFF2/ALPI/AKR1C1/ASAH2/SERPINA3/SLC26A6/AQP1/PGA5/MGAM	23	HLC D20 OsmM upregulated DEGs
GO:0001763	morphogenesis of a branching structure	29/1202	201/18866	3.07414e-05	0.00118837	0.000926377	PGR/CTSH/EYA1/SFRP1/RASIP1/FGF1/WNT5A/BCL11A/KDR/DLL4/FOXA1/EPHA7/SULF1/GDF7/RSPO3/RSPO2/NOTCH1/EDNRA/HHIP/SHOX2/AGTR2/NOG/CSF1/SOCS3/RXRA/COL13A1/NRARP/NOTCH4/HNF1B	29	HLC D20 OsmM upregulated DEGs
GO:0060537	muscle tissue development	48/1202	409/18866	3.17268e-05	0.00121296	0.000945543	DCN/IGF1/XK/ELN/COL11A1/PITX1/TGFBR3/NOX4/MYH7/MYOM1/EYA1/SOX6/HAND1/WNT5A/IGFBP5/RGS2/RGS4/TBX2/OBSL1/DLL4/CSRP3/MYO18B/MYBPC3/FHOD3/STRA6/CHRNA1/MYOCD/OSR1/NOTCH1/PGM5/HEYL/ANKRD33/COL3A1/SHOX2/SGCD/MYOZ2/NPPA/AGTR2/SLC8A1/NEB/NOG/RXRA/PAX5/RYR1/PLN/RYR2/KLHL41/GJA5	48	HLC D20 OsmM upregulated DEGs
GO:0019722	calcium-mediated signaling	31/1202	222/18866	3.18355e-05	0.00121296	0.000945543	CD4/CD22/IGF1/ATP1A2/HOMER3/ADGRL1/JPH4/NCALD/CCR6/CXCR4/KDR/HRC/CHRM3/HTR2B/ACKR3/ACKR2/CACNA1C/VCAM1/SAMD14/SGCD/NMUR1/MYOZ2/CMKLR1/SLC8A1/GRIN2A/TRDN/ADA/PLN/RYR2/DMD/SULT1A3	31	HLC D20 OsmM upregulated DEGs
GO:1901605	alpha-amino acid metabolic process	29/1202	202/18866	3.37547e-05	0.00127689	0.000995384	NOS2/IYD/NR1H4/DPEP1/TYR/NOX4/COMT/GGT1/CRYM/ASPA/ART4/SLC25A12/KYNU/ALDH8A1/GFPT2/AMT/GLUD1/GLYAT/MAT1A/TDO2/ACMSD/HPD/ALDH4A1/HAAO/NOS3/GLYATL1/MSRA/ADSS1/PRODH2	29	HLC D20 OsmM upregulated DEGs
GO:0008206	bile acid metabolic process	12/1202	48/18866	3.45796e-05	0.00129882	0.00101248	NR1H4/ABCB11/HSD3B7/SULT2A1/SCP2/AKR1D1/NR1D1/SLC27A2/CYP39A1/CYP7A1/AKR1C1/AKR1C4	12	HLC D20 OsmM upregulated DEGs
GO:0035296	regulation of tube diameter	23/1202	143/18866	3.57806e-05	0.00132513	0.00103299	ATP1A2/ICAM1/HRH2/KNG1/RGS2/ECE1/KCNA5/ACE2/CHRM3/MTNR1B/HTR2B/EDNRA/GUCY1A1/GPER1/NOS3/BDKRB2/PTAFR/APLN/NPPA/AGTR2/SLC8A1/ITGA1/GJA5	23	HLC D20 OsmM upregulated DEGs
GO:0097746	regulation of blood vessel diameter	23/1202	143/18866	3.57806e-05	0.00132513	0.00103299	ATP1A2/ICAM1/HRH2/KNG1/RGS2/ECE1/KCNA5/ACE2/CHRM3/MTNR1B/HTR2B/EDNRA/GUCY1A1/GPER1/NOS3/BDKRB2/PTAFR/APLN/NPPA/AGTR2/SLC8A1/ITGA1/GJA5	23	HLC D20 OsmM upregulated DEGs
GO:0030048	actin filament-based movement	24/1202	153/18866	3.71849e-05	0.00136758	0.00106608	ATP1A2/KCNH2/MYH7/WIPF1/AKAP9/KCNA5/MYBPC3/BIN1/CACNA1C/KCNE4/KCNE2/KCNJ3/SGCD/DES/KCNE3/KCNE5/NEB/PDE4B/MYL4/PLN/RYR2/DMD/MYH4/GJA5	24	HLC D20 OsmM upregulated DEGs
GO:0032835	glomerulus development	14/1202	64/18866	3.98742e-05	0.00144326	0.00112507	NOTCH3/COL4A4/ANGPT2/NID1/TEK/SULF1/OSR1/NOTCH1/HEYL/COL4A3/CD34/GPR4/AGTR2/NOG	14	HLC D20 OsmM upregulated DEGs
GO:0003014	renal system process	21/1202	125/18866	3.99079e-05	0.00144326	0.00112507	TFAP2B/HYAL2/ADGRF5/MCAM/COMT/OPRL1/TRPV5/ADCY4/JCHAIN/HNF1A/SULF1/REN/KLHL3/HAS2/CD34/AGTR2/AKR1C3/SLC22A6/SUCNR1/AQP1/GJA5	21	HLC D20 OsmM upregulated DEGs
GO:0035150	regulation of tube size	23/1202	144/18866	4.00603e-05	0.00144326	0.00112507	ATP1A2/ICAM1/HRH2/KNG1/RGS2/ECE1/KCNA5/ACE2/CHRM3/MTNR1B/HTR2B/EDNRA/GUCY1A1/GPER1/NOS3/BDKRB2/PTAFR/APLN/NPPA/AGTR2/SLC8A1/ITGA1/GJA5	23	HLC D20 OsmM upregulated DEGs
GO:0006942	regulation of striated muscle contraction	18/1202	98/18866	4.16135e-05	0.00148909	0.0011608	ATP1A2/MYH7/PIK3CG/RGS2/AKAP9/ACE2/HRC/MYBPC3/BIN1/CACNA1C/NPPA/KCNE3/SLC8A1/PDE4B/PLN/RYR2/DMD/GJA5	18	HLC D20 OsmM upregulated DEGs
GO:0015718	monocarboxylic acid transport	26/1202	174/18866	4.24367e-05	0.00150835	0.00117582	NOS2/NR1H4/ABCB11/ABCD1/ABCC3/SLC6A12/CD36/SLCO2B1/STRA6/SLC27A2/SLC27A3/SLC5A12/SLC22A9/PLA2R1/SLC16A14/MID1IP1/BDKRB2/PLA2G4F/PLA2G1B/SLCO3A1/AGTR2/RXRA/AKR1C1/PLA2G2A/AKR1C4/SLC26A6	26	HLC D20 OsmM upregulated DEGs
GO:1901617	organic hydroxy compound biosynthetic process	34/1202	258/18866	4.54358e-05	0.00160419	0.00125052	NR1H4/SREBF1/ABCB11/TYR/ADCYAP1R1/HSD3B7/TYRP1/LPCAT3/FGF1/WNT5A/SCP2/AKR1D1/INSIG2/NR1D1/HMGCS2/SLC27A2/ITPKB/CYP39A1/PTH1R/CYP3A4/ALOX15/GPER1/ACAA2/CYP7A1/PTAFR/ZEB2/FAXDC2/AGTR2/PMEL/ASAH2/AKR1C3/AKR1C4/PDXP/SRD5A2	34	HLC D20 OsmM upregulated DEGs
GO:2001257	regulation of cation channel activity	27/1202	185/18866	4.64685e-05	0.00161111	0.00125592	JPH4/MMP9/CCL2/GRIA2/OPRL1/GRIA3/EPO/HRC/MTNR1B/DYSF/CRHBP/KCNE4/GRIA1/KCNE2/S100A1/NETO1/NPPA/KCNE3/KCNE5/GRIN2A/LRRC55/PDE4B/TRDN/RELN/PLN/DMD/SHANK3	27	HLC D20 OsmM upregulated DEGs
GO:0003208	cardiac ventricle morphogenesis	15/1202	73/18866	4.65696e-05	0.00161111	0.00125592	COL11A1/TGFBR3/SMARCD3/MYH7/CPE/HAND1/DLL4/MYBPC3/NOTCH1/HEYL/HEY1/NOG/NPY2R/RXRA/RYR2	15	HLC D20 OsmM upregulated DEGs
GO:0030282	bone mineralization	20/1202	117/18866	4.68487e-05	0.00161111	0.00125592	IGF1/PTN/ASPN/MGP/KL/OSR1/AHSG/RSPO2/PTH1R/ALOX15/ASGR2/ADGRV1/COL1A2/LTBP3/RFLNA/ZNF664-RFLNA/SLC8A1/TMEM119/RFLNB/ISG15	20	HLC D20 OsmM upregulated DEGs
GO:1904019	epithelial cell apoptotic process	20/1202	117/18866	4.68487e-05	0.00161111	0.00125592	ICAM1/PIK3CG/CCL2/ITGA4/TNFAIP3/TEK/KDR/RAMP2/PLA2R1/GPER1/COL4A3/PLA2G1B/SCG2/CD248/GATA2/CDH5/COL18A1/AKR1C3/RYR2/ECSCR	20	HLC D20 OsmM upregulated DEGs
GO:0006869	lipid transport	46/1202	393/18866	4.91216e-05	0.00167837	0.00130835	NOS2/NR1H4/ABCB11/ABCB1/CETP/APOH/ABCD1/ABCC3/LPCAT3/SCP2/APOL2/LBP/APOC1/CD36/SLCO2B1/TTPA/STRA6/SLC27A2/ABCA8/SLC27A3/REN/SLC22A9/PLA2R1/APOA2/MID1IP1/BDKRB2/PLA2G4F/FABP6/PLA2G1B/C1QTNF1/STARD6/APOF/SLCO3A1/AGTR2/SPNS2/APOBR/OSBP2/ANO9/RXRA/AKR1C1/PLA2G2A/SERPINA5/AKR1C4/APOM/PLSCR5/APOC4	46	HLC D20 OsmM upregulated DEGs
GO:0019835	cytolysis	9/1202	29/18866	5.25088e-05	0.00178261	0.00138961	C8B/C6/C7/C9/HRG/LBP/C8A/PLA2G2A/CFHR1	9	HLC D20 OsmM upregulated DEGs
GO:0007611	learning or memory	34/1202	260/18866	5.31891e-05	0.0017942	0.00139864	ATP1A2/JPH4/COMT/KCNK10/CALB1/PTN/GLP1R/HRH2/NQO2/OPRL1/LRRN4/KLK8/SERPINF1/SYT4/STRA6/CRHBP/TTBK1/NTRK2/GRIA1/DGKI/KALRN/ZNF385A/PTCHD1/NETO1/RGS14/GATM/SYNPO/GPR88/SLC2A4/GRIN2A/CLDN5/RELN/BHLHB9/SHANK3	34	HLC D20 OsmM upregulated DEGs
GO:0098656	anion transmembrane transport	39/1202	315/18866	5.35986e-05	0.00179657	0.00140049	ATP1A2/GABRA1/ANO2/SLC4A8/ABCB1/SLC23A2/SLC26A3/GABRP/SLC7A4/ABCD1/SLC6A12/SLC25A12/RGS2/RGS4/ACE2/SLC34A1/ANO1/ADAMTS8/STRA6/SLC13A5/OSR1/SLC5A12/SLC22A9/CLIC6/SLC37A1/SLC9C2/MID1IP1/PTAFR/LRRC8E/LRRC8C/SLC6A19/SLC26A9/SLC17A8/GABRG3/ANO9/SLC36A2/SLC22A6/SLC26A6/SLC6A14	39	HLC D20 OsmM upregulated DEGs
GO:0006939	smooth muscle contraction	19/1202	109/18866	5.45689e-05	0.00181759	0.00141688	ATP1A2/CALCRL/RGS2/CNN1/CHRM3/HTR2B/SULF1/MYOCD/EDNRA/GUCY1A1/GPER1/BDKRB2/PTAFR/NMUR1/CHRM2/SLC8A1/SMTN/NPY2R/ADA	19	HLC D20 OsmM upregulated DEGs
GO:0050678	regulation of epithelial cell proliferation	46/1202	395/18866	5.56072e-05	0.0018406	0.00143481	IGF1/FLT4/NGFR/TGFBR3/PGR/APOH/PPP1R16B/FLT1/WFDC1/EYA1/SFRP1/PTN/CXCL12/CCL2/FGF1/WNT5A/HYAL1/ITGA4/NRP2/TNFAIP3/TEK/NR1D1/KDR/DLL4/SERPINF1/APLNR/DYSF/HTR2B/TLR4/SULF1/ACVRL1/OSR1/CDKN2B/NOTCH1/JAML/CLDN1/HTRA1/IGF2/COL4A3/KRT4/HAS2/APLN/SCG2/GATA2/NOG/NRARP	46	HLC D20 OsmM upregulated DEGs
GO:0034763	negative regulation of transmembrane transport	21/1202	128/18866	5.71892e-05	0.00188121	0.00146647	ATP1A2/KCNH2/MMP9/RGS2/RGS4/OPRL1/EPO/MTNR1B/DYSF/BIN1/HECW2/OSR1/KCNE4/KCNE2/SLN/PRKCE/KCNE3/KCNE5/ANO9/TRDN/PLN	21	HLC D20 OsmM upregulated DEGs
GO:0055117	regulation of cardiac muscle contraction	16/1202	83/18866	5.97676e-05	0.00195389	0.00152312	ATP1A2/PIK3CG/RGS2/AKAP9/ACE2/HRC/BIN1/CACNA1C/NPPA/KCNE3/SLC8A1/PDE4B/PLN/RYR2/DMD/GJA5	16	HLC D20 OsmM upregulated DEGs
GO:0043270	positive regulation of ion transport	36/1202	284/18866	6.28378e-05	0.00203528	0.00158658	CD4/FHL1/KCNH2/ABCB11/ADCYAP1R1/ABCB1/CETP/CAPN3/CXCL12/CCL2/AKAP9/MCHR1/ACE2/SLC34A1/SYT4/APLNR/PLA2R1/CNKSR3/THY1/KCNE2/S100A1/GPER1/PTAFR/PLA2G1B/PDZK1/NPPA/KCNE3/KCNE5/LRRC55/NPY2R/TRDN/TRPV2/RELN/RYR2/DMD/SHANK3	36	HLC D20 OsmM upregulated DEGs
GO:0090130	tissue migration	44/1202	374/18866	6.30262e-05	0.00203528	0.00158658	DCN/ADGRA2/FLT4/APOH/ANGPT2/PPM1F/MMP9/SRPX2/CTSH/PTN/HSPB1/HDAC5/ADTRP/CCR6/SMOC2/FGF1/HRG/WNT5A/HYAL1/NRP2/TEK/RHOJ/KDR/DLL4/SERPINF1/LOXL2/ENPP2/CYP1B1/ACVRL1/NOTCH1/CXCL13/ACTG2/NOS3/ZEB2/HAS2/PRKCE/PLEKHG5/SCG2/MMRN2/GATA2/CDH5/AGTR2/PTP4A3/DPP4	44	HLC D20 OsmM upregulated DEGs
GO:0086001	cardiac muscle cell action potential	15/1202	75/18866	6.4766e-05	0.00207879	0.00162049	ATP1A2/KCNH2/AKAP9/KCNA5/BIN1/CACNA1C/KCNE4/KCNE2/KCNJ3/KCNE3/KCNE5/SLC8A1/RYR2/DMD/GJA5	15	HLC D20 OsmM upregulated DEGs
GO:0055002	striated muscle cell development	25/1202	169/18866	6.99413e-05	0.0022185	0.0017294	IGF1/XK/CAPN3/RGS2/RGS4/LDB3/OBSL1/CSRP3/MYO18B/FHOD3/DYSF/MYPN/PGM5/LMOD1/SHOX2/SGCD/MYOZ2/WFIKKN2/NPPA/AGTR2/SLC8A1/NEB/RYR1/DMD/KLHL41	25	HLC D20 OsmM upregulated DEGs
GO:0002526	acute inflammatory response	19/1202	111/18866	7.05062e-05	0.0022185	0.0017294	ICAM1/PIK3CG/TFR2/VNN1/SERPINC1/APOL2/LBP/EPO/AHSG/SAA4/APOA2/DNASE1L3/MBL2/SAA1/SIGIRR/SERPINA3/DNASE1/ORM2/ORM1	19	HLC D20 OsmM upregulated DEGs
GO:0070168	negative regulation of biomineral tissue development	9/1202	30/18866	7.07943e-05	0.0022185	0.0017294	ASPN/AHSG/NOTCH1/HEY1/NOS3/LTBP3/RFLNA/ZNF664-RFLNA/RFLNB	9	HLC D20 OsmM upregulated DEGs
GO:0110150	negative regulation of biomineralization	9/1202	30/18866	7.07943e-05	0.0022185	0.0017294	ASPN/AHSG/NOTCH1/HEY1/NOS3/LTBP3/RFLNA/ZNF664-RFLNA/RFLNB	9	HLC D20 OsmM upregulated DEGs
GO:0051923	sulfation	7/1202	18/18866	7.14486e-05	0.00222584	0.00173512	SULT2A1/SULT1E1/SULT1B1/SULT1A1/SULT1A2/SULT1C2/SULT1A3	7	HLC D20 OsmM upregulated DEGs
GO:0010631	epithelial cell migration	43/1202	365/18866	7.36473e-05	0.00228091	0.00177805	DCN/ADGRA2/FLT4/APOH/ANGPT2/PPM1F/MMP9/SRPX2/CTSH/PTN/HSPB1/HDAC5/ADTRP/CCR6/SMOC2/FGF1/HRG/WNT5A/HYAL1/NRP2/TEK/RHOJ/KDR/DLL4/SERPINF1/LOXL2/ENPP2/CYP1B1/ACVRL1/NOTCH1/CXCL13/NOS3/ZEB2/HAS2/PRKCE/PLEKHG5/SCG2/MMRN2/GATA2/CDH5/AGTR2/PTP4A3/DPP4	43	HLC D20 OsmM upregulated DEGs
GO:0097553	calcium ion transmembrane import into cytosol	22/1202	140/18866	7.51091e-05	0.00231266	0.0018028	ATP1A2/JPH4/CAPN3/CORO1A/TRPV5/HRC/APLNR/HTR2B/CACNA1C/THY1/GPER1/TRPV6/PRKCE/SLC8A1/GRIN2A/RASA3/TRDN/TRPV2/RYR1/PLN/RYR2/DMD	22	HLC D20 OsmM upregulated DEGs
GO:0006699	bile acid biosynthetic process	10/1202	37/18866	7.57858e-05	0.00232001	0.00180853	NR1H4/ABCB11/HSD3B7/SCP2/AKR1D1/NR1D1/SLC27A2/CYP39A1/CYP7A1/AKR1C4	10	HLC D20 OsmM upregulated DEGs
GO:0006068	ethanol catabolic process	6/1202	13/18866	7.68233e-05	0.00232489	0.00181234	SULT2A1/SULT1E1/SULT1B1/SULT1A1/SULT1A2/SULT1A3	6	HLC D20 OsmM upregulated DEGs
GO:0099566	regulation of postsynaptic cytosolic calcium ion concentration	6/1202	13/18866	7.68233e-05	0.00232489	0.00181234	CALB1/WNT5A/GRIA1/ATP2B2/SYNPO/SLC8A1	6	HLC D20 OsmM upregulated DEGs
GO:0010721	negative regulation of cell development	41/1202	343/18866	7.76761e-05	0.00233734	0.00182204	SEMA3F/SEMA3G/IGF1/FSTL4/NGFR/CLDN18/CRMP1/NOTCH3/FBLN1/STMN2/PTN/WNT5A/RGS2/RGS4/BCL11A/TNN/NR1D1/KLK8/SYT4/POSTN/LRP4/EPHA7/TTPA/NTRK3/NOTCH1/THY1/NPR2/FRZB/HEY1/FBN1/COL3A1/NR2F1/FOXG1/RFLNA/ZNF664-RFLNA/IDH2/RFLNB/NOG/DIO3/ADGRG1/WEE2	41	HLC D20 OsmM upregulated DEGs
GO:1901890	positive regulation of cell junction assembly	18/1202	103/18866	8.20972e-05	0.00245466	0.00191349	ADGRL1/PPM1F/SRPX2/SFRP1/HRG/TEK/SLITRK3/KDR/ACE2/NTRK3/NTRK2/THY1/CLDN1/LRTM2/LRRN3/CLDN5/BHLHB9/VSTM5	18	HLC D20 OsmM upregulated DEGs
GO:1904035	regulation of epithelial cell apoptotic process	17/1202	94/18866	8.25143e-05	0.00245466	0.00191349	ICAM1/CCL2/ITGA4/TNFAIP3/TEK/KDR/RAMP2/PLA2R1/GPER1/PLA2G1B/SCG2/CD248/GATA2/CDH5/COL18A1/AKR1C3/ECSCR	17	HLC D20 OsmM upregulated DEGs
GO:0097755	positive regulation of blood vessel diameter	13/1202	60/18866	8.29652e-05	0.00245466	0.00191349	KNG1/RGS2/MTNR1B/GUCY1A1/GPER1/NOS3/BDKRB2/PTAFR/APLN/NPPA/AGTR2/ITGA1/GJA5	13	HLC D20 OsmM upregulated DEGs
GO:0034767	positive regulation of ion transmembrane transport	24/1202	161/18866	8.56372e-05	0.00251964	0.00196415	KCNH2/ABCB1/CAPN3/CCL2/AKAP9/ACE2/SLC34A1/APLNR/CNKSR3/THY1/KCNE2/S100A1/GPER1/PTAFR/PDZK1/NPPA/KCNE3/KCNE5/LRRC55/TRDN/RELN/RYR2/DMD/SHANK3	24	HLC D20 OsmM upregulated DEGs
GO:0090132	epithelium migration	43/1202	368/18866	8.88959e-05	0.00260107	0.00202762	DCN/ADGRA2/FLT4/APOH/ANGPT2/PPM1F/MMP9/SRPX2/CTSH/PTN/HSPB1/HDAC5/ADTRP/CCR6/SMOC2/FGF1/HRG/WNT5A/HYAL1/NRP2/TEK/RHOJ/KDR/DLL4/SERPINF1/LOXL2/ENPP2/CYP1B1/ACVRL1/NOTCH1/CXCL13/NOS3/ZEB2/HAS2/PRKCE/PLEKHG5/SCG2/MMRN2/GATA2/CDH5/AGTR2/PTP4A3/DPP4	43	HLC D20 OsmM upregulated DEGs
GO:0090288	negative regulation of cellular response to growth factor stimulus	26/1202	182/18866	9.16351e-05	0.00266648	0.00207862	DCN/ADGRA2/NGFR/TGFBR3/SFRP1/ASPN/HRG/WNT5A/SULF1/EMILIN1/NOTCH1/HHEX/CXCL13/HTRA1/FBN1/HTRA3/APLN/MMRN2/WFIKKN2/NRROS/SHISA2/AGTR2/NOG/SPRY4/ADAMTSL2/PEG10	26	HLC D20 OsmM upregulated DEGs
GO:0099623	regulation of cardiac muscle cell membrane repolarization	9/1202	31/18866	9.41497e-05	0.00270881	0.00211161	KCNH2/AKAP9/KCNA5/KCNE4/KCNE2/NPPA/KCNE3/KCNE5/GJA5	9	HLC D20 OsmM upregulated DEGs
GO:0070167	regulation of biomineral tissue development	17/1202	95/18866	9.4624e-05	0.00270881	0.00211161	PTN/ASPN/MGP/KL/OSR1/AHSG/NOTCH1/ADGRV1/HEY1/NOS3/LTBP3/RFLNA/ZNF664-RFLNA/SLC8A1/TMEM119/RFLNB/ISG15	17	HLC D20 OsmM upregulated DEGs
GO:0110149	regulation of biomineralization	17/1202	95/18866	9.4624e-05	0.00270881	0.00211161	PTN/ASPN/MGP/KL/OSR1/AHSG/NOTCH1/ADGRV1/HEY1/NOS3/LTBP3/RFLNA/ZNF664-RFLNA/SLC8A1/TMEM119/RFLNB/ISG15	17	HLC D20 OsmM upregulated DEGs
GO:0086005	ventricular cardiac muscle cell action potential	10/1202	38/18866	9.70246e-05	0.00276259	0.00215354	KCNH2/BIN1/CACNA1C/KCNE4/KCNE2/KCNJ3/KCNE3/KCNE5/RYR2/GJA5	10	HLC D20 OsmM upregulated DEGs
GO:0010876	lipid localization	49/1202	440/18866	9.97107e-05	0.00282389	0.00220132	NOS2/ABHD5/NR1H4/ABCB11/ABCB1/CETP/APOH/ABCD1/ABCC3/LPCAT3/SCP2/APOL2/LBP/APOC1/ANGPTL3/CD36/DYSF/SLCO2B1/TTPA/STRA6/SLC27A2/ABCA8/SLC27A3/REN/SLC22A9/PLA2R1/APOA2/MID1IP1/BDKRB2/PLA2G4F/FABP6/PLA2G1B/C1QTNF1/STARD6/APOF/SLCO3A1/AGTR2/SPNS2/APOBR/OSBP2/ANO9/RXRA/AKR1C1/PLA2G2A/SERPINA5/AKR1C4/APOM/PLSCR5/APOC4	49	HLC D20 OsmM upregulated DEGs
GO:0032970	regulation of actin filament-based process	46/1202	405/18866	0.000101379	0.00285587	0.00222626	SCIN/ATP1A2/ELN/CTNNA2/NOX4/ICAM1/PPM1F/CORO1A/PYCARD/SFRP1/CXCL12/RND2/HRG/RGS4/TEK/PREX1/AKAP9/CGNL1/GMFG/KANK4/MYBPC3/FHOD3/BIN1/NTRK3/IQGAP2/ESAM/CACNA1C/ALOX15/LMOD1/JAM3/CDC42EP5/PRKCE/SYNPO/SYNPO2/SPTBN2/KCNE3/FES/CSF1R/NEB/PDE4B/CYRIA/PLN/RYR2/PDXP/SHANK3/GJA5	46	HLC D20 OsmM upregulated DEGs
GO:0060348	bone development	28/1202	204/18866	0.000102134	0.00286192	0.00223097	IGF1/CLDN18/CCN4/COL1A1/TEK/RUNX2/INSIG2/SULF1/COL2A1/NPR2/ZNF385A/TAL1/DHRS3/RANBP3L/FREM1/FBN1/LTBP3/SHOX2/HAS2/RFLNA/ZNF664-RFLNA/BGN/SPNS2/TMEM119/RFLNB/RYR1/COL27A1/COL13A1	28	HLC D20 OsmM upregulated DEGs
GO:0072006	nephron development	22/1202	143/18866	0.000103687	0.00289013	0.00225296	TFAP2B/NOTCH3/COL4A4/ANGPT2/EYA1/CALB1/FGF1/NID1/TEK/SULF1/OSR1/KLHL3/NOTCH1/KIF26B/HEYL/COL4A3/IRX1/CD34/GPR4/AGTR2/NOG/HNF1B	22	HLC D20 OsmM upregulated DEGs
GO:0003007	heart morphogenesis	33/1202	258/18866	0.000104939	0.00290974	0.00226824	ELN/COL11A1/TGFBR3/SMARCD3/MYH7/EYA1/ZMIZ1/CPE/HAND1/WNT5A/NRP2/TEK/TBX2/DLL4/COL5A1/MYBPC3/HTR2B/COL2A1/ACVRL1/NOTCH1/DHRS3/HEYL/HEY1/NOS3/SHOX2/HAS2/NOG/CLDN5/NPY2R/RXRA/RYR1/RYR2/GJA5	33	HLC D20 OsmM upregulated DEGs
GO:0017144	drug metabolic process	11/1202	46/18866	0.000112996	0.00308486	0.00240476	FMO1/DPEP1/ABCB11/FMO4/FMO2/CYP3A5/CYP2C9/AOX1/CYP4B1/CYP3A4/ADH1A	11	HLC D20 OsmM upregulated DEGs
GO:0003205	cardiac chamber development	25/1202	174/18866	0.000113003	0.00308486	0.00240476	COL11A1/TGFBR3/SMARCD3/MYH7/CPE/HAND1/WNT5A/NRP2/TEK/TBX2/DLL4/MYBPC3/STRA6/MYOCD/NOTCH1/DHRS3/HEYL/HEY1/NOS3/SHOX2/NOG/NPY2R/RXRA/RYR2/GJA5	25	HLC D20 OsmM upregulated DEGs
GO:0035725	sodium ion transmembrane transport	25/1202	174/18866	0.000113003	0.00308486	0.00240476	ATP1A2/SLC4A8/ABCB11/ATP12A/SLC6A12/SLC17A2/SLC34A1/ATP1A4/FXYD6/FXYD2/HECW2/HCN3/OSR1/CNKSR3/SLC5A10/SLC9C2/NETO1/PRKCE/SLC6A19/SLC8A1/SLC6A17/BPIFA1/SLC34A3/DMD/SLC6A14	25	HLC D20 OsmM upregulated DEGs
GO:0062013	positive regulation of small molecule metabolic process	23/1202	154/18866	0.000115795	0.00313806	0.00244623	NOS2/NR1H4/IGF1/SREBF1/ADCYAP1R1/COMT/SORBS1/ABCD1/FGF1/SLC25A12/NR1D1/GUCA1C/SLC45A3/PTH1R/GPER1/NOS3/MID1IP1/IGF2/CYP7A1/PTAFR/HAS2/PRKCE/ENTPD5	23	HLC D20 OsmM upregulated DEGs
GO:1901136	carbohydrate derivative catabolic process	27/1202	195/18866	0.000116137	0.00313806	0.00244623	DCN/TYMP/CHI3L2/HYAL2/ACOT7/UPB1/ABCD1/OGN/HYAL1/PDE1A/CHI3L1/LYVE1/AMPD3/NT5E/LUM/ACAN/AMDHD2/HPSE2/CSPG4/BGN/PDE4B/NCCRP1/PRELP/ADA/GALT/FBXO17/NUDT18	27	HLC D20 OsmM upregulated DEGs
GO:0030336	negative regulation of cell migration	41/1202	350/18866	0.000121501	0.00326633	0.00254622	DCN/DPEP1/TIE1/HYAL2/APOH/ANGPT2/SFRP1/PTN/CXCL12/CCL2/HDAC5/ADTRP/HRG/IGFBP5/TNN/DLL4/SERPINF1/IL33/SULF1/CYP1B1/EMILIN1/ACVRL1/MYOCD/IGFBP3/NOTCH1/THY1/CXCL13/ABR/ABHD6/CD300A/COL3A1/MMRN2/AGTR2/IDH2/NOG/CLDN5/ADA/DPP4/AIF1/ADGRG1/DACH1	41	HLC D20 OsmM upregulated DEGs
GO:0048704	embryonic skeletal system morphogenesis	17/1202	97/18866	0.000123605	0.00327385	0.00255208	COL11A1/TBX15/EYA1/HOXB6/HYAL1/PRRX1/HOXB8/HOXB5/HOXB3/RUNX2/COL2A1/OSR1/ZEB1/SHOX2/HOXB2/NOG/PAX5	17	HLC D20 OsmM upregulated DEGs
GO:0002063	chondrocyte development	9/1202	32/18866	0.000123635	0.00327385	0.00255208	COL11A1/RUNX2/SULF1/ACAN/SHOX2/RFLNA/ZNF664-RFLNA/RFLNB/COL27A1	9	HLC D20 OsmM upregulated DEGs
GO:1903959	regulation of anion transmembrane transport	9/1202	32/18866	0.000123635	0.00327385	0.00255208	ATP1A2/ABCB1/RGS2/RGS4/ACE2/SLC34A1/OSR1/PTAFR/ANO9	9	HLC D20 OsmM upregulated DEGs
GO:0040013	negative regulation of locomotion	45/1202	397/18866	0.000125833	0.00329908	0.00257175	SEMA3F/SEMA3G/DCN/DPEP1/TIE1/HYAL2/FBLN1/APOH/ANGPT2/SFRP1/PTN/CXCL12/CCL2/HDAC5/ADTRP/HRG/WNT5A/IGFBP5/TNN/DLL4/SERPINF1/IL33/SULF1/CYP1B1/EMILIN1/ACVRL1/MYOCD/IGFBP3/NOTCH1/THY1/CXCL13/ABR/ABHD6/CD300A/COL3A1/MMRN2/AGTR2/IDH2/NOG/CLDN5/ADA/DPP4/AIF1/ADGRG1/DACH1	45	HLC D20 OsmM upregulated DEGs
GO:0042493	response to drug	45/1202	397/18866	0.000125833	0.00329908	0.00257175	NOS2/TFAP2B/DPEP1/KCNH2/SREBF1/ABCB11/ADCYAP1R1/ABCB1/ICAM1/ABCC6/COMT/PPM1F/WFDC1/SFRP1/PTN/PTGR1/COL1A1/HDAC5/ABCC3/IGFBP2/CXCR4/SLC34A1/HTR2B/BCAR3/CYP2C9/CYP4B1/REN/CRHBP/TDO2/APOA2/KCNE2/CYP3A4/TLR3/CYBB/PPP1R14A/PDE3A/GABRG3/COL18A1/SLC8A1/GRIN2A/PDE4B/ADSS1/ADA/AQP1/HNF1B	45	HLC D20 OsmM upregulated DEGs
GO:0072676	lymphocyte migration	19/1202	117/18866	0.000145715	0.00380152	0.00296342	ICAM1/HSD3B7/PYCARD/PIK3CG/CXCL12/CCL2/ADTRP/CCR6/WNT5A/ITGA4/ARTN/RIPK3/JAM2/CXCL13/TNFRSF14/GPR183/SAA1/SPNS2/AIF1	19	HLC D20 OsmM upregulated DEGs
GO:2000146	negative regulation of cell motility	42/1202	365/18866	0.000150135	0.00389762	0.00303833	DCN/DPEP1/TIE1/HYAL2/FBLN1/APOH/ANGPT2/SFRP1/PTN/CXCL12/CCL2/HDAC5/ADTRP/HRG/IGFBP5/TNN/DLL4/SERPINF1/IL33/SULF1/CYP1B1/EMILIN1/ACVRL1/MYOCD/IGFBP3/NOTCH1/THY1/CXCL13/ABR/ABHD6/CD300A/COL3A1/MMRN2/AGTR2/IDH2/NOG/CLDN5/ADA/DPP4/AIF1/ADGRG1/DACH1	42	HLC D20 OsmM upregulated DEGs
GO:0006814	sodium ion transport	31/1202	241/18866	0.000151255	0.00390754	0.00304606	ATP1A2/SLC4A8/ABCB11/ATP12A/SLC23A2/SLC6A12/SLC17A2/SLC34A1/ATP1A4/FXYD6/FXYD2/HECW2/SLC13A5/HCN3/OSR1/KLHL3/SLC5A12/CNKSR3/SLC5A10/SLC9C2/NOS3/NETO1/PRKCE/SLC6A19/SLC17A8/SLC8A1/SLC6A17/BPIFA1/SLC34A3/DMD/SLC6A14	31	HLC D20 OsmM upregulated DEGs
GO:0040036	regulation of fibroblast growth factor receptor signaling pathway	10/1202	40/18866	0.000154836	0.00398064	0.00310305	NGFR/SMOC2/WNT5A/RUNX2/SULF1/HHIP/APLN/SHISA2/NOG/SPRY4	10	HLC D20 OsmM upregulated DEGs
GO:0014706	striated muscle tissue development	44/1202	389/18866	0.000156163	0.00399537	0.00311453	DCN/IGF1/XK/ELN/COL11A1/PITX1/TGFBR3/NOX4/MYH7/MYOM1/EYA1/SOX6/HAND1/WNT5A/RGS2/RGS4/TBX2/OBSL1/DLL4/CSRP3/MYO18B/MYBPC3/FHOD3/CHRNA1/MYOCD/NOTCH1/PGM5/HEYL/ANKRD33/SHOX2/SGCD/MYOZ2/NPPA/AGTR2/SLC8A1/NEB/NOG/RXRA/PAX5/RYR1/PLN/RYR2/KLHL41/GJA5	44	HLC D20 OsmM upregulated DEGs
GO:0042573	retinoic acid metabolic process	9/1202	33/18866	0.000160458	0.00408551	0.0031848	CYP3A5/RBP1/ALDH8A1/CRABP2/CYP3A4/CYP3A7/ADH1A/AKR1C3/ADH1B	9	HLC D20 OsmM upregulated DEGs
GO:0051279	regulation of release of sequestered calcium ion into cytosol	15/1202	81/18866	0.000161558	0.00409384	0.0031913	ATP1A2/JPH4/CAPN3/CORO1A/HRC/APLNR/CACNA1C/THY1/GPER1/PRKCE/SLC8A1/TRDN/PLN/RYR2/DMD	15	HLC D20 OsmM upregulated DEGs
GO:0034764	positive regulation of transmembrane transport	28/1202	210/18866	0.00016874	0.00425546	0.00331728	IGF1/KCNH2/ABCB1/CAPN3/SORBS1/CCL2/AKAP9/ACE2/SLC34A1/APLNR/CNKSR3/THY1/KCNE2/S100A1/GPER1/PTAFR/PDZK1/NPPA/KCNE3/KCNE5/ITLN1/LRRC55/TRDN/RELN/RYR2/DMD/SLC26A6/SHANK3	28	HLC D20 OsmM upregulated DEGs
GO:0018958	phenol-containing compound metabolic process	18/1202	109/18866	0.00017365	0.00435852	0.00339762	IYD/TYR/COMT/CRYM/TYRP1/WNT5A/DUOXA1/CTSK/ZEB2/SULT1B1/AGTR2/GRIN2A/PMEL/SULT1A1/SULT1A2/DIO3/DIO1/SULT1A3	18	HLC D20 OsmM upregulated DEGs
GO:1903779	regulation of cardiac conduction	14/1202	73/18866	0.000180116	0.00449951	0.00350753	ATP1A2/ACE2/HRC/ATP1A4/FXYD6/FXYD2/ATP2B2/NPR2/NPPA/SLC8A1/TRDN/RYR1/RYR2/GJA5	14	HLC D20 OsmM upregulated DEGs
GO:0016125	sterol metabolic process	24/1202	169/18866	0.000184144	0.00457854	0.00356914	NR1H4/SREBF1/SCARF1/CETP/CUBN/LPCAT3/FGF1/AKR1D1/INSIG2/APOL2/APOC1/ANGPTL3/HMGCS2/CYP1B1/CYP2C9/CYP39A1/APOA2/CYP3A4/ACAA2/CYP7A1/FAXDC2/APOF/APOBR/RXRA	24	HLC D20 OsmM upregulated DEGs
GO:0097529	myeloid leukocyte migration	29/1202	222/18866	0.000186491	0.0046152	0.00359772	DPEP1/FLT1/MAPK3/PIK3CG/RARRES2/CXCL12/CCL2/CSF3R/PREX1/LBP/MPP1/DYSF/EMILIN1/ITGA9/CXCL13/JAML/JAM3/CD300A/PLA2G1B/SCG2/SAA1/CMKLR1/CSF1R/CSF1/PDE4B/CXCL17/DPP4/AIF1/ITGA1	29	HLC D20 OsmM upregulated DEGs
GO:0002576	platelet degranulation	20/1202	129/18866	0.000188917	0.00465351	0.00362758	IGF1/RAB27B/APOH/SERPINA4/RARRES2/VWF/KNG1/HRG/F13A1/ISLR/CD36/MMRN1/AHSG/ALB/IGF2/SERPINA3/TOR4A/F5/ORM2/ORM1	20	HLC D20 OsmM upregulated DEGs
GO:0099622	cardiac muscle cell membrane repolarization	10/1202	41/18866	0.000193202	0.00473702	0.00369267	KCNH2/AKAP9/KCNA5/KCNE4/KCNE2/KCNJ3/NPPA/KCNE3/KCNE5/GJA5	10	HLC D20 OsmM upregulated DEGs
GO:0006706	steroid catabolic process	8/1202	27/18866	0.000197683	0.00482455	0.00376091	SCARF1/HSD17B14/SULT2A1/SULT1E1/AKR1D1/CYP39A1/CYP3A4/CYP7A1	8	HLC D20 OsmM upregulated DEGs
GO:0048872	homeostasis of number of cells	32/1202	256/18866	0.000203309	0.00493909	0.0038502	ADGRF5/TGFBR3/CORO1A/HOXB6/SOX6/TCIRG1/LPCAT3/TNFAIP3/NKX2-3/INHA/RIPK3/EPO/HBZ/AMPD3/DOCK10/SLC40A1/ILDR2/ITPKB/NOTCH1/TAL1/NOS3/JAM3/GPR183/GATA2/SPNS2/CSF1/LRRC19/PDE4B/ISG15/PLA2G2A/ADA/MB	32	HLC D20 OsmM upregulated DEGs
GO:0086009	membrane repolarization	11/1202	49/18866	0.000206964	0.00500494	0.00390153	ATP1A2/KCNH2/AKAP9/KCNA5/KCNE4/KCNE2/KCNJ3/NPPA/KCNE3/KCNE5/GJA5	11	HLC D20 OsmM upregulated DEGs
GO:0034341	response to interferon-gamma	27/1202	202/18866	0.00021	0.00502838	0.0039198	NOS2/ICAM1/CCL2/OAS3/OAS2/WNT5A/KYNU/NMI/SHFL/TLR4/IRF4/NLRC5/IFITM3/ZYX/GBP4/VCAM1/CLDN1/TLR3/PTAFR/SOCS3/IFITM2/SOCS1/AIF1/GBP7/UBD/IRF9/SLC26A6	27	HLC D20 OsmM upregulated DEGs
GO:0048706	embryonic skeletal system development	20/1202	130/18866	0.000210149	0.00502838	0.0039198	COL11A1/TBX15/EYA1/HOXB6/COL1A1/WNT5A/HYAL1/PRRX1/HOXB8/HOXB5/HOXB3/RUNX2/SULF1/COL2A1/OSR1/ZEB1/SHOX2/HOXB2/NOG/PAX5	20	HLC D20 OsmM upregulated DEGs
GO:0060041	retina development in camera-type eye	22/1202	150/18866	0.000210782	0.00502838	0.0039198	TFAP2B/LAMC3/DCX/SMARCD3/PDE6C/CALB1/PTN/TCIRG1/OBSL1/RHOJ/DLL4/NRL/RAB11FIP4/SERPINF1/PDE6A/CYP1B1/ACVRL1/NTRK2/THY1/RHO/SLC17A8/DIO3	22	HLC D20 OsmM upregulated DEGs
GO:0022409	positive regulation of cell-cell adhesion	34/1202	279/18866	0.000213116	0.00506127	0.00394544	CD4/IGF1/ICAM1/CORO1A/PYCARD/VSIR/ZMIZ1/CCL2/VNN1/WNT5A/HHLA2/ITGA4/IGFBP2/FOXA1/EPO/VTCN1/ITPKB/NFKBIZ/THY1/CXCL13/TNFRSF14/ALOX15/VCAM1/KIF26B/IL15/IGF2/PTAFR/HAS2/RNASE10/SOCS1/ADA/DPP4/AIF1/PIK3R6	34	HLC D20 OsmM upregulated DEGs
GO:0001570	vasculogenesis	15/1202	83/18866	0.00021416	0.00506335	0.00394706	TIE1/TGFBR3/RASIP1/ZMIZ1/KDR/RAMP2/MYO18B/APLNR/MYOCD/ACKR3/NTRK2/NOTCH1/HEY1/HAS2/CD34	15	HLC D20 OsmM upregulated DEGs
GO:0048562	embryonic organ morphogenesis	36/1202	302/18866	0.0002185	0.00512024	0.00399141	COL11A1/TBX15/MAPK3/EYA1/HOXB6/HAND1/WNT5A/HYAL1/PRRX1/MFAP2/HOXB8/HOXB5/HOXB3/TBX2/RUNX2/INSIG2/FOXF2/STRA6/COL2A1/OSR1/CRB2/NOTCH1/ZEB1/ABR/FRZB/CTHRC1/FBN1/TTC39C/SHOX2/HOXB2/FOXG1/GATA2/NOG/PAX5/RYR2/HNF1B	36	HLC D20 OsmM upregulated DEGs
GO:0050890	cognition	36/1202	302/18866	0.0002185	0.00512024	0.00399141	ATP1A2/JPH4/COMT/KCNK10/CHRNA4/CALB1/PTN/GLP1R/HRH2/NQO2/OPRL1/LRRN4/KLK8/SERPINF1/SYT4/STRA6/CRHBP/TTBK1/NTRK2/GRIA1/DGKI/KALRN/ZNF385A/GPR155/PTCHD1/NETO1/RGS14/GATM/SYNPO/GPR88/SLC2A4/GRIN2A/CLDN5/RELN/BHLHB9/SHANK3	36	HLC D20 OsmM upregulated DEGs
GO:0061042	vascular wound healing	7/1202	21/18866	0.000220439	0.00514293	0.0040091	MCAM/SMOC2/TNFAIP3/CXCR4/KDR/CD34/GATA2	7	HLC D20 OsmM upregulated DEGs
GO:0007613	memory	19/1202	121/18866	0.000228754	0.0053135	0.00414207	COMT/KCNK10/CALB1/PTN/HRH2/NQO2/LRRN4/KLK8/SERPINF1/SYT4/GRIA1/KALRN/PTCHD1/NETO1/RGS14/SLC2A4/GRIN2A/RELN/SHANK3	19	HLC D20 OsmM upregulated DEGs
GO:0003231	cardiac ventricle development	20/1202	131/18866	0.000233446	0.00539883	0.00420858	COL11A1/TGFBR3/SMARCD3/MYH7/CPE/HAND1/WNT5A/DLL4/MYBPC3/STRA6/MYOCD/NOTCH1/HEYL/HEY1/NOS3/NOG/NPY2R/RXRA/RYR2/GJA5	20	HLC D20 OsmM upregulated DEGs
GO:0035924	cellular response to vascular endothelial growth factor stimulus	14/1202	75/18866	0.000242481	0.00558338	0.00435245	DCN/ADGRA2/FLT4/FLT1/HSPB1/SMOC2/HRG/NRP2/KDR/DLL4/RAMP2/NOTCH1/GAS1/PTP4A3	14	HLC D20 OsmM upregulated DEGs
GO:0001667	ameboidal-type cell migration	51/1202	481/18866	0.000245214	0.00562187	0.00438245	SEMA3F/SEMA3G/DCN/ADGRA2/FLT4/HYAL2/TNS1/APOH/ANGPT2/PPM1F/MMP9/SRPX2/CTSH/PTN/HSPB1/HDAC5/ADTRP/CCR6/SMOC2/FGF1/HRG/WNT5A/HYAL1/ITGA4/NRP2/TEK/RHOJ/KDR/DLL4/SERPINF1/LOXL2/HTR2B/ENPP2/CYP1B1/ACVRL1/CRB2/NOTCH1/CXCL13/NOS3/ZEB2/HAS2/PRKCE/PLEKHG5/SCG2/MMRN2/GATA2/CDH5/AGTR2/SLC8A1/PTP4A3/DPP4	51	HLC D20 OsmM upregulated DEGs
GO:0032102	negative regulation of response to external stimulus	47/1202	433/18866	0.000248887	0.00567026	0.00442017	SEMA3F/SEMA3G/NR1H4/IGF1/CALCRL/CTNNA2/APOH/ANGPT2/ABCD1/WFDC1/PYCARD/PLAT/CCL2/LPCAT3/ADTRP/KNG1/HRG/WNT5A/TNFAIP3/TEK/NMI/PTGIS/NR1D1/FGL2/KLK8/SERPINF1/NT5E/NLRC5/NOTCH1/CXCL13/ABR/IFI16/CARTPT/GPER1/NOS3/HTRA1/SAA1/C1QTNF1/CD34/CDH5/SOCS3/TAFA3/SIGIRR/CXCL17/ADA/DPP4/AIF1	47	HLC D20 OsmM upregulated DEGs
GO:1902652	secondary alcohol metabolic process	23/1202	162/18866	0.000249466	0.00567026	0.00442017	NR1H4/SREBF1/SCARF1/CETP/CUBN/LPCAT3/FGF1/AKR1D1/INSIG2/APOL2/APOC1/ANGPTL3/HMGCS2/CYP2C9/CYP39A1/APOA2/CYP3A4/ACAA2/CYP7A1/APOF/IDH2/APOBR/RXRA	23	HLC D20 OsmM upregulated DEGs
GO:0002687	positive regulation of leukocyte migration	21/1202	142/18866	0.000258872	0.0058136	0.00453191	ICAM1/MAPK3/PYCARD/PTN/RARRES2/CXCL12/CCR6/WNT5A/ITGA4/LBP/DYSF/THY1/JAM2/CXCL13/TNFRSF14/PTAFR/CMKLR1/CSF1R/CSF1/CXCL17/AIF1	21	HLC D20 OsmM upregulated DEGs
GO:0042476	odontogenesis	20/1202	132/18866	0.000258977	0.0058136	0.00453191	NGFR/ASPN/COL1A1/TCIRG1/HAND1/CSF3R/NKX2-3/RUNX2/SLC34A1/LRP4/EDAR/OSR1/RSPO2/APCDD1/COL1A2/HTRA1/CD34/AMBN/CSF1/AQP1	20	HLC D20 OsmM upregulated DEGs
GO:0071692	protein localization to extracellular region	50/1202	470/18866	0.000259628	0.0058136	0.00453191	NOS2/TFAP2B/CD22/NR1H4/IGF1/LCP2/SREBF1/AFM/MYOM1/SFRP1/CCN4/TCIRG1/ADTRP/GLP1R/STEAP3/NR1D1/KCNA5/ANO1/SYT4/MTNR1B/HNF1A/DYSF/HTR2B/TLR4/IL33/LRRC32/ILDR2/GLUD1/CACNA1C/TIAM1/CARTPT/GPER1/FBN1/PLA2G1B/PRKCE/SCG2/SAA1/NRROS/CD34/TLR1/AGTR2/IDH2/TMEM106A/SOCS1/TLR5/DPP4/SUCNR1/C1QTNF5/GJA5/HNF1B	50	HLC D20 OsmM upregulated DEGs
GO:0110111	negative regulation of animal organ morphogenesis	9/1202	35/18866	0.000261751	0.0058136	0.00453191	ASPN/WNT5A/TBX2/SULF1/RSPO2/NOTCH1/NOG/DIO3/HNF1B	9	HLC D20 OsmM upregulated DEGs
GO:0030593	neutrophil chemotaxis	17/1202	103/18866	0.000262057	0.0058136	0.00453191	DPEP1/PIK3CG/CCL2/CSF3R/PREX1/LBP/MPP1/DYSF/ITGA9/CXCL13/JAML/JAM3/PLA2G1B/SAA1/PDE4B/DPP4/ITGA1	17	HLC D20 OsmM upregulated DEGs
GO:0034329	cell junction assembly	47/1202	434/18866	0.000262359	0.0058136	0.00453191	NR1H4/GABRA1/CLDN18/CDH19/ADGRL1/TNS1/PKP1/SORBS1/PPM1F/CDH20/SRPX2/SFRP1/CLDN15/HRG/CLDN16/WNT5A/TEK/SLITRK3/OBSL1/KDR/ACE2/RAMP2/LRP4/EPHA7/ACVRL1/NTRK3/CDH11/NTRK2/ESAM/THY1/CLDN1/CLDN2/JAM3/LRTM2/CTNND2/LRRN3/SPTBN2/CDH5/CLDN5/GJA4/FBF1/BHLHB9/COLQ/VSTM5/SHANK3/GJA5/PCDHB16	47	HLC D20 OsmM upregulated DEGs
GO:0006026	aminoglycan catabolic process	13/1202	67/18866	0.000268999	0.00588685	0.00458901	DCN/CHI3L2/HYAL2/OGN/HYAL1/CHI3L1/LYVE1/LUM/ACAN/HPSE2/CSPG4/BGN/PRELP	13	HLC D20 OsmM upregulated DEGs
GO:0045123	cellular extravasation	13/1202	67/18866	0.000268999	0.00588685	0.00458901	ICAM1/PIK3CG/CXCL12/CCL2/ITGA4/RIPK3/THY1/JAM2/ABR/JAML/VCAM1/PTAFR/ITGA1	13	HLC D20 OsmM upregulated DEGs
GO:0072678	T cell migration	13/1202	67/18866	0.000268999	0.00588685	0.00458901	ICAM1/PYCARD/PIK3CG/CXCL12/CCL2/CCR6/WNT5A/ITGA4/RIPK3/CXCL13/TNFRSF14/GPR183/AIF1	13	HLC D20 OsmM upregulated DEGs
GO:0051591	response to cAMP	16/1202	94/18866	0.000274187	0.0059757	0.00465827	SREBF1/TYR/NOX4/SLC26A3/PIK3CG/COL1A1/IGFBP5/TEK/AKAP9/PKLR/REN/CRHBP/PTAFR/SLC8A1/SLC26A6/AQP1	16	HLC D20 OsmM upregulated DEGs
GO:1903524	positive regulation of blood circulation	14/1202	76/18866	0.000280073	0.00606991	0.00473171	ATP1A2/ICAM1/HRH2/RGS2/RGS4/ACE2/HRC/CHRM3/PTAFR/APLN/NPPA/ADA/RYR2/GJA5	14	HLC D20 OsmM upregulated DEGs
GO:0008203	cholesterol metabolic process	22/1202	153/18866	0.000280802	0.00606991	0.00473171	NR1H4/SREBF1/SCARF1/CETP/CUBN/LPCAT3/FGF1/AKR1D1/INSIG2/APOL2/APOC1/ANGPTL3/HMGCS2/CYP2C9/CYP39A1/APOA2/CYP3A4/ACAA2/CYP7A1/APOF/APOBR/RXRA	22	HLC D20 OsmM upregulated DEGs
GO:0070296	sarcoplasmic reticulum calcium ion transport	10/1202	43/18866	0.000294135	0.00633227	0.00493623	ATP1A2/HRC/CACNA1C/SLN/SLC8A1/TRDN/RYR1/PLN/RYR2/DMD	10	HLC D20 OsmM upregulated DEGs
GO:0055119	relaxation of cardiac muscle	6/1202	16/18866	0.00030367	0.00651107	0.00507561	ATP1A2/RGS2/HRC/SLC8A1/PDE4B/PLN	6	HLC D20 OsmM upregulated DEGs
GO:0034104	negative regulation of tissue remodeling	7/1202	22/18866	0.000305623	0.00652654	0.00508767	CLDN18/SFRP1/TNFAIP3/IAPP/ABR/CARTPT/TMEM119	7	HLC D20 OsmM upregulated DEGs
GO:0046683	response to organophosphorus	20/1202	134/18866	0.000317459	0.00675207	0.00526348	SREBF1/TYR/NOX4/CRLS1/SLC26A3/PIK3CG/COL1A1/IGFBP5/TEK/AKAP9/PKLR/REN/CRHBP/PTAFR/PDE3A/SLC8A1/AKR1C1/SLC26A6/AQP1/PDXP	20	HLC D20 OsmM upregulated DEGs
GO:0014808	release of sequestered calcium ion into cytosol by sarcoplasmic reticulum	9/1202	36/18866	0.000329459	0.00697925	0.00544058	ATP1A2/HRC/CACNA1C/SLC8A1/TRDN/RYR1/PLN/RYR2/DMD	9	HLC D20 OsmM upregulated DEGs
GO:0007187	G protein-coupled receptor signaling pathway, coupled to cyclic nucleotide second messenger	32/1202	263/18866	0.00033165	0.00699769	0.00545495	CALCRL/ADGRL1/ADCYAP1R1/PALM/CCL2/GLP1R/HRH2/RGS2/IAPP/NPY/OPRL1/MCHR1/ADCY4/RAMP2/RAMP1/CHRM3/MTNR1B/HTR2B/LGR5/ADGRG7/EDNRA/PTH1R/ADGRL4/OXER1/GPER1/HTR1E/GPR4/AGTR2/CHRM2/NPY2R/PLN/ADGRG1	32	HLC D20 OsmM upregulated DEGs
GO:0048568	embryonic organ development	48/1202	451/18866	0.000338314	0.00710462	0.0055383	COL11A1/TBX15/MAPK3/EYA1/RARRES2/HOXB6/HAND1/WNT5A/HYAL1/PRRX1/MFAP2/HOXB8/HOXB5/HOXB3/TBX2/RUNX2/INSIG2/KDR/NES/FOXF2/TTPA/STRA6/COL2A1/OSR1/RSPO3/CRB2/NOTCH1/ZEB1/ABR/TAL1/FRZB/HEY1/CTHRC1/FBN1/IGF2/TTC39C/SHOX2/HOXB2/FOXG1/GATA2/NOG/SOCS3/PAX5/ADA/COL13A1/RYR2/GJA5/HNF1B	48	HLC D20 OsmM upregulated DEGs
GO:0043542	endothelial cell migration	34/1202	286/18866	0.000339401	0.00710462	0.0055383	DCN/ADGRA2/FLT4/APOH/ANGPT2/SRPX2/PTN/HSPB1/HDAC5/ADTRP/SMOC2/FGF1/HRG/WNT5A/NRP2/TEK/RHOJ/KDR/DLL4/SERPINF1/LOXL2/CYP1B1/ACVRL1/NOTCH1/CXCL13/NOS3/PLEKHG5/SCG2/MMRN2/GATA2/CDH5/AGTR2/PTP4A3/DPP4	34	HLC D20 OsmM upregulated DEGs
GO:0006182	cGMP biosynthetic process	5/1202	11/18866	0.000347826	0.00716764	0.00558743	GUCY2C/GUCY1A2/NPR2/GUCY1A1/NPPA	5	HLC D20 OsmM upregulated DEGs
GO:0007614	short-term memory	5/1202	11/18866	0.000347826	0.00716764	0.00558743	COMT/CALB1/SERPINF1/PTCHD1/SLC2A4	5	HLC D20 OsmM upregulated DEGs
GO:0060272	embryonic skeletal joint morphogenesis	5/1202	11/18866	0.000347826	0.00716764	0.00558743	HYAL1/COL2A1/OSR1/SHOX2/NOG	5	HLC D20 OsmM upregulated DEGs
GO:1903011	negative regulation of bone development	5/1202	11/18866	0.000347826	0.00716764	0.00558743	CLDN18/FBN1/RFLNA/ZNF664-RFLNA/RFLNB	5	HLC D20 OsmM upregulated DEGs
GO:0061138	morphogenesis of a branching epithelium	25/1202	187/18866	0.000353285	0.00725192	0.00565313	PGR/CTSH/EYA1/SFRP1/RASIP1/FGF1/WNT5A/KDR/DLL4/FOXA1/SULF1/GDF7/RSPO3/RSPO2/NOTCH1/EDNRA/HHIP/AGTR2/NOG/CSF1/SOCS3/RXRA/NRARP/NOTCH4/HNF1B	25	HLC D20 OsmM upregulated DEGs
GO:0071622	regulation of granulocyte chemotaxis	11/1202	52/18866	0.000359952	0.00736026	0.00573758	MAPK3/RARRES2/LBP/MPP1/DYSF/JAM3/CMKLR1/CSF1R/CSF1/CXCL17/DPP4	11	HLC D20 OsmM upregulated DEGs
GO:0048662	negative regulation of smooth muscle cell proliferation	13/1202	69/18866	0.000364045	0.00740387	0.00577158	COMT/OGN/IGFBP5/TNFAIP3/CNN1/MYOCD/IGFBP3/IL15/GPER1/NOS3/NDRG2/APLN/AIF1	13	HLC D20 OsmM upregulated DEGs
GO:0009612	response to mechanical stimulus	27/1202	209/18866	0.000366004	0.00740387	0.00577158	DCN/ATP1A2/COL11A1/ANGPT2/MAPK3/PTN/CXCL12/COL1A1/IGFBP2/CXCR4/CSRP3/KCNA5/CHI3L1/POSTN/TLR4/STRA6/PIEZO2/ADGRV1/TLR3/COL3A1/NPPA/SLC8A1/TLR5/RYR2/DMD/AQP1/SHANK3	27	HLC D20 OsmM upregulated DEGs
GO:0048738	cardiac muscle tissue development	29/1202	231/18866	0.000367684	0.00740387	0.00577158	IGF1/COL11A1/TGFBR3/NOX4/MYH7/SOX6/HAND1/WNT5A/RGS2/RGS4/TBX2/OBSL1/DLL4/CSRP3/MYO18B/MYBPC3/FHOD3/MYOCD/NOTCH1/SGCD/NPPA/AGTR2/SLC8A1/NEB/NOG/RXRA/PLN/RYR2/GJA5	29	HLC D20 OsmM upregulated DEGs
GO:0042310	vasoconstriction	14/1202	78/18866	0.000370434	0.00740387	0.00577158	ATP1A2/ICAM1/HRH2/ECE1/KCNA5/ACE2/CHRM3/HTR2B/EDNRA/BDKRB2/PTAFR/APLN/SLC8A1/GJA5	14	HLC D20 OsmM upregulated DEGs
GO:0051057	positive regulation of small GTPase mediated signal transduction	14/1202	78/18866	0.000370434	0.00740387	0.00577158	IGF1/ADCYAP1R1/EPO/LPAR6/ITPKB/NOTCH1/DGKI/F2RL2/COL3A1/GPR4/CSF1/RELN/GPR20/ADGRG1	14	HLC D20 OsmM upregulated DEGs
GO:0048592	eye morphogenesis	22/1202	156/18866	0.000370473	0.00740387	0.00577158	TFAP2B/PDE6C/CALB1/PTN/WNT5A/MFAP2/TBX2/OBSL1/NRL/COL5A1/FOXF2/STRA6/BCAR3/COL8A1/NTRK2/ZEB1/THY1/FBN1/COL8A2/TSKU/DIO3/COL5A2	22	HLC D20 OsmM upregulated DEGs
GO:0030324	lung development	24/1202	177/18866	0.000372284	0.00741209	0.00577799	FLT4/SREBF1/PGR/ADAMTS2/MAPK3/CRISPLD2/CTSH/PTN/FGF1/WNT5A/LOXL3/IGFBP5/FOXA1/CHI3L1/STRA6/MYOCD/RSPO2/NOTCH1/HHIP/NOS3/LTBP3/NOG/ADA/ADAMTSL2	24	HLC D20 OsmM upregulated DEGs
GO:0002791	regulation of peptide secretion	42/1202	381/18866	0.000376805	0.007474	0.00582625	NOS2/TFAP2B/CD22/NR1H4/IGF1/SREBF1/MYOM1/SFRP1/CCN4/TFR2/TCIRG1/ADTRP/GLP1R/NR1D1/KCNA5/ANO1/SYT4/MTNR1B/HTR2B/TLR4/IL33/LRRC32/CRHBP/GLUD1/CACNA1C/TIAM1/KALRN/CARTPT/GPER1/PLA2G1B/PRKCE/APLN/SAA1/CD34/TLR1/AGTR2/IDH2/NPY2R/SOCS1/TLR5/DPP4/GJA5	42	HLC D20 OsmM upregulated DEGs
GO:0044344	cellular response to fibroblast growth factor stimulus	21/1202	146/18866	0.000380746	0.00752399	0.00586522	NGFR/HYAL2/MAPK3/SFRP1/CCL2/COL1A1/SMOC2/FGF1/WNT5A/HYAL1/RUNX2/DLL4/POSTN/KL/SULF1/CXCL13/HHIP/APLN/SHISA2/NOG/SPRY4	21	HLC D20 OsmM upregulated DEGs
GO:0001935	endothelial cell proliferation	26/1202	199/18866	0.000390866	0.00769527	0.00599874	FLT4/NGFR/APOH/PPP1R16B/FLT1/CXCL12/CCL2/WNT5A/ITGA4/NRP2/TEK/KDR/DLL4/LOXL2/APLNR/DYSF/HTR2B/SULF1/ACVRL1/IGF2/COL4A3/APLN/SCG2/CD34/GATA2/NRARP	26	HLC D20 OsmM upregulated DEGs
GO:1903514	release of sequestered calcium ion into cytosol by endoplasmic reticulum	9/1202	37/18866	0.000410996	0.00803187	0.00626113	ATP1A2/HRC/CACNA1C/SLC8A1/TRDN/RYR1/PLN/RYR2/DMD	9	HLC D20 OsmM upregulated DEGs
GO:1905314	semi-lunar valve development	9/1202	37/18866	0.000410996	0.00803187	0.00626113	ELN/DLL4/STRA6/EMILIN1/NOTCH1/HEYL/HEY1/NOS3/GJA5	9	HLC D20 OsmM upregulated DEGs
GO:0001666	response to hypoxia	40/1202	359/18866	0.000414233	0.00803582	0.00626421	NOS2/TGFBR3/NOX4/ICAM1/ANGPT2/CHRNA4/SFRP1/PLAT/PTN/CXCL12/SLC29A1/TEK/CXCR4/PTGIS/EGLN3/KCNA5/EPO/RAMP2/POSTN/LOXL2/ACVRL1/MYOCD/PKLR/NOTCH1/EDNRA/CYBB/ACAA2/PRKCE/CD34/NPPA/SLC2A4/SLC8A1/KCND2/RYR1/ADA/DPP4/MB/RYR2/PSMB8/AQP1	40	HLC D20 OsmM upregulated DEGs
GO:0007178	transmembrane receptor protein serine/threonine kinase signaling pathway	40/1202	359/18866	0.000414233	0.00803582	0.00626421	TFAP2B/TGFBR3/MAPK3/SFRP1/ASPN/ZMIZ1/WNT5A/INHA/RUNX2/NREP/AMHR2/NUMA1/LRRC32/SULF1/EMILIN1/CILP/INHBE/ACVRL1/MYOCD/GDF7/CDKN2B/CRB2/NOTCH1/ZEB1/BMP3/ZYX/COL1A2/HTRA1/FBN1/LTBP3/COL3A1/HTRA3/WFIKKN2/NRROS/INHBC/CDH5/NOG/CLDN5/ADAMTSL2/PEG10	40	HLC D20 OsmM upregulated DEGs
GO:1904064	positive regulation of cation transmembrane transport	21/1202	147/18866	0.000418099	0.00808121	0.00629959	KCNH2/CAPN3/CCL2/AKAP9/ACE2/APLNR/CNKSR3/THY1/KCNE2/S100A1/GPER1/PDZK1/NPPA/KCNE3/KCNE5/LRRC55/TRDN/RELN/RYR2/DMD/SHANK3	21	HLC D20 OsmM upregulated DEGs
GO:0007517	muscle organ development	44/1202	407/18866	0.000421631	0.00811985	0.00632971	DCN/IGF1/FHL1/USP2/XK/ELN/COL11A1/PITX1/TGFBR3/MYH7/CAPN3/MYOM1/SOX6/HAND1/WNT5A/RGS2/RGS4/TBX2/DLL4/CSRP3/MYBPC3/ITGA11/STRA6/CHRNA1/MYOCD/NOTCH1/COL6A3/HEYL/ANKRD33/COL3A1/SHOX2/SGCD/MYOZ2/NEB/NOG/SMTN/FOXO4/RXRA/PAX5/RYR1/RYR2/DMD/KLHL41/MYMX	44	HLC D20 OsmM upregulated DEGs
GO:0001974	blood vessel remodeling	10/1202	45/18866	0.000435725	0.00834039	0.00650164	FLT4/HRG/DLL4/TMBIM1/ACVRL1/RSPO3/ABR/NOS3/AGTR2/BGN	10	HLC D20 OsmM upregulated DEGs
GO:0060055	angiogenesis involved in wound healing	8/1202	30/18866	0.000439239	0.00834039	0.00650164	MCAM/SMOC2/TNFAIP3/CXCR4/KDR/CD34/GPR4/GATA2	8	HLC D20 OsmM upregulated DEGs
GO:0099625	ventricular cardiac muscle cell membrane repolarization	8/1202	30/18866	0.000439239	0.00834039	0.00650164	KCNH2/AKAP9/KCNE4/KCNE2/KCNJ3/KCNE3/KCNE5/GJA5	8	HLC D20 OsmM upregulated DEGs
GO:0003184	pulmonary valve morphogenesis	6/1202	17/18866	0.000444107	0.00834039	0.00650164	STRA6/NOTCH1/HEYL/HEY1/NOS3/GJA5	6	HLC D20 OsmM upregulated DEGs
GO:0006957	complement activation, alternative pathway	6/1202	17/18866	0.000444107	0.00834039	0.00650164	CFH/C8B/C7/C9/C8A/CFB	6	HLC D20 OsmM upregulated DEGs
GO:0046068	cGMP metabolic process	6/1202	17/18866	0.000444107	0.00834039	0.00650164	GUCY2C/PDE1A/GUCY1A2/NPR2/GUCY1A1/NPPA	6	HLC D20 OsmM upregulated DEGs
GO:0046851	negative regulation of bone remodeling	6/1202	17/18866	0.000444107	0.00834039	0.00650164	CLDN18/SFRP1/TNFAIP3/IAPP/CARTPT/TMEM119	6	HLC D20 OsmM upregulated DEGs
GO:1901019	regulation of calcium ion transmembrane transporter activity	15/1202	89/18866	0.000469638	0.00878871	0.00685111	ATP1A2/JPH4/OPRL1/HRC/DYSF/KCNE2/S100A1/SLN/NPPA/KCNE3/PDE4B/TRDN/PLN/RYR2/DMD	15	HLC D20 OsmM upregulated DEGs
GO:0051209	release of sequestered calcium ion into cytosol	18/1202	118/18866	0.000474695	0.00885205	0.00690049	ATP1A2/JPH4/CAPN3/CORO1A/HRC/APLNR/HTR2B/CACNA1C/THY1/GPER1/PRKCE/SLC8A1/RASA3/TRDN/RYR1/PLN/RYR2/DMD	18	HLC D20 OsmM upregulated DEGs
GO:0003151	outflow tract morphogenesis	14/1202	80/18866	0.000484607	0.00900518	0.00701986	ELN/TGFBR3/EYA1/WNT5A/NRP2/TBX2/NOTCH1/DHRS3/HEYL/NOG/CLDN5/NPY2R/RYR1/GJA5	14	HLC D20 OsmM upregulated DEGs
GO:0051051	negative regulation of transport	50/1202	483/18866	0.000489614	0.00906643	0.0070676	CD22/ATP1A2/KCNH2/SREBF1/ICAM1/COMT/PPM1F/MMP9/CORO1A/SFRP1/ADTRP/RGS2/RGS4/INHA/OPRL1/APOC1/EPO/SYT4/MTNR1B/CD36/DYSF/BIN1/IL33/LRRC32/HECW2/OSR1/CRHBP/NOTCH1/KCNE4/PLA2R1/APOA2/KCNE2/ABR/KALRN/TFF2/CARTPT/NOS3/ACAA2/CD300A/SLN/PRKCE/KCNE3/KCNE5/AGTR2/IDH2/ANO9/NPY2R/TRDN/ADA/PLN	50	HLC D20 OsmM upregulated DEGs
GO:0018108	peptidyl-tyrosine phosphorylation	41/1202	374/18866	0.000492412	0.00907583	0.00707494	CD4/IGF1/FLT4/ROS1/TNK2/TIE1/HYAL2/NOX4/ICAM1/PTK6/FLT1/MAPK3/SFRP1/EPHB6/HRG/TEK/KDR/EPO/LRP4/CD36/EPHA7/ENPP2/NTRK3/TTBK1/NTRK2/THY1/SLA/TNFRSF14/TAL1/IL15/IGF2/CD300A/PRKCE/CSPG4/STAP2/FES/CSF1R/SOCS3/SOCS1/RELN/WEE2	41	HLC D20 OsmM upregulated DEGs
GO:0043583	ear development	28/1202	224/18866	0.00049355	0.00907583	0.00707494	USH2A/COL11A1/MAPK3/EYA1/CALB1/WNT5A/PRRX1/ECE1/INSIG2/STRA6/COL2A1/LGR5/NTRK3/OSR1/NOTCH1/ZEB1/SLC25A27/ABR/FRZB/ADGRV1/CTHRC1/TTC39C/FOXG1/MAF/GATA2/SLC17A8/NOG/C1QTNF5	28	HLC D20 OsmM upregulated DEGs
GO:0060306	regulation of membrane repolarization	9/1202	38/18866	0.000508436	0.00931722	0.00726311	KCNH2/AKAP9/KCNA5/KCNE4/KCNE2/NPPA/KCNE3/KCNE5/GJA5	9	HLC D20 OsmM upregulated DEGs
GO:0030323	respiratory tube development	24/1202	181/18866	0.000518219	0.00946375	0.00737733	FLT4/SREBF1/PGR/ADAMTS2/MAPK3/CRISPLD2/CTSH/PTN/FGF1/WNT5A/LOXL3/IGFBP5/FOXA1/CHI3L1/STRA6/MYOCD/RSPO2/NOTCH1/HHIP/NOS3/LTBP3/NOG/ADA/ADAMTSL2	24	HLC D20 OsmM upregulated DEGs
GO:0051283	negative regulation of sequestering of calcium ion	18/1202	119/18866	0.000526654	0.00958473	0.00747164	ATP1A2/JPH4/CAPN3/CORO1A/HRC/APLNR/HTR2B/CACNA1C/THY1/GPER1/PRKCE/SLC8A1/RASA3/TRDN/RYR1/PLN/RYR2/DMD	18	HLC D20 OsmM upregulated DEGs
GO:0006520	cellular amino acid metabolic process	38/1202	340/18866	0.000537527	0.00974912	0.00759979	NOS2/IYD/NR1H4/DPEP1/TYR/NAALAD2/NOX4/COMT/UPB1/GGT1/CRYM/ASPA/ART4/SLC25A12/KYNU/ALDH8A1/GFPT2/FOLH1B/BPHL/GADL1/AMT/GLUD1/GLYAT/MAT1A/TDO2/ACMSD/HPD/ALDH4A1/HAAO/NOS3/GLYATL1/MSRA/ADSS1/NAT8L/PSMB8/DIO1/ACY1/PRODH2	38	HLC D20 OsmM upregulated DEGs
GO:0007584	response to nutrient	23/1202	171/18866	0.000548002	0.00984137	0.0076717	CD4/NR1H4/TYR/SFRP1/PTN/COL1A1/IGFBP2/KYNU/SERPINC1/EPO/SLC34A1/POSTN/TTPA/PKLR/CDKN2B/IL15/CYBB/C2/SLC6A19/FES/SLC8A1/AKR1C3/ADA	23	HLC D20 OsmM upregulated DEGs
GO:0010881	regulation of cardiac muscle contraction by regulation of the release of sequestered calcium ion	7/1202	24/18866	0.00055433	0.00984137	0.0076717	ATP1A2/HRC/CACNA1C/SLC8A1/PLN/RYR2/DMD	7	HLC D20 OsmM upregulated DEGs
GO:0034035	purine ribonucleoside bisphosphate metabolic process	7/1202	24/18866	0.00055433	0.00984137	0.0076717	SULT2A1/SULT1E1/SULT1B1/SULT1A1/SULT1A2/SULT1C2/SULT1A3	7	HLC D20 OsmM upregulated DEGs
GO:0050427	3'-phosphoadenosine 5'-phosphosulfate metabolic process	7/1202	24/18866	0.00055433	0.00984137	0.0076717	SULT2A1/SULT1E1/SULT1B1/SULT1A1/SULT1A2/SULT1C2/SULT1A3	7	HLC D20 OsmM upregulated DEGs
GO:0086064	cell communication by electrical coupling involved in cardiac conduction	7/1202	24/18866	0.00055433	0.00984137	0.0076717	ATP1A2/HRC/CACNA1C/SLC8A1/TRDN/RYR2/GJA5	7	HLC D20 OsmM upregulated DEGs
GO:0098743	cell aggregation	7/1202	24/18866	0.00055433	0.00984137	0.0076717	COL11A1/SOX6/MGP/SOX5/COL2A1/ACAN/BPIFA1	7	HLC D20 OsmM upregulated DEGs
GO:0061037	negative regulation of cartilage development	8/1202	31/18866	0.00055927	0.00984137	0.0076717	CCN4/CTSK/FRZB/LTBP3/RFLNA/ZNF664-RFLNA/RFLNB/NOG	8	HLC D20 OsmM upregulated DEGs
GO:0090075	relaxation of muscle	8/1202	31/18866	0.00055927	0.00984137	0.0076717	ATP1A2/RGS2/HRC/GUCY1A1/SLN/SLC8A1/PDE4B/PLN	8	HLC D20 OsmM upregulated DEGs
GO:0003407	neural retina development	13/1202	72/18866	0.000559338	0.00984137	0.0076717	TFAP2B/SMARCD3/PDE6C/CALB1/PTN/OBSL1/DLL4/NRL/RAB11FIP4/NTRK2/THY1/SLC17A8/DIO3	13	HLC D20 OsmM upregulated DEGs
GO:0018212	peptidyl-tyrosine modification	41/1202	377/18866	0.000578581	0.0101462	0.00790936	CD4/IGF1/FLT4/ROS1/TNK2/TIE1/HYAL2/NOX4/ICAM1/PTK6/FLT1/MAPK3/SFRP1/EPHB6/HRG/TEK/KDR/EPO/LRP4/CD36/EPHA7/ENPP2/NTRK3/TTBK1/NTRK2/THY1/SLA/TNFRSF14/TAL1/IL15/IGF2/CD300A/PRKCE/CSPG4/STAP2/FES/CSF1R/SOCS3/SOCS1/RELN/WEE2	41	HLC D20 OsmM upregulated DEGs
GO:0008347	glial cell migration	11/1202	55/18866	0.000598347	0.0104582	0.00815257	ZMIZ1/CCL2/APCDD1/TIAM1/GPR183/CSPG4/FOXG1/IDH2/CSF1/RELN/ADGRG1	11	HLC D20 OsmM upregulated DEGs
GO:0035592	establishment of protein localization to extracellular region	48/1202	463/18866	0.000608791	0.0106058	0.00826758	NOS2/TFAP2B/CD22/NR1H4/IGF1/LCP2/SREBF1/AFM/MYOM1/SFRP1/CCN4/TCIRG1/ADTRP/GLP1R/STEAP3/NR1D1/KCNA5/ANO1/SYT4/MTNR1B/HNF1A/DYSF/HTR2B/TLR4/IL33/LRRC32/ILDR2/GLUD1/CACNA1C/TIAM1/CARTPT/GPER1/PLA2G1B/PRKCE/SCG2/SAA1/CD34/TLR1/AGTR2/IDH2/TMEM106A/SOCS1/TLR5/DPP4/SUCNR1/C1QTNF5/GJA5/HNF1B	48	HLC D20 OsmM upregulated DEGs
GO:0022407	regulation of cell-cell adhesion	46/1202	439/18866	0.000624152	0.0107013	0.00834201	CD4/IGF1/ICAM1/PPM1F/CORO1A/PYCARD/CXCL12/VSIR/ZMIZ1/CCL2/ADTRP/VNN1/WNT5A/HHLA2/ITGA4/LOXL3/IGFBP2/FGL2/FOXA1/EPO/VTCN1/EPHA7/LRRC32/ITPKB/NFKBIZ/NOTCH1/THY1/CXCL13/TNFRSF14/ALOX15/VCAM1/KIF26B/IL15/IGF2/CD300A/PTAFR/HAS2/C1QTNF1/RNASE10/SOCS1/ADA/DPP4/NRARP/NOTCH4/AIF1/PIK3R6	46	HLC D20 OsmM upregulated DEGs
GO:0060191	regulation of lipase activity	16/1202	101/18866	0.000628565	0.0107013	0.00834201	ABHD5/ADCYAP1R1/APOH/FLT1/RGS2/APOC1/ANGPTL3/HTR2B/NTRK3/NTRK2/EDNRA/PLA2R1/APOA2/PTAFR/PLA2G1B/NMUR1	16	HLC D20 OsmM upregulated DEGs
GO:0030225	macrophage differentiation	10/1202	47/18866	0.000629765	0.0107013	0.00834201	CD4/MMP9/NKX2-3/INHA/GAB3/IL15/NRROS/GATA2/CSF1R/CSF1	10	HLC D20 OsmM upregulated DEGs
GO:0030574	collagen catabolic process	10/1202	47/18866	0.000629765	0.0107013	0.00834201	MRC2/ADAMTS2/MMP11/MMP9/VSIR/ADAMTS14/CTSK/MMP1/COL13A1/COL15A1	10	HLC D20 OsmM upregulated DEGs
GO:0050919	negative chemotaxis	10/1202	47/18866	0.000629765	0.0107013	0.00834201	SEMA3F/SEMA3G/WNT5A/NRP2/LGR6/EPHA7/LRTM2/UNC5C/DPP4/PLXNA4	10	HLC D20 OsmM upregulated DEGs
GO:0120163	negative regulation of cold-induced thermogenesis	10/1202	47/18866	0.000629765	0.0107013	0.00834201	NRDC/NOVA2/LAMA4/PLCL1/NR1D1/TLR4/NOTCH1/ACOT11/ABHD6/IL15	10	HLC D20 OsmM upregulated DEGs
GO:1903115	regulation of actin filament-based movement	10/1202	47/18866	0.000629765	0.0107013	0.00834201	ATP1A2/AKAP9/MYBPC3/BIN1/CACNA1C/KCNE3/PDE4B/PLN/RYR2/GJA5	10	HLC D20 OsmM upregulated DEGs
GO:0006883	cellular sodium ion homeostasis	6/1202	18/18866	0.000630436	0.0107013	0.00834201	ATP1A2/ATP12A/C7/ATP1A4/AGTR2/SLC8A1	6	HLC D20 OsmM upregulated DEGs
GO:2000401	regulation of lymphocyte migration	12/1202	64/18866	0.000634443	0.0107349	0.0083682	PYCARD/CXCL12/CCL2/ADTRP/CCR6/WNT5A/ITGA4/RIPK3/JAM2/CXCL13/TNFRSF14/AIF1	12	HLC D20 OsmM upregulated DEGs
GO:0051282	regulation of sequestering of calcium ion	18/1202	121/18866	0.000645429	0.010886	0.00848599	ATP1A2/JPH4/CAPN3/CORO1A/HRC/APLNR/HTR2B/CACNA1C/THY1/GPER1/PRKCE/SLC8A1/RASA3/TRDN/RYR1/PLN/RYR2/DMD	18	HLC D20 OsmM upregulated DEGs
GO:0001936	regulation of endothelial cell proliferation	24/1202	184/18866	0.000658343	0.0110685	0.00862831	FLT4/NGFR/APOH/PPP1R16B/FLT1/CXCL12/CCL2/WNT5A/ITGA4/NRP2/TEK/KDR/DLL4/APLNR/DYSF/HTR2B/SULF1/ACVRL1/IGF2/COL4A3/APLN/SCG2/GATA2/NRARP	24	HLC D20 OsmM upregulated DEGs
GO:0086002	cardiac muscle cell action potential involved in contraction	11/1202	56/18866	0.000702384	0.0117325	0.0091459	KCNH2/KCNA5/BIN1/CACNA1C/KCNE4/KCNE2/KCNJ3/KCNE3/KCNE5/RYR2/GJA5	11	HLC D20 OsmM upregulated DEGs
GO:0010880	regulation of release of sequestered calcium ion into cytosol by sarcoplasmic reticulum	8/1202	32/18866	0.000704482	0.0117325	0.0091459	ATP1A2/HRC/CACNA1C/SLC8A1/TRDN/PLN/RYR2/DMD	8	HLC D20 OsmM upregulated DEGs
GO:0035767	endothelial cell chemotaxis	8/1202	32/18866	0.000704482	0.0117325	0.0091459	HSPB1/SMOC2/FGF1/HRG/KDR/NOTCH1/CXCL13/PLEKHG5	8	HLC D20 OsmM upregulated DEGs
GO:0071805	potassium ion transmembrane transport	27/1202	218/18866	0.00071128	0.0118086	0.00920521	ATP1A2/FHL1/KCNH2/ATP12A/KCNK10/RGS4/AKAP9/KCNA5/ATP1A4/MTNR1B/BIN1/FXYD2/KCNN3/HCN3/KCNE4/KCNE2/SLC9C2/KCNJ3/KCNK5/NETO1/KCNMB3/NPPA/KCNE3/KCNE5/LRRC55/KCND2/AQP1	27	HLC D20 OsmM upregulated DEGs
GO:0045834	positive regulation of lipid metabolic process	21/1202	153/18866	0.000716559	0.0118221	0.00921576	ABHD5/NR1H4/ADGRF5/SREBF1/SORBS1/ABCD1/FLT1/FGF1/AADAC/TEK/NR1D1/APOC1/ANGPTL3/HTR2B/CCDC3/SLC45A3/APOA2/ABHD6/MID1IP1/CYP7A1/PRKCE	21	HLC D20 OsmM upregulated DEGs
GO:0071774	response to fibroblast growth factor	21/1202	153/18866	0.000716559	0.0118221	0.00921576	NGFR/HYAL2/MAPK3/SFRP1/CCL2/COL1A1/SMOC2/FGF1/WNT5A/HYAL1/RUNX2/DLL4/POSTN/KL/SULF1/CXCL13/HHIP/APLN/SHISA2/NOG/SPRY4	21	HLC D20 OsmM upregulated DEGs
GO:2001026	regulation of endothelial cell chemotaxis	7/1202	25/18866	0.000727916	0.0119722	0.00933274	HSPB1/SMOC2/FGF1/HRG/KDR/NOTCH1/CXCL13	7	HLC D20 OsmM upregulated DEGs
GO:0006940	regulation of smooth muscle contraction	12/1202	65/18866	0.000733714	0.0120302	0.00937795	ATP1A2/CALCRL/RGS2/CNN1/CHRM3/MYOCD/GUCY1A1/GPER1/PTAFR/CHRM2/NPY2R/ADA	12	HLC D20 OsmM upregulated DEGs
GO:0055010	ventricular cardiac muscle tissue morphogenesis	10/1202	48/18866	0.000750706	0.0122708	0.00956552	COL11A1/TGFBR3/MYH7/HAND1/DLL4/MYBPC3/NOTCH1/NOG/RXRA/RYR2	10	HLC D20 OsmM upregulated DEGs
GO:1901568	fatty acid derivative metabolic process	23/1202	175/18866	0.000759275	0.0123727	0.00964494	DPEP1/FAR2/PTGS1/ACOT7/GGT1/ABCD1/MAPK3/PTGR1/TYRP1/PTGIS/HMGCS2/CYP1B1/CYP2C9/AKR1C2/ALOX15/BDH2/PLA2G4F/PLA2G1B/ACSM2A/AKR1C1/AKR1C3/ELOVL2/AKR1C4	23	HLC D20 OsmM upregulated DEGs
GO:0006694	steroid biosynthetic process	25/1202	197/18866	0.000772526	0.01255	0.00978316	NR1H4/SREBF1/ABCB11/HSD17B14/HSD3B7/LPCAT3/FGF1/SCP2/AKR1D1/INSIG2/NR1D1/HMGCS2/SLC27A2/CYP39A1/CYP3A4/CYP3A7/IGFBP7/ACAA2/CYP7A1/FAXDC2/AKR1C3/AKR1C4/HSD3B2/AKR1B15/SRD5A2	25	HLC D20 OsmM upregulated DEGs
GO:0006813	potassium ion transport	29/1202	242/18866	0.000788536	0.0127709	0.00995538	ATP1A2/FHL1/KCNH2/ATP12A/KCNK10/RGS4/AKAP9/KCNA5/ATP1A4/MTNR1B/BIN1/FXYD2/KCNN3/HCN3/KCNE4/KCNE2/SLC9C2/KCNJ3/KCNK5/NOS3/NETO1/KCNMB3/NPPA/KCNE3/KCNE5/LRRC55/KCND2/AQP1/GJA5	29	HLC D20 OsmM upregulated DEGs
GO:0001938	positive regulation of endothelial cell proliferation	17/1202	113/18866	0.000791781	0.0127844	0.00996587	FLT4/PPP1R16B/CXCL12/WNT5A/ITGA4/NRP2/TEK/KDR/APLNR/DYSF/HTR2B/ACVRL1/IGF2/APLN/SCG2/GATA2/NRARP	17	HLC D20 OsmM upregulated DEGs
GO:0036293	response to decreased oxygen levels	40/1202	371/18866	0.000794259	0.0127854	0.00996667	NOS2/TGFBR3/NOX4/ICAM1/ANGPT2/CHRNA4/SFRP1/PLAT/PTN/CXCL12/SLC29A1/TEK/CXCR4/PTGIS/EGLN3/KCNA5/EPO/RAMP2/POSTN/LOXL2/ACVRL1/MYOCD/PKLR/NOTCH1/EDNRA/CYBB/ACAA2/PRKCE/CD34/NPPA/SLC2A4/SLC8A1/KCND2/RYR1/ADA/DPP4/MB/RYR2/PSMB8/AQP1	40	HLC D20 OsmM upregulated DEGs
GO:0060249	anatomical structure homeostasis	48/1202	469/18866	0.000805801	0.0129319	0.0100809	USH2A/CLDN18/ADGRF5/TP53INP2/SCGN/NOX4/CAPN3/CORO1A/MAPK3/CTSH/CALB1/HSPB1/CUBN/TCIRG1/TNFAIP3/IAPP/JCHAIN/TLR4/CHRNA1/COL2A1/RDH12/ILDR2/CTSK/NOTCH1/ESAM/JAM2/ATP2B2/TFF2/PTH1R/HAAO/CLDN1/ALB/RHO/ADGRV1/CARTPT/NOS3/JAM3/LTBP3/FGGY/CD34/GATA2/CDH5/CSF1R/TMEM119/CLDN5/CSF1/SERPINA3/DMD	48	HLC D20 OsmM upregulated DEGs
GO:0070588	calcium ion transmembrane transport	35/1202	312/18866	0.000817385	0.0130782	0.0101949	ATP1A2/JPH4/CAPN3/CORO1A/PIK3CG/OPRL1/TRPV5/HRC/APLNR/DYSF/HTR2B/BIN1/CACNA2D4/CACNA1C/THY1/ATP2B2/KCNE2/S100A1/GPER1/TRPV6/SLN/PRKCE/NPPA/KCNE3/SLC35G1/SLC8A1/GRIN2A/PDE4B/RASA3/TRDN/TRPV2/RYR1/PLN/RYR2/DMD	35	HLC D20 OsmM upregulated DEGs
GO:0090092	regulation of transmembrane receptor protein serine/threonine kinase signaling pathway	30/1202	254/18866	0.000820275	0.0130849	0.0102001	TFAP2B/TGFBR3/SFRP1/ASPN/WNT5A/INHA/NREP/NUMA1/SULF1/EMILIN1/CILP/INHBE/ACVRL1/MYOCD/GDF7/CDKN2B/CRB2/NOTCH1/ZEB1/BMP3/HTRA1/FBN1/HTRA3/WFIKKN2/NRROS/INHBC/CDH5/NOG/ADAMTSL2/PEG10	30	HLC D20 OsmM upregulated DEGs
GO:0010632	regulation of epithelial cell migration	34/1202	301/18866	0.000853519	0.0135743	0.0105816	DCN/ADGRA2/FLT4/APOH/ANGPT2/PPM1F/MMP9/SRPX2/CTSH/PTN/HSPB1/HDAC5/CCR6/SMOC2/FGF1/HRG/WNT5A/HYAL1/NRP2/TEK/RHOJ/KDR/DLL4/SERPINF1/ENPP2/ACVRL1/NOTCH1/CXCL13/NOS3/HAS2/PRKCE/MMRN2/GATA2/AGTR2	34	HLC D20 OsmM upregulated DEGs
GO:0002688	regulation of leukocyte chemotaxis	18/1202	124/18866	0.000866478	0.0136237	0.0106201	MAPK3/PTN/RARRES2/CXCL12/CCL2/CCR6/WNT5A/LBP/MPP1/DYSF/CXCL13/JAM3/CMKLR1/CSF1R/CSF1/CXCL17/DPP4/AIF1	18	HLC D20 OsmM upregulated DEGs
GO:0022612	gland morphogenesis	18/1202	124/18866	0.000866478	0.0136237	0.0106201	PGR/SFRP1/PTN/FGF1/WNT5A/IGFBP5/TNFAIP3/NKX2-3/TBX2/FOXA1/EDAR/SULF1/GDF7/NOTCH1/CSF1R/NOG/CSF1/RXRA	18	HLC D20 OsmM upregulated DEGs
GO:0051208	sequestering of calcium ion	18/1202	124/18866	0.000866478	0.0136237	0.0106201	ATP1A2/JPH4/CAPN3/CORO1A/HRC/APLNR/HTR2B/CACNA1C/THY1/GPER1/PRKCE/SLC8A1/RASA3/TRDN/RYR1/PLN/RYR2/DMD	18	HLC D20 OsmM upregulated DEGs
GO:0019755	one-carbon compound transport	5/1202	13/18866	0.000870174	0.0136237	0.0106201	UPK3A/SLC14A2/AQP10/AQP7/AQP1	5	HLC D20 OsmM upregulated DEGs
GO:0010759	positive regulation of macrophage chemotaxis	6/1202	19/18866	0.00087206	0.0136237	0.0106201	MAPK3/RARRES2/CMKLR1/CSF1R/CSF1/CXCL17	6	HLC D20 OsmM upregulated DEGs
GO:0098915	membrane repolarization during ventricular cardiac muscle cell action potential	6/1202	19/18866	0.00087206	0.0136237	0.0106201	KCNH2/KCNE4/KCNE2/KCNJ3/KCNE3/KCNE5	6	HLC D20 OsmM upregulated DEGs
GO:0032411	positive regulation of transporter activity	17/1202	114/18866	0.000876467	0.0136449	0.0106367	ABCB1/SGK2/CCL2/AKAP9/CNKSR3/KCNE2/S100A1/PTAFR/PDZK1/NPPA/KCNE3/LRRC55/TRDN/RELN/RYR2/DMD/SHANK3	17	HLC D20 OsmM upregulated DEGs
GO:1901380	negative regulation of potassium ion transmembrane transport	8/1202	33/18866	0.000878569	0.0136449	0.0106367	KCNH2/RGS4/MTNR1B/BIN1/KCNE4/KCNE2/KCNE3/KCNE5	8	HLC D20 OsmM upregulated DEGs
GO:0060485	mesenchyme development	33/1202	290/18866	0.000889468	0.0137738	0.0107371	SEMA3F/SEMA3G/TGFBR3/MAPK3/SFRP1/COL1A1/HAND1/WNT5A/LOXL3/NRP2/TBX2/FOXA1/LOXL2/HTR2B/FOXF2/ACVRL1/OSR1/CRB2/NOTCH1/EDNRA/TIAM1/FRZB/ACTG2/HEYL/RANBP3L/HEY1/NOS3/ZEB2/HAS2/BNC2/RFLNB/NOG/NOTCH4	33	HLC D20 OsmM upregulated DEGs
GO:0006970	response to osmotic stress	14/1202	85/18866	0.00090764	0.0140142	0.0109245	FMO1/ABCB1/CAPN3/MLC1/EPO/DYSF/CLDN1/TLR3/BDKRB2/LRRC8E/LRRC8C/SLC2A4/RCSD1/AQP1	14	HLC D20 OsmM upregulated DEGs
GO:0043267	negative regulation of potassium ion transport	9/1202	41/18866	0.000919744	0.0140779	0.0109743	KCNH2/RGS4/MTNR1B/BIN1/KCNE4/KCNE2/NOS3/KCNE3/KCNE5	9	HLC D20 OsmM upregulated DEGs
GO:0051180	vitamin transport	9/1202	41/18866	0.000919744	0.0140779	0.0109743	AFM/SLC23A2/CUBN/SLC19A3/TTPA/STRA6/GC/SLC2A14/TCN2	9	HLC D20 OsmM upregulated DEGs
GO:0072524	pyridine-containing compound metabolic process	9/1202	41/18866	0.000919744	0.0140779	0.0109743	KYNU/PTGIS/AOX1/NADK2/ACMSD/HAAO/PARP10/IDH2/PDXP	9	HLC D20 OsmM upregulated DEGs
GO:0042403	thyroid hormone metabolic process	7/1202	26/18866	0.000941832	0.0142107	0.0110777	IYD/CRYM/DUOXA1/CTSK/SULT1B1/DIO3/DIO1	7	HLC D20 OsmM upregulated DEGs
GO:0050926	regulation of positive chemotaxis	7/1202	26/18866	0.000941832	0.0142107	0.0110777	ANGPT2/CXCL12/ARTN/KDR/NTRK3/SCG2/IL16	7	HLC D20 OsmM upregulated DEGs
GO:0060307	regulation of ventricular cardiac muscle cell membrane repolarization	7/1202	26/18866	0.000941832	0.0142107	0.0110777	KCNH2/AKAP9/KCNE4/KCNE2/KCNE3/KCNE5/GJA5	7	HLC D20 OsmM upregulated DEGs
GO:0060740	prostate gland epithelium morphogenesis	7/1202	26/18866	0.000941832	0.0142107	0.0110777	SFRP1/WNT5A/FOXA1/SULF1/NOTCH1/NOG/RXRA	7	HLC D20 OsmM upregulated DEGs
GO:0072012	glomerulus vasculature development	7/1202	26/18866	0.000941832	0.0142107	0.0110777	NOTCH3/ANGPT2/TEK/OSR1/NOTCH1/CD34/GPR4	7	HLC D20 OsmM upregulated DEGs
GO:0060415	muscle tissue morphogenesis	13/1202	76/18866	0.000951424	0.0142989	0.0111465	COL11A1/TGFBR3/MYH7/HAND1/WNT5A/DLL4/MYBPC3/NOTCH1/COL3A1/SHOX2/NOG/RXRA/RYR2	13	HLC D20 OsmM upregulated DEGs
GO:0048593	camera-type eye morphogenesis	18/1202	125/18866	0.000953272	0.0142989	0.0111465	TFAP2B/PDE6C/CALB1/PTN/WNT5A/TBX2/OBSL1/NRL/FOXF2/STRA6/BCAR3/COL8A1/NTRK2/ZEB1/THY1/COL8A2/TSKU/DIO3	18	HLC D20 OsmM upregulated DEGs
GO:0031638	zymogen activation	11/1202	58/18866	0.000955783	0.0142989	0.0111465	APOH/GGT1/F9/PYCARD/CTSH/PLAT/VSIR/C1R/IFI16/PRSS12/GRIN2A	11	HLC D20 OsmM upregulated DEGs
GO:0033673	negative regulation of kinase activity	31/1202	268/18866	0.000959323	0.0143115	0.0111563	HYAL2/TRIB2/PPM1F/PIK3IP1/PTK6/PYCARD/SFRP1/RASIP1/HSPB1/RGS2/RGS4/TNFAIP3/PTPRB/GMFG/DUSP26/MYOCD/AHSG/CDKN2B/CDKN2A/HHEX/THY1/DEPTOR/CD300A/RGS14/NPPA/SLC8A1/SOCS3/SOCS1/INKA1/SPRY4/WEE2	31	HLC D20 OsmM upregulated DEGs
GO:0044070	regulation of anion transport	16/1202	105/18866	0.000969184	0.014418	0.0112393	ATP1A2/ROS1/ABCB11/ABCB1/CETP/RGS2/RGS4/ACE2/SLC34A1/SYT4/OSR1/PLA2R1/PTAFR/PDZK1/AGTR2/ANO9	16	HLC D20 OsmM upregulated DEGs
GO:0097756	negative regulation of blood vessel diameter	14/1202	86/18866	0.00102179	0.0151371	0.0117999	ATP1A2/ICAM1/HRH2/ECE1/KCNA5/ACE2/CHRM3/HTR2B/EDNRA/BDKRB2/PTAFR/APLN/SLC8A1/GJA5	14	HLC D20 OsmM upregulated DEGs
GO:0006469	negative regulation of protein kinase activity	29/1202	246/18866	0.00102324	0.0151371	0.0117999	HYAL2/TRIB2/PPM1F/PTK6/PYCARD/SFRP1/RASIP1/HSPB1/RGS2/RGS4/TNFAIP3/PTPRB/GMFG/DUSP26/MYOCD/CDKN2B/CDKN2A/HHEX/THY1/DEPTOR/CD300A/RGS14/NPPA/SLC8A1/SOCS3/SOCS1/INKA1/SPRY4/WEE2	29	HLC D20 OsmM upregulated DEGs
GO:0009306	protein secretion	47/1202	462/18866	0.00103125	0.015213	0.0118591	NOS2/TFAP2B/CD22/NR1H4/IGF1/LCP2/SREBF1/MYOM1/SFRP1/CCN4/TCIRG1/ADTRP/GLP1R/STEAP3/NR1D1/KCNA5/ANO1/SYT4/MTNR1B/HNF1A/DYSF/HTR2B/TLR4/IL33/LRRC32/ILDR2/GLUD1/CACNA1C/TIAM1/CARTPT/GPER1/PLA2G1B/PRKCE/SCG2/SAA1/CD34/TLR1/AGTR2/IDH2/TMEM106A/SOCS1/TLR5/DPP4/SUCNR1/C1QTNF5/GJA5/HNF1B	47	HLC D20 OsmM upregulated DEGs
GO:0071695	anatomical structure maturation	28/1202	235/18866	0.00105144	0.0154251	0.0120244	IGF1/ANKS1A/SCARF1/PGR/SLC26A3/CCR6/WNT5A/BCL11A/RUNX2/FOXA1/EPO/HBZ/ACVRL1/REN/NPR2/PTH1R/TAL1/IL15/BFSP2/PDE3A/RFLNA/ZNF664-RFLNA/GATA2/CDH5/RFLNB/RYR1/WEE2/SLC26A6	28	HLC D20 OsmM upregulated DEGs
GO:1903039	positive regulation of leukocyte cell-cell adhesion	28/1202	235/18866	0.00105144	0.0154251	0.0120244	CD4/IGF1/ICAM1/CORO1A/PYCARD/VSIR/ZMIZ1/CCL2/VNN1/HHLA2/ITGA4/IGFBP2/EPO/VTCN1/ITPKB/NFKBIZ/THY1/TNFRSF14/VCAM1/IL15/IGF2/PTAFR/HAS2/SOCS1/ADA/DPP4/AIF1/PIK3R6	28	HLC D20 OsmM upregulated DEGs
GO:0007043	cell-cell junction assembly	20/1202	147/18866	0.00105961	0.0155019	0.0120843	NR1H4/CLDN18/CDH19/PKP1/CDH20/CLDN15/CLDN16/ACE2/RAMP2/CDH11/ESAM/CLDN1/CLDN2/JAM3/CTNND2/CDH5/CLDN5/GJA4/FBF1/GJA5	20	HLC D20 OsmM upregulated DEGs
GO:0032414	positive regulation of ion transmembrane transporter activity	16/1202	106/18866	0.00107539	0.0156572	0.0122053	ABCB1/CCL2/AKAP9/CNKSR3/KCNE2/S100A1/PTAFR/PDZK1/NPPA/KCNE3/LRRC55/TRDN/RELN/RYR2/DMD/SHANK3	16	HLC D20 OsmM upregulated DEGs
GO:0019935	cyclic-nucleotide-mediated signaling	27/1202	224/18866	0.00107614	0.0156572	0.0122053	CALCRL/ADGRL1/ADCYAP1R1/GLP1R/RGS2/IAPP/OPRL1/ADCY4/RAMP2/RAMP1/MTNR1B/APLNR/CD36/HTR2B/LGR5/ADGRG7/NPR2/PTH1R/ADGRL4/GPER1/PDE3A/NPPA/GPR4/NPY2R/PLN/ADGRG1/AQP1	27	HLC D20 OsmM upregulated DEGs
GO:0030500	regulation of bone mineralization	13/1202	77/18866	0.00107916	0.0156582	0.0122061	PTN/MGP/KL/OSR1/AHSG/ADGRV1/LTBP3/RFLNA/ZNF664-RFLNA/SLC8A1/TMEM119/RFLNB/ISG15	13	HLC D20 OsmM upregulated DEGs
GO:0042311	vasodilation	8/1202	34/18866	0.00108552	0.0156646	0.0122111	KNG1/RGS2/GUCY1A1/NOS3/BDKRB2/NPPA/AGTR2/ITGA1	8	HLC D20 OsmM upregulated DEGs
GO:2000352	negative regulation of endothelial cell apoptotic process	8/1202	34/18866	0.00108552	0.0156646	0.0122111	ICAM1/TNFAIP3/TEK/KDR/RAMP2/SCG2/GATA2/CDH5	8	HLC D20 OsmM upregulated DEGs
GO:0035051	cardiocyte differentiation	21/1202	158/18866	0.00109146	0.0157076	0.0122446	IGF1/TGFBR3/NOX4/MAPK3/SOX6/RGS2/RGS4/TBX2/OBSL1/CSRP3/MYO18B/FHOD3/MYOCD/NOTCH1/GPER1/SGCD/NPPA/AGTR2/SLC8A1/NEB/RXRA	21	HLC D20 OsmM upregulated DEGs
GO:0071470	cellular response to osmotic stress	9/1202	42/18866	0.00110533	0.0158211	0.0123331	CAPN3/EPO/DYSF/BDKRB2/LRRC8E/LRRC8C/SLC2A4/RCSD1/AQP1	9	HLC D20 OsmM upregulated DEGs
GO:1904037	positive regulation of epithelial cell apoptotic process	9/1202	42/18866	0.00110533	0.0158211	0.0123331	CCL2/ITGA4/PLA2R1/GPER1/PLA2G1B/CD248/COL18A1/AKR1C3/ECSCR	9	HLC D20 OsmM upregulated DEGs
GO:0031663	lipopolysaccharide-mediated signaling pathway	11/1202	59/18866	0.00110831	0.0158211	0.0123331	MAPK3/CCL2/TNFAIP3/LBP/IRAK2/CD36/TLR4/NOS3/PTAFR/PRKCE/SIGIRR	11	HLC D20 OsmM upregulated DEGs
GO:0044242	cellular lipid catabolic process	28/1202	236/18866	0.00112236	0.0159785	0.0124558	ABHD5/ABCB11/LPIN2/ABCD1/PIK3CG/ADTRP/EHHADH/AADAC/PECR/SCP2/HAO2/ECHDC2/APOC1/ANGPTL3/ENPP2/CYP1B1/SLC27A2/APOA2/ABHD6/BDH2/ACAA2/PLA2G4F/FABP6/ASAH2/AKR1C3/AKR1B10/ECI2/DECR2	28	HLC D20 OsmM upregulated DEGs
GO:0045446	endothelial cell differentiation	17/1202	117/18866	0.00117831	0.0166087	0.0129471	ICAM1/PPP1R16B/PTN/HOXB5/CXCR4/KDR/ACVRL1/NOTCH1/ZEB1/ROBO4/CLDN1/HEY1/CDH5/COL18A1/CLDN5/COL15A1/NOTCH4	17	HLC D20 OsmM upregulated DEGs
GO:0086014	atrial cardiac muscle cell action potential	6/1202	20/18866	0.00117917	0.0166087	0.0129471	KCNA5/CACNA1C/KCNJ3/KCNE5/RYR2/GJA5	6	HLC D20 OsmM upregulated DEGs
GO:0086026	atrial cardiac muscle cell to AV node cell signaling	6/1202	20/18866	0.00117917	0.0166087	0.0129471	KCNA5/CACNA1C/KCNJ3/KCNE5/RYR2/GJA5	6	HLC D20 OsmM upregulated DEGs
GO:0086066	atrial cardiac muscle cell to AV node cell communication	6/1202	20/18866	0.00117917	0.0166087	0.0129471	KCNA5/CACNA1C/KCNJ3/KCNE5/RYR2/GJA5	6	HLC D20 OsmM upregulated DEGs
GO:0042481	regulation of odontogenesis	7/1202	27/18866	0.00120228	0.0168447	0.0131311	NGFR/ASPN/RUNX2/RSPO2/APCDD1/CD34/CSF1	7	HLC D20 OsmM upregulated DEGs
GO:2000353	positive regulation of endothelial cell apoptotic process	7/1202	27/18866	0.00120228	0.0168447	0.0131311	CCL2/ITGA4/GPER1/CD248/COL18A1/AKR1C3/ECSCR	7	HLC D20 OsmM upregulated DEGs
GO:0038084	vascular endothelial growth factor signaling pathway	10/1202	51/18866	0.00123283	0.0171817	0.0133938	DCN/ADGRA2/FLT4/FLT1/HSPB1/SMOC2/HRG/NRP2/KDR/PTP4A3	10	HLC D20 OsmM upregulated DEGs
GO:0072523	purine-containing compound catabolic process	10/1202	51/18866	0.00123283	0.0171817	0.0133938	ACOT7/ABCD1/PDE1A/AMPD3/NT5E/AOX1/URAD/PDE4B/ADA/NUDT18	10	HLC D20 OsmM upregulated DEGs
GO:0014074	response to purine-containing compound	20/1202	149/18866	0.00125445	0.0174372	0.0135929	SREBF1/TYR/NOX4/SLC26A3/PIK3CG/COL1A1/IGFBP5/TEK/AKAP9/PKLR/REN/CRHBP/PTAFR/PDE3A/SLC8A1/RYR1/RYR2/SLC26A6/AQP1/PDXP	20	HLC D20 OsmM upregulated DEGs
GO:0019229	regulation of vasoconstriction	11/1202	60/18866	0.00128034	0.0176479	0.0137572	ATP1A2/ICAM1/HRH2/ECE1/KCNA5/ACE2/CHRM3/BDKRB2/PTAFR/APLN/GJA5	11	HLC D20 OsmM upregulated DEGs
GO:0003214	cardiac left ventricle morphogenesis	5/1202	14/18866	0.00128294	0.0176479	0.0137572	CPE/HAND1/NOTCH1/NPY2R/RYR2	5	HLC D20 OsmM upregulated DEGs
GO:0043650	dicarboxylic acid biosynthetic process	5/1202	14/18866	0.00128294	0.0176479	0.0137572	SLC25A12/KYNU/GLUD1/ACMSD/HAAO	5	HLC D20 OsmM upregulated DEGs
GO:1903054	negative regulation of extracellular matrix organization	5/1202	14/18866	0.00128294	0.0176479	0.0137572	ADTRP/EMILIN1/NOTCH1/ANTXR1/DPP4	5	HLC D20 OsmM upregulated DEGs
GO:0032526	response to retinoic acid	16/1202	108/18866	0.00131754	0.0180182	0.0140458	TIE1/SREBF1/WNT8B/PTK6/CTSH/COL1A1/WNT5A/IGFBP2/SERPINF1/NTRK3/OSR1/BRINP3/IGFBP7/RXRA/BRINP2/AQP1	16	HLC D20 OsmM upregulated DEGs
GO:0045823	positive regulation of heart contraction	9/1202	43/18866	0.00132006	0.0180182	0.0140458	ATP1A2/RGS2/RGS4/ACE2/HRC/APLN/NPPA/ADA/RYR2	9	HLC D20 OsmM upregulated DEGs
GO:0086004	regulation of cardiac muscle cell contraction	9/1202	43/18866	0.00132006	0.0180182	0.0140458	ATP1A2/AKAP9/BIN1/CACNA1C/KCNE3/PDE4B/PLN/RYR2/GJA5	9	HLC D20 OsmM upregulated DEGs
GO:0035909	aorta morphogenesis	8/1202	35/18866	0.0013296	0.0181017	0.0141109	TFAP2B/EYA1/TBX2/DLL4/ACVRL1/NOTCH1/HEY1/COL3A1	8	HLC D20 OsmM upregulated DEGs
GO:0015698	inorganic anion transport	22/1202	172/18866	0.00140077	0.0190218	0.0148282	GABRA1/ANO2/ROS1/SLC4A8/ABCB1/SLC26A3/GABRP/SLC34A1/ANO1/ADAMTS8/CLIC6/SLC37A1/PTAFR/LRRC8E/LRRC8C/NMUR1/SLC26A9/GABRG3/ANO9/SLC22A6/SLC34A3/SLC26A6	22	HLC D20 OsmM upregulated DEGs
GO:0055006	cardiac cell development	14/1202	89/18866	0.00143897	0.019414	0.0151339	IGF1/TGFBR3/RGS2/RGS4/OBSL1/CSRP3/MYO18B/FHOD3/NOTCH1/SGCD/NPPA/AGTR2/SLC8A1/NEB	14	HLC D20 OsmM upregulated DEGs
GO:0072132	mesenchyme morphogenesis	10/1202	52/18866	0.00144065	0.019414	0.0151339	WNT5A/TBX2/ACVRL1/OSR1/NOTCH1/ACTG2/HEYL/HEY1/NOS3/NOG	10	HLC D20 OsmM upregulated DEGs
GO:2001258	negative regulation of cation channel activity	10/1202	52/18866	0.00144065	0.019414	0.0151339	MMP9/OPRL1/EPO/MTNR1B/DYSF/KCNE4/KCNE2/KCNE3/KCNE5/TRDN	10	HLC D20 OsmM upregulated DEGs
GO:0006790	sulfur compound metabolic process	39/1202	371/18866	0.00147013	0.019629	0.0153015	DCN/DPEP1/FAR2/NOX4/COMT/ACOT7/GGT1/ABCD1/SULT2A1/OGN/SULT1E1/HYAL1/KYNU/HMGCS2/SLC19A3/LUM/GADL1/GLYAT/MAT1A/TDO2/B3GNT7/ACAN/ACOT11/ACOT12/CSPG4/SULT1B1/GAL3ST3/CHST1/MSRA/CHST15/BGN/ACSM2A/PRELP/SULT1A1/SULT1A2/ELOVL2/SULT1C2/GSTA2/SULT1A3	39	HLC D20 OsmM upregulated DEGs
GO:0006027	glycosaminoglycan catabolic process	11/1202	61/18866	0.0014737	0.019629	0.0153015	DCN/HYAL2/OGN/HYAL1/LYVE1/LUM/ACAN/HPSE2/CSPG4/BGN/PRELP	11	HLC D20 OsmM upregulated DEGs
GO:0021700	developmental maturation	32/1202	287/18866	0.00147712	0.019629	0.0153015	IGF1/ANKS1A/ADGRL1/SCARF1/PGR/SLC26A3/PALM/CCR6/WNT5A/BCL11A/RUNX2/FOXA1/EPO/HBZ/SYT4/ACVRL1/REN/NPR2/PTH1R/TAL1/IL15/BFSP2/PDE3A/RFLNA/ZNF664-RFLNA/GATA2/CDH5/RFLNB/RELN/RYR1/WEE2/SLC26A6	32	HLC D20 OsmM upregulated DEGs
GO:0048762	mesenchymal cell differentiation	27/1202	229/18866	0.0014947	0.019629	0.0153015	SEMA3F/SEMA3G/TGFBR3/MAPK3/SFRP1/COL1A1/WNT5A/LOXL3/NRP2/FOXA1/LOXL2/HTR2B/FOXF2/OSR1/CRB2/NOTCH1/EDNRA/TIAM1/FRZB/HEYL/RANBP3L/HEY1/ZEB2/HAS2/RFLNB/NOG/NOTCH4	27	HLC D20 OsmM upregulated DEGs
GO:0070482	response to oxygen levels	41/1202	396/18866	0.00150642	0.019629	0.0153015	NOS2/TGFBR3/NOX4/ICAM1/ANGPT2/CHRNA4/SFRP1/PLAT/PTN/CXCL12/COL1A1/SLC29A1/TEK/CXCR4/PTGIS/EGLN3/KCNA5/EPO/RAMP2/POSTN/LOXL2/ACVRL1/MYOCD/PKLR/NOTCH1/EDNRA/CYBB/ACAA2/PRKCE/CD34/NPPA/SLC2A4/SLC8A1/KCND2/RYR1/ADA/DPP4/MB/RYR2/PSMB8/AQP1	41	HLC D20 OsmM upregulated DEGs
GO:0048660	regulation of smooth muscle cell proliferation	22/1202	173/18866	0.00151072	0.019629	0.0153015	IGF1/ELN/CALCRL/NOTCH3/COMT/MMP9/CCN4/OGN/PDE1A/IGFBP5/TNFAIP3/NQO2/CNN1/MYOCD/IGFBP3/IL15/GPER1/NOS3/NDRG2/PTAFR/APLN/AIF1	22	HLC D20 OsmM upregulated DEGs
GO:0042044	fluid transport	7/1202	28/18866	0.00151591	0.019629	0.0153015	HYAL2/UPK3A/AQP10/AQP7/HAS2/SLC26A6/AQP1	7	HLC D20 OsmM upregulated DEGs
GO:0044331	cell-cell adhesion mediated by cadherin	7/1202	28/18866	0.00151591	0.019629	0.0153015	CDHR2/PPM1F/WNT5A/FOXA1/NOTCH1/CDH5/NOTCH4	7	HLC D20 OsmM upregulated DEGs
GO:0045932	negative regulation of muscle contraction	7/1202	28/18866	0.00151591	0.019629	0.0153015	ATP1A2/CALCRL/PIK3CG/RGS2/BIN1/GUCY1A1/KCNE3	7	HLC D20 OsmM upregulated DEGs
GO:0060512	prostate gland morphogenesis	7/1202	28/18866	0.00151591	0.019629	0.0153015	SFRP1/WNT5A/FOXA1/SULF1/NOTCH1/NOG/RXRA	7	HLC D20 OsmM upregulated DEGs
GO:0061437	renal system vasculature development	7/1202	28/18866	0.00151591	0.019629	0.0153015	NOTCH3/ANGPT2/TEK/OSR1/NOTCH1/CD34/GPR4	7	HLC D20 OsmM upregulated DEGs
GO:0061440	kidney vasculature development	7/1202	28/18866	0.00151591	0.019629	0.0153015	NOTCH3/ANGPT2/TEK/OSR1/NOTCH1/CD34/GPR4	7	HLC D20 OsmM upregulated DEGs
GO:0072376	protein activation cascade	7/1202	28/18866	0.00151591	0.019629	0.0153015	FBLN1/APOH/F9/VWF/KNG1/SERPINC1/F13A1	7	HLC D20 OsmM upregulated DEGs
GO:0072378	blood coagulation, fibrin clot formation	7/1202	28/18866	0.00151591	0.019629	0.0153015	FBLN1/APOH/F9/VWF/KNG1/SERPINC1/F13A1	7	HLC D20 OsmM upregulated DEGs
GO:0086013	membrane repolarization during cardiac muscle cell action potential	7/1202	28/18866	0.00151591	0.019629	0.0153015	KCNH2/KCNA5/KCNE4/KCNE2/KCNJ3/KCNE3/KCNE5	7	HLC D20 OsmM upregulated DEGs
GO:1902932	positive regulation of alcohol biosynthetic process	7/1202	28/18866	0.00151591	0.019629	0.0153015	SREBF1/ADCYAP1R1/FGF1/PTH1R/GPER1/CYP7A1/PTAFR	7	HLC D20 OsmM upregulated DEGs
GO:0001502	cartilage condensation	6/1202	21/18866	0.00156266	0.019851	0.0154745	COL11A1/SOX6/MGP/SOX5/COL2A1/ACAN	6	HLC D20 OsmM upregulated DEGs
GO:0003177	pulmonary valve development	6/1202	21/18866	0.00156266	0.019851	0.0154745	STRA6/NOTCH1/HEYL/HEY1/NOS3/GJA5	6	HLC D20 OsmM upregulated DEGs
GO:0006833	water transport	6/1202	21/18866	0.00156266	0.019851	0.0154745	HYAL2/UPK3A/AQP10/AQP7/HAS2/AQP1	6	HLC D20 OsmM upregulated DEGs
GO:0016137	glycoside metabolic process	6/1202	21/18866	0.00156266	0.019851	0.0154745	SLC34A1/AKR1C2/AKR1C1/AKR1C3/AKR1B10/AKR1C4	6	HLC D20 OsmM upregulated DEGs
GO:0042402	cellular biogenic amine catabolic process	6/1202	21/18866	0.00156266	0.019851	0.0154745	KYNU/SAT2/PAOX/TDO2/ACMSD/HAAO	6	HLC D20 OsmM upregulated DEGs
GO:0044241	lipid digestion	6/1202	21/18866	0.00156266	0.019851	0.0154745	LPCAT3/CD36/CLPS/APOA2/AKR1C1/ASAH2	6	HLC D20 OsmM upregulated DEGs
GO:0085029	extracellular matrix assembly	9/1202	44/18866	0.00156715	0.019851	0.0154745	RAMP2/EMILIN1/NOTCH1/COL1A2/LTBP3/TNXB/ANTXR1/HAS2/EFEMP2	9	HLC D20 OsmM upregulated DEGs
GO:2000404	regulation of T cell migration	9/1202	44/18866	0.00156715	0.019851	0.0154745	PYCARD/CXCL12/CCR6/WNT5A/ITGA4/RIPK3/CXCL13/TNFRSF14/AIF1	9	HLC D20 OsmM upregulated DEGs
GO:0007015	actin filament organization	44/1202	434/18866	0.00156967	0.019851	0.0154745	SCIN/ELN/CTNNA2/NOX4/ICAM1/SORBS1/PPM1F/EFS/CORO1A/PYCARD/SFRP1/CXCL12/RND2/WIPF1/RGS4/PREX1/CGNL1/GDPD2/GMFG/KANK4/FHOD3/BIN1/IQGAP2/ESAM/PDLIM3/ELMO1/ZYX/ALOX15/LMOD1/SAMD14/CDC42EP5/PLA2G1B/PRKCE/SYNPO/SYNPO2/SPTBN2/RFLNA/ZNF664-RFLNA/NEB/RFLNB/CYRIA/AIF1/PDXP/SHANK3	44	HLC D20 OsmM upregulated DEGs
GO:0007599	hemostasis	37/1202	348/18866	0.00157054	0.019851	0.0154745	LCP2/FBLN1/APOH/F9/MAPK3/PLAT/PIK3CG/HSPB1/COL1A1/VWF/ADTRP/KNG1/HRG/SERPINC1/F13A1/DOCK6/CD36/TLR4/ENTPD1/MMRN1/SERPINA10/F13B/DGKI/ZNF385A/F2RL2/COL1A2/NOS3/CLEC1B/COL3A1/PRKCE/SAA1/C1QTNF1/CD34/GATA2/SERPINA5/F5/PIK3R6	37	HLC D20 OsmM upregulated DEGs
GO:1901385	regulation of voltage-gated calcium channel activity	8/1202	36/18866	0.00161535	0.0203688	0.0158782	OPRL1/DYSF/KCNE2/S100A1/NPPA/KCNE3/PDE4B/DMD	8	HLC D20 OsmM upregulated DEGs
GO:0033627	cell adhesion mediated by integrin	12/1202	71/18866	0.00164071	0.0205419	0.0160131	ICAM1/PIK3CG/HRG/ITGB6/ITGA4/ITGA11/CYP1B1/CXCL13/JAM3/FBN1/ADA/DPP4	12	HLC D20 OsmM upregulated DEGs
GO:0035690	cellular response to drug	12/1202	71/18866	0.00164071	0.0205419	0.0160131	NOS2/DPEP1/KCNH2/PPM1F/CXCR4/REN/CRHBP/KCNE2/TLR3/PPP1R14A/PDE4B/ADSS1	12	HLC D20 OsmM upregulated DEGs
GO:0046579	positive regulation of Ras protein signal transduction	12/1202	71/18866	0.00164071	0.0205419	0.0160131	IGF1/EPO/LPAR6/ITPKB/NOTCH1/DGKI/F2RL2/COL3A1/GPR4/CSF1/GPR20/ADGRG1	12	HLC D20 OsmM upregulated DEGs
GO:0070371	ERK1 and ERK2 cascade	35/1202	325/18866	0.00166734	0.020826	0.0162346	CD4/IGF1/FLT4/ROS1/FBLN1/NOX4/ICAM1/MAPK3/PYCARD/CTSH/CCL2/TEK/NQO2/KDR/EPO/CHI3L1/DUSP26/CD36/EPHA7/HTR2B/TLR4/EMILIN1/ACKR3/NOTCH1/CNKSR3/TIAM1/ALOX15/GPER1/NDRG2/RGS14/GPR183/CSF1R/SPRY4/PLA2G2A/SULT1A3	35	HLC D20 OsmM upregulated DEGs
GO:0071320	cellular response to cAMP	10/1202	53/18866	0.00167606	0.0208856	0.0162811	NOX4/SLC26A3/PIK3CG/IGFBP5/AKAP9/CRHBP/PTAFR/SLC8A1/SLC26A6/AQP1	10	HLC D20 OsmM upregulated DEGs
GO:0048659	smooth muscle cell proliferation	22/1202	175/18866	0.00175286	0.0217914	0.0169872	IGF1/ELN/CALCRL/NOTCH3/COMT/MMP9/CCN4/OGN/PDE1A/IGFBP5/TNFAIP3/NQO2/CNN1/MYOCD/IGFBP3/IL15/GPER1/NOS3/NDRG2/PTAFR/APLN/AIF1	22	HLC D20 OsmM upregulated DEGs
GO:0042475	odontogenesis of dentin-containing tooth	14/1202	91/18866	0.00178936	0.0220897	0.0172197	NGFR/TCIRG1/HAND1/CSF3R/NKX2-3/RUNX2/SLC34A1/LRP4/EDAR/RSPO2/APCDD1/HTRA1/AMBN/CSF1	14	HLC D20 OsmM upregulated DEGs
GO:0046849	bone remodeling	14/1202	91/18866	0.00178936	0.0220897	0.0172197	CLDN18/NOX4/SFRP1/PTN/TCIRG1/TNFAIP3/IAPP/CTSK/PTH1R/CARTPT/CTHRC1/LTBP3/CSF1R/TMEM119	14	HLC D20 OsmM upregulated DEGs
GO:0060021	roof of mouth development	14/1202	91/18866	0.00178936	0.0220897	0.0172197	TGFBR3/WNT5A/LOXL3/PRRX1/TBX2/INSIG2/FOXF2/LRRC32/COL2A1/OSR1/DHRS3/BNC2/WFIKKN2/CLDN5	14	HLC D20 OsmM upregulated DEGs
GO:0042116	macrophage activation	15/1202	101/18866	0.00179388	0.022094	0.0172231	ADGRF5/WNT5A/NR1D1/LBP/DYSF/TLR4/IL33/TTBK1/TLR3/PRKCE/TLR1/TAFA3/TMEM106A/SUCNR1/AIF1	15	HLC D20 OsmM upregulated DEGs
GO:0002281	macrophage activation involved in immune response	5/1202	15/18866	0.00182412	0.0221572	0.0172724	LBP/DYSF/IL33/PRKCE/SUCNR1	5	HLC D20 OsmM upregulated DEGs
GO:0033540	fatty acid beta-oxidation using acyl-CoA oxidase	5/1202	15/18866	0.00182412	0.0221572	0.0172724	ABCD1/EHHADH/SCP2/ECI2/DECR2	5	HLC D20 OsmM upregulated DEGs
GO:0036376	sodium ion export across plasma membrane	5/1202	15/18866	0.00182412	0.0221572	0.0172724	ATP1A2/ATP12A/ATP1A4/FXYD2/SLC8A1	5	HLC D20 OsmM upregulated DEGs
GO:0045779	negative regulation of bone resorption	5/1202	15/18866	0.00182412	0.0221572	0.0172724	CLDN18/TNFAIP3/IAPP/CARTPT/TMEM119	5	HLC D20 OsmM upregulated DEGs
GO:0072498	embryonic skeletal joint development	5/1202	15/18866	0.00182412	0.0221572	0.0172724	HYAL1/COL2A1/OSR1/SHOX2/NOG	5	HLC D20 OsmM upregulated DEGs
GO:1902260	negative regulation of delayed rectifier potassium channel activity	5/1202	15/18866	0.00182412	0.0221572	0.0172724	MTNR1B/KCNE4/KCNE2/KCNE3/KCNE5	5	HLC D20 OsmM upregulated DEGs
GO:0043114	regulation of vascular permeability	9/1202	45/18866	0.00185001	0.0224203	0.0174774	TEK/RAMP2/ABR/BDKRB2/PDE3A/GPR4/CDH5/CLDN5/PTP4A3	9	HLC D20 OsmM upregulated DEGs
GO:0050663	cytokine secretion	12/1202	72/18866	0.00185699	0.0224534	0.0175032	LCP2/CCN4/DYSF/HTR2B/LRRC32/SAA1/CD34/TLR1/AGTR2/TMEM106A/SOCS1/TLR5	12	HLC D20 OsmM upregulated DEGs
GO:1990266	neutrophil migration	17/1202	122/18866	0.00187625	0.0225917	0.017611	DPEP1/PIK3CG/CCL2/CSF3R/PREX1/LBP/MPP1/DYSF/ITGA9/CXCL13/JAML/JAM3/PLA2G1B/SAA1/PDE4B/DPP4/ITGA1	17	HLC D20 OsmM upregulated DEGs
GO:0007263	nitric oxide mediated signal transduction	7/1202	29/18866	0.00188975	0.0225917	0.017611	NOS2/CD36/GUCY1A2/GUCY1A1/NOS3/AGTR2/NPY2R	7	HLC D20 OsmM upregulated DEGs
GO:0010882	regulation of cardiac muscle contraction by calcium ion signaling	7/1202	29/18866	0.00188975	0.0225917	0.017611	ATP1A2/HRC/CACNA1C/SLC8A1/PLN/RYR2/DMD	7	HLC D20 OsmM upregulated DEGs
GO:0015721	bile acid and bile salt transport	7/1202	29/18866	0.00188975	0.0225917	0.017611	NR1H4/ABCB11/ABCC3/SLCO2B1/RXRA/AKR1C1/AKR1C4	7	HLC D20 OsmM upregulated DEGs
GO:0055075	potassium ion homeostasis	7/1202	29/18866	0.00188975	0.0225917	0.017611	TFAP2B/ATP1A2/KCNH2/ATP12A/UPK3A/KCNA5/ATP1A4	7	HLC D20 OsmM upregulated DEGs
GO:0050708	regulation of protein secretion	37/1202	352/18866	0.00191928	0.0228439	0.0178076	NOS2/TFAP2B/CD22/NR1H4/IGF1/SREBF1/MYOM1/SFRP1/CCN4/TCIRG1/ADTRP/GLP1R/NR1D1/KCNA5/ANO1/SYT4/MTNR1B/HTR2B/TLR4/IL33/LRRC32/GLUD1/CACNA1C/TIAM1/CARTPT/GPER1/PLA2G1B/PRKCE/SAA1/CD34/TLR1/AGTR2/IDH2/SOCS1/TLR5/DPP4/GJA5	37	HLC D20 OsmM upregulated DEGs
GO:0002573	myeloid leukocyte differentiation	25/1202	210/18866	0.00191947	0.0228439	0.0178076	CD4/CLDN18/MMP9/SFRP1/CCN4/SH3PXD2A/TCIRG1/NKX2-3/INHA/TLR4/IRF4/GAB3/TAL1/IFI16/IL15/CARTPT/TLR3/FBN1/GPR183/NRROS/GATA2/FES/CSF1R/CSF1/UBD	25	HLC D20 OsmM upregulated DEGs
GO:0055008	cardiac muscle tissue morphogenesis	11/1202	63/18866	0.00193225	0.0229444	0.0178859	COL11A1/TGFBR3/MYH7/HAND1/WNT5A/DLL4/MYBPC3/NOTCH1/NOG/RXRA/RYR2	11	HLC D20 OsmM upregulated DEGs
GO:0060078	regulation of postsynaptic membrane potential	19/1202	144/18866	0.00200568	0.0236572	0.0184417	GABRA1/CHRNA4/CHRNE/MPP2/SLC29A1/RGS4/GRIA3/CHRNA1/IGSF11/GRIA1/DGKI/NETO1/GABRG3/GRIN2A/KCND2/NPY2R/INSYN2A/RELN/SHANK3	19	HLC D20 OsmM upregulated DEGs
GO:0106106	cold-induced thermogenesis	19/1202	144/18866	0.00200568	0.0236572	0.0184417	YBX2/NRDC/NOVA2/LAMA4/PLCL1/MFAP2/CXCR4/NR1D1/CD36/TLR4/IRF4/NOTCH1/ACOT11/ABHD6/IL15/SLN/GATM/CMKLR1/TRPV2	19	HLC D20 OsmM upregulated DEGs
GO:0120161	regulation of cold-induced thermogenesis	19/1202	144/18866	0.00200568	0.0236572	0.0184417	YBX2/NRDC/NOVA2/LAMA4/PLCL1/MFAP2/CXCR4/NR1D1/CD36/TLR4/IRF4/NOTCH1/ACOT11/ABHD6/IL15/SLN/GATM/CMKLR1/TRPV2	19	HLC D20 OsmM upregulated DEGs
GO:0048754	branching morphogenesis of an epithelial tube	20/1202	155/18866	0.00203229	0.0238326	0.0185783	PGR/CTSH/EYA1/RASIP1/FGF1/WNT5A/KDR/DLL4/FOXA1/GDF7/RSPO2/NOTCH1/EDNRA/HHIP/AGTR2/NOG/CSF1/NRARP/NOTCH4/HNF1B	20	HLC D20 OsmM upregulated DEGs
GO:0009190	cyclic nucleotide biosynthetic process	6/1202	22/18866	0.00203405	0.0238326	0.0185783	GUCY2C/ADCY4/GUCY1A2/NPR2/GUCY1A1/NPPA	6	HLC D20 OsmM upregulated DEGs
GO:0052652	cyclic purine nucleotide metabolic process	6/1202	22/18866	0.00203405	0.0238326	0.0185783	GUCY2C/ADCY4/GUCY1A2/NPR2/GUCY1A1/NPPA	6	HLC D20 OsmM upregulated DEGs
GO:1903037	regulation of leukocyte cell-cell adhesion	35/1202	329/18866	0.00205031	0.02397	0.0186855	CD4/IGF1/ICAM1/CORO1A/PYCARD/CXCL12/VSIR/ZMIZ1/CCL2/ADTRP/VNN1/HHLA2/ITGA4/LOXL3/IGFBP2/FGL2/EPO/VTCN1/LRRC32/ITPKB/NFKBIZ/THY1/TNFRSF14/VCAM1/IL15/IGF2/CD300A/PTAFR/HAS2/SOCS1/ADA/DPP4/NRARP/AIF1/PIK3R6	35	HLC D20 OsmM upregulated DEGs
GO:0010517	regulation of phospholipase activity	12/1202	73/18866	0.0020961	0.0244514	0.0190607	ADCYAP1R1/FLT1/RGS2/ANGPTL3/HTR2B/NTRK3/NTRK2/EDNRA/PLA2R1/PTAFR/PLA2G1B/NMUR1	12	HLC D20 OsmM upregulated DEGs
GO:0001676	long-chain fatty acid metabolic process	16/1202	113/18866	0.00213083	0.0246934	0.0192494	PTGS1/ACOT7/ABCD1/MAPK3/ADTRP/SCP2/PTGIS/CYP1B1/CYP2C9/SLC27A2/SLC27A3/CYP3A4/ALOX15/ASAH2/AKR1C3/ELOVL2	16	HLC D20 OsmM upregulated DEGs
GO:0032963	collagen metabolic process	16/1202	113/18866	0.00213083	0.0246934	0.0192494	MRC2/ADAMTS2/MMP11/MMP9/VSIR/COL1A1/P3H3/COL5A1/EMILIN1/ADAMTS14/CTSK/COL1A2/TNXB/MMP1/COL13A1/COL15A1	16	HLC D20 OsmM upregulated DEGs
GO:1903510	mucopolysaccharide metabolic process	16/1202	113/18866	0.00213083	0.0246934	0.0192494	DCN/HYAL2/OGN/HYAL1/LYVE1/LUM/ITIH2/B3GNT7/ACAN/IL15/HAS2/CSPG4/CHST1/CHST15/BGN/PRELP	16	HLC D20 OsmM upregulated DEGs
GO:0007612	learning	19/1202	145/18866	0.00217373	0.0251056	0.0195707	ATP1A2/JPH4/COMT/PTN/HRH2/OPRL1/LRRN4/STRA6/NTRK2/DGKI/KALRN/NETO1/RGS14/SYNPO/GPR88/GRIN2A/CLDN5/RELN/SHANK3	19	HLC D20 OsmM upregulated DEGs
GO:0045444	fat cell differentiation	27/1202	235/18866	0.00217588	0.0251056	0.0195707	TFAP2B/ADGRF5/TRIB2/SREBF1/RUNX1T1/MMP11/MEDAG/SFRP1/CCN4/RARRES2/SULT1E1/WNT5A/RGS2/NR1D1/DYSF/CCDC3/WIF1/ZNF385A/FRZB/GPER1/LRRC8C/CMKLR1/GATA2/SLC2A4/SOCS1/MB/PSMB8	27	HLC D20 OsmM upregulated DEGs
GO:0048644	muscle organ morphogenesis	13/1202	83/18866	0.00218259	0.0251282	0.0195883	COL11A1/TGFBR3/MYH7/HAND1/WNT5A/DLL4/MYBPC3/NOTCH1/COL3A1/SHOX2/NOG/RXRA/RYR2	13	HLC D20 OsmM upregulated DEGs
GO:0045453	bone resorption	11/1202	64/18866	0.0022016	0.0252922	0.0197161	CLDN18/NOX4/TCIRG1/TNFAIP3/IAPP/CTSK/PTH1R/CARTPT/LTBP3/CSF1R/TMEM119	11	HLC D20 OsmM upregulated DEGs
GO:0003229	ventricular cardiac muscle tissue development	10/1202	55/18866	0.00224015	0.0256793	0.020018	COL11A1/TGFBR3/MYH7/HAND1/DLL4/MYBPC3/NOTCH1/NOG/RXRA/RYR2	10	HLC D20 OsmM upregulated DEGs
GO:0007596	blood coagulation	36/1202	343/18866	0.0022483	0.025717	0.0200473	LCP2/FBLN1/APOH/F9/MAPK3/PLAT/PIK3CG/HSPB1/COL1A1/VWF/ADTRP/KNG1/HRG/SERPINC1/F13A1/DOCK6/CD36/TLR4/ENTPD1/MMRN1/SERPINA10/F13B/DGKI/F2RL2/COL1A2/NOS3/CLEC1B/COL3A1/PRKCE/SAA1/C1QTNF1/CD34/GATA2/SERPINA5/F5/PIK3R6	36	HLC D20 OsmM upregulated DEGs
GO:0060562	epithelial tube morphogenesis	35/1202	331/18866	0.00226878	0.0258954	0.0201864	PGR/CTSH/EYA1/SFRP1/RASIP1/HAND1/FGF1/WNT5A/TBX2/CXCR4/KDR/DLL4/FOXA1/EPHA7/LGR5/ACVRL1/OSR1/GDF7/KLHL3/RSPO2/NOTCH1/EDNRA/KIF26B/HHIP/CTHRC1/ZEB2/IRX1/AGTR2/CSF1R/NOG/CSF1/NRARP/RYR2/NOTCH4/HNF1B	35	HLC D20 OsmM upregulated DEGs
GO:0030258	lipid modification	30/1202	271/18866	0.00227667	0.0259295	0.020213	ABCB11/ABCD1/PIK3CG/CYP3A5/LPCAT3/EHHADH/PECR/SCP2/HAO2/ECHDC2/APOC1/PIK3C2G/SLC27A2/ITPKB/GBGT1/DGKI/APOA2/CYP3A4/CYP3A7/ALOX15/BDH2/ACAA2/MBOAT4/SOCS3/SOCS1/CERKL/ADH4/ECI2/DECR2/PIK3R6	30	HLC D20 OsmM upregulated DEGs
GO:0048565	digestive tract development	18/1202	135/18866	0.00231182	0.026219	0.0204386	CLDN18/PTK6/SFRP1/RARRES2/HRH2/WNT5A/NKX2-3/TBX2/NPY/FOXF2/STRA6/MYOCD/NOTCH1/CLMP/COL3A1/SHOX2/ADA/HNF1B	18	HLC D20 OsmM upregulated DEGs
GO:0060560	developmental growth involved in morphogenesis	27/1202	236/18866	0.00231198	0.026219	0.0204386	SEMA3F/SEMA3G/FSTL4/SFRP1/CXCL12/RND2/FGF1/WNT5A/ITGA4/NRP2/BCL11A/TNN/TBX2/CXCR4/SYT4/POSTN/EPHA7/NTRK3/CRABP2/NOTCH1/TIAM1/KIF26B/ZEB2/CSF1/TRPV2/PLXNA4/HNF1B	27	HLC D20 OsmM upregulated DEGs
GO:0019934	cGMP-mediated signaling	7/1202	30/18866	0.00233121	0.0262915	0.0204951	MTNR1B/CD36/HTR2B/NPR2/PDE3A/NPPA/AQP1	7	HLC D20 OsmM upregulated DEGs
GO:2000403	positive regulation of lymphocyte migration	8/1202	38/18866	0.00233136	0.0262915	0.0204951	PYCARD/CXCL12/WNT5A/ITGA4/JAM2/CXCL13/TNFRSF14/AIF1	8	HLC D20 OsmM upregulated DEGs
GO:0002237	response to molecule of bacterial origin	37/1202	356/18866	0.00233327	0.0262915	0.0204951	NOS2/FMO1/DCN/NR1H4/ICAM1/COMT/GGT1/CSF2RB/MAPK3/PYCARD/CCL2/HDAC5/WNT5A/TNFAIP3/NR1D1/LOXL1/LBP/EPO/IRAK2/CMPK2/CD36/IL36G/TLR4/REN/NOTCH1/CXCL13/SPON2/ABR/CLDN1/NOS3/PTAFR/PRKCE/TLR1/SSC5D/PDE4B/SIGIRR/NUGGC	37	HLC D20 OsmM upregulated DEGs
GO:1903036	positive regulation of response to wounding	12/1202	74/18866	0.0023598	0.026534	0.0206842	SCARF1/APOH/CCN4/PTN/SMOC2/HRG/CXCR4/CD36/TLR4/NTRK3/CLDN1/PRKCE	12	HLC D20 OsmM upregulated DEGs
GO:0007179	transforming growth factor beta receptor signaling pathway	24/1202	202/18866	0.00239988	0.0269275	0.020991	TGFBR3/ASPN/ZMIZ1/NREP/AMHR2/LRRC32/EMILIN1/ACVRL1/MYOCD/CDKN2B/ZEB1/ZYX/COL1A2/HTRA1/FBN1/LTBP3/COL3A1/HTRA3/WFIKKN2/NRROS/CDH5/CLDN5/ADAMTSL2/PEG10	24	HLC D20 OsmM upregulated DEGs
GO:1901606	alpha-amino acid catabolic process	15/1202	104/18866	0.00240798	0.0269612	0.0210172	NOS2/CRYM/ASPA/KYNU/ALDH8A1/AMT/GLUD1/MAT1A/TDO2/ACMSD/HPD/ALDH4A1/HAAO/NOS3/PRODH2	15	HLC D20 OsmM upregulated DEGs
GO:0007409	axonogenesis	47/1202	482/18866	0.00243872	0.0272478	0.0212406	SEMA3F/SEMA3G/XK/FSTL4/NGFR/CTNNA2/CRMP1/NOTCH3/MAPK3/EPHB6/CXCL12/UNC5B/RND2/WNT5A/ITGA4/ARTN/NRP2/TNN/SLITRK3/CXCR4/LGR6/LRP4/EPHA7/MYPN/NTRK3/CDH11/CRABP2/GDF7/GFRA3/NTRK2/NOTCH1/THY1/ROBO4/TIAM1/LRTM2/SHOX2/ZEB2/SPTBN2/FOXG1/UNC5C/CSF1R/TSKU/NOG/TRPV2/RELN/PLXNA4/SHANK3	47	HLC D20 OsmM upregulated DEGs
GO:0002697	regulation of immune effector process	46/1202	470/18866	0.00250874	0.027668	0.0215682	CFH/NOS2/CD22/C8B/C6/ICAM1/PYCARD/C7/C9/WNT5A/LOXL3/TNFAIP3/FGL2/RIPK3/LBP/CD36/TLR4/IL33/IRF4/NFKBIZ/C8A/TNFRSF14/APOA2/C1R/SPON2/ABR/DNASE1L3/IL15/TLR3/HTRA1/C2/CD300A/PTAFR/NPPA/CPN2/GATA2/C1S/FES/STING1/NCR1/CFI/DNASE1/CFB/CFHR1/TRIL/PIK3R6	46	HLC D20 OsmM upregulated DEGs
GO:0042487	regulation of odontogenesis of dentin-containing tooth	5/1202	16/18866	0.00251524	0.027668	0.0215682	NGFR/RUNX2/RSPO2/APCDD1/CSF1	5	HLC D20 OsmM upregulated DEGs
GO:0006569	tryptophan catabolic process	4/1202	10/18866	0.00252334	0.027668	0.0215682	KYNU/TDO2/ACMSD/HAAO	4	HLC D20 OsmM upregulated DEGs
GO:0032836	glomerular basement membrane development	4/1202	10/18866	0.00252334	0.027668	0.0215682	COL4A4/NID1/SULF1/COL4A3	4	HLC D20 OsmM upregulated DEGs
GO:0035907	dorsal aorta development	4/1202	10/18866	0.00252334	0.027668	0.0215682	NGFR/DLL4/ACVRL1/HEY1	4	HLC D20 OsmM upregulated DEGs
GO:0042436	indole-containing compound catabolic process	4/1202	10/18866	0.00252334	0.027668	0.0215682	KYNU/TDO2/ACMSD/HAAO	4	HLC D20 OsmM upregulated DEGs
GO:0045988	negative regulation of striated muscle contraction	4/1202	10/18866	0.00252334	0.027668	0.0215682	ATP1A2/PIK3CG/BIN1/KCNE3	4	HLC D20 OsmM upregulated DEGs
GO:0046218	indolalkylamine catabolic process	4/1202	10/18866	0.00252334	0.027668	0.0215682	KYNU/TDO2/ACMSD/HAAO	4	HLC D20 OsmM upregulated DEGs
GO:0048251	elastic fiber assembly	4/1202	10/18866	0.00252334	0.027668	0.0215682	EMILIN1/LTBP3/TNXB/EFEMP2	4	HLC D20 OsmM upregulated DEGs
GO:0045933	positive regulation of muscle contraction	9/1202	47/18866	0.00253754	0.0277661	0.0216447	RGS2/ACE2/CHRM3/MYOCD/GPER1/PTAFR/NPPA/NPY2R/ADA	9	HLC D20 OsmM upregulated DEGs
GO:0055123	digestive system development	19/1202	147/18866	0.00254552	0.027796	0.021668	CLDN18/PTK6/SFRP1/RARRES2/HRH2/WNT5A/NKX2-3/TBX2/NPY/FOXF2/STRA6/MYOCD/NOTCH1/CLMP/IGF2/COL3A1/SHOX2/ADA/HNF1B	19	HLC D20 OsmM upregulated DEGs
GO:0086065	cell communication involved in cardiac conduction	10/1202	56/18866	0.00257445	0.0280447	0.0218619	ATP1A2/KCNA5/HRC/CACNA1C/KCNJ3/KCNE5/SLC8A1/TRDN/RYR2/GJA5	10	HLC D20 OsmM upregulated DEGs
GO:0032535	regulation of cellular component size	39/1202	383/18866	0.00260167	0.0280447	0.0218619	SEMA3F/SCIN/SEMA3G/XK/ELN/FSTL4/CTNNA2/CDHR2/ICAM1/CDHR5/CORO1A/PYCARD/CXCL12/RND2/WNT5A/PREX1/GMFG/KANK4/FHOD3/EPHA7/BIN1/NTRK3/CRABP2/IQGAP2/ESAM/DEPTOR/ALOX15/LMOD1/CDC42EP5/RILP/PRKCE/SPTBN2/NEB/TRPV2/CYRIA/PLXNA4/AQP1/PDXP/SHANK3	39	HLC D20 OsmM upregulated DEGs
GO:0006063	uronic acid metabolic process	6/1202	23/18866	0.00260536	0.0280447	0.0218619	XYLB/UGT2A3/UGT2B4/PRKCE/UGT2B7/UGT2B11	6	HLC D20 OsmM upregulated DEGs
GO:0009310	amine catabolic process	6/1202	23/18866	0.00260536	0.0280447	0.0218619	KYNU/SAT2/PAOX/TDO2/ACMSD/HAAO	6	HLC D20 OsmM upregulated DEGs
GO:0016338	calcium-independent cell-cell adhesion via plasma membrane cell-adhesion molecules	6/1202	23/18866	0.00260536	0.0280447	0.0218619	CLDN18/CLDN15/CLDN16/CLDN1/CLDN2/CLDN5	6	HLC D20 OsmM upregulated DEGs
GO:0019585	glucuronate metabolic process	6/1202	23/18866	0.00260536	0.0280447	0.0218619	XYLB/UGT2A3/UGT2B4/PRKCE/UGT2B7/UGT2B11	6	HLC D20 OsmM upregulated DEGs
GO:1902259	regulation of delayed rectifier potassium channel activity	6/1202	23/18866	0.00260536	0.0280447	0.0218619	MTNR1B/KCNE4/KCNE2/NPPA/KCNE3/KCNE5	6	HLC D20 OsmM upregulated DEGs
GO:0032496	response to lipopolysaccharide	35/1202	334/18866	0.00263405	0.028296	0.0220577	NOS2/FMO1/DCN/NR1H4/ICAM1/COMT/GGT1/CSF2RB/MAPK3/PYCARD/CCL2/HDAC5/WNT5A/TNFAIP3/NR1D1/LOXL1/LBP/EPO/IRAK2/CMPK2/CD36/IL36G/TLR4/REN/NOTCH1/CXCL13/SPON2/ABR/CLDN1/NOS3/PTAFR/PRKCE/PDE4B/SIGIRR/NUGGC	35	HLC D20 OsmM upregulated DEGs
GO:0009064	glutamine family amino acid metabolic process	12/1202	75/18866	0.00264994	0.0284091	0.0221459	NOS2/NR1H4/GGT1/ART4/SLC25A12/GFPT2/GLUD1/ALDH4A1/NOS3/GLYATL1/ADSS1/PRODH2	12	HLC D20 OsmM upregulated DEGs
GO:0061326	renal tubule development	14/1202	95/18866	0.00270399	0.0289299	0.0225519	TFAP2B/EYA1/CALB1/FGF1/LGR5/OSR1/KLHL3/NOTCH1/KIF26B/HEYL/IRX1/AGTR2/NOG/HNF1B	14	HLC D20 OsmM upregulated DEGs
GO:0060541	respiratory system development	24/1202	204/18866	0.00273279	0.0291791	0.0227462	FLT4/SREBF1/PGR/ADAMTS2/MAPK3/CRISPLD2/CTSH/PTN/FGF1/WNT5A/LOXL3/IGFBP5/FOXA1/CHI3L1/STRA6/MYOCD/RSPO2/NOTCH1/HHIP/NOS3/LTBP3/NOG/ADA/ADAMTSL2	24	HLC D20 OsmM upregulated DEGs
GO:0071901	negative regulation of protein serine/threonine kinase activity	19/1202	148/18866	0.00275054	0.0293096	0.0228479	HYAL2/PYCARD/SFRP1/RASIP1/HSPB1/RGS2/RGS4/TNFAIP3/MYOCD/CDKN2B/CDKN2A/HHEX/CD300A/RGS14/NPPA/SLC8A1/INKA1/SPRY4/WEE2	19	HLC D20 OsmM upregulated DEGs
GO:0032956	regulation of actin cytoskeleton organization	37/1202	360/18866	0.00282219	0.0300127	0.023396	SCIN/ELN/CTNNA2/NOX4/ICAM1/PPM1F/CORO1A/PYCARD/SFRP1/CXCL12/RND2/HRG/RGS4/TEK/PREX1/CGNL1/GMFG/KANK4/FHOD3/BIN1/NTRK3/IQGAP2/ESAM/ALOX15/LMOD1/JAM3/CDC42EP5/PRKCE/SYNPO/SYNPO2/SPTBN2/FES/CSF1R/NEB/CYRIA/PDXP/SHANK3	37	HLC D20 OsmM upregulated DEGs
GO:0009154	purine ribonucleotide catabolic process	7/1202	31/18866	0.00284803	0.0300461	0.023422	ACOT7/ABCD1/PDE1A/AMPD3/NT5E/PDE4B/NUDT18	7	HLC D20 OsmM upregulated DEGs
GO:0010644	cell communication by electrical coupling	7/1202	31/18866	0.00284803	0.0300461	0.023422	ATP1A2/HRC/CACNA1C/SLC8A1/TRDN/RYR2/GJA5	7	HLC D20 OsmM upregulated DEGs
GO:0086011	membrane repolarization during action potential	7/1202	31/18866	0.00284803	0.0300461	0.023422	KCNH2/KCNA5/KCNE4/KCNE2/KCNJ3/KCNE3/KCNE5	7	HLC D20 OsmM upregulated DEGs
GO:2000406	positive regulation of T cell migration	7/1202	31/18866	0.00284803	0.0300461	0.023422	PYCARD/CXCL12/WNT5A/ITGA4/CXCL13/TNFRSF14/AIF1	7	HLC D20 OsmM upregulated DEGs
GO:0071346	cellular response to interferon-gamma	22/1202	182/18866	0.00287726	0.0302941	0.0236154	NOS2/ICAM1/CCL2/OAS3/OAS2/WNT5A/NMI/TLR4/IRF4/NLRC5/ZYX/GBP4/VCAM1/CLDN1/TLR3/PTAFR/SOCS3/SOCS1/AIF1/GBP7/IRF9/SLC26A6	22	HLC D20 OsmM upregulated DEGs
GO:0022604	regulation of cell morphogenesis	48/1202	499/18866	0.00289113	0.0303799	0.0236822	SEMA3F/SEMA3G/PLEKHO1/XK/FSTL4/NGFR/FBLN1/ICAM1/PALMD/PALM/CORO1A/PTN/CXCL12/CCL2/RND2/WNT5A/BCL11A/CXCR4/OBSL1/PREX1/RHOJ/KDR/SYT4/POSTN/LRP4/EPHA7/ENPP2/HECW2/PPFIA2/NTRK3/CRABP2/NTRK2/THY1/TIAM1/KALRN/FMNL3/CDC42EP5/SHOX2/ZEB2/HAS2/FES/CSF1R/TRPV2/PARVB/RELN/BHLHB9/PLXNA4/SHANK3	48	HLC D20 OsmM upregulated DEGs
GO:1902903	regulation of supramolecular fiber organization	38/1202	373/18866	0.00290518	0.030467	0.0237501	SCIN/ELN/CTNNA2/NOX4/ICAM1/PPM1F/CORO1A/PYCARD/SFRP1/STMN2/AEBP1/CXCL12/RGS4/IAPP/PREX1/AKAP9/CGNL1/GMFG/KANK4/FHOD3/BIN1/NUMA1/EMILIN1/IQGAP2/ESAM/ALOX15/LMOD1/MID1IP1/CDC42EP5/PRKCE/SYNPO/SYNPO2/SPTBN2/CDH5/FES/CYRIA/PDXP/SHANK3	38	HLC D20 OsmM upregulated DEGs
GO:0070663	regulation of leukocyte proliferation	27/1202	240/18866	0.00293149	0.0306776	0.0239143	CD4/CD22/IGF1/CORO1A/MAPK3/PYCARD/VSIR/HHLA2/IGFBP2/TNFAIP3/RIPK3/EPO/VTCN1/TLR4/IL33/LRRC32/HHEX/TNFRSF14/VCAM1/IL15/IGF2/CD300A/GPR183/CSF1R/CSF1/ADA/AIF1	27	HLC D20 OsmM upregulated DEGs
GO:0033865	nucleoside bisphosphate metabolic process	18/1202	138/18866	0.00294843	0.0306776	0.0239143	FAR2/ACOT7/ABCD1/SULT2A1/SULT1E1/KYNU/HMGCS2/GLYAT/TDO2/ACOT11/ACOT12/SULT1B1/ACSM2A/SULT1A1/SULT1A2/ELOVL2/SULT1C2/SULT1A3	18	HLC D20 OsmM upregulated DEGs
GO:0033875	ribonucleoside bisphosphate metabolic process	18/1202	138/18866	0.00294843	0.0306776	0.0239143	FAR2/ACOT7/ABCD1/SULT2A1/SULT1E1/KYNU/HMGCS2/GLYAT/TDO2/ACOT11/ACOT12/SULT1B1/ACSM2A/SULT1A1/SULT1A2/ELOVL2/SULT1C2/SULT1A3	18	HLC D20 OsmM upregulated DEGs
GO:0034032	purine nucleoside bisphosphate metabolic process	18/1202	138/18866	0.00294843	0.0306776	0.0239143	FAR2/ACOT7/ABCD1/SULT2A1/SULT1E1/KYNU/HMGCS2/GLYAT/TDO2/ACOT11/ACOT12/SULT1B1/ACSM2A/SULT1A1/SULT1A2/ELOVL2/SULT1C2/SULT1A3	18	HLC D20 OsmM upregulated DEGs
GO:0002690	positive regulation of leukocyte chemotaxis	14/1202	96/18866	0.00298444	0.0309914	0.0241589	MAPK3/PTN/RARRES2/CXCL12/CCR6/WNT5A/LBP/DYSF/CXCL13/CMKLR1/CSF1R/CSF1/CXCL17/AIF1	14	HLC D20 OsmM upregulated DEGs
GO:0050817	coagulation	36/1202	349/18866	0.00300545	0.0311485	0.0242814	LCP2/FBLN1/APOH/F9/MAPK3/PLAT/PIK3CG/HSPB1/COL1A1/VWF/ADTRP/KNG1/HRG/SERPINC1/F13A1/DOCK6/CD36/TLR4/ENTPD1/MMRN1/SERPINA10/F13B/DGKI/F2RL2/COL1A2/NOS3/CLEC1B/COL3A1/PRKCE/SAA1/C1QTNF1/CD34/GATA2/SERPINA5/F5/PIK3R6	36	HLC D20 OsmM upregulated DEGs
GO:0001776	leukocyte homeostasis	13/1202	86/18866	0.00301145	0.0311497	0.0242823	CORO1A/TCIRG1/TNFAIP3/NKX2-3/RIPK3/DOCK10/SLC40A1/ITPKB/JAM3/GPR183/SPNS2/PDE4B/ADA	13	HLC D20 OsmM upregulated DEGs
GO:1903034	regulation of response to wounding	22/1202	183/18866	0.00307905	0.0317869	0.024779	SCARF1/APOH/WFDC1/PLAT/CCN4/PTN/ADTRP/SMOC2/KNG1/HRG/SERPINC1/TNFAIP3/CXCR4/KLK8/CD36/TLR4/NTRK3/CLDN1/NOS3/PRKCE/C1QTNF1/CD34	22	HLC D20 OsmM upregulated DEGs
GO:0006022	aminoglycan metabolic process	21/1202	172/18866	0.00314105	0.0323639	0.0252288	DCN/CHI3L2/HYAL2/OGN/HYAL1/CHI3L1/LYVE1/LUM/ITIH2/B3GNT7/ACAN/B3GALT2/IL15/HAS2/HPSE2/CSPG4/GAL3ST3/CHST1/CHST15/BGN/PRELP	21	HLC D20 OsmM upregulated DEGs
GO:0043266	regulation of potassium ion transport	15/1202	107/18866	0.00318669	0.0327568	0.0255351	FHL1/KCNH2/RGS4/AKAP9/KCNA5/MTNR1B/BIN1/KCNE4/KCNE2/NOS3/NETO1/NPPA/KCNE3/KCNE5/LRRC55	15	HLC D20 OsmM upregulated DEGs
GO:0030239	myofibril assembly	11/1202	67/18866	0.003197	0.0327568	0.0255351	CAPN3/LDB3/OBSL1/CSRP3/FHOD3/MYPN/PGM5/LMOD1/MYOZ2/NEB/KLHL41	11	HLC D20 OsmM upregulated DEGs
GO:1905039	carboxylic acid transmembrane transport	19/1202	150/18866	0.00320219	0.0327568	0.0255351	ATP1A2/SLC23A2/SLC7A4/ABCD1/SLC6A12/SLC25A12/RGS2/RGS4/ACE2/STRA6/SLC13A5/SLC5A12/MID1IP1/LRRC8E/LRRC8C/SLC6A19/SLC17A8/SLC36A2/SLC6A14	19	HLC D20 OsmM upregulated DEGs
GO:0007219	Notch signaling pathway	23/1202	195/18866	0.00320393	0.0327568	0.0255351	NR1H4/NOTCH3/ZMIZ1/TBX2/DLL4/FOXA1/KCNA5/POSTN/NOTCH1/HEYL/HEY1/PGAM2/NOS3/TSPAN5/TCIM/GATA2/PTP4A3/DLK1/NRARP/PLN/NOTCH4/NEURL1B/HNF1B	23	HLC D20 OsmM upregulated DEGs
GO:0051495	positive regulation of cytoskeleton organization	26/1202	230/18866	0.00324659	0.033129	0.0258252	SCIN/CTNNA2/SPAG5/NOX4/ICAM1/PPM1F/CORO1A/PYCARD/SFRP1/STMN2/TEK/AKAP9/GMFG/NES/BIN1/NUMA1/NTRK3/IQGAP2/ALOX15/LMOD1/CDC42EP5/PRKCE/SYNPO/SYNPO2/FES/PDXP	26	HLC D20 OsmM upregulated DEGs
GO:0009187	cyclic nucleotide metabolic process	8/1202	40/18866	0.00327488	0.0331786	0.0258639	GUCY2C/PDE1A/ADCY4/GUCY1A2/NPR2/GUCY1A1/NPPA/PDE4B	8	HLC D20 OsmM upregulated DEGs
GO:0098659	inorganic cation import across plasma membrane	14/1202	97/18866	0.00328829	0.0331786	0.0258639	ATP1A2/KCNH2/ATP12A/TRPV5/SLC34A1/ATP1A4/FXYD2/KCNE2/SLC9C2/KCNJ3/KCNK5/TRPV6/SLC8A1/TRPV2	14	HLC D20 OsmM upregulated DEGs
GO:0099587	inorganic ion import across plasma membrane	14/1202	97/18866	0.00328829	0.0331786	0.0258639	ATP1A2/KCNH2/ATP12A/TRPV5/SLC34A1/ATP1A4/FXYD2/KCNE2/SLC9C2/KCNJ3/KCNK5/TRPV6/SLC8A1/TRPV2	14	HLC D20 OsmM upregulated DEGs
GO:0003094	glomerular filtration	6/1202	24/18866	0.00328904	0.0331786	0.0258639	ADGRF5/MCAM/JCHAIN/SULF1/CD34/GJA5	6	HLC D20 OsmM upregulated DEGs
GO:0042430	indole-containing compound metabolic process	6/1202	24/18866	0.00328904	0.0331786	0.0258639	KYNU/SLC34A1/TDO2/ACMSD/HAAO/GRIN2A	6	HLC D20 OsmM upregulated DEGs
GO:0044550	secondary metabolite biosynthetic process	6/1202	24/18866	0.00328904	0.0331786	0.0258639	TYR/TYRP1/WNT5A/BDH2/ZEB2/PMEL	6	HLC D20 OsmM upregulated DEGs
GO:0060411	cardiac septum morphogenesis	12/1202	77/18866	0.0033172	0.033399	0.0260357	TGFBR3/HAND1/WNT5A/NRP2/TBX2/NOTCH1/DHRS3/HEYL/HEY1/NOS3/NOG/GJA5	12	HLC D20 OsmM upregulated DEGs
GO:0033559	unsaturated fatty acid metabolic process	16/1202	118/18866	0.00332565	0.0334205	0.0260525	PTGS1/ABCD1/MAPK3/PTGR1/SCP2/PTGIS/CYP1B1/CYP2C9/AKR1C2/ALOX15/PLA2G4F/AKR1C1/AKR1C3/ELOVL2/AKR1C4/DECR2	16	HLC D20 OsmM upregulated DEGs
GO:0016049	cell growth	47/1202	490/18866	0.00335612	0.0336629	0.0262415	SEMA3F/SEMA3G/IGF1/FHL1/ROS1/FSTL4/OGFR/KIF26A/HYAL2/RASGRP2/CDHR2/SGK2/WFDC1/SFRP1/CXCL12/RND2/HRG/WNT5A/HYAL1/ITGA4/IGFBP5/RGS2/RGS4/NRP2/BCL11A/TNN/CXCR4/SYT4/POSTN/RERG/EPHA7/IGFBPL1/ACVRL1/NTRK3/MYOCD/IGFBP4/CRABP2/IGFBP3/CDKN2A/TIAM1/FRZB/IGFBP7/ZEB2/NPPA/AGTR2/TRPV2/PLXNA4	47	HLC D20 OsmM upregulated DEGs
GO:0006633	fatty acid biosynthetic process	21/1202	173/18866	0.0033663	0.033693	0.0262649	PTGS1/ACOT7/ABCD1/PECR/PTGIS/INSIG2/APOC1/CYP2C9/SLC45A3/CYP3A4/ALOX15/MID1IP1/CYP7A1/PLA2G4F/PLA2G1B/ACSM2A/ASAH2/AKR1C3/ELOVL2/TECRL/DECR2	21	HLC D20 OsmM upregulated DEGs
GO:0048535	lymph node development	5/1202	17/18866	0.00337821	0.033693	0.0262649	NKX2-3/RIPK3/IL15/CD248/SPNS2	5	HLC D20 OsmM upregulated DEGs
GO:0070293	renal absorption	5/1202	17/18866	0.00337821	0.033693	0.0262649	HYAL2/HNF1A/KLHL3/HAS2/AKR1C3	5	HLC D20 OsmM upregulated DEGs
GO:0007159	leukocyte cell-cell adhesion	37/1202	364/18866	0.0033967	0.0337128	0.0262803	CD4/IGF1/ICAM1/CORO1A/PYCARD/CXCL12/VSIR/ZMIZ1/CCL2/ADTRP/VNN1/HHLA2/ITGA4/LOXL3/IGFBP2/FGL2/EPO/VTCN1/NT5E/LRRC32/ITPKB/NFKBIZ/THY1/JAM2/TNFRSF14/VCAM1/IL15/IGF2/CD300A/PTAFR/HAS2/SOCS1/ADA/DPP4/NRARP/AIF1/PIK3R6	37	HLC D20 OsmM upregulated DEGs
GO:0002686	negative regulation of leukocyte migration	9/1202	49/18866	0.00341333	0.0337128	0.0262803	CXCL12/CCL2/ADTRP/IL33/EMILIN1/ABR/CD300A/ADA/DPP4	9	HLC D20 OsmM upregulated DEGs
GO:0031279	regulation of cyclase activity	9/1202	49/18866	0.00341333	0.0337128	0.0262803	NOS2/NPFFR2/PALM/MAPK3/AKAP9/GUCA1C/CACNA1C/ADGRV1/NOS3	9	HLC D20 OsmM upregulated DEGs
GO:0034656	nucleobase-containing small molecule catabolic process	9/1202	49/18866	0.00341333	0.0337128	0.0262803	TYMP/UPB1/NT5E/ENTPD1/ENTPD5/ENTPD8/ADA/GALT/NUDT18	9	HLC D20 OsmM upregulated DEGs
GO:0061383	trabecula morphogenesis	9/1202	49/18866	0.00341333	0.0337128	0.0262803	TGFBR3/SFRP1/COL1A1/TEK/DLL4/SLC40A1/NOTCH1/HEY1/NOG	9	HLC D20 OsmM upregulated DEGs
GO:0009261	ribonucleotide catabolic process	7/1202	32/18866	0.00344822	0.0337128	0.0262803	ACOT7/ABCD1/PDE1A/AMPD3/NT5E/PDE4B/NUDT18	7	HLC D20 OsmM upregulated DEGs
GO:0019359	nicotinamide nucleotide biosynthetic process	7/1202	32/18866	0.00344822	0.0337128	0.0262803	KYNU/PTGIS/NADK2/ACMSD/HAAO/PARP10/IDH2	7	HLC D20 OsmM upregulated DEGs
GO:0019363	pyridine nucleotide biosynthetic process	7/1202	32/18866	0.00344822	0.0337128	0.0262803	KYNU/PTGIS/NADK2/ACMSD/HAAO/PARP10/IDH2	7	HLC D20 OsmM upregulated DEGs
GO:0070528	protein kinase C signaling	7/1202	32/18866	0.00344822	0.0337128	0.0262803	FLT4/WNT5A/CSRP3/HTR2B/ADGRV1/FIBIN/ADGRG1	7	HLC D20 OsmM upregulated DEGs
GO:0008643	carbohydrate transport	19/1202	151/18866	0.00345021	0.0337128	0.0262803	IGF1/SLC23A2/SORBS1/HNF1A/AQP10/EDNRA/SLC25A27/SLC5A10/SLC45A3/SLC37A1/AQP7/PLA2G1B/SLC2A14/MFSD4A/ITLN1/SLC2A4/SLC2A7/SLC26A6/AQP1	19	HLC D20 OsmM upregulated DEGs
GO:1903825	organic acid transmembrane transport	19/1202	151/18866	0.00345021	0.0337128	0.0262803	ATP1A2/SLC23A2/SLC7A4/ABCD1/SLC6A12/SLC25A12/RGS2/RGS4/ACE2/STRA6/SLC13A5/SLC5A12/MID1IP1/LRRC8E/LRRC8C/SLC6A19/SLC17A8/SLC36A2/SLC6A14	19	HLC D20 OsmM upregulated DEGs
GO:0071222	cellular response to lipopolysaccharide	24/1202	208/18866	0.00351679	0.0343001	0.0267381	NOS2/NR1H4/ICAM1/MAPK3/PYCARD/CCL2/HDAC5/WNT5A/TNFAIP3/NR1D1/LBP/IRAK2/CMPK2/CD36/IL36G/TLR4/CXCL13/SPON2/NOS3/PTAFR/PRKCE/PDE4B/SIGIRR/NUGGC	24	HLC D20 OsmM upregulated DEGs
GO:0006835	dicarboxylic acid transport	14/1202	98/18866	0.00361696	0.0352122	0.0274491	ATP1A2/SLC26A3/SLC25A12/SYT4/PPFIA2/SLC13A5/PPFIA4/NTRK2/LRRC8E/LRRC8C/SLC26A9/SLC17A8/SLC22A6/SLC26A6	14	HLC D20 OsmM upregulated DEGs
GO:0048839	inner ear development	23/1202	197/18866	0.00364225	0.0353934	0.0275904	USH2A/COL11A1/EYA1/CALB1/WNT5A/PRRX1/INSIG2/COL2A1/LGR5/NTRK3/NOTCH1/ZEB1/SLC25A27/ABR/FRZB/ADGRV1/CTHRC1/TTC39C/FOXG1/MAF/GATA2/SLC17A8/C1QTNF5	23	HLC D20 OsmM upregulated DEGs
GO:0033002	muscle cell proliferation	27/1202	244/18866	0.00368657	0.0355568	0.0277178	IGF1/ELN/CALCRL/TGFBR3/NOTCH3/COMT/MMP9/CCN4/OGN/PDE1A/IGFBP5/TNFAIP3/TBX2/NQO2/CNN1/MYOCD/IGFBP3/NOTCH1/IL15/GPER1/NOS3/NDRG2/PTAFR/APLN/NOG/RXRA/AIF1	27	HLC D20 OsmM upregulated DEGs
GO:0046889	positive regulation of lipid biosynthetic process	13/1202	88/18866	0.0036946	0.0355568	0.0277178	NR1H4/ADGRF5/SREBF1/SORBS1/ABCD1/FGF1/NR1D1/HTR2B/CCDC3/SLC45A3/ABHD6/MID1IP1/CYP7A1	13	HLC D20 OsmM upregulated DEGs
GO:0015850	organic hydroxy compound transport	29/1202	268/18866	0.00371239	0.0355568	0.0277178	NR1H4/ABCB11/CETP/CHRNA4/CXCL12/ABCC3/LPCAT3/SCP2/APOC1/SYT4/CD36/SLCO2B1/STRA6/AQP10/REN/SLC5A12/APOA2/CARTPT/AQP7/C1QTNF1/AGTR2/OSBP2/NPY2R/RXRA/AKR1C1/AKR1C4/APOM/SLC26A6/AQP1	29	HLC D20 OsmM upregulated DEGs
GO:0006707	cholesterol catabolic process	4/1202	11/18866	0.00376649	0.0355568	0.0277178	SCARF1/AKR1D1/CYP39A1/CYP7A1	4	HLC D20 OsmM upregulated DEGs
GO:0016127	sterol catabolic process	4/1202	11/18866	0.00376649	0.0355568	0.0277178	SCARF1/AKR1D1/CYP39A1/CYP7A1	4	HLC D20 OsmM upregulated DEGs
GO:0021561	facial nerve development	4/1202	11/18866	0.00376649	0.0355568	0.0277178	SEMA3F/NRP2/HOXB2/PLXNA4	4	HLC D20 OsmM upregulated DEGs
GO:0021604	cranial nerve structural organization	4/1202	11/18866	0.00376649	0.0355568	0.0277178	SEMA3F/NRP2/HOXB2/PLXNA4	4	HLC D20 OsmM upregulated DEGs
GO:0021610	facial nerve morphogenesis	4/1202	11/18866	0.00376649	0.0355568	0.0277178	SEMA3F/NRP2/HOXB2/PLXNA4	4	HLC D20 OsmM upregulated DEGs
GO:0060281	regulation of oocyte development	4/1202	11/18866	0.00376649	0.0355568	0.0277178	IGF1/NPR2/PDE3A/WEE2	4	HLC D20 OsmM upregulated DEGs
GO:0060525	prostate glandular acinus development	4/1202	11/18866	0.00376649	0.0355568	0.0277178	SFRP1/FOXA1/NOTCH1/RXRA	4	HLC D20 OsmM upregulated DEGs
GO:0061314	Notch signaling involved in heart development	4/1202	11/18866	0.00376649	0.0355568	0.0277178	DLL4/NOTCH1/HEYL/HEY1	4	HLC D20 OsmM upregulated DEGs
GO:0099624	atrial cardiac muscle cell membrane repolarization	4/1202	11/18866	0.00376649	0.0355568	0.0277178	KCNA5/KCNJ3/NPPA/KCNE5	4	HLC D20 OsmM upregulated DEGs
GO:1901077	regulation of relaxation of muscle	4/1202	11/18866	0.00376649	0.0355568	0.0277178	HRC/SLN/PDE4B/PLN	4	HLC D20 OsmM upregulated DEGs
GO:1902093	positive regulation of flagellated sperm motility	4/1202	11/18866	0.00376649	0.0355568	0.0277178	CFAP69/CCR6/TAC4/RNASE10	4	HLC D20 OsmM upregulated DEGs
GO:1905879	regulation of oogenesis	4/1202	11/18866	0.00376649	0.0355568	0.0277178	IGF1/NPR2/PDE3A/WEE2	4	HLC D20 OsmM upregulated DEGs
GO:2000155	positive regulation of cilium-dependent cell motility	4/1202	11/18866	0.00376649	0.0355568	0.0277178	CFAP69/CCR6/TAC4/RNASE10	4	HLC D20 OsmM upregulated DEGs
GO:0048286	lung alveolus development	8/1202	41/18866	0.00384583	0.0361767	0.0282011	FLT4/PGR/IGFBP5/FOXA1/STRA6/MYOCD/LTBP3/ADA	8	HLC D20 OsmM upregulated DEGs
GO:0071548	response to dexamethasone	8/1202	41/18866	0.00384583	0.0361767	0.0282011	ICAM1/EPO/SERPINF1/CLDN1/PTAFR/FIBIN/AGTR2/AQP1	8	HLC D20 OsmM upregulated DEGs
GO:0007188	adenylate cyclase-modulating G protein-coupled receptor signaling pathway	26/1202	233/18866	0.0038661	0.036303	0.0282995	CALCRL/ADGRL1/ADCYAP1R1/PALM/GLP1R/RGS2/IAPP/OPRL1/MCHR1/ADCY4/RAMP2/RAMP1/CHRM3/LGR5/ADGRG7/EDNRA/PTH1R/ADGRL4/OXER1/GPER1/HTR1E/GPR4/CHRM2/NPY2R/PLN/ADGRG1	26	HLC D20 OsmM upregulated DEGs
GO:0031960	response to corticosteroid	20/1202	164/18866	0.00393842	0.0369166	0.0287778	ICAM1/COL1A1/IGFBP2/EPO/SERPINF1/NTRK3/NOTCH1/APOA2/CLDN1/IGFBP7/GPER1/CYBB/PTAFR/FIBIN/AGTR2/PAPPA/AKR1C3/HSD3B2/AIF1/AQP1	20	HLC D20 OsmM upregulated DEGs
GO:0048732	gland development	43/1202	443/18866	0.00394951	0.0369551	0.0288078	PITX1/TGFBR3/TYR/PGR/MAPK3/SFRP1/DBP/PTN/OAS2/SLC29A1/FGF1/HRH2/WNT5A/IGFBP5/SERPINC1/TNFAIP3/NKX2-3/HOXB3/TBX2/RIPK3/FOXA1/SERPINF1/HNF1A/EDAR/SULF1/STRA6/GDF7/NOTCH1/KALRN/FRZB/CLDN1/IGF2/APLN/GATA2/CSF1R/NOG/CSF1/RXRA/SERPINA5/ADA/NOTCH4/LBH/HNF1B	43	HLC D20 OsmM upregulated DEGs
GO:0070372	regulation of ERK1 and ERK2 cascade	32/1202	306/18866	0.00403674	0.0377047	0.0293922	CD4/FLT4/ROS1/FBLN1/NOX4/ICAM1/MAPK3/PYCARD/CCL2/TEK/NQO2/KDR/EPO/CHI3L1/DUSP26/CD36/EPHA7/HTR2B/TLR4/EMILIN1/ACKR3/NOTCH1/CNKSR3/TIAM1/ALOX15/GPER1/NDRG2/RGS14/GPR183/CSF1R/SPRY4/PLA2G2A	32	HLC D20 OsmM upregulated DEGs
GO:0071219	cellular response to molecule of bacterial origin	25/1202	222/18866	0.00404531	0.0377183	0.0294027	NOS2/NR1H4/ICAM1/MAPK3/PYCARD/CCL2/HDAC5/WNT5A/TNFAIP3/NR1D1/LBP/IRAK2/CMPK2/CD36/IL36G/TLR4/CXCL13/SPON2/NOS3/PTAFR/PRKCE/TLR1/PDE4B/SIGIRR/NUGGC	25	HLC D20 OsmM upregulated DEGs
GO:0045992	negative regulation of embryonic development	6/1202	25/18866	0.00409782	0.0379406	0.0295761	WNT5A/TBX2/COL5A1/SULF1/NRARP/COL5A2	6	HLC D20 OsmM upregulated DEGs
GO:0050927	positive regulation of positive chemotaxis	6/1202	25/18866	0.00409782	0.0379406	0.0295761	CXCL12/ARTN/KDR/NTRK3/SCG2/IL16	6	HLC D20 OsmM upregulated DEGs
GO:0051894	positive regulation of focal adhesion assembly	6/1202	25/18866	0.00409782	0.0379406	0.0295761	PPM1F/SFRP1/HRG/TEK/KDR/THY1	6	HLC D20 OsmM upregulated DEGs
GO:0097205	renal filtration	6/1202	25/18866	0.00409782	0.0379406	0.0295761	ADGRF5/MCAM/JCHAIN/SULF1/CD34/GJA5	6	HLC D20 OsmM upregulated DEGs
GO:0010634	positive regulation of epithelial cell migration	21/1202	176/18866	0.00412457	0.0381217	0.0297172	ADGRA2/FLT4/PPM1F/MMP9/SRPX2/CTSH/HSPB1/CCR6/SMOC2/FGF1/WNT5A/HYAL1/NRP2/TEK/RHOJ/KDR/ENPP2/NOS3/HAS2/PRKCE/GATA2	21	HLC D20 OsmM upregulated DEGs
GO:0002691	regulation of cellular extravasation	7/1202	33/18866	0.00414005	0.0381981	0.0297768	ICAM1/CXCL12/ITGA4/RIPK3/THY1/ABR/PTAFR	7	HLC D20 OsmM upregulated DEGs
GO:0014065	phosphatidylinositol 3-kinase signaling	19/1202	154/18866	0.00429191	0.0395303	0.0308153	DCN/IGF1/PREX2/PIK3IP1/PPP1R16B/FLT1/MAPK3/PIK3CG/UNC5B/TEK/KDR/EPO/HTR2B/PIK3C2G/NTRK3/NTRK2/GPER1/ENTPD5/RELN	19	HLC D20 OsmM upregulated DEGs
GO:0035904	aorta development	10/1202	60/18866	0.00433093	0.0396827	0.0309341	TFAP2B/NGFR/EYA1/TBX2/DLL4/LOXL1/ACVRL1/NOTCH1/HEY1/COL3A1	10	HLC D20 OsmM upregulated DEGs
GO:0048747	muscle fiber development	10/1202	60/18866	0.00433093	0.0396827	0.0309341	XK/MYO18B/DYSF/SHOX2/SGCD/WFIKKN2/NEB/RYR1/DMD/KLHL41	10	HLC D20 OsmM upregulated DEGs
GO:0050994	regulation of lipid catabolic process	10/1202	60/18866	0.00433093	0.0396827	0.0309341	ABHD5/ABCB11/ABCD1/PIK3CG/RARRES2/AADAC/APOC1/ANGPTL3/APOA2/PRKCE	10	HLC D20 OsmM upregulated DEGs
GO:0001558	regulation of cell growth	41/1202	420/18866	0.00436023	0.0398821	0.0310895	SEMA3F/SEMA3G/IGF1/FHL1/ROS1/FSTL4/OGFR/KIF26A/HYAL2/RASGRP2/CDHR2/SGK2/WFDC1/SFRP1/CXCL12/RND2/HRG/WNT5A/HYAL1/IGFBP5/RGS2/RGS4/BCL11A/CXCR4/SYT4/RERG/EPHA7/IGFBPL1/ACVRL1/NTRK3/MYOCD/IGFBP4/CRABP2/IGFBP3/CDKN2A/FRZB/IGFBP7/NPPA/AGTR2/TRPV2/PLXNA4	41	HLC D20 OsmM upregulated DEGs
GO:0007597	blood coagulation, intrinsic pathway	5/1202	18/18866	0.00443504	0.0401504	0.0312987	APOH/F9/VWF/KNG1/SERPINC1	5	HLC D20 OsmM upregulated DEGs
GO:0010832	negative regulation of myotube differentiation	5/1202	18/18866	0.00443504	0.0401504	0.0312987	HDAC5/MYOCD/NOTCH1/PLPP7/TMEM119	5	HLC D20 OsmM upregulated DEGs
GO:0034375	high-density lipoprotein particle remodeling	5/1202	18/18866	0.00443504	0.0401504	0.0312987	CETP/APOC1/APOA2/ALB/APOM	5	HLC D20 OsmM upregulated DEGs
GO:0035994	response to muscle stretch	5/1202	18/18866	0.00443504	0.0401504	0.0312987	CSRP3/NPPA/SLC8A1/RYR2/DMD	5	HLC D20 OsmM upregulated DEGs
GO:0052695	cellular glucuronidation	5/1202	18/18866	0.00443504	0.0401504	0.0312987	UGT2A3/UGT2B4/PRKCE/UGT2B7/UGT2B11	5	HLC D20 OsmM upregulated DEGs
GO:0060192	negative regulation of lipase activity	5/1202	18/18866	0.00443504	0.0401504	0.0312987	RGS2/APOC1/ANGPTL3/PLA2R1/APOA2	5	HLC D20 OsmM upregulated DEGs
GO:0046006	regulation of activated T cell proliferation	8/1202	42/18866	0.00449065	0.0405153	0.0315831	IGF1/PYCARD/HHLA2/IGFBP2/RIPK3/EPO/LRRC32/IGF2	8	HLC D20 OsmM upregulated DEGs
GO:0048246	macrophage chemotaxis	8/1202	42/18866	0.00449065	0.0405153	0.0315831	MAPK3/RARRES2/CCL2/SAA1/CMKLR1/CSF1R/CSF1/CXCL17	8	HLC D20 OsmM upregulated DEGs
GO:0051348	negative regulation of transferase activity	31/1202	296/18866	0.00450553	0.0405562	0.031615	HYAL2/TRIB2/PPM1F/PIK3IP1/PTK6/PYCARD/SFRP1/RASIP1/HSPB1/RGS2/RGS4/TNFAIP3/PTPRB/GMFG/DUSP26/MYOCD/AHSG/CDKN2B/CDKN2A/HHEX/THY1/DEPTOR/CD300A/RGS14/NPPA/SLC8A1/SOCS3/SOCS1/INKA1/SPRY4/WEE2	31	HLC D20 OsmM upregulated DEGs
GO:0090102	cochlea development	9/1202	51/18866	0.0045105	0.0405562	0.031615	EYA1/CALB1/WNT5A/NTRK3/ZEB1/FRZB/CTHRC1/GATA2/SLC17A8	9	HLC D20 OsmM upregulated DEGs
GO:1990845	adaptive thermogenesis	19/1202	155/18866	0.00460759	0.041359	0.0322408	YBX2/NRDC/NOVA2/LAMA4/PLCL1/MFAP2/CXCR4/NR1D1/CD36/TLR4/IRF4/NOTCH1/ACOT11/ABHD6/IL15/SLN/GATM/CMKLR1/TRPV2	19	HLC D20 OsmM upregulated DEGs
GO:0051928	positive regulation of calcium ion transport	16/1202	122/18866	0.00463833	0.041543	0.0323843	CD4/ADCYAP1R1/CAPN3/CXCL12/CCL2/MCHR1/APLNR/THY1/KCNE2/S100A1/GPER1/PLA2G1B/KCNE3/TRDN/TRPV2/RYR2	16	HLC D20 OsmM upregulated DEGs
GO:0048545	response to steroid hormone	35/1202	346/18866	0.00464378	0.041543	0.0323843	ATP1A2/SREBF1/PGR/ICAM1/SFRP1/PTN/ZMIZ1/COL1A1/ADTRP/IGFBP2/SCGB2A1/NR1D1/FOXA1/EPO/RAMP2/SERPINF1/NTRK3/NOTCH1/APOA2/CLDN1/IGFBP7/HEYL/GPER1/CYBB/PTAFR/FIBIN/AGTR2/PAQR7/PAPPA/RXRA/AKR1C3/HSD3B2/AIF1/LBH/AQP1	35	HLC D20 OsmM upregulated DEGs
GO:0015908	fatty acid transport	14/1202	101/18866	0.00476672	0.0425709	0.0331855	NOS2/ABCD1/CD36/SLC27A2/SLC27A3/SLC22A9/PLA2R1/MID1IP1/BDKRB2/PLA2G4F/PLA2G1B/SLCO3A1/AGTR2/PLA2G2A	14	HLC D20 OsmM upregulated DEGs
GO:0051048	negative regulation of secretion	22/1202	190/18866	0.00485138	0.043254	0.0337181	CD22/SREBF1/COMT/SFRP1/ADTRP/INHA/SYT4/MTNR1B/IL33/LRRC32/CRHBP/NOTCH1/PLA2R1/ABR/KALRN/TFF2/CARTPT/CD300A/AGTR2/IDH2/NPY2R/ADA	22	HLC D20 OsmM upregulated DEGs
GO:0003170	heart valve development	10/1202	61/18866	0.00489117	0.0435356	0.0339375	ELN/DLL4/STRA6/EMILIN1/NOTCH1/HEYL/HEY1/NOS3/SHOX2/GJA5	10	HLC D20 OsmM upregulated DEGs
GO:0007616	long-term memory	7/1202	34/18866	0.00493196	0.0436886	0.0340569	CALB1/LRRN4/GRIA1/PTCHD1/RGS14/SLC2A4/RELN	7	HLC D20 OsmM upregulated DEGs
GO:0035633	maintenance of blood-brain barrier	7/1202	34/18866	0.00493196	0.0436886	0.0340569	ESAM/JAM2/CLDN1/JAM3/CDH5/CLDN5/DMD	7	HLC D20 OsmM upregulated DEGs
GO:0006865	amino acid transport	19/1202	156/18866	0.00494217	0.0436886	0.0340569	ATP1A2/XK/SLC7A4/SLC6A12/SLC25A12/RGS2/RGS4/ACE2/SYT4/PPFIA2/PPFIA4/NTRK2/LRRC8E/LRRC8C/SLC6A19/SLC17A8/SLC36A2/SLC6A17/SLC6A14	19	HLC D20 OsmM upregulated DEGs
GO:0034103	regulation of tissue remodeling	13/1202	91/18866	0.00494962	0.0436886	0.0340569	FLT4/CLDN18/SFRP1/HRG/TNFAIP3/IAPP/TMBIM1/ABR/IL15/CARTPT/LTBP3/CSF1R/TMEM119	13	HLC D20 OsmM upregulated DEGs
GO:1901379	regulation of potassium ion transmembrane transport	13/1202	91/18866	0.00494962	0.0436886	0.0340569	FHL1/KCNH2/RGS4/AKAP9/MTNR1B/BIN1/KCNE4/KCNE2/NETO1/NPPA/KCNE3/KCNE5/LRRC55	13	HLC D20 OsmM upregulated DEGs
GO:0042471	ear morphogenesis	16/1202	123/18866	0.00502521	0.0437971	0.0341414	COL11A1/MAPK3/EYA1/WNT5A/PRRX1/INSIG2/COL2A1/OSR1/ZEB1/ABR/FRZB/CTHRC1/TTC39C/FOXG1/GATA2/NOG	16	HLC D20 OsmM upregulated DEGs
GO:0050870	positive regulation of T cell activation	24/1202	214/18866	0.00504167	0.0437971	0.0341414	CD4/IGF1/CORO1A/PYCARD/VSIR/ZMIZ1/CCL2/VNN1/HHLA2/IGFBP2/EPO/VTCN1/ITPKB/NFKBIZ/THY1/TNFRSF14/VCAM1/IL15/IGF2/SOCS1/ADA/DPP4/AIF1/PIK3R6	24	HLC D20 OsmM upregulated DEGs
GO:0035235	ionotropic glutamate receptor signaling pathway	6/1202	26/18866	0.00504461	0.0437971	0.0341414	GRIA2/GRIA3/GRIA1/TIAM1/GRIN2A/SULT1A3	6	HLC D20 OsmM upregulated DEGs
GO:0040037	negative regulation of fibroblast growth factor receptor signaling pathway	6/1202	26/18866	0.00504461	0.0437971	0.0341414	NGFR/WNT5A/SULF1/APLN/SHISA2/SPRY4	6	HLC D20 OsmM upregulated DEGs
GO:0042104	positive regulation of activated T cell proliferation	6/1202	26/18866	0.00504461	0.0437971	0.0341414	IGF1/PYCARD/HHLA2/IGFBP2/EPO/IGF2	6	HLC D20 OsmM upregulated DEGs
GO:0043567	regulation of insulin-like growth factor receptor signaling pathway	6/1202	26/18866	0.00504461	0.0437971	0.0341414	IGF1/IGFBP2/IGFBP5/CILP/IGFBP4/IGFBP3	6	HLC D20 OsmM upregulated DEGs
GO:0060219	camera-type eye photoreceptor cell differentiation	6/1202	26/18866	0.00504461	0.0437971	0.0341414	PDE6C/PTN/NRL/NTRK2/THY1/DIO3	6	HLC D20 OsmM upregulated DEGs
GO:0060343	trabecula formation	6/1202	26/18866	0.00504461	0.0437971	0.0341414	TGFBR3/SFRP1/COL1A1/TEK/SLC40A1/HEY1	6	HLC D20 OsmM upregulated DEGs
GO:1903010	regulation of bone development	6/1202	26/18866	0.00504461	0.0437971	0.0341414	CLDN18/FBN1/RFLNA/ZNF664-RFLNA/TMEM119/RFLNB	6	HLC D20 OsmM upregulated DEGs
GO:1905523	positive regulation of macrophage migration	6/1202	26/18866	0.00504461	0.0437971	0.0341414	MAPK3/RARRES2/CMKLR1/CSF1R/CSF1/CXCL17	6	HLC D20 OsmM upregulated DEGs
GO:0009914	hormone transport	33/1202	323/18866	0.00505287	0.0437971	0.0341414	NOS2/TFAP2B/NR1H4/SREBF1/CRYM/SFRP1/TFR2/CPE/TCIRG1/GLP1R/INHA/NR1D1/KCNA5/ANO1/MTNR1B/HNF1A/ILDR2/REN/CRHBP/GLUD1/SLC22A9/CACNA1C/TIAM1/KALRN/CARTPT/GPER1/PRKCE/APLN/C1QTNF1/NPPA/AGTR2/DPP4/HNF1B	33	HLC D20 OsmM upregulated DEGs
GO:0010594	regulation of endothelial cell migration	26/1202	238/18866	0.00511878	0.0442958	0.0345302	DCN/ADGRA2/FLT4/APOH/ANGPT2/SRPX2/PTN/HSPB1/HDAC5/SMOC2/FGF1/HRG/WNT5A/NRP2/TEK/RHOJ/KDR/DLL4/SERPINF1/ACVRL1/NOTCH1/CXCL13/NOS3/MMRN2/GATA2/AGTR2	26	HLC D20 OsmM upregulated DEGs
GO:0003179	heart valve morphogenesis	9/1202	52/18866	0.00515303	0.0443794	0.0345954	ELN/DLL4/STRA6/EMILIN1/NOTCH1/HEYL/HEY1/NOS3/GJA5	9	HLC D20 OsmM upregulated DEGs
GO:0055078	sodium ion homeostasis	9/1202	52/18866	0.00515303	0.0443794	0.0345954	TFAP2B/ATP1A2/ATP12A/COMT/UPK3A/C7/ATP1A4/AGTR2/SLC8A1	9	HLC D20 OsmM upregulated DEGs
GO:0030832	regulation of actin filament length	22/1202	191/18866	0.00516278	0.0443794	0.0345954	SCIN/ELN/CTNNA2/ICAM1/CORO1A/PYCARD/CXCL12/PREX1/GMFG/KANK4/FHOD3/BIN1/IQGAP2/ESAM/ALOX15/LMOD1/CDC42EP5/PRKCE/SPTBN2/NEB/CYRIA/PDXP	22	HLC D20 OsmM upregulated DEGs
GO:0071772	response to BMP	20/1202	168/18866	0.00517034	0.0443794	0.0345954	TFAP2B/TGFBR3/MAPK3/SFRP1/WNT5A/RUNX2/AMHR2/NUMA1/SULF1/COL2A1/ACVRL1/GDF7/CRB2/NOTCH1/HEYL/HTRA1/FBN1/HTRA3/CDH5/NOG	20	HLC D20 OsmM upregulated DEGs
GO:0071773	cellular response to BMP stimulus	20/1202	168/18866	0.00517034	0.0443794	0.0345954	TFAP2B/TGFBR3/MAPK3/SFRP1/WNT5A/RUNX2/AMHR2/NUMA1/SULF1/COL2A1/ACVRL1/GDF7/CRB2/NOTCH1/HEYL/HTRA1/FBN1/HTRA3/CDH5/NOG	20	HLC D20 OsmM upregulated DEGs
GO:0015701	bicarbonate transport	8/1202	43/18866	0.00521536	0.0446212	0.0347838	SLC4A8/SLC26A3/CA1/CA3/CA4/SLC26A9/SLC26A6/AQP1	8	HLC D20 OsmM upregulated DEGs
GO:0051154	negative regulation of striated muscle cell differentiation	8/1202	43/18866	0.00521536	0.0446212	0.0347838	HDAC5/SOX6/RGS2/RGS4/MYOCD/NOTCH1/PLPP7/TMEM119	8	HLC D20 OsmM upregulated DEGs
GO:0002683	negative regulation of immune system process	44/1202	463/18866	0.00524145	0.0447721	0.0349015	CD22/CLDN18/ADGRF5/SFRP1/CXCL12/VSIR/CCL2/ADTRP/LOXL3/TNFAIP3/HOXB8/NMI/INHA/NR1D1/FGL2/VTCN1/TLR4/IL33/LRRC32/EMILIN1/NLRC5/ITPKB/NOTCH1/THY1/TNFRSF14/APOA2/ABR/ALOX15/TAL1/IFI16/CARTPT/TLR3/GPER1/HTRA1/FBN1/CD300A/COL3A1/GPR171/GATA2/TAFA3/SOCS1/ADA/DPP4/NRARP	44	HLC D20 OsmM upregulated DEGs
GO:0001867	complement activation, lectin pathway	4/1202	12/18866	0.00536722	0.0450472	0.0351159	MASP2/COLEC11/MBL2/COLEC10	4	HLC D20 OsmM upregulated DEGs
GO:0003207	cardiac chamber formation	4/1202	12/18866	0.00536722	0.0450472	0.0351159	SMARCD3/HAND1/TBX2/NOTCH1	4	HLC D20 OsmM upregulated DEGs
GO:0003353	positive regulation of cilium movement	4/1202	12/18866	0.00536722	0.0450472	0.0351159	CFAP69/CCR6/TAC4/RNASE10	4	HLC D20 OsmM upregulated DEGs
GO:0006568	tryptophan metabolic process	4/1202	12/18866	0.00536722	0.0450472	0.0351159	KYNU/TDO2/ACMSD/HAAO	4	HLC D20 OsmM upregulated DEGs
GO:0032490	detection of molecule of bacterial origin	4/1202	12/18866	0.00536722	0.0450472	0.0351159	LBP/TLR4/TLR1/SSC5D	4	HLC D20 OsmM upregulated DEGs
GO:0035630	bone mineralization involved in bone maturation	4/1202	12/18866	0.00536722	0.0450472	0.0351159	IGF1/RFLNA/ZNF664-RFLNA/RFLNB	4	HLC D20 OsmM upregulated DEGs
GO:0042340	keratan sulfate catabolic process	4/1202	12/18866	0.00536722	0.0450472	0.0351159	OGN/LUM/ACAN/PRELP	4	HLC D20 OsmM upregulated DEGs
GO:0061517	macrophage proliferation	4/1202	12/18866	0.00536722	0.0450472	0.0351159	MAPK3/IL33/CSF1R/CSF1	4	HLC D20 OsmM upregulated DEGs
GO:0072017	distal tubule development	4/1202	12/18866	0.00536722	0.0450472	0.0351159	TFAP2B/CALB1/KLHL3/NOTCH1	4	HLC D20 OsmM upregulated DEGs
GO:1903961	positive regulation of anion transmembrane transport	4/1202	12/18866	0.00536722	0.0450472	0.0351159	ABCB1/ACE2/SLC34A1/PTAFR	4	HLC D20 OsmM upregulated DEGs
GO:2000650	negative regulation of sodium ion transmembrane transporter activity	4/1202	12/18866	0.00536722	0.0450472	0.0351159	ATP1A2/HECW2/OSR1/PRKCE	4	HLC D20 OsmM upregulated DEGs
GO:0050730	regulation of peptidyl-tyrosine phosphorylation	28/1202	263/18866	0.00537946	0.0450785	0.0351403	CD4/IGF1/TNK2/HYAL2/NOX4/ICAM1/PTK6/SFRP1/HRG/EPO/LRP4/CD36/EPHA7/ENPP2/NTRK2/THY1/TNFRSF14/TAL1/IL15/IGF2/CD300A/PRKCE/CSPG4/STAP2/CSF1R/SOCS3/SOCS1/RELN	28	HLC D20 OsmM upregulated DEGs
GO:0003333	amino acid transmembrane transport	13/1202	92/18866	0.00543673	0.0454249	0.0354104	ATP1A2/SLC7A4/SLC6A12/SLC25A12/RGS2/RGS4/ACE2/LRRC8E/LRRC8C/SLC6A19/SLC17A8/SLC36A2/SLC6A14	13	HLC D20 OsmM upregulated DEGs
GO:0009063	cellular amino acid catabolic process	16/1202	124/18866	0.00543796	0.0454249	0.0354104	NOS2/CRYM/ASPA/KYNU/ALDH8A1/GADL1/AMT/GLUD1/MAT1A/TDO2/ACMSD/HPD/ALDH4A1/HAAO/NOS3/PRODH2	16	HLC D20 OsmM upregulated DEGs
GO:0016525	negative regulation of angiogenesis	22/1202	192/18866	0.00549053	0.0457199	0.0356403	STAB1/DCN/NGFR/TIE1/APOH/ANGPT2/PTN/HDAC5/HRG/TEK/DLL4/SERPINF1/SULF1/EMILIN1/NOTCH1/HHEX/COL4A3/MMRN2/GPR4/CLDN5/FOXO4/ECSCR	22	HLC D20 OsmM upregulated DEGs
GO:0048015	phosphatidylinositol-mediated signaling	22/1202	192/18866	0.00549053	0.0457199	0.0356403	DCN/IGF1/PREX2/PIK3IP1/PPP1R16B/FLT1/MAPK3/PIK3CG/UNC5B/PLCL1/TEK/KDR/EPO/HTR2B/PIK3C2G/NTRK3/NTRK2/GPER1/PTAFR/CSF1R/ENTPD5/RELN	22	HLC D20 OsmM upregulated DEGs
GO:0010676	positive regulation of cellular carbohydrate metabolic process	10/1202	62/18866	0.00550672	0.0457827	0.0356893	IGF1/ADCYAP1R1/SORBS1/SLC25A12/SLC45A3/PTH1R/GPER1/IGF2/PTAFR/PRKCE	10	HLC D20 OsmM upregulated DEGs
GO:0030111	regulation of Wnt signaling pathway	37/1202	375/18866	0.00551668	0.0457936	0.0356978	ADGRA2/TLE2/SFRP1/DKK4/CCN4/TLE6/COL1A1/WNT5A/IGFBP2/TNFAIP3/TNN/LGR6/LRP4/SULF1/LGR5/IGFBP4/RSPO3/RSPO2/NOTCH1/HHEX/APCDD1/WIF1/TIAM1/FRZB/CTHRC1/FRAT1/RSPO1/ZEB2/CTNND2/SOX7/SHISA2/TSKU/NOG/NRARP/APCDD1L/PSMB8/HNF1B	37	HLC D20 OsmM upregulated DEGs
GO:0021954	central nervous system neuron development	12/1202	82/18866	0.00558969	0.0463271	0.0361136	EPHB6/ZMIZ1/WNT5A/NRP2/NPY/CDH11/NTRK2/ZEB2/FOXG1/GATA2/TSKU/PLXNA4	12	HLC D20 OsmM upregulated DEGs
GO:0019226	transmission of nerve impulse	11/1202	72/18866	0.00563017	0.0465897	0.0363183	TYMP/MTNR1B/CHRNA1/NTRK3/NTRK2/CARTPT/GPER1/JAM3/KCNMB3/GPR88/KCND2	11	HLC D20 OsmM upregulated DEGs
GO:0001991	regulation of systemic arterial blood pressure by circulatory renin-angiotensin	5/1202	19/18866	0.00570754	0.0470828	0.0367027	ACE2/REN/AGTR2/SUCNR1/GJA5	5	HLC D20 OsmM upregulated DEGs
GO:0070989	oxidative demethylation	5/1202	19/18866	0.00570754	0.0470828	0.0367027	CYP3A43/CYP3A5/CYP2C9/CYP3A4/CYP3A7	5	HLC D20 OsmM upregulated DEGs
GO:0003203	endocardial cushion morphogenesis	7/1202	35/18866	0.00583255	0.0477422	0.0372167	TBX2/ACVRL1/NOTCH1/HEYL/HEY1/NOS3/NOG	7	HLC D20 OsmM upregulated DEGs
GO:0019362	pyridine nucleotide metabolic process	7/1202	35/18866	0.00583255	0.0477422	0.0372167	KYNU/PTGIS/NADK2/ACMSD/HAAO/PARP10/IDH2	7	HLC D20 OsmM upregulated DEGs
GO:0046496	nicotinamide nucleotide metabolic process	7/1202	35/18866	0.00583255	0.0477422	0.0372167	KYNU/PTGIS/NADK2/ACMSD/HAAO/PARP10/IDH2	7	HLC D20 OsmM upregulated DEGs
GO:0071312	cellular response to alkaloid	7/1202	35/18866	0.00583255	0.0477422	0.0372167	ICAM1/SLC34A1/CRHBP/SLC8A1/RYR1/RYR2/AIF1	7	HLC D20 OsmM upregulated DEGs
GO:0072525	pyridine-containing compound biosynthetic process	7/1202	35/18866	0.00583255	0.0477422	0.0372167	KYNU/PTGIS/NADK2/ACMSD/HAAO/PARP10/IDH2	7	HLC D20 OsmM upregulated DEGs
GO:0098742	cell-cell adhesion via plasma-membrane adhesion molecules	29/1202	277/18866	0.00590123	0.0482298	0.0375968	CLDN18/CDH19/ADGRL1/CDHR2/ICAM1/CDHR5/CDH20/CLDN15/CLDN16/SLITRK3/OBSL1/DSC3/MYPN/CDH11/HMCN1/IGSF11/CRB2/ESAM/SPARCL1/ROBO4/JAML/VCAM1/CLDN1/CLDN2/CDH5/CLDN5/PCDHGC4/PCDHGB6/PCDHB16	29	HLC D20 OsmM upregulated DEGs
GO:0030510	regulation of BMP signaling pathway	13/1202	93/18866	0.00596143	0.0485719	0.0378635	TFAP2B/SFRP1/WNT5A/NUMA1/SULF1/ACVRL1/CRB2/NOTCH1/HTRA1/FBN1/HTRA3/CDH5/NOG	13	HLC D20 OsmM upregulated DEGs
GO:0072080	nephron tubule development	13/1202	93/18866	0.00596143	0.0485719	0.0378635	TFAP2B/EYA1/CALB1/FGF1/OSR1/KLHL3/NOTCH1/KIF26B/HEYL/IRX1/AGTR2/NOG/HNF1B	13	HLC D20 OsmM upregulated DEGs
GO:0006195	purine nucleotide catabolic process	8/1202	44/18866	0.00602607	0.0489479	0.0381567	ACOT7/ABCD1/PDE1A/AMPD3/NT5E/PDE4B/ADA/NUDT18	8	HLC D20 OsmM upregulated DEGs
GO:0031670	cellular response to nutrient	8/1202	44/18866	0.00602607	0.0489479	0.0381567	NR1H4/SFRP1/PTN/COL1A1/POSTN/CDKN2B/IL15/FES	8	HLC D20 OsmM upregulated DEGs
GO:0050996	positive regulation of lipid catabolic process	6/1202	27/18866	0.00614242	0.0498166	0.0388338	ABHD5/ABCD1/AADAC/ANGPTL3/APOA2/PRKCE	6	HLC D20 OsmM upregulated DEGs
GO:0007031	peroxisome organization	12/1202	83/18866	0.00616554	0.0498514	0.038861	NOS2/ABCD1/EHHADH/PECR/SCP2/HAO2/SEC16B/CRYZL2P-SEC16B/SLC27A2/PAOX/ECI2/DECR2	12	HLC D20 OsmM upregulated DEGs
GO:0055013	cardiac muscle cell development	12/1202	83/18866	0.00616554	0.0498514	0.038861	IGF1/RGS2/RGS4/OBSL1/CSRP3/MYO18B/FHOD3/SGCD/NPPA/AGTR2/SLC8A1/NEB	12	HLC D20 OsmM upregulated DEGs
GO:0006081	cellular aldehyde metabolic process	10/1202	63/18866	0.00618115	0.0499015	0.0389	ALDH8A1/CYP1B1/ALDH4A1/GLYCTK/IDH2/AKR1C1/AKR1C3/ADH4/PDXP/PRODH2	10	HLC D20 OsmM upregulated DEGs
GO:2000181	negative regulation of blood vessel morphogenesis	22/1202	194/18866	0.00619769	0.0499027	0.0389009	STAB1/DCN/NGFR/TIE1/APOH/ANGPT2/PTN/HDAC5/HRG/TEK/DLL4/SERPINF1/SULF1/EMILIN1/NOTCH1/HHEX/COL4A3/MMRN2/GPR4/CLDN5/FOXO4/ECSCR	22	HLC D20 OsmM upregulated DEGs
GO:0110053	regulation of actin filament organization	29/1202	278/18866	0.00620014	0.0499027	0.0389009	SCIN/ELN/CTNNA2/NOX4/ICAM1/PPM1F/CORO1A/PYCARD/SFRP1/CXCL12/RGS4/PREX1/CGNL1/GMFG/KANK4/FHOD3/BIN1/IQGAP2/ESAM/ALOX15/LMOD1/CDC42EP5/PRKCE/SYNPO/SYNPO2/SPTBN2/CYRIA/PDXP/SHANK3	29	HLC D20 OsmM upregulated DEGs
GO:0006563	L-serine metabolic process	5/339	12/18866	1.2988e-06	0.00495622	0.00437764	PHGDH/PSAT1/CBS/SHMT2/CBSL	5	HLC D20 OsmM downregulated DEGs
GO:0009069	serine family amino acid metabolic process	7/339	40/18866	6.36566e-06	0.00721112	0.00636931	SARS1/PHGDH/PSAT1/SLC7A11/CBS/SHMT2/CBSL	7	HLC D20 OsmM downregulated DEGs
GO:0034508	centromere complex assembly	8/339	56/18866	6.70711e-06	0.00721112	0.00636931	CENPF/HJURP/KNL1/CENPE/CENPU/CENPN/CENPP/H4C14	8	HLC D20 OsmM downregulated DEGs
GO:0089718	amino acid import across plasma membrane	7/339	41/18866	7.55883e-06	0.00721112	0.00636931	SLC7A2/SLC7A8/SLC1A5/SLC1A4/SLC7A1/SLC7A11/SLC7A3	7	HLC D20 OsmM downregulated DEGs
GO:0009070	serine family amino acid biosynthetic process	5/339	18/18866	1.28559e-05	0.00912385	0.00805874	PHGDH/PSAT1/CBS/SHMT2/CBSL	5	HLC D20 OsmM downregulated DEGs
GO:0043090	amino acid import	7/339	45/18866	1.43457e-05	0.00912385	0.00805874	SLC7A2/SLC7A8/SLC1A5/SLC1A4/SLC7A1/SLC7A11/SLC7A3	7	HLC D20 OsmM downregulated DEGs
GO:0030330	DNA damage response, signal transduction by p53 class mediator	10/339	107/18866	2.30892e-05	0.0125869	0.0111175	FOXM1/E2F8/SESN2/PCNA/MDM2/ANKRD1/CDC25C/E2F7/CDK1/ACER2	10	HLC D20 OsmM downregulated DEGs
GO:0042770	signal transduction in response to DNA damage	11/339	133/18866	2.87556e-05	0.0137164	0.0121152	FOXM1/E2F8/SESN2/PCNA/MDM2/DTL/ANKRD1/CDC25C/E2F7/CDK1/ACER2	11	HLC D20 OsmM downregulated DEGs
GO:0007059	chromosome segregation	18/339	334/18866	3.74412e-05	0.0158751	0.0140218	ANAPC4/MSH4/KIF4A/CDC6/DMC1/NCAPG/ECT2/CENPF/DUSP1/HJURP/KNL1/CENPE/NUF2/SKA1/BUB1B/SKA3/CENPN/CCNE2	18	HLC D20 OsmM downregulated DEGs
GO:0006520	cellular amino acid metabolic process	18/339	340/18866	4.71988e-05	0.0180111	0.0159085	SARS1/ASNS/PHGDH/GCDH/GARS1/ODC1/TPH1/LARS1/YARS1/PSAT1/PCYOX1L/SLC7A11/CBS/SHMT2/IARS1/GFPT1/TAT/CBSL	18	HLC D20 OsmM downregulated DEGs
GO:0048934	peripheral nervous system neuron differentiation	4/339	13/18866	6.44173e-05	0.0204847	0.0180934	NEFH/ONECUT2/RUNX1/ISL2	4	HLC D20 OsmM downregulated DEGs
GO:0048935	peripheral nervous system neuron development	4/339	13/18866	6.44173e-05	0.0204847	0.0180934	NEFH/ONECUT2/RUNX1/ISL2	4	HLC D20 OsmM downregulated DEGs
GO:0098930	axonal transport	7/339	59/18866	8.69643e-05	0.0254872	0.0225119	KIF4A/KIF1A/UCHL1/MAP1A/KIF5C/HAP1/NEFL	7	HLC D20 OsmM downregulated DEGs
GO:0034080	CENP-A containing nucleosome assembly	6/339	43/18866	0.000112058	0.0254872	0.0225119	HJURP/KNL1/CENPU/CENPN/CENPP/H4C14	6	HLC D20 OsmM downregulated DEGs
GO:0061641	CENP-A containing chromatin organization	6/339	43/18866	0.000112058	0.0254872	0.0225119	HJURP/KNL1/CENPU/CENPN/CENPP/H4C14	6	HLC D20 OsmM downregulated DEGs
GO:1902475	L-alpha-amino acid transmembrane transport	7/339	62/18866	0.000119728	0.0254872	0.0225119	SLC7A2/SLC7A8/SLC1A5/SLC1A4/SLC7A1/SLC7A11/SLC7A3	7	HLC D20 OsmM downregulated DEGs
GO:1903034	regulation of response to wounding	12/339	183/18866	0.000122184	0.0254872	0.0225119	ALOX5/CEACAM1/SYTL4/STK24/SERPINE1/PLA2G4A/F3/CASK/GJA1/HPSE/THBD/RGMA	12	HLC D20 OsmM downregulated DEGs
GO:0030194	positive regulation of blood coagulation	5/339	28/18866	0.000127224	0.0254872	0.0225119	SERPINE1/PLA2G4A/F3/HPSE/THBD	5	HLC D20 OsmM downregulated DEGs
GO:1900048	positive regulation of hemostasis	5/339	28/18866	0.000127224	0.0254872	0.0225119	SERPINE1/PLA2G4A/F3/HPSE/THBD	5	HLC D20 OsmM downregulated DEGs
GO:0006260	DNA replication	15/339	273/18866	0.000133581	0.0254872	0.0225119	CDC6/MCM9/POLK/E2F8/PCNA/ZNF365/DTL/CCNA2/E2F7/CDK1/RRM2/CCNE2/TSPYL2/NAP1L1/FAM111B	15	HLC D20 OsmM downregulated DEGs
GO:0072384	organelle transport along microtubule	8/339	85/18866	0.00014471	0.0262751	0.0232078	NEFH/KIF1A/MAP1B/BICD1/UCHL1/RASGRP1/HAP1/NEFL	8	HLC D20 OsmM downregulated DEGs
GO:0050820	positive regulation of coagulation	5/339	29/18866	0.000151481	0.0262751	0.0232078	SERPINE1/PLA2G4A/F3/HPSE/THBD	5	HLC D20 OsmM downregulated DEGs
GO:0010970	transport along microtubule	11/339	161/18866	0.000162573	0.026973	0.0238243	KIF4A/NEFH/KIF1A/MAP1B/BICD1/UCHL1/MAP1A/KIF5C/RASGRP1/HAP1/NEFL	11	HLC D20 OsmM downregulated DEGs
GO:0099111	microtubule-based transport	12/339	190/18866	0.000173859	0.027272	0.0240883	RFX3/KIF4A/NEFH/KIF1A/MAP1B/BICD1/UCHL1/MAP1A/KIF5C/RASGRP1/HAP1/NEFL	12	HLC D20 OsmM downregulated DEGs
GO:0007409	axonogenesis	21/339	482/18866	0.000182972	0.027272	0.0240883	CDKL3/NTN4/PAK3/RAB10/NRCAM/NEFH/LAMA1/GATA3/MAP1B/TUBB2B/UCHL1/ISL2/OTX2/MAP1A/KIF5C/EMB/LPAR3/BAIAP2/IRS2/S100A6/NEFL	21	HLC D20 OsmM downregulated DEGs
GO:0031055	chromatin remodeling at centromere	6/339	47/18866	0.000185815	0.027272	0.0240883	HJURP/KNL1/CENPU/CENPN/CENPP/H4C14	6	HLC D20 OsmM downregulated DEGs
GO:0008089	anterograde axonal transport	6/339	48/18866	0.000209185	0.0295649	0.0261135	KIF4A/KIF1A/MAP1A/KIF5C/HAP1/NEFL	6	HLC D20 OsmM downregulated DEGs
GO:0032673	regulation of interleukin-4 production	5/339	32/18866	0.000245776	0.0334957	0.0295855	GATA3/TNFSF4/CEBPB/IL20RB/DDIT3	5	HLC D20 OsmM downregulated DEGs
GO:0008088	axo-dendritic transport	7/339	70/18866	0.00025818	0.0339729	0.030007	KIF4A/KIF1A/UCHL1/MAP1A/KIF5C/HAP1/NEFL	7	HLC D20 OsmM downregulated DEGs
GO:0006334	nucleosome assembly	10/339	145/18866	0.000297273	0.0355282	0.0313807	HJURP/SOX9/KNL1/CENPU/CENPN/TSPYL2/NAP1L2/NAP1L1/CENPP/H4C14	10	HLC D20 OsmM downregulated DEGs
GO:0034976	response to endoplasmic reticulum stress	15/339	294/18866	0.000297934	0.0355282	0.0313807	ALOX5/ASNS/STC2/CHAC1/SESN2/UGGT1/MANF/CLGN/HSP90B1/CEBPB/DDIT3/TSPYL2/ATP2A1/GFPT1/UBE2J1	15	HLC D20 OsmM downregulated DEGs
GO:1901605	alpha-amino acid metabolic process	12/339	202/18866	0.00030598	0.0355282	0.0313807	SARS1/ASNS/PHGDH/GCDH/ODC1/PSAT1/SLC7A11/CBS/SHMT2/GFPT1/TAT/CBSL	12	HLC D20 OsmM downregulated DEGs
GO:0046653	tetrahydrofolate metabolic process	4/339	19/18866	0.000320653	0.0355282	0.0313807	MTHFD2/MTHFD1L/ALDH1L2/SHMT2	4	HLC D20 OsmM downregulated DEGs
GO:0015807	L-amino acid transport	7/339	73/18866	0.000335172	0.0355282	0.0313807	SLC7A2/SLC7A8/SLC1A5/SLC1A4/SLC7A1/SLC7A11/SLC7A3	7	HLC D20 OsmM downregulated DEGs
GO:0072401	signal transduction involved in DNA integrity checkpoint	7/339	73/18866	0.000335172	0.0355282	0.0313807	E2F8/PCNA/MDM2/DTL/CDC25C/E2F7/CDK1	7	HLC D20 OsmM downregulated DEGs
GO:0072422	signal transduction involved in DNA damage checkpoint	7/339	73/18866	0.000335172	0.0355282	0.0313807	E2F8/PCNA/MDM2/DTL/CDC25C/E2F7/CDK1	7	HLC D20 OsmM downregulated DEGs
GO:0006336	DNA replication-independent nucleosome assembly	6/339	53/18866	0.000362975	0.0356433	0.0314824	HJURP/KNL1/CENPU/CENPN/CENPP/H4C14	6	HLC D20 OsmM downregulated DEGs
GO:0072395	signal transduction involved in cell cycle checkpoint	7/339	74/18866	0.000364573	0.0356433	0.0314824	E2F8/PCNA/MDM2/DTL/CDC25C/E2F7/CDK1	7	HLC D20 OsmM downregulated DEGs
GO:0032633	interleukin-4 production	5/339	35/18866	0.000379116	0.0356433	0.0314824	GATA3/TNFSF4/CEBPB/IL20RB/DDIT3	5	HLC D20 OsmM downregulated DEGs
GO:0008090	retrograde axonal transport	4/339	20/18866	0.000395171	0.0356433	0.0314824	KIF1A/MAP1A/HAP1/NEFL	4	HLC D20 OsmM downregulated DEGs
GO:0046655	folic acid metabolic process	4/339	20/18866	0.000395171	0.0356433	0.0314824	MTHFD2/MTHFD1L/ALDH1L2/SHMT2	4	HLC D20 OsmM downregulated DEGs
GO:0034724	DNA replication-independent nucleosome organization	6/339	54/18866	0.000402254	0.0356433	0.0314824	HJURP/KNL1/CENPU/CENPN/CENPP/H4C14	6	HLC D20 OsmM downregulated DEGs
GO:0022612	gland morphogenesis	9/339	124/18866	0.000407413	0.0356433	0.0314824	CFLAR/NTN4/CEACAM1/LAMA1/AREG/SOX9/CEBPB/TGM2/SERPINB5	9	HLC D20 OsmM downregulated DEGs
GO:0061041	regulation of wound healing	10/339	151/18866	0.000410981	0.0356433	0.0314824	ALOX5/CEACAM1/SYTL4/SERPINE1/PLA2G4A/F3/CASK/GJA1/HPSE/THBD	10	HLC D20 OsmM downregulated DEGs
GO:0098813	nuclear chromosome segregation	14/339	272/18866	0.000430971	0.0365464	0.03228	ANAPC4/MSH4/KIF4A/CDC6/DMC1/NCAPG/ECT2/CENPF/DUSP1/KNL1/CENPE/NUF2/BUB1B/CCNE2	14	HLC D20 OsmM downregulated DEGs
GO:0048732	gland development	19/339	443/18866	0.000447048	0.0370856	0.0327563	CFLAR/ASNS/NTN4/CEACAM1/LAMA1/GATA3/AREG/ONECUT2/SOX9/TPH1/E2F8/PCNA/TNFRSF11A/E2F7/CEBPB/PSAPL1/IRS2/TGM2/SERPINB5	19	HLC D20 OsmM downregulated DEGs
GO:0007422	peripheral nervous system development	7/339	77/18866	0.000465354	0.0374516	0.0330796	NEFH/ADGRG6/ONECUT2/RUNX1/ISL2/CDK1/UGT8	7	HLC D20 OsmM downregulated DEGs
GO:0065004	protein-DNA complex assembly	13/339	243/18866	0.000477051	0.0374516	0.0330796	DMC1/CENPF/HJURP/SOX9/KNL1/CENPE/CENPU/CENPN/TSPYL2/NAP1L2/NAP1L1/CENPP/H4C14	13	HLC D20 OsmM downregulated DEGs
GO:0006977	DNA damage response, signal transduction by p53 class mediator resulting in cell cycle arrest	6/339	56/18866	0.000490718	0.0374516	0.0330796	E2F8/PCNA/MDM2/CDC25C/E2F7/CDK1	6	HLC D20 OsmM downregulated DEGs
GO:0030071	regulation of mitotic metaphase/anaphase transition	6/339	56/18866	0.000490718	0.0374516	0.0330796	ANAPC4/CDC6/CENPF/DUSP1/CENPE/BUB1B	6	HLC D20 OsmM downregulated DEGs
GO:0072431	signal transduction involved in mitotic G1 DNA damage checkpoint	6/339	57/18866	0.000540274	0.0394314	0.0348283	E2F8/PCNA/MDM2/CDC25C/E2F7/CDK1	6	HLC D20 OsmM downregulated DEGs
GO:1902400	intracellular signal transduction involved in G1 DNA damage checkpoint	6/339	57/18866	0.000540274	0.0394314	0.0348283	E2F8/PCNA/MDM2/CDC25C/E2F7/CDK1	6	HLC D20 OsmM downregulated DEGs
GO:0098739	import across plasma membrane	10/339	157/18866	0.000558761	0.0394314	0.0348283	SLC7A2/CALCR/SLC7A8/SLC1A5/SLC1A4/SLC7A1/SLC7A11/SLC7A3/IRS2/SLC39A10	10	HLC D20 OsmM downregulated DEGs
GO:0051383	kinetochore organization	4/339	22/18866	0.000579954	0.0394314	0.0348283	CENPF/CENPE/NUF2/CENPN	4	HLC D20 OsmM downregulated DEGs
GO:0007091	metaphase/anaphase transition of mitotic cell cycle	6/339	58/18866	0.000593632	0.0394314	0.0348283	ANAPC4/CDC6/CENPF/DUSP1/CENPE/BUB1B	6	HLC D20 OsmM downregulated DEGs
GO:1902099	regulation of metaphase/anaphase transition of cell cycle	6/339	58/18866	0.000593632	0.0394314	0.0348283	ANAPC4/CDC6/CENPF/DUSP1/CENPE/BUB1B	6	HLC D20 OsmM downregulated DEGs
GO:0035999	tetrahydrofolate interconversion	3/339	10/18866	0.000628314	0.0394314	0.0348283	MTHFD2/MTHFD1L/SHMT2	3	HLC D20 OsmM downregulated DEGs
GO:1902023	L-arginine transport	3/339	10/18866	0.000628314	0.0394314	0.0348283	SLC7A2/SLC7A1/SLC7A3	3	HLC D20 OsmM downregulated DEGs
GO:1903826	arginine transmembrane transport	3/339	10/18866	0.000628314	0.0394314	0.0348283	SLC7A2/SLC7A1/SLC7A3	3	HLC D20 OsmM downregulated DEGs
GO:0043486	histone exchange	6/339	59/18866	0.000650991	0.0394314	0.0348283	HJURP/KNL1/CENPU/CENPN/CENPP/H4C14	6	HLC D20 OsmM downregulated DEGs
GO:0072413	signal transduction involved in mitotic cell cycle checkpoint	6/339	59/18866	0.000650991	0.0394314	0.0348283	E2F8/PCNA/MDM2/CDC25C/E2F7/CDK1	6	HLC D20 OsmM downregulated DEGs
GO:1902402	signal transduction involved in mitotic DNA damage checkpoint	6/339	59/18866	0.000650991	0.0394314	0.0348283	E2F8/PCNA/MDM2/CDC25C/E2F7/CDK1	6	HLC D20 OsmM downregulated DEGs
GO:1902403	signal transduction involved in mitotic DNA integrity checkpoint	6/339	59/18866	0.000650991	0.0394314	0.0348283	E2F8/PCNA/MDM2/CDC25C/E2F7/CDK1	6	HLC D20 OsmM downregulated DEGs
GO:0006979	response to oxidative stress	19/339	458/18866	0.000668842	0.039492	0.0348817	WNT16/CFLAR/ALOX5/PTGS2/STK24/MYEF2/AREG/STC2/ECT2/DUSP1/SESN2/PCNA/MDM2/CCNA2/SLC7A11/CDK1/GPR37/TAT/TXNIP	19	HLC D20 OsmM downregulated DEGs
GO:0034643	establishment of mitochondrion localization, microtubule-mediated	4/339	23/18866	0.000692177	0.039492	0.0348817	MAP1B/UCHL1/HAP1/NEFL	4	HLC D20 OsmM downregulated DEGs
GO:0047497	mitochondrion transport along microtubule	4/339	23/18866	0.000692177	0.039492	0.0348817	MAP1B/UCHL1/HAP1/NEFL	4	HLC D20 OsmM downregulated DEGs
GO:0044784	metaphase/anaphase transition of cell cycle	6/339	60/18866	0.000712551	0.039492	0.0348817	ANAPC4/CDC6/CENPF/DUSP1/CENPE/BUB1B	6	HLC D20 OsmM downregulated DEGs
GO:0006730	one-carbon metabolic process	5/339	40/18866	0.000714084	0.039492	0.0348817	MTHFD2/MTHFD1L/ALDH1L2/CA8/SHMT2	5	HLC D20 OsmM downregulated DEGs
GO:0090184	positive regulation of kidney development	5/339	40/18866	0.000714084	0.039492	0.0348817	CFLAR/GATA3/EGR1/SOX9/BASP1	5	HLC D20 OsmM downregulated DEGs
GO:0010965	regulation of mitotic sister chromatid separation	6/339	61/18866	0.000778518	0.0424404	0.0374859	ANAPC4/CDC6/CENPF/DUSP1/CENPE/BUB1B	6	HLC D20 OsmM downregulated DEGs
GO:0032753	positive regulation of interleukin-4 production	4/339	24/18866	0.00081894	0.0440151	0.0388769	GATA3/TNFSF4/CEBPB/IL20RB	4	HLC D20 OsmM downregulated DEGs
GO:0031652	positive regulation of heat generation	3/339	11/18866	0.00085246	0.0443922	0.03921	PTGS2/NMU/TNFRSF11A	3	HLC D20 OsmM downregulated DEGs
GO:0062197	cellular response to chemical stress	16/339	360/18866	0.000855708	0.0443922	0.03921	WNT16/CFLAR/ALOX5/YBX3/PTGS2/AKR1B1/STK24/ECT2/SESN2/PCNA/MDM2/CCNA2/SLC7A11/CDK1/GPR37/DDIT3	16	HLC D20 OsmM downregulated DEGs
GO:0007093	mitotic cell cycle checkpoint	10/339	166/18866	0.000860856	0.0443922	0.03921	CDC6/CENPF/DUSP1/E2F8/PCNA/MDM2/BUB1B/CDC25C/E2F7/CDK1	10	HLC D20 OsmM downregulated DEGs
GO:0031571	mitotic G1 DNA damage checkpoint	6/339	63/18866	0.000924519	0.0470395	0.0415482	E2F8/PCNA/MDM2/CDC25C/E2F7/CDK1	6	HLC D20 OsmM downregulated DEGs
GO:0006275	regulation of DNA replication	8/339	112/18866	0.000941564	0.0472764	0.0417574	CDC6/E2F8/PCNA/ZNF365/CCNA2/E2F7/CDK1/TSPYL2	8	HLC D20 OsmM downregulated DEGs
GO:0044783	G1 DNA damage checkpoint	6/339	64/18866	0.00100499	0.0479465	0.0423493	E2F8/PCNA/MDM2/CDC25C/E2F7/CDK1	6	HLC D20 OsmM downregulated DEGs
GO:0044819	mitotic G1/S transition checkpoint	6/339	64/18866	0.00100499	0.0479465	0.0423493	E2F8/PCNA/MDM2/CDC25C/E2F7/CDK1	6	HLC D20 OsmM downregulated DEGs
GO:0051306	mitotic sister chromatid separation	6/339	64/18866	0.00100499	0.0479465	0.0423493	ANAPC4/CDC6/CENPF/DUSP1/CENPE/BUB1B	6	HLC D20 OsmM downregulated DEGs
GO:0030705	cytoskeleton-dependent intracellular transport	11/339	200/18866	0.00102177	0.0479465	0.0423493	KIF4A/NEFH/KIF1A/MAP1B/BICD1/UCHL1/MAP1A/KIF5C/RASGRP1/HAP1/NEFL	11	HLC D20 OsmM downregulated DEGs
GO:0001889	liver development	9/339	141/18866	0.0010303	0.0479465	0.0423493	CFLAR/ASNS/CEACAM1/ONECUT2/SOX9/E2F8/PCNA/E2F7/CEBPB	9	HLC D20 OsmM downregulated DEGs
GO:0032355	response to estradiol	9/339	141/18866	0.0010303	0.0479465	0.0423493	CFLAR/PTGS2/AREG/DUSP1/MAP1B/PCNA/CCNA2/GJA1/TXNIP	9	HLC D20 OsmM downregulated DEGs
