# Supplementary material for: Osmolar Modulation Drives Reversible Cell Cycle Exit and Human Pluripotent Cell Differentiation via NF‐κВ and WNT Signaling
Source: Adv Sci (Weinh). 2023 Dec 1;11(7):2307554. doi: 10.1002/advs.202307554 (PMC10870039; doi:10.1002/advs.202307554)
Supplement: Supplementary file 8 — Supporting Information [file ADVS-11-2307554-s008.xlsx]

## Sheet: Table 9
Table 9 - Identified signaling pathways based on DEGs HUH7.5 36h
ID	Description	GeneRatio	BgRatio	pvalue	p.adjust	qvalue	geneID	Count
GO:0042254	ribosome biogenesis	244/5619	310/18866	5.38107e-72	3.48316e-68	2.8497e-68	LAS1L/RPUSD1/UTP18/RPL26L1/MTREX/NOP16/RRP12/MRTO4/NOP58/USP36/RIOK2/WDR3/WDR18/DHX29/RRP15/BUD23/NLE1/EXOSC7/EXOSC5/XRCC5/MRPL22/XPO1/RPS5/WBP11/RRN3/DIMT1/NOP14/DDX18/XRN2/RPL6/ESF1/RPLP0/PES1/SNU13/RPL3/NOP56/RBFA/RIOK3/SUV39H1/PIN4/PIH1D1/ERCC2/POP4/RPS16/FBL/RPS19/NOP53/DDX49/EXOSC3/NPM3/GTPBP4/C1QBP/FTSJ3/UTP6/GAR1/KRR1/NOP2/PAK1IP1/BYSL/DROSHA/BRIX1/KAT2B/RPL24/RRP9/RPS15/WDR75/NOL10/CEBPZ…	244
GO:0022613	ribonucleoprotein complex biogenesis	331/5619	482/18866	3.40607e-71	1.10237e-67	9.0189e-68	LAS1L/GCFC2/RPUSD1/LUC7L/UTP18/STRAP/RPL26L1/MTREX/NOP16/RRP12/MRTO4/NOP58/USP36/RIOK2/SFSWAP/EIF4B/WDR3/WDR18/DHX29/RRP15/BUD23/NLE1/CLNS1A/SART3/EXOSC7/EXOSC5/XRCC5/DDX1/HSP90AA1/MRPL22/GEMIN5/XPO1/NUFIP1/RPS5/WBP11/EIF3I/RRN3/DIMT1/NOP14/DDX18/XRN2/RPL6/ESF1/RPLP0/GEMIN2/SRPK1/HSP90AB1/SF3A1/SNRPD3/PES1/EIF3L/SNU13/RPL3/EIF3D/PRMT5/SRSF5/EIF5/CRNKL1/NOP56/RBFA/RIOK3/SUV39H1/PIN4/EIF3J/EIF3E/PI…	331
GO:0006364	rRNA processing	185/5619	227/18866	3.63651e-59	7.84637e-56	6.41939e-56	LAS1L/RPUSD1/UTP18/MTREX/RRP12/MRTO4/NOP58/USP36/RIOK2/WDR3/WDR18/RRP15/BUD23/EXOSC7/EXOSC5/WBP11/DIMT1/NOP14/DDX18/XRN2/ESF1/PES1/SNU13/NOP56/RBFA/RIOK3/SUV39H1/PIN4/PIH1D1/ERCC2/POP4/RPS16/FBL/RPS19/NOP53/DDX49/EXOSC3/NPM3/GTPBP4/FTSJ3/UTP6/GAR1/KRR1/NOP2/BYSL/KAT2B/RRP9/RPS15/WDR75/NOL10/RPF1/ZNHIT6/EBNA1BP2/ERI3/NSUN4/HEATR1/FCF1/RCL1/WDR55/EXOSC8/UTP20/RPL5/MRM2/DDX54/EXOSC9/DDX27/RRP36/RIOK…	185
GO:0016072	rRNA metabolic process	190/5619	238/18866	5.18301e-58	8.38741e-55	6.86204e-55	LAS1L/RPUSD1/UTP18/MTREX/RRP12/MRTO4/NOP58/USP36/RIOK2/WDR3/WDR18/RRP15/BUD23/EXOSC7/EXOSC5/WBP11/DIMT1/NOP14/DDX18/XRN2/ESF1/PES1/SNU13/NOP56/RBFA/RIOK3/SUV39H1/PIN4/PIH1D1/ERCC2/POP4/RPS16/FBL/RPS19/NOP53/DDX49/EXOSC3/NPM3/GTPBP4/FTSJ3/UTP6/GAR1/KRR1/NOP2/BYSL/DROSHA/XRN1/KAT2B/RRP9/RPS15/WDR75/NOL10/RPF1/ZNHIT6/EBNA1BP2/ERI3/NSUN4/HEATR1/FCF1/RCL1/WDR55/EXOSC8/UTP20/RPL5/MRM2/DDX54/TRIR/EXOSC9…	190
GO:0034660	ncRNA metabolic process	313/5619	493/18866	2.28948e-55	2.96396e-52	2.42492e-52	LAS1L/ELAC2/RPUSD1/UTP18/LARS2/SARS1/NSUN2/METTL1/MTREX/RRP12/MRTO4/NOP58/USP36/RIOK2/WDR3/WDR18/KARS1/ADAT1/TRMT11/RRP15/FTSJ1/BUD23/CPSF1/HSD17B10/EXOSC7/EXOSC5/DDX1/WBP11/DIMT1/SRRT/NOP14/RTRAF/DDX18/KHSRP/XRN2/ESF1/AARS1/PUS7/OSGEP/PES1/SNU13/RTCB/TRMU/NOP56/CDK5RAP1/RBFA/METTL4/RIOK3/CSTF2/SUV39H1/PIN4/EARS2/DTWD1/INTS9/POP1/INTS10/SARS2/PIH1D1/ERCC2/TRMT1/POP4/RPS16/FBL/RPS19/NOP53/DDX49/DU…	313
GO:0034470	ncRNA processing	265/5619	400/18866	2.97301e-52	3.20739e-49	2.62408e-49	LAS1L/ELAC2/RPUSD1/UTP18/SARS1/NSUN2/METTL1/MTREX/RRP12/MRTO4/NOP58/USP36/RIOK2/WDR3/WDR18/KARS1/ADAT1/TRMT11/RRP15/FTSJ1/BUD23/CPSF1/HSD17B10/EXOSC7/EXOSC5/DDX1/WBP11/DIMT1/SRRT/NOP14/RTRAF/DDX18/XRN2/ESF1/AARS1/PUS7/OSGEP/PES1/SNU13/RTCB/TRMU/NOP56/CDK5RAP1/RBFA/RIOK3/CSTF2/SUV39H1/PIN4/DTWD1/INTS9/POP1/INTS10/PIH1D1/ERCC2/TRMT1/POP4/RPS16/FBL/RPS19/NOP53/DDX49/DUS4L/PTCD1/EXOSC3/TRDMT1/NPM3/GT…	265
GO:0019080	viral gene expression	151/5619	195/18866	2.78698e-43	2.57716e-40	2.10846e-40	POLR2J/RPS20/PTBP1/NUP160/POLR2B/TPR/NDC1/RPL18/TAF11/NUP133/NUCKS1/RPL31/NUP37/MID2/RPS5/REST/SEH1L/RPL6/RPLP0/TFAP4/NUP50/AAAS/NUP188/POLR2E/SMARCB1/EIF3L/POLR2F/RPL3/EIF3D/RAE1/NELFCD/NUP93/POLR2C/RPS16/POLR2I/RPS19/RPL18A/HPN/EIF3B/TRIM14/EIF3A/RPL28/RPL19/RPL34/RPS13/NUP98/NUP107/RPS12/NUP155/RPL24/RPS15/RPL22/TRIM62/RPS25/NUP43/TARDBP/ZNF639/RPL21/RPL5/RPS10/NUP85/GTF2F1/RPL23/SMARCA4/ZFP36…	151
GO:0019083	viral transcription	138/5619	178/18866	9.2548e-40	7.48829e-37	6.12643e-37	POLR2J/RPS20/NUP160/POLR2B/TPR/NDC1/RPL18/TAF11/NUP133/NUCKS1/RPL31/NUP37/MID2/RPS5/REST/SEH1L/RPL6/RPLP0/TFAP4/NUP50/AAAS/NUP188/POLR2E/SMARCB1/POLR2F/RPL3/RAE1/NELFCD/NUP93/POLR2C/RPS16/POLR2I/RPS19/RPL18A/HPN/TRIM14/RPL28/RPL19/RPL34/RPS13/NUP98/NUP107/RPS12/NUP155/RPL24/RPS15/RPL22/TRIM62/RPS25/NUP43/TARDBP/ZNF639/RPL21/RPL5/RPS10/NUP85/GTF2F1/RPL23/SMARCA4/ZFP36/RPL36/RPL27/NUP210/INPP5K/RPS…	138
GO:0006413	translational initiation	145/5619	192/18866	2.38505e-39	1.71538e-36	1.40341e-36	DHX33/RPS20/TPR/EIF4B/RPL18/DHX29/PABPC1/EIF2B3/RPL31/EIF4G3/DDX1/RPS5/EIF3I/MTIF2/RPL6/RPLP0/EIF3L/RPL3/EIF3D/EIF5/EIF3J/EIF3E/RPS16/RPS19/RPL18A/EIF3B/EIF4H/EIF3A/RPL28/RPL19/RPS6KB1/RPL34/EIF4G2/RPS13/EIF2B1/RPS12/RPL24/NCBP2/EIF1B/EIF4G1/RPS15/RPL22/RPS25/GLE1/EIF2B2/COPS5/KHDRBS1/RPL21/MTIF3/RPL5/RPS10/MIF4GD/RPL23/EIF2S2/ATF4/RPL36/EIF2S3/EIF3G/RPL27/EIF2S1/RPS15A/EIF4E2/NCBP1/RPL35/RPS6/RP…	145
GO:0006401	RNA catabolic process	250/5619	415/18866	1.31731e-38	8.52695e-36	6.9762e-36	PSMB1/RPS20/PSMC4/RNH1/VIM/NSUN2/EDC4/MTREX/PSMA4/MRTO4/YBX3/RPL18/YBX1/ELAVL1/PSME4/PABPC1/RPL31/EXOSC7/EXOSC5/XPO1/TNPO1/RPS5/PSMC5/KHSRP/XRN2/RPL6/RPLP0/FUS/PCBP4/PABPC4/ALKBH5/HNRNPC/PSMD8/HNRNPM/GTPBP1/RPL3/PSMC6/PSMA3/ZC3H14/PSMC1/PSMB5/APEX1/PSMA6/PSME2/PSMA7/E2F1/PSMD7/MYEF2/POP1/EIF3E/RPS16/RPS19/PPP2R1A/RPL18A/DDX49/LSM5/PSMA2/EXOSC3/TRDMT1/CPEB3/RPL28/RPL19/PSMD3/CASC3/DDX5/PSMD11/RPL3…	250
GO:0006402	mRNA catabolic process	229/5619	376/18866	1.70509e-36	1.00337e-33	8.20889e-34	PSMB1/RPS20/PSMC4/RNH1/VIM/EDC4/PSMA4/MRTO4/YBX3/RPL18/YBX1/ELAVL1/PSME4/PABPC1/RPL31/EXOSC7/EXOSC5/XPO1/TNPO1/RPS5/PSMC5/KHSRP/XRN2/RPL6/RPLP0/FUS/PCBP4/PABPC4/ALKBH5/HNRNPC/PSMD8/HNRNPM/GTPBP1/RPL3/PSMC6/PSMA3/ZC3H14/PSMC1/PSMB5/APEX1/PSMA6/PSME2/PSMA7/E2F1/PSMD7/MYEF2/EIF3E/RPS16/RPS19/PPP2R1A/RPL18A/LSM5/PSMA2/EXOSC3/CPEB3/RPL28/RPL19/PSMD3/CASC3/DDX5/PSMD11/RPL34/HSPA8/DCPS/RPS13/PSMD9/MAGOH…	229
GO:0006613	cotranslational protein targeting to membrane	92/5619	109/18866	2.23615e-32	1.20622e-29	9.86849e-30	RPS20/SEC63/SEC61A1/RPL18/SEC61A2/RPL31/RPS5/RPL6/RPLP0/RPL3/RPS16/RPS19/RPL18A/SEC61B/RPL28/RPL19/RPL34/RPS13/RPS12/RPL24/SSR3/RPS15/RPL22/RPS25/RPL21/RPL5/RPS10/SSR1/RPL23/RPL36/RPL27/RPS15A/RPL35/RPS6/RPLP1/RPS24/SRP14/RPS2/RPS11/RPL13A/RPL11/RPS8/RPS27A/RPL32/RPS3A/RPL37/RPL10/RPL7/RPL7A/RPS3/SRP19/RPL30/ZFAND2B/RPL8/RPL26/RPL29/SSR2/RPL9/RPS14/RPL27A/RPL13/RPSA/ARL6IP1/RPS9/RPS21/RPS7/RPL38/…	92
GO:0045047	protein targeting to ER	98/5619	120/18866	5.02934e-32	2.50423e-29	2.0488e-29	RPS20/SEC63/HSPA5/SEC61A1/RPL18/SEC61A2/RPL31/RPS5/RPL6/RPLP0/RPL3/PMM1/SGTA/RPS16/RPS19/RPL18A/SEC61B/RPL28/RPL19/RPL34/RPS13/RPS12/RPL24/SSR3/RPS15/RPL22/RPS25/SPCS2/RPL21/RPL5/RPS10/RPL23/SPCS3/RPL36/RPL27/SEC61G/RPS15A/RPL35/RPS6/RPLP1/RPS24/SRP14/PMM2/RPS2/RPS11/RPL13A/RPL11/RPS8/RPS27A/RPL32/SRPRB/RPS3A/RPL37/RPL10/RPL7/RPL7A/RPS3/SRP19/RPL30/ZFAND2B/RPL8/RPL26/RPL29/RPL9/RPS14/RPL27A/RPL13…	98
GO:0072599	establishment of protein localization to endoplasmic reticulum	100/5619	124/18866	9.00925e-32	4.16549e-29	3.40793e-29	RPS20/SEC63/HSPA5/SEC61A1/RPL18/SEC61A2/RPL31/RPS5/RAB10/RPL6/RPLP0/RPL3/PMM1/SGTA/RPS16/RPS19/RPL18A/SEC61B/RPL28/RPL19/RPL34/RPS13/RPS12/RPL24/SSR3/RPS15/RPL22/RPS25/SPCS2/RPL21/RPL5/RPS10/RPL23/SPCS3/RPL36/RPL27/SEC61G/RPS15A/RPL35/RPS6/RPLP1/RPS24/SRP14/PMM2/RPS2/RPS11/RPL13A/RPL11/RPS8/RPS27A/RPL32/SRPRB/RPS3A/RPL37/RPL10/RPL7/RPL7A/RPS3/SRP19/RPL30/ZFAND2B/RPL8/RPL26/RPL29/RPL9/RPS14/RPL27A…	100
GO:0006614	SRP-dependent cotranslational protein targeting to membrane	89/5619	105/18866	1.18541e-31	5.11542e-29	4.18511e-29	RPS20/SEC63/SEC61A1/RPL18/SEC61A2/RPL31/RPS5/RPL6/RPLP0/RPL3/RPS16/RPS19/RPL18A/SEC61B/RPL28/RPL19/RPL34/RPS13/RPS12/RPL24/SSR3/RPS15/RPL22/RPS25/RPL21/RPL5/RPS10/RPL23/RPL36/RPL27/RPS15A/RPL35/RPS6/RPLP1/RPS24/SRP14/RPS2/RPS11/RPL13A/RPL11/RPS8/RPS27A/RPL32/RPS3A/RPL37/RPL10/RPL7/RPL7A/RPS3/SRP19/RPL30/ZFAND2B/RPL8/RPL26/RPL29/RPL9/RPS14/RPL27A/RPL13/RPSA/RPS9/RPS21/RPS7/RPL38/RPL4/TRAM1L1/RPL15…	89
GO:0000184	nuclear-transcribed mRNA catabolic process, nonsense-mediated decay	97/5619	120/18866	5.16176e-31	2.08825e-28	1.70847e-28	RPS20/RPL18/PABPC1/RPL31/RPS5/RPL6/RPLP0/RPL3/EIF3E/RPS16/RPS19/PPP2R1A/RPL18A/RPL28/RPL19/CASC3/RPL34/RPS13/MAGOHB/RPS12/RPL24/NCBP2/EIF4G1/RPS15/RPL22/RPS25/ETF1/RPL21/RPL5/RPS10/RPL23/RPL36/RPL27/RPS15A/DHX34/NCBP1/RPL35/RPS6/RPLP1/RPS24/PARN/RPS2/EIF4A3/RPS11/RPL13A/RPL11/RPS8/RPS27A/RPL32/RPS3A/RPL37/RPL10/RPL7/RPL7A/RPS3/UPF2/RPL30/RPL8/RPL26/RPL29/MAGOH/RPL9/RPS14/RPL27A/RPL13/RPSA/RPS9/EX…	97
GO:0070972	protein localization to endoplasmic reticulum	111/5619	152/18866	3.14169e-28	1.19624e-25	9.7869e-26	RPS20/SEC63/HSPA5/SEC61A1/RPL18/SEC61A2/RPL31/RPS5/RAB10/RPL6/RPLP0/RPL3/PMM1/SGTA/RPS16/RPS19/RPL18A/SEC61B/RPL28/RPL19/RPL34/RPS13/RPS12/RPL24/SSR3/RPS15/RPL22/RPS25/SPCS2/SEC16B/CRYZL2P-SEC16B/RPL21/RPL5/RPS10/INSIG2/RPL23/SPCS3/RPL36/RPL27/SEC61G/RPS15A/KDELR2/RPL35/RPS6/RPLP1/RPS24/SRP14/PMM2/RPS2/RPS11/RPL13A/RPL11/RPS8/RPS27A/RPL32/SRPRB/ANK2/RPS3A/RPL37/RPL10/RPL7/RPL7A/RPS3/GJA1/SRP19/RP…	111
GO:1901990	regulation of mitotic cell cycle phase transition	241/5619	448/18866	7.24692e-27	2.60607e-24	2.13212e-24	MAD1L1/CDC27/PRKAR2B/PSMB1/ZNF207/ANLN/BRCA1/PSMC4/BID/MRE11/CUL3/SPDL1/PSMA4/MYO16/OFD1/TPR/FOXN3/CUL1/RIOK2/PSME4/TRIP13/PRKACA/HMMR/NDE1/GTSE1/HSP90AA1/RBL1/NDC80/SMARCD3/ORC1/ZW10/BAX/PSMC5/AURKA/TPX2/DYNLL1/ANAPC5/PCBP4/TFAP4/CLSPN/CDC45/CDC6/CDC23/CDC7/PSMD8/PSMC6/PSMA3/PSMC1/PSMB5/APEX1/PSMA6/PSME2/NINL/PSMA7/CDC25B/MAPRE1/E2F1/PSMD7/CEP152/NBN/ERCC2/NOP53/PPP2R1A/CDK6/CASP2/EZH2/CEP41/PSM…	241
GO:1901987	regulation of cell cycle phase transition	256/5619	486/18866	1.20667e-26	4.11094e-24	3.3633e-24	MAD1L1/CDC27/PRKAR2B/DBF4/PAF1/PSMB1/ZNF207/ANLN/BRCA1/PSMC4/BID/MRE11/CUL3/SPDL1/PSMA4/MYO16/OFD1/TPR/FOXN3/CUL1/ATP2B4/RIOK2/PSME4/TRIP13/PRKACA/HMMR/NDE1/GTSE1/HSP90AA1/RBL1/NDC80/SMARCD3/ORC1/ZW10/BAX/PSMC5/AURKA/TPX2/DYNLL1/ANAPC5/PCBP4/TFAP4/CLSPN/CDC45/CDC6/CDC23/CDC7/PSMD8/PSMC6/PSMA3/PSMC1/PSMB5/APEX1/PSMA6/PSME2/NINL/PSMA7/CDC25B/MAPRE1/E2F1/FAM83D/PSMD7/CEP152/NBN/ERCC2/NOP53/PPP2R1A/C…	256
GO:0000956	nuclear-transcribed mRNA catabolic process	136/5619	210/18866	7.11391e-26	2.30242e-23	1.88369e-23	RPS20/EDC4/MRTO4/RPL18/PABPC1/RPL31/EXOSC7/EXOSC5/RPS5/XRN2/RPL6/RPLP0/RPL3/EIF3E/RPS16/RPS19/PPP2R1A/RPL18A/LSM5/EXOSC3/CPEB3/RPL28/RPL19/CASC3/DDX5/RPL34/DCPS/RPS13/MAGOHB/RPS12/TENT4A/CNOT6/XRN1/RPL24/NCBP2/EIF4G1/RPS15/RPL22/RPS25/EXOSC8/ETF1/RPL21/RPL5/EXOSC9/RPS10/CNOT1/RPL23/PCID2/ZFP36/RPL36/LSM7/LSM4/EXOSC2/RPL27/RPS15A/TUT4/DHX34/NCBP1/RPL35/RPS6/RPLP1/RPS24/SSB/WDR61/PARN/RPS2/EIF4A3/R…	136
GO:0002181	cytoplasmic translation	82/5619	103/18866	1.43373e-25	4.41932e-23	3.6156e-23	RPL26L1/YBX3/EIF4B/RPL18/ZC3H15/DHX29/FTSJ1/EIF2B3/RPL31/EIF3I/RPL6/RPLP0/AARS1/EIF3L/EIF3D/EIF5/EIF3J/EIF3E/RPL18A/EIF3B/EIF4H/EIF3A/CPEB3/RPL19/DRG2/RWDD1/RBM24/CPEB4/RPL24/EIF4G1/RPL22/DPH5/ETF1/EIF2S2/RPL36/EIF2S3/EIF3G/UNK/DPH2/DPH6/DHX9/RPLP1/DENR/RPL13A/RPL11/EIF2D/RPL32/EIF3H/EIF3M/RPL30/EIF4A2/RPL8/ZNF385A/EIF4A1/RPL26/RPL29/RPL22L1/RPL9/METTL3/EEF2/RPSA/DNAJC24/RPS21/RPL38/RPL15/EIF3F/E…	82
GO:0042273	ribosomal large subunit biogenesis	65/5619	74/18866	2.48386e-25	7.3082e-23	5.97909e-23	LAS1L/RPL26L1/NOP16/MRTO4/RRP15/NLE1/DDX18/RPL6/RPLP0/PES1/SNU13/RPL3/NOP53/GTPBP4/FTSJ3/NOP2/PAK1IP1/BRIX1/RPL24/RPF1/ZNHIT6/EBNA1BP2/FASTKD2/GTF3A/RPL5/PPAN/TRAF7/DHX30/NIP7/WDR74/RPL35/RSL24D1/WDR12/RPL11/NVL/NHP2/RPL7L1/RPL10/RPL7/SURF6/RPL7A/HEATR3/NIFK/MALSU1/RPL26/NOL9/NSA2/MRPL1/RSL1D1/RPL38/MRPL11/RRS1/NPM1/DDX28/RPL35A/RPL14/NOC2L/RPF2/RPL12/MAK16/RPL23A/RPL10A/EIF6/MRPL20/BOP1	65
GO:0000086	G2/M transition of mitotic cell cycle	155/5619	254/18866	3.28874e-25	9.25566e-23	7.57238e-23	PRKAR2B/USH1C/PSMB1/BRCA1/PSMC4/MNAT1/MRE11/PSMA4/OFD1/FOXN3/CUL1/CDK14/TAF2/PSME4/PRKACA/HMMR/NDE1/HSP90AA1/SMARCD3/ORC1/PSMC5/AURKA/TPX2/DYNLL1/CLSPN/CDC6/CDC7/PSMD8/PSMC6/PSMA3/PSMC1/PSMB5/PSMA6/PSME2/NINL/PSMA7/CDC25B/MAPRE1/PSMD7/CEP152/NBN/NOP53/PPP2R1A/CEP41/PSMA2/CCNY/PSMD3/RAD51C/PSMD11/YWHAE/CEP164/PSMD9/FOXM1/TPD52L1/FBXO5/PSMD14/ALMS1/MIIP/NEK2/CENPF/KIF14/CNTRL/MASTL/KHDRBS1/OPTN/CDK…	155
GO:1902749	regulation of cell cycle G2/M phase transition	138/5619	217/18866	4.40105e-25	1.187e-22	9.71127e-23	PRKAR2B/PSMB1/BRCA1/PSMC4/MRE11/PSMA4/OFD1/FOXN3/CUL1/PSME4/PRKACA/HMMR/NDE1/GTSE1/HSP90AA1/SMARCD3/ORC1/PSMC5/AURKA/TPX2/DYNLL1/CLSPN/CDC6/CDC7/PSMD8/PSMC6/PSMA3/PSMC1/PSMB5/PSMA6/PSME2/NINL/PSMA7/CDC25B/MAPRE1/PSMD7/CEP152/NBN/NOP53/PPP2R1A/CEP41/PSMA2/PSMD3/RAD51C/PSMD11/YWHAE/CEP164/PSMD9/FBXO5/MACROH2A1/PSMD14/ALMS1/MIIP/NEK2/CENPF/KIF14/CNTRL/CDK2/CDKN1A/PSMF1/CEP250/PSMB2/HSPA2/AKAP9/PSMA1…	138
GO:0010389	regulation of G2/M transition of mitotic cell cycle	130/5619	200/18866	5.14742e-25	1.33277e-22	1.09039e-22	PRKAR2B/PSMB1/BRCA1/PSMC4/MRE11/PSMA4/OFD1/FOXN3/CUL1/PSME4/PRKACA/HMMR/NDE1/HSP90AA1/SMARCD3/ORC1/PSMC5/AURKA/TPX2/DYNLL1/CLSPN/CDC6/CDC7/PSMD8/PSMC6/PSMA3/PSMC1/PSMB5/PSMA6/PSME2/NINL/PSMA7/CDC25B/MAPRE1/PSMD7/CEP152/NBN/NOP53/PPP2R1A/CEP41/PSMA2/PSMD3/RAD51C/PSMD11/YWHAE/CEP164/PSMD9/FBXO5/PSMD14/ALMS1/MIIP/NEK2/CENPF/KIF14/CNTRL/CDK2/CDKN1A/PSMF1/CEP250/PSMB2/HSPA2/AKAP9/PSMA1/HAUS8/TUBG1/PSM…	130
GO:0044839	cell cycle G2/M phase transition	163/5619	273/18866	5.79807e-25	1.4435e-22	1.18097e-22	PRKAR2B/USH1C/PSMB1/BRCA1/PSMC4/MNAT1/MRE11/PSMA4/OFD1/FOXN3/CUL1/CDK14/TAF2/PSME4/PRKACA/HMMR/NDE1/GTSE1/HSP90AA1/SMARCD3/ORC1/PSMC5/AURKA/TPX2/DYNLL1/CLSPN/CDC6/CDC7/PSMD8/PSMC6/PSMA3/PSMC1/PSMB5/PSMA6/PSME2/NINL/PSMA7/CDC25B/MAPRE1/PSMD7/CEP152/NBN/NOP53/PPP2R1A/CEP41/PSMA2/CCNY/PSMD3/RAD51C/PSMD11/YWHAE/CEP164/PSMD9/FOXM1/TPD52L1/FBXO5/MACROH2A1/PSMD14/ALMS1/MIIP/NEK2/CENPF/KIF14/CNTRL/MASTL/…	163
GO:0042274	ribosomal small subunit biogenesis	65/5619	75/18866	1.32114e-24	3.16732e-22	2.5913e-22	RIOK2/WDR3/XRCC5/RPS5/NOP14/SNU13/RIOK3/ERCC2/RPS16/RPS19/UTP6/BYSL/RPS15/NOL10/HEATR1/FCF1/RCL1/UTP20/RRP36/RPS10/RIOK1/RPP40/MRPS7/EMG1/KRI1/NGDN/NOL11/NAT10/LTV1/RPS6/RPS24/UTP4/NOB1/RPS8/ABT1/NOM1/UTP23/SURF6/DHX37/SRFBP1/FAM207A/LSM6/RPS14/DCAF13/BMS1/METTL17/TSR1/RPSA/RPS21/RPS7/RPL38/RPS27/RRS1/NPM1/MRPS11/RPS17/TBL3/RPS27L/RRP7A/NOP9/WDR46/RPS28/PRKDC/LOC102724159/DDX52	65
GO:0006260	DNA replication	162/5619	273/18866	2.06189e-24	4.76665e-22	3.89976e-22	LIG3/DBF4/NFIX/WIZ/BRCA1/DDX11/POLA2/MRE11/RFC2/RAD51/POLD1/WDR18/MCM10/NUCKS1/MCM2/TIPIN/MCM6/POLD3/THOC1/EXD2/ZMPSTE24/ORC1/ORC6/SUPT16H/CLSPN/CDC45/CDC6/CDC7/CDC34/MCM5/CINP/GINS1/SAMHD1/METTL4/POLI/RBBP8/POLA1/RBBP7/DNAJA3/NBN/MCM4/CCNE1/GRWD1/LIG1/PPP2R1A/DNAJC2/SSBP1/POLD2/TWNK/GTPBP4/ZPR1/RFC5/TIMELESS/ING4/FBXO5/BCL6/POLE4/ORC2/CACYBP/ID3/RPA2/SET/RBBP6/CDK2/WRNIP1/DTD1/MCM8/CHTF18/E2F8/G…	162
GO:0008380	RNA splicing	250/5619	487/18866	6.04415e-24	1.3491e-21	1.10374e-21	KDM1A/POLR2J/GCFC2/LUC7L/PTBP1/CLK1/AQR/STRAP/MTREX/POLR2B/THOC3/CCAR1/SNRNP40/SFSWAP/U2AF2/SUGP2/YBX1/ELAVL1/PABPC1/DAZAP1/CPSF1/CLNS1A/SART3/SNRPA/THOC1/DDX1/GEMIN5/REST/WBP11/CHERP/RBM22/SRRT/RTRAF/SF3B2/KHSRP/FUS/PAPOLA/PCBP4/PDCD7/HNRNPC/GEMIN2/CWF19L1/SRPK1/CDC5L/HNRNPH3/HNRNPM/POLR2E/SF3A1/SNRPD3/SNU13/POLR2F/RTCB/THOC5/PHF5A/PRMT5/SRSF5/PABPN1/PNN/CRNKL1/DHX35/METTL4/CSTF2/PQBP1/RBM3/POLR…	250
GO:0090150	establishment of protein localization to membrane	190/5619	342/18866	1.34038e-23	2.89209e-21	2.36612e-21	AGK/RPS20/BID/SEC63/HSPA5/GOPC/SEC61A1/RPL18/CASP8/SEC61A2/REEP1/FRMPD1/RPL31/BCS1L/HSP90AA1/RPS5/RAB10/BAX/RPL6/RPLP0/STX1B/TIMM13/MICALL1/TOMM22/RPL3/MIEF1/SAMM50/TIMM9/ARFRP1/E2F1/UBL4A/BMF/SGTA/PDCD5/RPS16/AKT2/RPS19/RPL18A/SEC61B/RPL28/RPL19/YWHAE/RAB34/RPL34/RPS13/KRT18/RPS12/TFDP2/RPL24/SSR3/RPS15/GORASP2/ICMT/RPL22/BLZF1/RPS25/ITGB1BP1/PPP3CC/LYPLA1/RPL21/RPL5/OPTN/ACSL3/RPS10/SSR1/BBS2/R…	190
GO:0000075	cell cycle checkpoint	136/5619	219/18866	2.64343e-23	5.51965e-21	4.51582e-21	MAD1L1/ZNF207/BRCA1/MRE11/NSUN2/SPDL1/TPR/FOXN3/TRIP13/TIPIN/GTSE1/DLG1/TOP2B/THOC1/NDC80/ORC1/ZW10/BAX/AURKA/PCBP4/MAP3K20/WDR76/CLSPN/CDC45/CDC6/MSH2/CDC5L/THOC5/E2F1/NBN/TGFB1/NOP53/CASP2/PRPF19/ANAPC15/TIMELESS/TTK/IK/CNOT6/TFDP2/NEK11/ARID3A/FBXO6/GADD45A/CDC20/PROX1/CENPF/RPA2/DCLRE1B/DUSP1/TEX14/ZWINT/CDK2/CDKN1A/CNOT1/XRCC3/PCID2/PRMT1/PSMG2/E2F8/STK33/TOP2A/VPS4A/PCNA/CCNB1/APC/TAOK3/RIN…	136
GO:0032543	mitochondrial translation	95/5619	135/18866	2.03315e-22	4.11268e-20	3.36473e-20	LARS2/MRPS35/MRPS24/MRPS34/MRPL22/NOA1/MTIF2/MRPS18A/UQCC1/CDK5RAP1/MRPS31/EARS2/SARS2/MRPL4/GARS1/MRPL32/C1QBP/MRPL51/MTRF1L/MRPL18/MRPL2/MRPS30/MRPS27/MRPL3/MRPL19/MRPL37/MRPS15/NSUN4/DARS2/FASTKD2/MTIF3/MRPS2/TSFM/MRPS7/MRPS26/MRPS12/MRPS25/PTCD3/MRPL35/DAP3/MRPS36/MRPS9/MRPL47/UQCC2/MRPL15/LRPPRC/YARS2/MRPL24/MRPL9/MRPS5/MRPS28/MRRF/MTG1/MRPL39/OXA1L/RMND1/MALSU1/RPUSD3/MRPL17/MRPS18C/GFM2/RP…	95
GO:0007059	chromosome segregation	184/5619	334/18866	2.46677e-22	4.8386e-20	3.95863e-20	MAD1L1/CDC27/SLC25A5/ZNF207/NCAPD2/BRCA1/DDX11/TACC3/MRE11/NCAPH2/CUL3/SPDL1/TPR/RIOK2/NDC1/STAG3/CSNK2A2/RAD18/TRIP13/SMC1A/NDE1/NUP37/SPAG5/TOP2B/KIF22/NDC80/SEH1L/ZW10/ANAPC5/BIRC5/KIF4A/CDC6/CDC23/SRPK1/TOP3B/HIRA/REC8/CSNK2A1/FAM83D/RIOK3/NAA10/CENPT/UBE2I/OIP5/ERCC2/CCNE1/PPP2R1A/RAD51C/KPNB1/FBXW7/NCAPG/ANAPC15/FBXO5/TTK/TENT4A/IK/MACROH2A1/SMC4/ECT2/NEK11/TTL/SFPQ/CDC20/NEK2/CENPF/KIF14/N…	184
GO:0051169	nuclear transport	193/5619	357/18866	4.42191e-22	8.41853e-20	6.8875e-20	NUP160/RANBP3/NSUN2/CDH1/TPR/THOC3/RIOK2/NDC1/U2AF2/TNPO3/IPO5/ELAVL1/SP100/NUP133/CPSF1/PRKACA/NUP37/GTSE1/THOC1/RAPGEF3/GEMIN5/XPO1/TNPO1/GCKR/SEH1L/IPO11/RBM22/RBM27/ALKBH5/GEMIN2/NUP50/AAAS/NUP188/HSP90AB1/JAK2/SNRPD3/ANKRD54/THOC5/RANGAP1/DESI1/SRSF5/PABPN1/NFKBIA/RAE1/FERMT1/EMD/NUTF2/NUP93/TGFB1/TNPO2/LZTS2/CASC3/KPNB1/YWHAE/ZPR1/NUP98/MAGOHB/DUSP16/NUP107/CPSF6/SRSF9/SRSF3/RAB23/HSPA9/NUP…	193
GO:0140053	mitochondrial gene expression	109/5619	165/18866	4.94398e-22	9.14354e-20	7.48065e-20	ELAC2/LARS2/MRPS35/MRPS24/HSD17B10/MRPS34/MRPL22/NOA1/MTIF2/MRPS18A/UQCC1/CDK5RAP1/METTL4/MRPS31/EARS2/SARS2/MRPL4/GARS1/MRPL32/TWNK/TFAM/C1QBP/MRPL51/MTRF1L/MRPL18/MRPL2/MRPS30/MRPS27/MRPL3/MRPL19/MRPL37/MRPS15/NSUN4/DARS2/FASTKD2/MTIF3/MRPS2/TSFM/MRPS7/MRPS26/MRPS12/MRPS25/PTCD3/MRPL35/DAP3/MRPS36/MRPS9/TBRG4/MRPL47/UQCC2/MRPL15/PNPT1/LRPPRC/YARS2/MRPL24/MRPL9/MRPS5/MRPS28/MRRF/MTG1/MRPL39/OXA1…	109
GO:0000070	mitotic sister chromatid segregation	106/5619	161/18866	2.71066e-21	4.85488e-19	3.97195e-19	MAD1L1/CDC27/ZNF207/NCAPD2/TACC3/NCAPH2/CUL3/SPDL1/TPR/RIOK2/TRIP13/SMC1A/SPAG5/KIF22/NDC80/SEH1L/ZW10/ANAPC5/KIF4A/CDC6/CDC23/HIRA/REC8/NAA10/PPP2R1A/KPNB1/NCAPG/ANAPC15/FBXO5/TTK/TENT4A/IK/MACROH2A1/SMC4/CDC20/NEK2/CENPF/KIF14/NEK6/DUSP1/TEX14/NCAPH/NAA50/KIF18A/ZWINT/CENPK/MSTO1/XRCC3/PCID2/DLGAP5/PSMG2/KNSTRN/SGO1/CHMP2A/TUBG1/RAN/VPS4A/SLF1/CCNB1/PSRC1/CDCA8/APC/CDK5RAP2/DSCC1/NUSAP1/KIF23/H…	106
GO:0006913	nucleocytoplasmic transport	190/5619	354/18866	2.77508e-21	4.85488e-19	3.97195e-19	NUP160/RANBP3/NSUN2/CDH1/TPR/THOC3/RIOK2/NDC1/U2AF2/TNPO3/IPO5/ELAVL1/SP100/NUP133/CPSF1/PRKACA/NUP37/GTSE1/THOC1/RAPGEF3/GEMIN5/XPO1/TNPO1/GCKR/SEH1L/IPO11/RBM22/RBM27/ALKBH5/GEMIN2/NUP50/AAAS/NUP188/HSP90AB1/JAK2/SNRPD3/ANKRD54/THOC5/RANGAP1/DESI1/SRSF5/PABPN1/NFKBIA/RAE1/FERMT1/EMD/NUTF2/NUP93/TGFB1/TNPO2/LZTS2/CASC3/KPNB1/YWHAE/ZPR1/NUP98/MAGOHB/DUSP16/NUP107/CPSF6/SRSF9/SRSF3/RAB23/HSPA9/NUP…	190
GO:0006605	protein targeting	226/5619	444/18866	3.76143e-21	6.40731e-19	5.24204e-19	CROT/AGK/RPS20/BID/TOMM34/SEC63/MIPEP/HSPA5/VPS13D/USP36/SEC61A1/ACAA1/RPL18/SEC61A2/CSNK2A2/RPL31/LMAN1/TIMM21/HSP90AA1/AP4E1/RPS5/ZFAND6/RPL6/RPLP0/SIRT4/TIMM13/MICALL1/TOMM22/RPL3/MIEF1/SAMM50/PMM1/VTI1B/TIMM9/HAO1/ACOT8/NAGPA/GDAP1/SNX16/BNIP3L/SGTA/TIMM44/PDCD5/RPS16/TIMM50/AKT2/RPS19/CDC37/RPL18A/PMPCB/SEC61B/PHYH/RPL28/RPL19/PEX12/YWHAE/RPL34/GRPEL1/FBXW7/HSPA8/RPS13/DAO/RPS12/RPL24/SSR3/M…	226
GO:0007093	mitotic cell cycle checkpoint	108/5619	166/18866	4.62415e-21	7.6749e-19	6.27911e-19	MAD1L1/ZNF207/BRCA1/MRE11/SPDL1/TPR/FOXN3/TRIP13/TIPIN/GTSE1/DLG1/TOP2B/NDC80/ORC1/ZW10/BAX/AURKA/PCBP4/MAP3K20/CLSPN/CDC6/MSH2/E2F1/NBN/TGFB1/NOP53/CASP2/ANAPC15/TTK/IK/CNOT6/TFDP2/NEK11/ARID3A/GADD45A/CDC20/CENPF/RPA2/DCLRE1B/DUSP1/TEX14/ZWINT/CDK2/CDKN1A/CNOT1/XRCC3/PCID2/PRMT1/PSMG2/E2F8/STK33/TOP2A/VPS4A/PCNA/CCNB1/APC/TAOK3/RINT1/HUS1/CDK5RAP2/MDC1/TICRR/TP53/CARM1/FANCD2/CNOT9/DYNC1LI1/PLK…	108
GO:0000377	RNA splicing, via transesterification reactions with bulged adenosine as nucleophile	204/5619	390/18866	5.39342e-21	8.51503e-19	6.96645e-19	KDM1A/POLR2J/GCFC2/LUC7L/PTBP1/AQR/STRAP/MTREX/POLR2B/CCAR1/SNRNP40/SFSWAP/U2AF2/YBX1/ELAVL1/PABPC1/DAZAP1/CPSF1/CLNS1A/SART3/SNRPA/DDX1/GEMIN5/REST/WBP11/CHERP/RBM22/SRRT/SF3B2/FUS/PAPOLA/PCBP4/PDCD7/HNRNPC/GEMIN2/CWF19L1/SRPK1/CDC5L/HNRNPH3/HNRNPM/POLR2E/SF3A1/SNRPD3/SNU13/POLR2F/PHF5A/PRMT5/SRSF5/PABPN1/PNN/CRNKL1/DHX35/CSTF2/PQBP1/RBM3/POLR2C/HNRNPL/SNRNP70/SF3A2/POLR2I/CACTIN/HNRNPUL1/PRPF31…	204
GO:0000398	mRNA splicing, via spliceosome	204/5619	390/18866	5.39342e-21	8.51503e-19	6.96645e-19	KDM1A/POLR2J/GCFC2/LUC7L/PTBP1/AQR/STRAP/MTREX/POLR2B/CCAR1/SNRNP40/SFSWAP/U2AF2/YBX1/ELAVL1/PABPC1/DAZAP1/CPSF1/CLNS1A/SART3/SNRPA/DDX1/GEMIN5/REST/WBP11/CHERP/RBM22/SRRT/SF3B2/FUS/PAPOLA/PCBP4/PDCD7/HNRNPC/GEMIN2/CWF19L1/SRPK1/CDC5L/HNRNPH3/HNRNPM/POLR2E/SF3A1/SNRPD3/SNU13/POLR2F/PHF5A/PRMT5/SRSF5/PABPN1/PNN/CRNKL1/DHX35/CSTF2/PQBP1/RBM3/POLR2C/HNRNPL/SNRNP70/SF3A2/POLR2I/CACTIN/HNRNPUL1/PRPF31…	204
GO:0000375	RNA splicing, via transesterification reactions	205/5619	393/18866	6.62581e-21	1.02116e-18	8.3545e-19	KDM1A/POLR2J/GCFC2/LUC7L/PTBP1/AQR/STRAP/MTREX/POLR2B/CCAR1/SNRNP40/SFSWAP/U2AF2/YBX1/ELAVL1/PABPC1/DAZAP1/CPSF1/CLNS1A/SART3/SNRPA/DDX1/GEMIN5/REST/WBP11/CHERP/RBM22/SRRT/SF3B2/KHSRP/FUS/PAPOLA/PCBP4/PDCD7/HNRNPC/GEMIN2/CWF19L1/SRPK1/CDC5L/HNRNPH3/HNRNPM/POLR2E/SF3A1/SNRPD3/SNU13/POLR2F/PHF5A/PRMT5/SRSF5/PABPN1/PNN/CRNKL1/DHX35/CSTF2/PQBP1/RBM3/POLR2C/HNRNPL/SNRNP70/SF3A2/POLR2I/CACTIN/HNRNPUL1/…	205
GO:0006403	RNA localization	139/5619	236/18866	1.01894e-20	1.53386e-18	1.2549e-18	MVP/NUP160/NSUN2/TPR/THOC3/NOP58/RIOK2/NDC1/U2AF2/YBX1/NUP133/CPSF1/NUP37/THOC1/XPO1/SEH1L/RTRAF/KHSRP/RBM27/ALKBH5/NUP50/AAAS/NUP188/THOC5/SRSF5/YY1/PABPN1/RAE1/NUTF2/NUP93/PIH1D1/FBL/EXOSC3/CASC3/NUP98/MAGOHB/NUP107/CPSF6/SRSF9/SRSF3/MRPL18/QKI/NUP155/NCBP2/RPS15/CCT4/SRSF7/SRSF4/SFPQ/SRSF11/ZNHIT6/CPSF3/GLE1/NUP43/TCP1/ENY2/KHDRBS1/HNRNPA2B1/DDX39A/XPO5/NUP85/PCID2/ZFP36/EXOSC2/DKC1/THOC6/NUP2…	139
GO:0045930	negative regulation of mitotic cell cycle	183/5619	341/18866	1.54044e-20	2.2662e-18	1.85406e-18	MAD1L1/PSMB1/ZNF207/BRCA1/PSMC4/MRE11/SPDL1/PSMA4/MYO16/TPR/FOXN3/CUL1/PSME4/TRIP13/NLE1/TIPIN/GTSE1/DLG1/TOP2B/RBL1/NDC80/ORC1/ZW10/BAX/PSMC5/AURKA/PCBP4/MAP3K20/CLSPN/CDC6/MSH2/PSMD8/PSMC6/PSMA3/PSMC1/PSMB5/PSMA6/PSME2/PSMA7/E2F1/NAA10/PSMD7/NBN/TGFB1/NOP53/CDK6/CASP2/EZH2/PSMA2/PSMD3/PSMD11/ANAPC15/PSMD9/FBXO5/HECA/TTK/IK/CNOT6/BCL6/TFDP2/NEK11/PSMD14/ARID3A/MIIP/GADD45A/CDC20/CENPF/RPA2/DCLRE…	183
GO:0022618	ribonucleoprotein complex assembly	137/5619	233/18866	2.39537e-20	3.4456e-18	2.81897e-18	GCFC2/LUC7L/STRAP/MRTO4/SFSWAP/EIF4B/DHX29/NLE1/CLNS1A/SART3/XRCC5/DDX1/HSP90AA1/GEMIN5/NUFIP1/RPS5/EIF3I/RPL6/RPLP0/GEMIN2/SRPK1/HSP90AB1/SF3A1/SNRPD3/EIF3L/SNU13/RPL3/EIF3D/PRMT5/SRSF5/EIF5/CRNKL1/EIF3J/EIF3E/PIH1D1/SF3A2/RPS19/NOP53/PRPF31/EIF3B/EIF4H/EIF3A/LUC7L3/PRPF19/PTGES3/CPSF6/NOP2/SRSF9/BRIX1/RPL24/RPS15/WDR77/ZNHIT6/FASTKD2/RPL5/SNRPC/RPS10/MRPS7/SNRPD2/SNRPB/EIF2S2/LSM4/EIF2S3/PPAN/E…	137
GO:0071826	ribonucleoprotein complex subunit organization	140/5619	240/18866	2.53498e-20	3.56716e-18	2.91842e-18	GCFC2/LUC7L/STRAP/MRTO4/SFSWAP/EIF4B/DHX29/NLE1/CLNS1A/SART3/XRCC5/DDX1/HSP90AA1/GEMIN5/NUFIP1/RPS5/EIF3I/RPL6/RPLP0/GEMIN2/SRPK1/HSP90AB1/SF3A1/SNRPD3/EIF3L/SNU13/RPL3/EIF3D/PRMT5/SRSF5/EIF5/CRNKL1/EIF3J/ZFAND1/EIF3E/PIH1D1/SF3A2/RPS19/NOP53/PRPF31/EIF3B/EIF4H/EIF3A/LUC7L3/PRPF19/PTGES3/CPSF6/NOP2/SRSF9/BRIX1/RPL24/RPS15/WDR77/ZNHIT6/FASTKD2/RPL5/SNRPC/RPS10/MRPS7/SNRPD2/SNRPB/EIF2S2/KLC1/LSM4/E…	140
GO:0140014	mitotic nuclear division	159/5619	286/18866	5.29916e-20	7.29818e-18	5.9709e-18	MAD1L1/CDC27/ZNF207/NCAPD2/ANLN/TACC3/NCAPH2/CUL3/SPDL1/CUL7/TPR/RIOK2/RHOA/KIF2A/TRIP13/SMC1A/NDE1/SPAG5/KIF22/NDC80/SEH1L/ZW10/AURKA/TPX2/NSFL1C/ANAPC5/BIRC5/KIF4A/CDC6/CDC23/AAAS/MISP/RANBP1/HIRA/PRMT5/VRK1/REC8/MYBL2/NAA10/PPP2R1A/CAV2/BCCIP/UBE2S/KPNB1/NCAPG/ANAPC15/FBXO5/CUL9/TTK/TENT4A/IK/MACROH2A1/PDGFRB/SMC4/CDC20/NEK2/CENPF/KIF14/NEK6/DUSP1/TEX14/NCAPH/NAA50/KIF18A/ZWINT/CENPK/OBSL1/MST…	159
GO:0000819	sister chromatid segregation	120/5619	196/18866	5.42958e-20	7.32201e-18	5.99039e-18	MAD1L1/CDC27/ZNF207/NCAPD2/DDX11/TACC3/MRE11/NCAPH2/CUL3/SPDL1/TPR/RIOK2/STAG3/TRIP13/SMC1A/SPAG5/TOP2B/KIF22/NDC80/SEH1L/ZW10/ANAPC5/KIF4A/CDC6/CDC23/HIRA/REC8/NAA10/PPP2R1A/RAD51C/KPNB1/FBXW7/NCAPG/ANAPC15/FBXO5/TTK/TENT4A/IK/MACROH2A1/SMC4/SFPQ/CDC20/NEK2/CENPF/KIF14/NEK6/DUSP1/TEX14/NCAPH/NAA50/KIF18A/ZWINT/CENPK/MSTO1/XRCC3/PCID2/DLGAP5/PSMG2/KNSTRN/SGO1/CHMP2A/TUBG1/TOP2A/RAN/VPS4A/SLF1/CCN…	120
GO:0006611	protein export from nucleus	114/5619	184/18866	1.21061e-19	1.59924e-17	1.30839e-17	NUP160/RANBP3/NSUN2/TPR/THOC3/RIOK2/NDC1/U2AF2/SP100/NUP133/CPSF1/PRKACA/NUP37/GTSE1/THOC1/RAPGEF3/XPO1/SEH1L/RBM22/ALKBH5/NUP50/AAAS/NUP188/THOC5/RANGAP1/DESI1/SRSF5/PABPN1/RAE1/EMD/NUTF2/NUP93/TGFB1/CASC3/YWHAE/NUP98/MAGOHB/DUSP16/NUP107/SRSF9/SRSF3/HSPA9/NUP155/NCBP2/RPS15/SRSF7/PARK7/SRSF4/SRSF11/CPSF3/GLE1/NUP43/ENY2/HNRNPA2B1/DDX39A/CSE1L/XPO5/NUP85/PCID2/XPO7/THOC6/NUP210/RAN/EIF5A/NXT1/XP…	114
GO:0006414	translational elongation	91/5619	135/18866	1.60403e-19	2.07658e-17	1.69892e-17	MRPS35/MRPS24/MRPS34/MRPL22/AARS1/MRPS18A/GTPBP1/MRPS31/EEF1D/MRPL4/MRPL32/CPEB3/SEPSECS/MRPL51/MRPL18/MRPL2/MRPS30/MRPS27/MRPL3/EEF1B2/MRPL19/MRPL37/MRPS15/DPH5/MRPS2/TSFM/MRPS7/MRPS26/MRPS12/SHFL/MRPS25/PTCD3/MRPL35/EEFSEC/EIF5A/DAP3/DPH2/MRPS36/DPH6/MRPS9/MRPL47/MRPL15/RPLP1/EIF4A3/MRPL24/MRPL9/MRPS5/MRPS28/MRPL39/OXA1L/USP16/RPL30/EEF1A1/MRPL17/MRPS18C/EEF2/MRPL58/ZNF598/GFM1/MRPL1/DNAJC24/MR…	91
GO:1901991	negative regulation of mitotic cell cycle phase transition	143/5619	251/18866	1.9995e-19	2.5378e-17	2.07626e-17	MAD1L1/PSMB1/ZNF207/BRCA1/PSMC4/MRE11/SPDL1/PSMA4/MYO16/TPR/FOXN3/CUL1/PSME4/TRIP13/GTSE1/RBL1/NDC80/ORC1/ZW10/BAX/PSMC5/AURKA/PCBP4/CLSPN/CDC6/PSMD8/PSMC6/PSMA3/PSMC1/PSMB5/PSMA6/PSME2/PSMA7/E2F1/PSMD7/NBN/NOP53/CDK6/CASP2/EZH2/PSMA2/PSMD3/PSMD11/ANAPC15/PSMD9/FBXO5/TTK/IK/CNOT6/TFDP2/PSMD14/ARID3A/MIIP/GADD45A/CDC20/CENPF/RPA2/PKD2/DUSP1/TEX14/CDK2/CDKN1A/CNOT1/PSMF1/PSMB2/XRCC3/PCID2/PRMT1/PSM…	143
GO:0071897	DNA biosynthetic process	119/5619	196/18866	2.04192e-19	2.54179e-17	2.07953e-17	LIG3/MRE11/PARP3/RFC2/POLD1/UFD1/MAP2K7/PAK3/POLD3/XRCC5/HSP90AA1/GRHL2/MAP3K4/MAPKAPK5/HNRNPC/HSP90AB1/TELO2/POLI/POLA1/PARP4/ACD/USP10/CHRAC1/PRKD2/LIG1/DNAJC2/POLD2/GAR1/PTGES3/RFC5/PDGFRB/XRN1/POLE4/CCT4/NEK2/CENPF/RPA2/DUSP1/TCP1/PTK2B/HNRNPA2B1/POLM/WRNIP1/CDKN1A/HROB/CHTF18/TEP1/GNL3L/DKC1/PPARG/RPA1/PCNA/RFC3/MEN1/NAT10/HNRNPA1/CCT7/NIBAN2/DSCC1/MYC/HNRNPD/PIF1/POLG/PARN/ARRB2/WRAP53/TP53…	119
GO:0006415	translational termination	76/5619	105/18866	2.22031e-19	2.71171e-17	2.21854e-17	MRPS35/MRPS24/MRPS34/JMJD4/MRPL22/MRPS18A/MRPS31/MRPL4/MRPL32/MRPL51/MTRF1L/MRPL18/MRPL2/MRPS30/MRPS27/MRPL3/MRPL19/MRPL37/MRPS15/GLE1/ETF1/MRPS2/MRPS7/MRPS26/MRPS12/SHFL/C12orf65/MRPS25/PTCD3/MRPL35/EIF5A/DAP3/MRPS36/MRPS9/MRPL47/MRPL15/MRPL24/MRPL9/MRPS5/MRPS28/MRRF/MRPL39/OXA1L/MRPL17/MRPS18C/APEH/ABCE1/GFM2/MRPL58/MRPL1/MRPL13/MRPL52/TRMT112/MRPL11/MRPS22/MRPL48/AURKAIP1/GADD45GIP1/MRPL14/MRP…	76
GO:0051168	nuclear export	122/5619	204/18866	4.1627e-19	4.98984e-17	4.08237e-17	NUP160/RANBP3/NSUN2/TPR/THOC3/RIOK2/NDC1/U2AF2/SP100/NUP133/CPSF1/PRKACA/NUP37/GTSE1/THOC1/RAPGEF3/XPO1/SEH1L/RBM22/RBM27/ALKBH5/NUP50/AAAS/NUP188/THOC5/RANGAP1/DESI1/SRSF5/PABPN1/RAE1/EMD/NUTF2/NUP93/TGFB1/LZTS2/CASC3/YWHAE/NUP98/MAGOHB/DUSP16/NUP107/CPSF6/SRSF9/SRSF3/HSPA9/NUP155/NCBP2/RPS15/SRSF7/PARK7/SRSF4/SRSF11/CPSF3/GLE1/NUP43/ENY2/KHDRBS1/HNRNPA2B1/DDX39A/CSE1L/XPO5/NUP85/PCID2/XPO7/THOC…	122
GO:0010948	negative regulation of cell cycle process	187/5619	359/18866	4.2717e-19	5.02741e-17	4.1131e-17	MAD1L1/PSMB1/ZNF207/BRCA1/PSMC4/MRE11/SPDL1/PSMA4/MYO16/TPR/RAD51/FOXN3/CUL1/PSME4/PPP2R5B/TRIP13/EED/GTSE1/RBL1/NDC80/ORC1/ZW10/BAX/PSMC5/AURKA/PCBP4/TFAP4/CLSPN/CDC6/HSP90AB1/CDC7/PSMD8/PSMC6/PSMA3/PSMC1/PSMB5/PSMA6/PSME2/PSMA7/E2F1/RBBP8/NAA10/RBBP7/PSMD7/NUBP1/NBN/NOP53/CDK6/CASP2/EZH2/PSMA2/PSMD3/PSMD11/KAT2A/ANAPC15/PSMD9/FBXO5/TTK/IK/CNOT6/MACROH2A1/BCL6/TFDP2/KAT2B/PSMD14/ARID3A/MIIP/GADD…	187
GO:0006520	cellular amino acid metabolic process	178/5619	340/18866	1.55668e-18	1.79935e-16	1.47211e-16	PSMB1/AASS/IYD/LARS2/NR1H4/PSMC4/CPS1/SARS1/ADSS2/PSMA4/ATP2B4/BCAT1/OAT/KARS1/PSME4/HSD17B10/ACAT1/DCT/ARG2/HAL/CAD/SEPHS1/PSMC5/SIRT4/AARS1/DLD/PHGDH/COMT/PSMD8/MTAP/UPB1/PSMC6/PSMA3/GSTZ1/MTHFD1/PSMC1/PSMB5/PSMA6/PSME2/PSMA7/AHCY/SMS/PSMD7/EARS2/FAH/PYCR3/SARS2/BCAT2/GCDH/OGDH/HIBADH/GARS1/AIMP2/PSMA2/PSMD3/ASPA/BLMH/PSMD11/AADAT/SEPSECS/PSMD9/DAO/ART4/TARS1/RARS1/NIT2/PSMD14/GLS/ODC1/DARS1/KY…	178
GO:0006261	DNA-dependent DNA replication	97/5619	151/18866	1.73091e-18	1.96565e-16	1.60817e-16	LIG3/DBF4/WIZ/DDX11/POLA2/MRE11/RFC2/RAD51/POLD1/WDR18/MCM10/NUCKS1/MCM2/TIPIN/MCM6/POLD3/THOC1/EXD2/ZMPSTE24/ORC1/ORC6/CDC45/CDC6/CDC7/CDC34/MCM5/GINS1/SAMHD1/METTL4/POLA1/DNAJA3/NBN/MCM4/CCNE1/LIG1/SSBP1/POLD2/TWNK/ZPR1/RFC5/TIMELESS/FBXO5/BCL6/POLE4/ORC2/RPA2/CDK2/WRNIP1/CHTF18/E2F8/GINS2/RPA1/PCNA/RFC3/ORC3/DSCC1/HMGA1/DNA2/POLG/TICRR/PRIM2/MMS22L/GINS4/TERF1/POLE3/TONSL/RECQL4/DBF4B/TOPBP1/R…	97
GO:1901988	negative regulation of cell cycle phase transition	149/5619	270/18866	1.96886e-18	2.19731e-16	1.7977e-16	MAD1L1/PSMB1/ZNF207/BRCA1/PSMC4/MRE11/SPDL1/PSMA4/MYO16/TPR/FOXN3/CUL1/PSME4/TRIP13/GTSE1/RBL1/NDC80/ORC1/ZW10/BAX/PSMC5/AURKA/PCBP4/CLSPN/CDC6/PSMD8/PSMC6/PSMA3/PSMC1/PSMB5/PSMA6/PSME2/PSMA7/E2F1/PSMD7/NBN/NOP53/CDK6/CASP2/EZH2/PSMA2/PSMD3/PSMD11/ANAPC15/PSMD9/FBXO5/TTK/IK/CNOT6/MACROH2A1/TFDP2/PSMD14/ARID3A/MIIP/GADD45A/CDC20/CENPF/RPA2/PKD2/DUSP1/TEX14/CDK2/CDKN1A/CNOT1/PSMF1/PSMB2/XRCC3/PCID2…	149
GO:0070125	mitochondrial translational elongation	66/5619	88/18866	2.31175e-18	2.53626e-16	2.07501e-16	MRPS35/MRPS24/MRPS34/MRPL22/MRPS18A/MRPS31/MRPL4/MRPL32/MRPL51/MRPL18/MRPL2/MRPS30/MRPS27/MRPL3/MRPL19/MRPL37/MRPS15/MRPS2/TSFM/MRPS7/MRPS26/MRPS12/MRPS25/PTCD3/MRPL35/DAP3/MRPS36/MRPS9/MRPL47/MRPL15/MRPL24/MRPL9/MRPS5/MRPS28/MRPL39/OXA1L/MRPL17/MRPS18C/MRPL58/GFM1/MRPL1/MRPL13/MRPL52/MRPL11/MRPS22/MRPL48/AURKAIP1/TUFM/GADD45GIP1/MRPL14/MRPS23/MRPS11/MRPL41/MRPS16/MRPL54/MRPL30/MRPL21/MRPL42/MRPL…	66
GO:0070126	mitochondrial translational termination	66/5619	89/18866	6.34565e-18	6.8459e-16	5.60088e-16	MRPS35/MRPS24/MRPS34/MRPL22/MRPS18A/MRPS31/MRPL4/MRPL32/MRPL51/MTRF1L/MRPL18/MRPL2/MRPS30/MRPS27/MRPL3/MRPL19/MRPL37/MRPS15/MRPS2/MRPS7/MRPS26/MRPS12/MRPS25/PTCD3/MRPL35/DAP3/MRPS36/MRPS9/MRPL47/MRPL15/MRPL24/MRPL9/MRPS5/MRPS28/MRRF/MRPL39/OXA1L/MRPL17/MRPS18C/GFM2/MRPL58/MRPL1/MRPL13/MRPL52/MRPL11/MRPS22/MRPL48/AURKAIP1/GADD45GIP1/MRPL14/MRPS23/MRPS11/MRPL41/MRPS16/MRPL54/MRPL30/MRPL21/MRPL42/MR…	66
GO:0006612	protein targeting to membrane	122/5619	210/18866	1.07907e-17	1.14505e-15	9.36809e-16	RPS20/SEC63/HSPA5/SEC61A1/RPL18/SEC61A2/RPL31/RPS5/RPL6/RPLP0/MICALL1/RPL3/MIEF1/SGTA/RPS16/AKT2/RPS19/RPL18A/SEC61B/RPL28/RPL19/RPL34/RPS13/RPS12/RPL24/SSR3/RPS15/ICMT/RPL22/RPS25/ITGB1BP1/RPL21/RPL5/RPS10/SSR1/RPL23/RPL36/RPL27/INPP5K/SEC61G/RPS15A/ZDHHC4/RTP4/RPL35/RPS6/RPLP1/RPS24/SRP14/RPS2/ERBB2/RPS11/RPL13A/RPL11/RPS8/RPS27A/RPL32/ATG3/RPS3A/RPL37/RPL10/RPL7/RPL7A/RPS3/ANK3/SRP19/ZDHHC7/RA…	122
GO:0071166	ribonucleoprotein complex localization	86/5619	131/18866	2.00824e-17	2.09667e-15	1.71536e-15	NUP160/NSUN2/TPR/THOC3/RIOK2/NDC1/U2AF2/NUP133/CPSF1/NUP37/THOC1/XPO1/SEH1L/ALKBH5/NUP50/AAAS/NUP188/THOC5/SRSF5/PABPN1/RAE1/NUP93/PRPF31/CASC3/NUP98/MAGOHB/NUP107/SRSF9/SRSF3/NUP155/NCBP2/RPS15/SRSF7/SRSF4/SRSF11/CPSF3/GLE1/NUP43/ENY2/HNRNPA2B1/DDX39A/NUP85/PCID2/THOC6/NUP210/RAN/EIF5A/NXT1/SRRM1/LTV1/SRSF1/NCBP1/SSB/NUP54/EIF4A3/POLR2D/EIF4E/UPF2/NUP205/SEC13/CPSF4/SRSF2/MAGOH/NUP35/THOC7/SLBP/…	86
GO:0071426	ribonucleoprotein complex export from nucleus	85/5619	130/18866	4.47782e-17	4.60078e-15	3.76406e-15	NUP160/NSUN2/TPR/THOC3/RIOK2/NDC1/U2AF2/NUP133/CPSF1/NUP37/THOC1/XPO1/SEH1L/ALKBH5/NUP50/AAAS/NUP188/THOC5/SRSF5/PABPN1/RAE1/NUP93/CASC3/NUP98/MAGOHB/NUP107/SRSF9/SRSF3/NUP155/NCBP2/RPS15/SRSF7/SRSF4/SRSF11/CPSF3/GLE1/NUP43/ENY2/HNRNPA2B1/DDX39A/NUP85/PCID2/THOC6/NUP210/RAN/EIF5A/NXT1/SRRM1/LTV1/SRSF1/NCBP1/SSB/NUP54/EIF4A3/POLR2D/EIF4E/UPF2/NUP205/SEC13/CPSF4/SRSF2/MAGOH/NUP35/THOC7/SLBP/ABCE1/N…	85
GO:1903311	regulation of mRNA metabolic process	176/5619	344/18866	4.86474e-17	4.92023e-15	4.02541e-15	PAF1/PSMB1/PTBP1/PSMC4/VIM/PSMA4/YBX3/SFSWAP/U2AF2/YBX1/ELAVL1/PSME4/PABPC1/DAZAP1/SART3/EXOSC7/SNRPA/EXOSC5/XPO1/TNPO1/REST/PSMC5/KHSRP/FUS/PAPOLA/PCBP4/PABPC4/ALKBH5/HNRNPC/SRPK1/PSMD8/HNRNPM/GTPBP1/PSMC6/PSMA3/SRSF5/ZC3H14/PSMC1/PSMB5/APEX1/PABPN1/PSMA6/PSME2/PSMA7/E2F1/RBM3/PSMD7/MYEF2/HNRNPL/SNRNP70/PSMA2/EXOSC3/CPEB3/PSMD3/C1QBP/DDX5/PSMD11/HSPA8/PRPF19/NUP98/PSMD9/CPSF6/SRSF9/SRSF3/RBM24/Q…	176
GO:0043487	regulation of RNA stability	114/5619	195/18866	6.59581e-17	6.56841e-15	5.37385e-15	PSMB1/PSMC4/VIM/NSUN2/PSMA4/YBX3/YBX1/ELAVL1/PSME4/PABPC1/EXOSC7/EXOSC5/XPO1/TNPO1/PSMC5/KHSRP/FUS/PCBP4/PABPC4/ALKBH5/HNRNPC/PSMD8/HNRNPM/PSMC6/PSMA3/ZC3H14/PSMC1/PSMB5/APEX1/PSMA6/PSME2/PSMA7/E2F1/PSMD7/MYEF2/DDX49/PSMA2/EXOSC3/TRDMT1/CPEB3/PSMD3/PSMD11/HSPA8/PSMD9/RBM24/TENT4A/XRN1/FXR1/EIF4G1/PSMD14/FASTKD2/SET/EXOSC8/TARDBP/EXOSC9/PSMF1/HNRNPR/PSMB2/PCID2/METTL16/ZFP36/PSMA1/EXOSC2/DKC1/PSME…	114
GO:0030490	maturation of SSU-rRNA	44/5619	51/18866	6.73331e-17	6.60374e-15	5.40275e-15	RIOK2/WDR3/NOP14/SNU13/RIOK3/ERCC2/RPS16/RPS19/UTP6/BYSL/NOL10/HEATR1/FCF1/RCL1/UTP20/RRP36/RIOK1/RPP40/KRI1/NGDN/NOL11/NAT10/UTP4/NOB1/RPS8/ABT1/UTP23/DHX37/SRFBP1/FAM207A/LSM6/RPS14/DCAF13/BMS1/TSR1/RPS21/RRS1/MRPS11/TBL3/NOP9/WDR46/RPS28/LOC102724159/DDX52	44
GO:0071103	DNA conformation change	180/5619	355/18866	6.86626e-17	6.63363e-15	5.4272e-15	PAF1/NCAPD2/DDX11/MNAT1/MRE11/NCAPH2/HMGB3/TPR/ERCC8/RFC2/RAD51/PSME4/RAD18/MBD3/MCM2/SART3/MCM6/TOP2B/SIRT6/XRCC5/DDX1/RAD54L/SRPK1/MACROH2A2/TOP3B/HIRA/MCM5/SMCHD1/SUV39H1/NAA10/RBBP7/CENPI/CENPT/OIP5/NBN/MCM4/ERCC2/ASF1B/GRWD1/SSBP1/TWNK/EZH1/NCAPG/GTF2H3/RFC5/CHD4/RNF8/TENT4A/MACROH2A1/SMC4/CENPA/UBN1/RAD23B/SET/HELLS/CENPL/NCAPH/HNRNPA2B1/CENPK/HJURP/CHD6/ZNFX1/WRNIP1/H1-3/SOX9/MCM8/CHTF18/H…	180
GO:0048285	organelle fission	227/5619	476/18866	6.99398e-17	6.65765e-15	5.44686e-15	MAD1L1/CYP26B1/CDC27/ZNF207/NCAPD2/ANLN/DCN/TACC3/MRE11/NCAPH2/CUL3/SPDL1/CUL7/TPR/RAD51/RIOK2/NDC1/ASPM/STAG3/RHOA/KIF2A/TRIP13/SMC1A/NDE1/SPAG5/TOP2B/KIF22/NDC80/SEH1L/DDHD2/RAD54L/ZW10/DNM1L/AURKA/TPX2/NSFL1C/ANAPC5/BIRC5/KIF4A/CDC6/CDC23/AAAS/MISP/RANBP1/HIRA/MIEF1/PRMT5/VRK1/REC8/MYBL2/CDC25B/ACOT8/NAA10/DHODH/GDAP1/CCNE1/PPP2R1A/CAV2/DNM1/BCCIP/UBE2S/RAD51C/KPNB1/NCAPG/PPARGC1A/ANAPC15/FBXO…	227
GO:0042255	ribosome assembly	53/5619	67/18866	8.96101e-17	8.40647e-15	6.87763e-15	MRTO4/DHX29/NLE1/XRCC5/MRPL22/RPS5/RPL6/RPLP0/RPL3/RPS19/NOP53/C1QBP/NOP2/BRIX1/RPL24/RPS15/NSUN4/FASTKD2/MRPS2/RPL5/RPS10/MRPS7/PPAN/TRAF7/DHX30/NIP7/RSL24D1/RPL11/EIF2A/ABT1/RPL10/DHX37/MTERF3/RPS14/RPSA/RPL38/MRPL11/RPS27/RRS1/NPM1/MRPS11/DDX28/RPS27L/RRP7A/RPF2/RPL12/RPL23A/RPS28/EIF6/MRPL20/PRKDC/BOP1/LOC102724159	53
GO:0006405	RNA export from nucleus	91/5619	144/18866	9.30205e-17	8.60173e-15	7.03738e-15	NUP160/NSUN2/TPR/THOC3/RIOK2/NDC1/U2AF2/NUP133/CPSF1/NUP37/THOC1/XPO1/SEH1L/RBM27/ALKBH5/NUP50/AAAS/NUP188/THOC5/SRSF5/PABPN1/RAE1/NUP93/CASC3/NUP98/MAGOHB/NUP107/CPSF6/SRSF9/SRSF3/NUP155/NCBP2/RPS15/SRSF7/SRSF4/SRSF11/CPSF3/GLE1/NUP43/ENY2/KHDRBS1/HNRNPA2B1/DDX39A/XPO5/NUP85/PCID2/THOC6/NUP210/RAN/EIF5A/NXT1/SRRM1/HNRNPA1/LTV1/DHX9/SRSF1/NCBP1/SSB/NUP54/EIF4A3/POLR2D/EIF4E/UPF2/NUP205/SEC13/CPSF…	91
GO:0051052	regulation of DNA metabolic process	183/5619	365/18866	1.61845e-16	1.47552e-14	1.20718e-14	RAD52/KDM1A/BRCA1/DDX11/MRE11/PARP3/ERCC8/RFC2/RAD51/FAM168A/WDR18/NUCKS1/MBD3/TFRC/XRCC1/MAP2K7/PAK3/SIRT6/THOC1/XRCC5/RIF1/HSP90AA1/GRHL2/ZMPSTE24/MAP3K4/BAX/MAPKAPK5/FUS/HNRNPC/MSH2/HSP90AB1/PRMT5/SMCHD1/PARP4/ACD/NBN/ERCC2/PRKD2/TGFB1/DNAJC2/EXOSC3/NSD2/PPARGC1A/KMT5B/PTGES3/FOXM1/RAD51AP1/RFC5/TIMELESS/RNF8/SUB1/PDGFRB/BCL6/KPNA1/XRN1/MPV17/CCT4/MSH6/PRRX1/NEK2/RPA2/DUSP1/TCP1/APAF1/PTK2B/HN…	183
GO:0090305	nucleic acid phosphodiester bond hydrolysis	162/5619	313/18866	2.1815e-16	1.96123e-14	1.60455e-14	LAS1L/REXO5/ELAC2/MRE11/EDC4/TDP1/RFC2/POLD1/POLR1H/CPSF1/EXOSC7/REXO2/EXOSC5/POLD3/REXO1/DDX1/EXD2/BAX/NOP14/XRN2/CECR2/KHNYN/APEX1/SAMHD1/RBBP8/CSTF2/POP1/ERCC2/POP4/POLR2I/DNASE2/POLD2/EXOSC3/KPNB1/DCPS/GTF2H3/RFC5/CPSF6/CNOT6/DROSHA/KPNA1/XRN1/NCBP2/TSNAX/ERI3/RPA2/PPP1R8/DCLRE1B/CPSF3/FCF1/RCL1/EXOSC8/UTP20/APAF1/TRIR/EXOSC9/RRP36/RPP40/CNOT1/ZFP36/DGCR8/KRI1/EXOSC2/SLX1A/RPA1/PCNA/RFC3/ERN2…	162
GO:0031145	anaphase-promoting complex-dependent catabolic process	61/5619	83/18866	2.35754e-16	2.09046e-14	1.71028e-14	CDC27/PSMB1/PSMC4/CUL3/PSMA4/PSME4/PSMC5/AURKA/ANAPC5/CDC23/PSMD8/PSMC6/PSMA3/PSMC1/PSMB5/PSMA6/PSME2/PSMA7/PSMD7/PSMA2/UBE2S/PSMD3/PSMD11/ANAPC15/PSMD9/FBXO5/PSMD14/CDC20/CDK2/PSMF1/PSMB2/PSMA1/PSME3/CCNB1/PSMB7/PSMB6/PSMA5/RPS27A/ANAPC1/BUB3/BUB1B/PSMD4/PSMB4/PSMC2/PSMD6/MAD2L1/ANAPC10/PTTG1/PSMC3/PLK1/CDK1/PSMD1/UBE2C/PSMD2/AURKB/PSMD13/ANAPC7/PSMD12/PSMB8/UBA52/PSMB3	61
GO:0000723	telomere maintenance	98/5619	161/18866	2.40471e-16	2.10347e-14	1.72092e-14	POLA2/MRE11/PARP3/RFC2/RAD51/POLD1/SP100/XRCC1/MAP2K7/SIRT6/POLD3/XRCC5/RIF1/HSP90AA1/MAP3K4/MAPKAPK5/HNRNPC/HSP90AB1/TELO2/APEX1/POLA1/ACD/NBN/CCNE1/POLD2/RAD51C/GAR1/PTGES3/RFC5/XRN1/POLE4/CCT4/NEK2/RPA2/DCLRE1B/TCP1/HNRNPA2B1/XRCC3/TEP1/GNL3L/DKC1/SLX1A/RPA1/PCNA/RFC3/NAT10/HNRNPA1/CCT7/HUS1/MYC/DNA2/HNRNPD/PIF1/PARN/WRAP53/PARP1/NAF1/NHP2/PRIM2/CCT6A/TERF1/POLE3/TNKS1BP1/CCT5/FBXO4/HNRNPU/CCT…	98
GO:0006399	tRNA metabolic process	109/5619	186/18866	2.48269e-16	2.14273e-14	1.75304e-14	ELAC2/LARS2/SARS1/NSUN2/METTL1/KARS1/ADAT1/TRMT11/FTSJ1/CPSF1/HSD17B10/EXOSC7/DDX1/RTRAF/AARS1/PUS7/OSGEP/RTCB/TRMU/CDK5RAP1/CSTF2/EARS2/DTWD1/POP1/SARS2/TRMT1/POP4/DUS4L/GARS1/PTCD1/AIMP2/EXOSC3/TRDMT1/SEPSECS/ELP4/THG1L/TARS1/RARS1/DARS1/FARSB/DARS2/EXOSC8/TRMT13/METTL8/EXOSC9/RPP40/EEF1E1/DTD1/GTPBP3/EXOSC2/GRSF1/LARS1/NARS1/ANKRD16/YARS1/CARS2/NAT10/NARS2/ALKBH8/SSB/PPA2/YARS2/WARS1/DUS3L/TPR…	109
GO:0098813	nuclear chromosome segregation	145/5619	272/18866	3.16458e-16	2.69531e-14	2.20512e-14	MAD1L1/CDC27/ZNF207/NCAPD2/DDX11/TACC3/MRE11/NCAPH2/CUL3/SPDL1/TPR/RIOK2/NDC1/STAG3/TRIP13/SMC1A/SPAG5/TOP2B/KIF22/NDC80/SEH1L/ZW10/ANAPC5/KIF4A/CDC6/CDC23/HIRA/REC8/FAM83D/NAA10/CCNE1/PPP2R1A/RAD51C/KPNB1/FBXW7/NCAPG/ANAPC15/FBXO5/TTK/TENT4A/IK/MACROH2A1/SMC4/ECT2/TTL/SFPQ/CDC20/NEK2/CENPF/KIF14/NEK6/DUSP1/TEX14/NCAPH/NAA50/KIF18A/ZWINT/CENPK/MSTO1/XRCC3/PCID2/DLGAP5/PSMG2/KNSTRN/SGO1/CHMP2A/TUB…	145
GO:1902750	negative regulation of cell cycle G2/M phase transition	73/5619	108/18866	4.87665e-16	4.09955e-14	3.35399e-14	PSMB1/BRCA1/PSMC4/MRE11/PSMA4/FOXN3/CUL1/PSME4/ORC1/PSMC5/AURKA/CLSPN/CDC6/PSMD8/PSMC6/PSMA3/PSMC1/PSMB5/PSMA6/PSME2/PSMA7/PSMD7/NBN/NOP53/PSMA2/PSMD3/PSMD11/PSMD9/MACROH2A1/PSMD14/MIIP/CDKN1A/PSMF1/PSMB2/PSMA1/PSME3/VPS4A/TAOK3/RINT1/HUS1/PSMB7/TICRR/PSMB6/PSMA5/DTL/CHEK1/HMGA2/RAD17/PSMD4/PSMB4/NAE1/BRSK1/PSMC2/ABRAXAS1/PSMD6/TOPBP1/CHMP4C/RAD21/PSMC3/ZFYVE19/PLK1/AVEN/CDK1/PSMD1/PSMD2/AURKB/FO…	73
GO:0010972	negative regulation of G2/M transition of mitotic cell cycle	67/5619	96/18866	6.25443e-16	5.18672e-14	4.24344e-14	PSMB1/BRCA1/PSMC4/MRE11/PSMA4/FOXN3/CUL1/PSME4/ORC1/PSMC5/AURKA/CLSPN/CDC6/PSMD8/PSMC6/PSMA3/PSMC1/PSMB5/PSMA6/PSME2/PSMA7/PSMD7/NBN/NOP53/PSMA2/PSMD3/PSMD11/PSMD9/PSMD14/MIIP/CDKN1A/PSMF1/PSMB2/PSMA1/PSME3/VPS4A/TAOK3/RINT1/HUS1/PSMB7/TICRR/PSMB6/PSMA5/HMGA2/RAD17/PSMD4/PSMB4/NAE1/BRSK1/PSMC2/PSMD6/TOPBP1/CHMP4C/RAD21/PSMC3/ZFYVE19/AVEN/CDK1/PSMD1/PSMD2/AURKB/FOXO4/PSMD13/PSMD12/PSMB8/PINX1/PSMB3	67
GO:0032200	telomere organization	103/5619	174/18866	6.33015e-16	5.18672e-14	4.24344e-14	POLA2/MRE11/PARP3/RFC2/RAD51/POLD1/SP100/XRCC1/MAP2K7/SIRT6/POLD3/XRCC5/RIF1/HSP90AA1/MAP3K4/MAPKAPK5/HNRNPC/HSP90AB1/TELO2/APEX1/POLA1/ACD/NBN/CCNE1/POLD2/RAD51C/GAR1/PTGES3/RFC5/XRN1/POLE4/CCT4/NEK2/RPA2/DCLRE1B/TCP1/HNRNPA2B1/XRCC3/TEP1/GNL3L/DKC1/SLX1A/RPA1/H3-3B/PCNA/RFC3/NAT10/HNRNPA1/CCT7/HUS1/MYC/DNA2/HNRNPD/PIF1/PARN/WRAP53/PARP1/NAF1/NHP2/PRIM2/CCT6A/TERF1/POLE3/TNKS1BP1/CCT5/FBXO4/HNRN…	103
GO:0043488	regulation of mRNA stability	108/5619	186/18866	8.36734e-16	6.77022e-14	5.53896e-14	PSMB1/PSMC4/VIM/PSMA4/YBX3/YBX1/ELAVL1/PSME4/PABPC1/EXOSC7/EXOSC5/XPO1/TNPO1/PSMC5/KHSRP/FUS/PCBP4/PABPC4/ALKBH5/HNRNPC/PSMD8/HNRNPM/PSMC6/PSMA3/ZC3H14/PSMC1/PSMB5/APEX1/PSMA6/PSME2/PSMA7/E2F1/PSMD7/MYEF2/PSMA2/EXOSC3/CPEB3/PSMD3/PSMD11/HSPA8/PSMD9/RBM24/TENT4A/XRN1/FXR1/EIF4G1/PSMD14/FASTKD2/SET/EXOSC8/TARDBP/EXOSC9/PSMF1/HNRNPR/PSMB2/PCID2/METTL16/ZFP36/PSMA1/EXOSC2/PSME3/ROCK2/SYNCRIP/DHX9/TBR…	108
GO:2000278	regulation of DNA biosynthetic process	73/5619	109/18866	1.04728e-15	8.36921e-14	6.84715e-14	PARP3/RFC2/MAP2K7/PAK3/XRCC5/HSP90AA1/GRHL2/MAP3K4/MAPKAPK5/HNRNPC/HSP90AB1/PARP4/ACD/PRKD2/DNAJC2/PTGES3/RFC5/PDGFRB/XRN1/CCT4/NEK2/DUSP1/TCP1/PTK2B/HNRNPA2B1/CDKN1A/CHTF18/GNL3L/DKC1/PPARG/PCNA/RFC3/MEN1/NAT10/HNRNPA1/CCT7/NIBAN2/DSCC1/MYC/HNRNPD/PIF1/PARN/ARRB2/WRAP53/TP53/NVL/NAF1/CCT6A/TERF1/CCT5/FBXO4/GJA1/HNRNPU/CCT8/CCT3/RFC4/CCT2/GREM1/CTNNB1/PARM1/EXOSC10/ATR/SH2B1/CTC1/AURKB/TFDP1/DDX3…	73
GO:0051306	mitotic sister chromatid separation	50/5619	64/18866	1.69904e-15	1.34121e-13	1.09729e-13	MAD1L1/CDC27/ZNF207/TACC3/NCAPH2/CUL3/SPDL1/TPR/RIOK2/TRIP13/NDC80/ZW10/ANAPC5/CDC6/CDC23/PPP2R1A/ANAPC15/FBXO5/TTK/IK/CDC20/CENPF/NEK6/DUSP1/TEX14/XRCC3/PCID2/DLGAP5/PSMG2/CCNB1/APC/CDK5RAP2/HECW2/CENPE/DIS3L2/DYNC1LI1/ANAPC1/BUB3/BUB1B/MAD2L1/PTTG1/RAD21/PLK1/CDT1/BUB1/UBE2C/GEN1/AURKB/ANAPC7/LCMT1	50
GO:0000280	nuclear division	204/5619	428/18866	2.8472e-15	2.22047e-13	1.81665e-13	MAD1L1/CYP26B1/CDC27/ZNF207/NCAPD2/ANLN/TACC3/MRE11/NCAPH2/CUL3/SPDL1/CUL7/TPR/RAD51/RIOK2/NDC1/ASPM/STAG3/RHOA/KIF2A/TRIP13/SMC1A/NDE1/SPAG5/TOP2B/KIF22/NDC80/SEH1L/RAD54L/ZW10/AURKA/TPX2/NSFL1C/ANAPC5/BIRC5/KIF4A/CDC6/CDC23/AAAS/MISP/RANBP1/HIRA/PRMT5/VRK1/REC8/MYBL2/CDC25B/NAA10/CCNE1/PPP2R1A/CAV2/BCCIP/UBE2S/RAD51C/KPNB1/NCAPG/ANAPC15/FBXO5/CUL9/TTK/TENT4A/IK/MACROH2A1/PDGFRB/SMC4/CDC20/NEK2/…	204
GO:0007091	metaphase/anaphase transition of mitotic cell cycle	46/5619	58/18866	8.2232e-15	6.33676e-13	5.18432e-13	MAD1L1/CDC27/ZNF207/TACC3/CUL3/SPDL1/TPR/RIOK2/TRIP13/NDC80/ZW10/ANAPC5/CDC6/CDC23/ANAPC15/FBXO5/TTK/IK/CDC20/CENPF/NEK6/DUSP1/TEX14/XRCC3/PCID2/DLGAP5/PSMG2/CCNB1/APC/CDK5RAP2/HECW2/CENPE/DYNC1LI1/ANAPC1/BUB3/BUB1B/MAD2L1/RAD21/PLK1/CDT1/BUB1/UBE2C/GEN1/AURKB/ANAPC7/LCMT1	46
GO:0000460	maturation of 5.8S rRNA	33/5619	36/18866	1.05705e-14	8.04978e-13	6.58581e-13	LAS1L/MTREX/RRP15/EXOSC7/NOP14/PES1/EXOSC3/FTSJ3/RPF1/ERI3/FCF1/RCL1/EXOSC8/UTP20/EXOSC9/RPP40/KRI1/EXOSC2/MPHOSPH6/WDR12/ABT1/NOL9/NSA2/EXOSC10/RPS21/EXOSC4/RRS1/ERI2/NOP9/MAK16/EIF6/PRKDC/BOP1	33
GO:0051236	establishment of RNA localization	113/5619	203/18866	1.13062e-14	8.50988e-13	6.96223e-13	MVP/NUP160/NSUN2/TPR/THOC3/RIOK2/NDC1/U2AF2/YBX1/NUP133/CPSF1/NUP37/THOC1/XPO1/SEH1L/RTRAF/KHSRP/RBM27/ALKBH5/NUP50/AAAS/NUP188/THOC5/SRSF5/PABPN1/RAE1/NUTF2/NUP93/CASC3/NUP98/MAGOHB/NUP107/CPSF6/SRSF9/SRSF3/MRPL18/QKI/NUP155/NCBP2/RPS15/SRSF7/SRSF4/SFPQ/SRSF11/CPSF3/GLE1/NUP43/ENY2/KHDRBS1/HNRNPA2B1/DDX39A/XPO5/NUP85/PCID2/ZFP36/THOC6/NUP210/RAN/EIF5A/NXT1/SRRM1/HNRNPA1/LTV1/DHX9/SRSF1/NCBP1/PNP…	113
GO:0050657	nucleic acid transport	111/5619	200/18866	2.55385e-14	1.87853e-12	1.53689e-12	MVP/NUP160/NSUN2/TPR/THOC3/RIOK2/NDC1/U2AF2/YBX1/NUP133/CPSF1/NUP37/THOC1/XPO1/SEH1L/RTRAF/KHSRP/RBM27/ALKBH5/NUP50/AAAS/NUP188/THOC5/SRSF5/PABPN1/RAE1/NUTF2/NUP93/CASC3/NUP98/MAGOHB/NUP107/CPSF6/SRSF9/SRSF3/MRPL18/QKI/NUP155/NCBP2/RPS15/SRSF7/SRSF4/SFPQ/SRSF11/CPSF3/GLE1/NUP43/ENY2/KHDRBS1/HNRNPA2B1/DDX39A/XPO5/NUP85/PCID2/ZFP36/THOC6/NUP210/RAN/EIF5A/NXT1/SRRM1/HNRNPA1/LTV1/DHX9/SRSF1/NCBP1/PNP…	111
GO:0050658	RNA transport	111/5619	200/18866	2.55385e-14	1.87853e-12	1.53689e-12	MVP/NUP160/NSUN2/TPR/THOC3/RIOK2/NDC1/U2AF2/YBX1/NUP133/CPSF1/NUP37/THOC1/XPO1/SEH1L/RTRAF/KHSRP/RBM27/ALKBH5/NUP50/AAAS/NUP188/THOC5/SRSF5/PABPN1/RAE1/NUTF2/NUP93/CASC3/NUP98/MAGOHB/NUP107/CPSF6/SRSF9/SRSF3/MRPL18/QKI/NUP155/NCBP2/RPS15/SRSF7/SRSF4/SFPQ/SRSF11/CPSF3/GLE1/NUP43/ENY2/KHDRBS1/HNRNPA2B1/DDX39A/XPO5/NUP85/PCID2/ZFP36/THOC6/NUP210/RAN/EIF5A/NXT1/SRRM1/HNRNPA1/LTV1/DHX9/SRSF1/NCBP1/PNP…	111
GO:0010965	regulation of mitotic sister chromatid separation	47/5619	61/18866	3.09842e-14	2.25349e-12	1.84366e-12	MAD1L1/CDC27/ZNF207/TACC3/CUL3/SPDL1/TPR/RIOK2/TRIP13/NDC80/ZW10/ANAPC5/CDC6/CDC23/ANAPC15/FBXO5/TTK/IK/CDC20/CENPF/NEK6/DUSP1/TEX14/XRCC3/PCID2/DLGAP5/PSMG2/CCNB1/APC/CDK5RAP2/HECW2/CENPE/DYNC1LI1/ANAPC1/BUB3/BUB1B/MAD2L1/PTTG1/RAD21/PLK1/CDT1/BUB1/UBE2C/GEN1/AURKB/ANAPC7/LCMT1	47
GO:0061013	regulation of mRNA catabolic process	114/5619	208/18866	3.72699e-14	2.68053e-12	2.19304e-12	PSMB1/PSMC4/VIM/PSMA4/YBX3/YBX1/ELAVL1/PSME4/PABPC1/EXOSC7/EXOSC5/XPO1/TNPO1/PSMC5/KHSRP/FUS/PCBP4/PABPC4/ALKBH5/HNRNPC/PSMD8/HNRNPM/GTPBP1/PSMC6/PSMA3/ZC3H14/PSMC1/PSMB5/APEX1/PSMA6/PSME2/PSMA7/E2F1/PSMD7/MYEF2/PSMA2/EXOSC3/CPEB3/PSMD3/PSMD11/HSPA8/PSMD9/RBM24/TENT4A/XRN1/FXR1/EIF4G1/PSMD14/FASTKD2/SET/EXOSC8/TARDBP/EXOSC9/CNOT1/PSMF1/HNRNPR/PSMB2/PCID2/METTL16/ZFP36/PSMA1/EXOSC2/PSME3/ROCK2/DHX…	114
GO:0006302	double-strand break repair	136/5619	262/18866	4.13567e-14	2.94051e-12	2.40574e-12	RAD52/KDM1A/LIG3/BRCA1/DDX11/MRE11/PARP3/TDP1/ERCC8/RAD51/NUCKS1/TRIP13/ZFYVE26/XRCC1/MCM2/MCM6/SIRT6/XRCC5/DDX1/RIF1/EXD2/RAD54L/FUS/CDC45/MSH2/CDC7/MCM5/YY1/REC8/SAMHD1/ACTR5/SMCHD1/RBBP8/POLA1/NBN/MCM4/PIAS4/RAD51C/NSD2/KMT5B/PRPF19/FOXM1/RAD51AP1/TIMELESS/RNF8/TENT4A/PSMD14/SUMO1/SFPQ/RPA2/DCLRE1B/POLM/DEK/AP5S1/MCM8/XRCC3/AUNIP/PARP2/GINS2/SLX1A/RPA1/FIGNL1/SLF1/TEX15/SPIRE1/RNF138/HUS1/BRIP…	136
GO:0071824	protein-DNA complex subunit organization	144/5619	282/18866	4.17931e-14	2.94051e-12	2.40574e-12	RAD52/PAF1/PSMC4/MNAT1/RAD51/RNF4/TAF11/SMARCD1/PSME4/MCM2/SMARCE1/ACTR6/SART3/MCM6/SMARCD3/RRN3/PSMC5/SUPT16H/CDC45/MACROH2A2/SMARCB1/HIRA/MCM5/PSMC6/RBBP7/CENPI/CENPT/TAF1C/OIP5/MCM4/PIH1D1/ERCC2/ASF1B/GRWD1/RAD51C/SMARCD2/GTF2H3/CAND1/RNF8/MACROH2A1/CENPA/CENPF/RPA2/UBN1/RAD23B/SET/HELLS/CENPL/TAF12/CENPK/HJURP/H1-3/SOX9/RPL23/THRA/DLGAP5/SMARCA4/HAT1/MIS18BP1/RPA1/H3-3B/NASP/CDK7/CCNH/ORC3/XP…	144
GO:0030071	regulation of mitotic metaphase/anaphase transition	44/5619	56/18866	5.89295e-14	4.10162e-12	3.35568e-12	MAD1L1/CDC27/ZNF207/CUL3/SPDL1/TPR/RIOK2/TRIP13/NDC80/ZW10/ANAPC5/CDC6/CDC23/ANAPC15/FBXO5/TTK/IK/CDC20/CENPF/NEK6/DUSP1/TEX14/XRCC3/PCID2/DLGAP5/PSMG2/CCNB1/APC/CDK5RAP2/HECW2/CENPE/DYNC1LI1/BUB3/BUB1B/MAD2L1/RAD21/PLK1/CDT1/BUB1/UBE2C/GEN1/AURKB/ANAPC7/LCMT1	44
GO:0006406	mRNA export from nucleus	72/5619	113/18866	8.00853e-14	5.44776e-12	4.457e-12	NUP160/NSUN2/TPR/THOC3/NDC1/U2AF2/NUP133/CPSF1/NUP37/THOC1/SEH1L/ALKBH5/NUP50/AAAS/NUP188/THOC5/SRSF5/PABPN1/RAE1/NUP93/CASC3/NUP98/MAGOHB/NUP107/SRSF9/SRSF3/NUP155/NCBP2/SRSF7/SRSF4/SRSF11/CPSF3/GLE1/NUP43/ENY2/HNRNPA2B1/DDX39A/NUP85/PCID2/THOC6/NUP210/EIF5A/NXT1/SRRM1/SRSF1/NCBP1/NUP54/EIF4A3/POLR2D/EIF4E/UPF2/NUP205/SEC13/CPSF4/SRSF2/MAGOH/NUP35/THOC7/SLBP/CPSF2/DDX19A/AGFG1/SETD2/ALYREF/POM12…	72
GO:0071427	mRNA-containing ribonucleoprotein complex export from nucleus	72/5619	113/18866	8.00853e-14	5.44776e-12	4.457e-12	NUP160/NSUN2/TPR/THOC3/NDC1/U2AF2/NUP133/CPSF1/NUP37/THOC1/SEH1L/ALKBH5/NUP50/AAAS/NUP188/THOC5/SRSF5/PABPN1/RAE1/NUP93/CASC3/NUP98/MAGOHB/NUP107/SRSF9/SRSF3/NUP155/NCBP2/SRSF7/SRSF4/SRSF11/CPSF3/GLE1/NUP43/ENY2/HNRNPA2B1/DDX39A/NUP85/PCID2/THOC6/NUP210/EIF5A/NXT1/SRRM1/SRSF1/NCBP1/NUP54/EIF4A3/POLR2D/EIF4E/UPF2/NUP205/SEC13/CPSF4/SRSF2/MAGOH/NUP35/THOC7/SLBP/CPSF2/DDX19A/AGFG1/SETD2/ALYREF/POM12…	72
GO:0044784	metaphase/anaphase transition of cell cycle	46/5619	60/18866	8.07948e-14	5.44776e-12	4.457e-12	MAD1L1/CDC27/ZNF207/TACC3/CUL3/SPDL1/TPR/RIOK2/TRIP13/NDC80/ZW10/ANAPC5/CDC6/CDC23/ANAPC15/FBXO5/TTK/IK/CDC20/CENPF/NEK6/DUSP1/TEX14/XRCC3/PCID2/DLGAP5/PSMG2/CCNB1/APC/CDK5RAP2/HECW2/CENPE/DYNC1LI1/ANAPC1/BUB3/BUB1B/MAD2L1/RAD21/PLK1/CDT1/BUB1/UBE2C/GEN1/AURKB/ANAPC7/LCMT1	46
GO:0051304	chromosome separation	63/5619	94/18866	9.03601e-14	6.02991e-12	4.93328e-12	MAD1L1/CDC27/ZNF207/NCAPD2/TACC3/NCAPH2/CUL3/SPDL1/TPR/RIOK2/CSNK2A2/TRIP13/TOP2B/NDC80/ZW10/ANAPC5/CDC6/CDC23/CSNK2A1/PPP2R1A/ANAPC15/FBXO5/TTK/IK/CDC20/CENPF/NEK6/DUSP1/TEX14/NCAPH/XRCC3/PCID2/DLGAP5/PSMG2/TOP2A/CCNB1/APC/CDK5RAP2/HECW2/CENPE/DIS3L2/DYNC1LI1/NCAPD3/ANAPC1/BUB3/BUB1B/MAD2L1/PTTG1/RAD21/SHOC1/PLK1/CDT1/BUB1/CENPX/UBE2C/CENPS/TOP3A/GEN1/RMI1/AURKB/FANCM/ANAPC7/LCMT1	63
GO:1905818	regulation of chromosome separation	49/5619	66/18866	1.08423e-13	7.16145e-12	5.85904e-12	MAD1L1/CDC27/ZNF207/TACC3/CUL3/SPDL1/TPR/RIOK2/CSNK2A2/TRIP13/NDC80/ZW10/ANAPC5/CDC6/CDC23/CSNK2A1/ANAPC15/FBXO5/TTK/IK/CDC20/CENPF/NEK6/DUSP1/TEX14/XRCC3/PCID2/DLGAP5/PSMG2/CCNB1/APC/CDK5RAP2/HECW2/CENPE/DYNC1LI1/ANAPC1/BUB3/BUB1B/MAD2L1/PTTG1/RAD21/PLK1/CDT1/BUB1/UBE2C/GEN1/AURKB/ANAPC7/LCMT1	49
GO:0051983	regulation of chromosome segregation	69/5619	107/18866	1.10321e-13	7.21322e-12	5.90139e-12	MAD1L1/CDC27/ZNF207/DDX11/TACC3/CUL3/SPDL1/TPR/RIOK2/CSNK2A2/RAD18/TRIP13/SPAG5/NDC80/ZW10/ANAPC5/CDC6/CDC23/CSNK2A1/NAA10/ANAPC15/FBXO5/TTK/IK/MACROH2A1/ECT2/TTL/SFPQ/CDC20/NEK2/CENPF/NEK6/DUSP1/TEX14/XRCC3/PCID2/DLGAP5/PSMG2/KNSTRN/SLF1/CCNB1/APC/CDK5RAP2/HECW2/CENPE/KIF2C/DYNC1LI1/CDCA5/MKI67/ANAPC1/HNRNPU/BUB3/BUB1B/RACGAP1/SMC6/MAD2L1/PTTG1/RAD21/PLK1/CDT1/CTNNB1/FEN1/BUB1/UBE2C/GEN1/AURKB/R…	69
GO:0000469	cleavage involved in rRNA processing	27/5619	28/18866	1.19968e-13	7.76556e-12	6.35328e-12	EXOSC7/NOP14/EXOSC3/ERI3/FCF1/RCL1/EXOSC8/UTP20/EXOSC9/RRP36/RPP40/KRI1/EXOSC2/NOB1/NHP2/ABT1/UTP23/NOL9/BMS1/TSR1/EXOSC10/RPS21/RRS1/TBL3/ERI2/NOP9/BOP1	27
GO:0031570	DNA integrity checkpoint	93/5619	161/18866	1.27472e-13	8.16956e-12	6.68381e-12	BRCA1/MRE11/FOXN3/TIPIN/GTSE1/TOP2B/THOC1/ORC1/BAX/AURKA/PCBP4/MAP3K20/WDR76/CLSPN/CDC45/CDC6/MSH2/CDC5L/THOC5/E2F1/NBN/NOP53/CASP2/PRPF19/TIMELESS/CNOT6/TFDP2/NEK11/ARID3A/FBXO6/GADD45A/RPA2/CDK2/CDKN1A/CNOT1/PRMT1/E2F8/STK33/TOP2A/PCNA/CCNB1/TAOK3/RINT1/RNASEH2B/HUS1/BRIP1/MDC1/DNA2/CUL4A/TICRR/TP53/CARM1/TIPRL/DTL/FANCD2/CNOT9/PLK2/TNKS1BP1/CHEK1/HMGA2/FBXO4/RAD17/CDC25C/NAE1/BRSK1/ZNF385A/RPL…	93
GO:0045841	negative regulation of mitotic metaphase/anaphase transition	32/5619	36/18866	2.09704e-13	1.3308e-11	1.08877e-11	MAD1L1/ZNF207/SPDL1/TPR/TRIP13/NDC80/ZW10/ANAPC15/FBXO5/TTK/IK/CDC20/CENPF/DUSP1/TEX14/XRCC3/PCID2/PSMG2/CCNB1/APC/CDK5RAP2/DYNC1LI1/BUB3/BUB1B/MAD2L1/RAD21/PLK1/CDT1/BUB1/GEN1/AURKB/LCMT1	32
GO:0051054	positive regulation of DNA metabolic process	109/5619	200/18866	2.21611e-13	1.3927e-11	1.13942e-11	BRCA1/DDX11/MRE11/PARP3/ERCC8/RFC2/RAD51/FAM168A/TFRC/XRCC1/MAP2K7/PAK3/SIRT6/XRCC5/RIF1/HSP90AA1/GRHL2/MAP3K4/BAX/MAPKAPK5/FUS/MSH2/HSP90AB1/SMCHD1/ACD/NBN/ERCC2/PRKD2/TGFB1/EXOSC3/NSD2/PPARGC1A/KMT5B/PTGES3/FOXM1/RFC5/TIMELESS/RNF8/PDGFRB/CCT4/PRRX1/NEK2/TCP1/PTK2B/HNRNPA2B1/CDK2/USP9X/CHTF18/TRIM28/DKC1/SLX1A/PCNA/RFC3/SLF1/SPIRE1/HNRNPA1/CCT7/DHX9/DSCC1/MYC/ACTR2/PARP9/HNRNPD/ANXA3/PARN/ARRB2…	109
GO:0034504	protein localization to nucleus	140/5619	277/18866	2.63353e-13	1.63912e-11	1.34102e-11	TMEM98/PAF1/CDH1/TPR/INTS13/TNPO3/ABCA7/IPO5/ELAVL1/SP100/POLR1A/NUP133/BCL3/TFRC/GTSE1/XPO1/TNPO1/GCKR/IPO11/RBM22/OSBPL8/NUP50/NUP188/HSP90AB1/JAK2/CARD10/RANGAP1/SIX4/NFKBIA/FERMT1/NUTF2/NUP93/ARL2BP/TGFB1/NOP53/TNPO2/LZTS2/KPNB1/YWHAE/ZPR1/NUP98/NUP107/RAB23/BYSL/NUP155/KPNA1/ECT2/PIKFYVE/CCT4/SUMO1/PARK7/IPO13/TCP1/TARDBP/CSE1L/CDKN1A/SOX9/NUP85/RPL23/TRIM28/SESN2/DKC1/SYNE1/RAN/NXT1/ARNTL/C…	140
GO:0072331	signal transduction by p53 class mediator	136/5619	267/18866	2.70616e-13	1.66445e-11	1.36174e-11	KDM1A/PDK2/BRCA1/MRE11/PHF20/RFC2/TAF2/HIPK2/TAF11/SP100/BCL3/CSNK2A2/MBD3/GTSE1/ZMPSTE24/RRN3/BAX/AURKA/TPX2/MAPKAPK5/CDIP1/PCBP4/TFAP4/SUPT16H/MSH2/PRMT5/CSNK2A1/E2F1/RBBP8/RBBP7/USP10/NBN/NDRG1/PPP1R13L/YJU2/NOP53/CASP2/DDX5/FOXM1/RFC5/NOP2/CHD4/ING4/PRKAB1/PAK1IP1/PERP/CNOT6/TFDP2/ARID3A/GADD45A/RPA2/TAF12/RPL5/TRIM24/CDK2/CDKN1A/EEF1E1/CNOT1/RPL23/BCL2L12/PRMT1/DYRK2/E2F8/SESN2/PRKAB2/RRP8/M…	136
GO:0044786	cell cycle DNA replication	48/5619	65/18866	2.72565e-13	1.66445e-11	1.36174e-11	DBF4/WIZ/POLA2/RFC2/RAD51/POLD1/MCM2/TIPIN/MCM6/POLD3/ZMPSTE24/CDC45/CDC7/MCM5/GINS1/POLA1/MCM4/LIG1/POLD2/ZPR1/RFC5/FBXO5/BCL6/POLE4/RPA2/E2F8/RPA1/PCNA/RFC3/ORC3/DNA2/PRIM2/TERF1/POLE3/DBF4B/RFC4/E2F7/MCM7/CDT1/FEN1/POLD4/ATAD5/MCMDC2/CHEK2/NUGGC/PRIM1/RTEL1/DACH1	48
GO:0015931	nucleobase-containing compound transport	133/5619	261/18866	4.74977e-13	2.87339e-11	2.35082e-11	SLC25A5/MVP/NUP160/NSUN2/TPR/THOC3/RIOK2/NDC1/U2AF2/YBX1/NUP133/CPSF1/NUP37/SLC25A43/THOC1/SLC35C2/XPO1/SEH1L/RTRAF/KHSRP/RBM27/ALKBH5/NUP50/AAAS/NUP188/THOC5/SLC25A17/SRSF5/PABPN1/RAE1/NUTF2/NUP93/CASC3/NUP98/MAGOHB/NUP107/CPSF6/SRSF9/SRSF3/MRPL18/QKI/SLC29A1/NUP155/NCBP2/RPS15/SRSF7/SRSF4/SFPQ/SRSF11/CPSF3/GLE1/NUP43/ENY2/SLC35B1/ABCC11/KHDRBS1/HNRNPA2B1/DDX39A/XPO5/SLC35B3/NUP85/SLC25A19/PCID2…	133
GO:0033044	regulation of chromosome organization	170/5619	356/18866	4.84824e-13	2.9058e-11	2.37734e-11	MAD1L1/KDM1A/CDC27/PAF1/ZNF207/BRCA1/DDX11/TACC3/MNAT1/MRE11/CUL3/SPDL1/TPR/RIOK2/SPHK2/RNF4/TRIP13/XRCC1/MCM2/KDM5A/EED/SART3/MAP2K7/SIRT6/XRCC5/RIF1/NDC80/ZMPSTE24/MAP3K4/ZW10/DNMT3B/MAPKAPK5/ANAPC5/HNRNPC/CDC45/CDC6/CDC23/SMARCB1/HIRA/METTL4/NAA10/ACD/NBN/PIH1D1/PRKD2/SSBP1/KAT2A/PPARGC1A/ANAPC15/FBXO5/VEGFA/TTK/IK/MACROH2A1/BCL6/XRN1/CCT4/PARK7/SFPQ/CDC20/NEK2/CENPF/SET/PHF19/NEK6/DUSP1/TCP1/…	170
GO:1902099	regulation of metaphase/anaphase transition of cell cycle	44/5619	58/18866	5.41144e-13	3.2136e-11	2.62916e-11	MAD1L1/CDC27/ZNF207/CUL3/SPDL1/TPR/RIOK2/TRIP13/NDC80/ZW10/ANAPC5/CDC6/CDC23/ANAPC15/FBXO5/TTK/IK/CDC20/CENPF/NEK6/DUSP1/TEX14/XRCC3/PCID2/DLGAP5/PSMG2/CCNB1/APC/CDK5RAP2/HECW2/CENPE/DYNC1LI1/BUB3/BUB1B/MAD2L1/RAD21/PLK1/CDT1/BUB1/UBE2C/GEN1/AURKB/ANAPC7/LCMT1	44
GO:0007051	spindle organization	101/5619	183/18866	5.89545e-13	3.4692e-11	2.83828e-11	ZNF207/TACC3/PARP3/TPR/RNF4/INTS13/ASPM/EML1/RHOA/KIF2A/SMC1A/WDR62/DLG1/SPAG5/NDC80/MAPRE3/AURKA/TPX2/BIRC5/KIF4A/AAAS/EFHC1/MISP/MYBL2/RAE1/MAPRE1/PPP2R1A/LZTS2/BCCIP/KPNB1/CEP126/FBXO5/TTK/CDC20/STMN1/NEK2/PTPA/NEK6/STIL/MSTO1/TUBGCP3/DLGAP5/AUNIP/TUBGCP6/KNSTRN/CHMP2A/HAUS8/TUBG1/RAN/CCNB1/PSRC1/BORA/KIF23/HAUS2/TUBGCP4/KIF11/TACC2/CENPE/NCOR1/NUF2/PLK2/HAUS6/NTMT1/RPS3/INCENP/CENPJ/HAUS1/SPC…	101
GO:0033047	regulation of mitotic sister chromatid segregation	51/5619	72/18866	7.3976e-13	4.31394e-11	3.52938e-11	MAD1L1/CDC27/ZNF207/TACC3/CUL3/SPDL1/TPR/RIOK2/TRIP13/NDC80/ZW10/ANAPC5/CDC6/CDC23/NAA10/ANAPC15/FBXO5/TTK/IK/MACROH2A1/CDC20/CENPF/NEK6/DUSP1/TEX14/XRCC3/PCID2/DLGAP5/PSMG2/SLF1/CCNB1/APC/CDK5RAP2/HECW2/CENPE/DYNC1LI1/ANAPC1/HNRNPU/BUB3/BUB1B/MAD2L1/PTTG1/RAD21/PLK1/CDT1/BUB1/UBE2C/GEN1/AURKB/ANAPC7/LCMT1	51
GO:1902850	microtubule cytoskeleton organization involved in mitosis	84/5619	144/18866	9.19375e-13	5.3135e-11	4.34716e-11	PAX6/ZNF207/TACC3/SPDL1/PARP3/TPR/INTS13/EML1/RHOA/KIF2A/SMC1A/NDE1/WDR62/NDC80/ZW10/AURKA/TPX2/NSFL1C/BIRC5/KIF4A/AAAS/EFHC1/MISP/MYBL2/RAE1/BCCIP/KPNB1/CEP126/TTK/CENPA/ARHGEF2/CDC20/STMN1/NEK2/PTPA/STIL/MSTO1/DLGAP5/CHMP2A/TUBG1/RAN/CCNB1/PSRC1/BORA/SPRY2/CDK5RAP2/NUSAP1/KIF23/KIF11/TACC2/CENPE/NUF2/PLK2/SPC25/GJA1/CENPH/HNRNPU/PCNT/RACGAP1/ABRAXAS1/SPRY1/POC1A/MAD2L1/CHMP4C/VCP/PLK1/MECP2/CKA…	84
GO:0032984	protein-containing complex disassembly	159/5619	330/18866	1.104e-12	6.28005e-11	5.13793e-11	SCIN/VTA1/LIMA1/MRPS35/MRPS24/SMARCD1/TBC1D25/KIF2A/LRP6/SMARCE1/MRPS34/CARMIL1/JMJD4/SMARCD3/MRPL22/ZMPSTE24/TPX2/MCOLN1/SUPT16H/MRPS18A/SMARCB1/MID1/MRPS31/ZFAND1/MRPL4/GRWD1/MRPL32/SMARCD2/HSPA8/TRPV4/MRPL51/MTRF1L/MRPL18/MRPL2/MRPS30/MRPS27/CSNK1A1/MRPL3/APC2/MRPL19/CHMP3/MRPL37/CAPZA1/ARHGEF2/DNAJC6/MRPS15/STMN1/CAMSAP2/VAMP8/SET/GLE1/ETF1/KIF18A/MRPS2/MRPS7/RPL23/MRPS26/KLC1/SMARCA4/VIL1/MR…	159
GO:1902100	negative regulation of metaphase/anaphase transition of cell cycle	32/5619	37/18866	1.10602e-12	6.28005e-11	5.13793e-11	MAD1L1/ZNF207/SPDL1/TPR/TRIP13/NDC80/ZW10/ANAPC15/FBXO5/TTK/IK/CDC20/CENPF/DUSP1/TEX14/XRCC3/PCID2/PSMG2/CCNB1/APC/CDK5RAP2/DYNC1LI1/BUB3/BUB1B/MAD2L1/RAD21/PLK1/CDT1/BUB1/GEN1/AURKB/LCMT1	32
GO:0043624	cellular protein complex disassembly	117/5619	224/18866	1.41955e-12	7.99021e-11	6.53707e-11	SCIN/LIMA1/MRPS35/MRPS24/KIF2A/MRPS34/CARMIL1/JMJD4/MRPL22/TPX2/MRPS18A/MID1/MRPS31/MRPL4/MRPL32/HSPA8/TRPV4/MRPL51/MTRF1L/MRPL18/MRPL2/MRPS30/MRPS27/MRPL3/APC2/MRPL19/MRPL37/CAPZA1/ARHGEF2/DNAJC6/MRPS15/STMN1/CAMSAP2/GLE1/ETF1/KIF18A/MRPS2/MRPS7/MRPS26/VIL1/MRPS12/TMOD2/SHFL/C12orf65/MRPS25/PTCD3/MRPL35/EIF5A/VPS4A/DAP3/NES/MICAL2/MRPS36/APC/AVIL/MRPS9/VILL/CKAP2/MRPL47/TMOD1/MRPL15/RDX/TRIM54/K…	117
GO:0051028	mRNA transport	87/5619	152/18866	1.57411e-12	8.78383e-11	7.18636e-11	MVP/NUP160/NSUN2/TPR/THOC3/NDC1/U2AF2/NUP133/CPSF1/NUP37/THOC1/XPO1/SEH1L/KHSRP/ALKBH5/NUP50/AAAS/NUP188/THOC5/SRSF5/PABPN1/RAE1/NUTF2/NUP93/CASC3/NUP98/MAGOHB/NUP107/SRSF9/SRSF3/QKI/NUP155/NCBP2/SRSF7/SRSF4/SRSF11/CPSF3/GLE1/NUP43/ENY2/HNRNPA2B1/DDX39A/NUP85/PCID2/ZFP36/THOC6/NUP210/EIF5A/NXT1/SRRM1/HNRNPA1/DHX9/SRSF1/NCBP1/LRPPRC/NUP54/EIF4A3/POLR2D/EIF4E/UPF2/AHCTF1/NUP205/SEC13/IGF2BP1/CPSF4/…	87
GO:0006521	regulation of cellular amino acid metabolic process	46/5619	63/18866	1.69489e-12	9.37694e-11	7.6716e-11	PSMB1/NR1H4/PSMC4/PSMA4/ATP2B4/PSME4/PSMC5/SIRT4/COMT/PSMD8/PSMC6/PSMA3/PSMC1/PSMB5/PSMA6/PSME2/PSMA7/PSMD7/PSMA2/PSMD3/PSMD11/PSMD9/PSMD14/ODC1/PARK7/PSMF1/PSMB2/PSMA1/PSME3/PSMB7/PSMB6/PSMA5/BHMT/SLC7A7/PSMD4/PSMB4/PSMC2/PSMD6/PSMC3/PSMD1/PSMD2/OAZ2/PSMD13/PSMD12/PSMB8/PSMB3	46
GO:2000816	negative regulation of mitotic sister chromatid separation	33/5619	39/18866	1.74693e-12	9.58295e-11	7.84015e-11	MAD1L1/ZNF207/SPDL1/TPR/TRIP13/NDC80/ZW10/ANAPC15/FBXO5/TTK/IK/CDC20/CENPF/DUSP1/TEX14/XRCC3/PCID2/PSMG2/CCNB1/APC/CDK5RAP2/DYNC1LI1/BUB3/BUB1B/MAD2L1/PTTG1/RAD21/PLK1/CDT1/BUB1/GEN1/AURKB/LCMT1	33
GO:0007094	mitotic spindle assembly checkpoint	30/5619	34/18866	1.88105e-12	9.98037e-11	8.16529e-11	MAD1L1/ZNF207/SPDL1/TPR/TRIP13/NDC80/ZW10/ANAPC15/TTK/IK/CDC20/CENPF/DUSP1/TEX14/XRCC3/PCID2/PSMG2/CCNB1/APC/CDK5RAP2/DYNC1LI1/BUB3/BUB1B/MAD2L1/PLK1/CDT1/BUB1/GEN1/AURKB/LCMT1	30
GO:0031577	spindle checkpoint	30/5619	34/18866	1.88105e-12	9.98037e-11	8.16529e-11	MAD1L1/ZNF207/SPDL1/TPR/TRIP13/NDC80/ZW10/ANAPC15/TTK/IK/CDC20/CENPF/DUSP1/TEX14/XRCC3/PCID2/PSMG2/CCNB1/APC/CDK5RAP2/DYNC1LI1/BUB3/BUB1B/MAD2L1/PLK1/CDT1/BUB1/GEN1/AURKB/LCMT1	30
GO:0071173	spindle assembly checkpoint	30/5619	34/18866	1.88105e-12	9.98037e-11	8.16529e-11	MAD1L1/ZNF207/SPDL1/TPR/TRIP13/NDC80/ZW10/ANAPC15/TTK/IK/CDC20/CENPF/DUSP1/TEX14/XRCC3/PCID2/PSMG2/CCNB1/APC/CDK5RAP2/DYNC1LI1/BUB3/BUB1B/MAD2L1/PLK1/CDT1/BUB1/GEN1/AURKB/LCMT1	30
GO:0071174	mitotic spindle checkpoint	30/5619	34/18866	1.88105e-12	9.98037e-11	8.16529e-11	MAD1L1/ZNF207/SPDL1/TPR/TRIP13/NDC80/ZW10/ANAPC15/TTK/IK/CDC20/CENPF/DUSP1/TEX14/XRCC3/PCID2/PSMG2/CCNB1/APC/CDK5RAP2/DYNC1LI1/BUB3/BUB1B/MAD2L1/PLK1/CDT1/BUB1/GEN1/AURKB/LCMT1	30
GO:0065004	protein-DNA complex assembly	124/5619	243/18866	2.56499e-12	1.34985e-10	1.10436e-10	RAD52/PSMC4/MNAT1/RAD51/RNF4/TAF11/MCM2/SART3/MCM6/RRN3/PSMC5/CDC45/MACROH2A2/SMARCB1/HIRA/MCM5/PSMC6/RBBP7/CENPI/CENPT/TAF1C/OIP5/MCM4/PIH1D1/ERCC2/ASF1B/GRWD1/RAD51C/GTF2H3/CAND1/MACROH2A1/CENPA/CENPF/RPA2/UBN1/RAD23B/SET/HELLS/CENPL/TAF12/CENPK/HJURP/H1-3/SOX9/THRA/DLGAP5/SMARCA4/HAT1/MIS18BP1/RPA1/H3-3B/NASP/CDK7/CCNH/ORC3/XPA/ANP32B/POLR1E/CENPO/CENPE/CUL4A/GTF2A2/TP53/ITGB3BP/PARP1/RPS27A/G…	124
GO:0072521	purine-containing compound metabolic process	211/5619	472/18866	2.92111e-12	1.52486e-10	1.24755e-10	ENPP4/AK2/KDM1A/CROT/PDK2/AASS/ACP3/NUP160/ADSS2/TPR/NDC1/MPC1/SPHK2/GNAI3/PDE4A/ACSM2B/RHOA/PDK3/ACSL4/NUP133/RORA/GUCY2C/ENO1/NUP37/ACAT1/DLG1/ACACB/NT5C2/SIRT6/CARMIL1/GCKR/SEH1L/DLD/NUP50/AAAS/NUP188/ACOT7/PRTFDC1/TECR/MTAP/GTPBP1/GSTZ1/MTHFD1/RAE1/SAMHD1/AHCY/ACOT8/PGK1/NUP93/NME4/BPNT2/GPI/TGFB1/SULT2A1/GCDH/OGDH/NUDT1/IMPDH1/AK1/ENO3/ALDOC/SULT1E1/AADAT/PPARGC1A/NUP98/ATP5F1B/NUP107/GAPDH/…	211
GO:0002478	antigen processing and presentation of exogenous peptide antigen	97/5619	177/18866	2.95751e-12	1.53152e-10	1.25299e-10	AP2B1/PSMB1/PSMC4/PSMA4/AP2S1/CYBA/KIF2A/PSME4/KIF22/KIF3C/PSMC5/DYNLL1/KIF4A/SNAP23/PSMD8/AP1B1/PSMC6/PSMA3/PSMC1/PSMB5/PSMA6/PSME2/PSMA7/PSMD7/PSMA2/PSMD3/PSMD11/PSMD9/LNPEP/PIKFYVE/ACTR1B/PSMD14/CAPZA1/VAMP8/KIF18A/PSMF1/PSMB2/KLC1/CANX/PSMA1/AP1M2/PSME3/CTSL/CD36/DYNC1LI2/PSMB7/CTSV/KIF23/ACTR1A/KIF11/ITGAV/CENPE/OSBPL1A/PSMB6/KIF2C/PSMA5/ARF1/DYNC1LI1/SEC24D/MFSD6/KIF5A/SEC13/DYNC1I1/PSMD4/P…	97
GO:0033045	regulation of sister chromatid segregation	56/5619	84/18866	2.98601e-12	1.534e-10	1.25502e-10	MAD1L1/CDC27/ZNF207/DDX11/TACC3/CUL3/SPDL1/TPR/RIOK2/TRIP13/NDC80/ZW10/ANAPC5/CDC6/CDC23/NAA10/ANAPC15/FBXO5/TTK/IK/MACROH2A1/SFPQ/CDC20/CENPF/NEK6/DUSP1/TEX14/XRCC3/PCID2/DLGAP5/PSMG2/SLF1/CCNB1/APC/CDK5RAP2/HECW2/CENPE/DYNC1LI1/CDCA5/ANAPC1/HNRNPU/BUB3/BUB1B/MAD2L1/PTTG1/RAD21/PLK1/CDT1/CTNNB1/FEN1/BUB1/UBE2C/GEN1/AURKB/ANAPC7/LCMT1	56
GO:0002474	antigen processing and presentation of peptide antigen via MHC class I	63/5619	99/18866	3.08931e-12	1.57458e-10	1.28822e-10	PSMB1/PSMC4/PSMA4/CYBA/PSME4/PSMC5/SNAP23/PSMD8/PSMC6/PSMA3/PSMC1/PSMB5/PSMA6/PSME2/PSMA7/PSMD7/PSMA2/PSMD3/PSMD11/PSMD9/LNPEP/PSMD14/VAMP8/IDE/PSMF1/PSMB2/CANX/PSMA1/PSME3/CD36/PSMB7/ITGAV/PSMB6/PSMA5/SEC24D/MFSD6/MR1/SEC13/PSMD4/PSMB4/AZGP1/PSMC2/PSMD6/ERAP1/ERAP2/PSMC3/PDIA3/TAP1/PSMD1/PSMD2/SEC24C/CALR/PSMD13/BCAP31/PSMD12/PSMB8/HLA-C/HLA-E/CHUK/IFI30/TAPBP/HLA-B/PSMB3	63
GO:0019693	ribose phosphate metabolic process	194/5619	427/18866	3.76155e-12	1.90223e-10	1.55628e-10	AK2/CROT/PDK2/AASS/NUP160/ADSS2/TPR/NDC1/MPC1/SPHK2/GNAI3/PDE4A/ACSM2B/RHOA/PDK3/ACSL4/NUP133/RORA/GUCY2C/ENO1/NUP37/ACAT1/DLG1/ACACB/NT5C2/SIRT6/GCKR/CAD/SEH1L/DLD/NUP50/AAAS/NUP188/ACOT7/TECR/GTPBP1/GSTZ1/RAE1/ACOT8/PGK1/NUP93/DHODH/NME4/BPNT2/GPI/TGFB1/SULT2A1/GCDH/OGDH/IMPDH1/AK1/ENO3/ALDOC/SULT1E1/AADAT/PPARGC1A/NUP98/ATP5F1B/NUP107/GAPDH/TPI1/RAB23/ACOT13/NUP155/UMPS/ABHD14B/PDE1A/KYNU/AMPD…	194
GO:0000470	maturation of LSU-rRNA	26/5619	28/18866	3.89866e-12	1.95628e-10	1.6005e-10	LAS1L/RRP15/DDX18/PES1/SNU13/GTPBP4/FTSJ3/NOP2/RPF1/ZNHIT6/RPL35/WDR12/NHP2/RPL7L1/RPL7/RPL7A/NIFK/NOL9/NSA2/MRPL1/RSL1D1/RPF2/MAK16/RPL10A/EIF6/BOP1	26
GO:0033260	nuclear DNA replication	44/5619	60/18866	4.03642e-12	2.00983e-10	1.64431e-10	DBF4/WIZ/POLA2/RFC2/RAD51/POLD1/MCM2/TIPIN/MCM6/POLD3/ZMPSTE24/CDC45/CDC7/MCM5/GINS1/POLA1/MCM4/LIG1/POLD2/RFC5/BCL6/POLE4/RPA2/RPA1/PCNA/RFC3/ORC3/DNA2/PRIM2/TERF1/POLE3/DBF4B/RFC4/MCM7/CDT1/FEN1/POLD4/ATAD5/MCMDC2/CHEK2/NUGGC/PRIM1/RTEL1/DACH1	44
GO:0000462	maturation of SSU-rRNA from tricistronic rRNA transcript (SSU-rRNA, 5.8S rRNA, LSU-rRNA)	32/5619	38/18866	4.99322e-12	2.46726e-10	2.01855e-10	NOP14/ERCC2/RPS16/RPS19/UTP6/BYSL/NOL10/HEATR1/FCF1/RCL1/UTP20/RRP36/RPP40/KRI1/NGDN/UTP4/RPS8/ABT1/UTP23/DHX37/FAM207A/RPS14/DCAF13/BMS1/TSR1/RPS21/RRS1/MRPS11/TBL3/NOP9/WDR46/LOC102724159	32
GO:0006310	DNA recombination	145/5619	299/18866	5.88722e-12	2.88697e-10	2.36193e-10	RAD52/KDM1A/LIG3/BRCA1/MRE11/HMGB3/PARP3/RAD51/NUCKS1/TRIP13/TCF3/ZFYVE26/TFRC/XRCC1/MCM2/MCM6/UNG/TOP2B/SIRT6/THOC1/XRCC5/RIF1/TCF7/EXD2/RAD54L/FUS/CDC45/MSH2/CDC7/MCM5/YY1/APEX1/REC8/SAMHD1/ACTR5/SMCHD1/RBBP8/NBN/MCM4/ERCC2/TGFB1/EXOSC3/NSMCE4A/RAD51C/NSD2/KMT5B/RAD51AP1/TIMELESS/RNF8/BCL6/KPNA1/INO80D/PSMD14/MSH6/SFPQ/UCHL5/RPA2/MND1/POLM/H1-3/KLHDC3/HROB/AP5S1/MCM8/XRCC3/AUNIP/TEP1/GINS2/PSMC…	145
GO:1905819	negative regulation of chromosome separation	33/5619	40/18866	7.11418e-12	3.44998e-10	2.82255e-10	MAD1L1/ZNF207/SPDL1/TPR/TRIP13/NDC80/ZW10/ANAPC15/FBXO5/TTK/IK/CDC20/CENPF/DUSP1/TEX14/XRCC3/PCID2/PSMG2/CCNB1/APC/CDK5RAP2/DYNC1LI1/BUB3/BUB1B/MAD2L1/PTTG1/RAD21/PLK1/CDT1/BUB1/GEN1/AURKB/LCMT1	33
GO:0009259	ribonucleotide metabolic process	189/5619	416/18866	7.14193e-12	3.44998e-10	2.82255e-10	AK2/CROT/PDK2/AASS/NUP160/ADSS2/TPR/NDC1/MPC1/SPHK2/GNAI3/PDE4A/ACSM2B/RHOA/PDK3/ACSL4/NUP133/RORA/GUCY2C/ENO1/NUP37/ACAT1/DLG1/ACACB/NT5C2/SIRT6/GCKR/CAD/SEH1L/DLD/NUP50/AAAS/NUP188/ACOT7/TECR/GTPBP1/GSTZ1/RAE1/ACOT8/PGK1/NUP93/DHODH/NME4/BPNT2/GPI/TGFB1/SULT2A1/GCDH/OGDH/IMPDH1/AK1/ENO3/ALDOC/SULT1E1/AADAT/PPARGC1A/NUP98/ATP5F1B/NUP107/GAPDH/TPI1/RAB23/ACOT13/NUP155/UMPS/ABHD14B/PDE1A/KYNU/AMPD…	189
GO:0048002	antigen processing and presentation of peptide antigen	103/5619	194/18866	8.46314e-12	4.05792e-10	3.31993e-10	AP2B1/PSMB1/PSMC4/PSMA4/AP2S1/CYBA/KIF2A/PSME4/KIF22/KIF3C/PSMC5/DYNLL1/KIF4A/SNAP23/PSMD8/AP1B1/PSMC6/PSMA3/PSMC1/PSMB5/PSMA6/PSME2/PSMA7/PSMD7/PSMA2/PSMD3/PSMD11/PSMD9/LNPEP/PIKFYVE/ACTR1B/PSMD14/CAPZA1/VAMP8/IDE/KIF18A/PSMF1/PSMB2/KLC1/CANX/PSMA1/AP1M2/PSME3/CTSL/CD36/DYNC1LI2/PSMB7/CTSV/KIF23/ACTR1A/KIF11/ITGAV/CENPE/OSBPL1A/PSMB6/KIF2C/PSMA5/ARF1/DYNC1LI1/SEC24D/MFSD6/MR1/KIF5A/SEC13/DYNC1I1…	103
GO:0033048	negative regulation of mitotic sister chromatid segregation	34/5619	42/18866	9.49684e-12	4.52008e-10	3.69804e-10	MAD1L1/ZNF207/SPDL1/TPR/TRIP13/NDC80/ZW10/NAA10/ANAPC15/FBXO5/TTK/IK/CDC20/CENPF/DUSP1/TEX14/XRCC3/PCID2/PSMG2/CCNB1/APC/CDK5RAP2/DYNC1LI1/BUB3/BUB1B/MAD2L1/PTTG1/RAD21/PLK1/CDT1/BUB1/GEN1/AURKB/LCMT1	34
GO:0019884	antigen processing and presentation of exogenous antigen	99/5619	185/18866	1.16338e-11	5.49674e-10	4.49708e-10	AP2B1/PSMB1/PSMC4/PSMA4/AP2S1/CYBA/KIF2A/PSME4/KIF22/KIF3C/PSMC5/DYNLL1/KIF4A/SNAP23/PSMD8/AP1B1/PSMC6/PSMA3/PSMC1/PSMB5/PSMA6/PSME2/PSMA7/PSMD7/PSMA2/PSMD3/PSMD11/PSMD9/LNPEP/PIKFYVE/ACTR1B/PSMD14/CAPZA1/VAMP8/KIF18A/PSMF1/PSMB2/KLC1/CANX/PSMA1/AP1M2/PSME3/AP3B1/CTSL/CD36/DYNC1LI2/PSMB7/CTSV/KIF23/ACTR1A/KIF11/ITGAV/CENPE/OSBPL1A/PSMB6/KIF2C/PSMA5/ARF1/DYNC1LI1/SEC24D/MFSD6/MR1/KIF5A/SEC13/DYNC1…	99
GO:0006457	protein folding	117/5619	230/18866	1.37223e-11	6.43658e-10	5.26599e-10	FKBP4/NUDCD3/ERP44/GRN/HSPA5/DNAJC25/GNAI3/DNAJA2/CSNK2A2/LMAN1/DNAJC10/GNB1/HSP90AA1/DNAJA1/ERO1B/FKBP1A/GANAB/LTBP4/NUDC/DNAJB11/FKBP5/HSP90AB1/PPIL2/ST13/AHSA1/PSMC1/PFDN4/CSNK2A1/DNAJA3/SNRNP70/SGTA/PDCD5/CDC37/FKBP8/DNAJC2/PPIF/RGS9/WFS1/GRPEL1/HSPA8/CHORDC1/PTGES3/HSPA9/GNB4/CCT4/PDCL3/HSPE1/QSOX1/RAD23B/TCP1/HSPH1/CLU/NPPB/PRDX4/TRAP1/HSPA2/CANX/GNAZ/MPDU1/PRKCSH/CCT6B/HSPBP1/CCT7/DNAJB2/U…	117
GO:0044106	cellular amine metabolic process	76/5619	131/18866	1.60105e-11	7.45583e-10	6.09988e-10	GDE1/PSMB1/NR1H4/PSMC4/CHDH/ABCC2/PSMA4/ATP2B4/PSME4/PSMC5/SMOX/SIRT4/COMT/PSMD8/PSMC6/PSMA3/PSMC1/PSMB5/PSMA6/PSME2/PSMA7/SMS/GDPD3/PSMD7/GCDH/PSMA2/PSMD3/PSMD11/AADAT/CHKA/PSMD9/PSMD14/ODC1/KYNU/PARK7/SRM/AGMAT/SARDH/AMD1/PSMF1/PSMB2/PSMA1/SAT1/PSME3/DDC/DMGDH/PSMB7/SAT2/PSMB6/PSMA5/BHMT/HNMT/NR4A2/SLC7A7/PSMD4/PSMB4/NAPEPLD/PSMC2/PSMD6/SLC29A4/HPRT1/PSMC3/MECP2/GPR37/SULT1B1/PSMD1/PSMD2/OAZ2/A…	76
GO:0042590	antigen processing and presentation of exogenous peptide antigen via MHC class I	53/5619	80/18866	1.64838e-11	7.62142e-10	6.23535e-10	PSMB1/PSMC4/PSMA4/CYBA/PSME4/PSMC5/SNAP23/PSMD8/PSMC6/PSMA3/PSMC1/PSMB5/PSMA6/PSME2/PSMA7/PSMD7/PSMA2/PSMD3/PSMD11/PSMD9/LNPEP/PSMD14/VAMP8/PSMF1/PSMB2/PSMA1/PSME3/CD36/PSMB7/ITGAV/PSMB6/PSMA5/MFSD6/PSMD4/PSMB4/PSMC2/PSMD6/PSMC3/PDIA3/TAP1/PSMD1/PSMD2/CALR/PSMD13/PSMD12/PSMB8/HLA-C/HLA-E/CHUK/IFI30/TAPBP/HLA-B/PSMB3	53
GO:0007007	inner mitochondrial membrane organization	39/5619	52/18866	2.1145e-11	9.70721e-10	7.94181e-10	AGK/DNAJC11/TIMM13/SAMM50/TIMM9/CHCHD3/ATP5F1B/HSPA9/ATP5PB/ATP5F1E/DMAC2L/ROMO1/IMMT/TIMM10/ATP5MC2/ATP5F1A/ATP5MC3/PINK1/ATP5MC1/CHCHD6/OMA1/MAIP1/ATP5F1C/ATP5MG/ATP5PD/LETM1/ATP5ME/MICOS10/MICOS13/TIMM22/TMEM11/APOO/CIBAR1/OPA1/UQCC3/ATP8/ATP5MF/ATP5PO/CHCHD10	39
GO:0090501	RNA phosphodiester bond hydrolysis	90/5619	165/18866	2.51364e-11	1.14583e-09	9.37444e-10	ELAC2/POLR1H/CPSF1/EXOSC7/REXO2/EXOSC5/EXD2/NOP14/XRN2/KHNYN/APEX1/SAMHD1/CSTF2/POP1/POP4/POLR2I/EXOSC3/DCPS/CPSF6/CNOT6/DROSHA/XRN1/NCBP2/TSNAX/ERI3/PPP1R8/CPSF3/FCF1/RCL1/EXOSC8/UTP20/TRIR/EXOSC9/RRP36/RPP40/CNOT1/DGCR8/KRI1/EXOSC2/ERN2/RNASEH2B/NCBP1/PNPT1/PARN/NOB1/ISG20L2/DIS3L2/NHP2/ABT1/UTP23/RPP30/CPSF7/NOCT/RPP38/TSEN2/AZGP1/CPSF4/POLR3K/NOL9/BMS1/CPSF2/DIS3L/NUDT21/POP5/TSR1/FEN1/EXOSC1…	90
GO:0007088	regulation of mitotic nuclear division	89/5619	163/18866	3.00701e-11	1.36115e-09	1.1136e-09	MAD1L1/CDC27/ZNF207/ANLN/TACC3/CUL3/SPDL1/CUL7/TPR/RIOK2/TRIP13/NDC80/ZW10/AURKA/NSFL1C/ANAPC5/CDC6/CDC23/RANBP1/PRMT5/NAA10/CAV2/ANAPC15/FBXO5/CUL9/TTK/IK/MACROH2A1/PDGFRB/CDC20/NEK2/CENPF/NEK6/DUSP1/TEX14/OBSL1/XRCC3/PCID2/DLGAP5/PKMYT1/PSMG2/CEP85/CHMP2A/SLF1/CCNB1/APC/BORA/CDK5RAP2/NUSAP1/KIF11/KIF20B/HECW2/CENPE/EGF/DYNC1LI1/PHIP/CDCA5/MKI67/CHEK1/ANAPC1/HNRNPU/BUB3/BUB1B/CDC25C/NPM2/MAD2L1/…	89
GO:0002479	antigen processing and presentation of exogenous peptide antigen via MHC class I, TAP-dependent	50/5619	75/18866	4.35248e-11	1.93217e-09	1.58078e-09	PSMB1/PSMC4/PSMA4/CYBA/PSME4/PSMC5/SNAP23/PSMD8/PSMC6/PSMA3/PSMC1/PSMB5/PSMA6/PSME2/PSMA7/PSMD7/PSMA2/PSMD3/PSMD11/PSMD9/PSMD14/VAMP8/PSMF1/PSMB2/PSMA1/PSME3/CD36/PSMB7/ITGAV/PSMB6/PSMA5/PSMD4/PSMB4/PSMC2/PSMD6/PSMC3/PDIA3/TAP1/PSMD1/PSMD2/CALR/PSMD13/PSMD12/PSMB8/HLA-C/HLA-E/CHUK/TAPBP/HLA-B/PSMB3	50
GO:0006353	DNA-templated transcription, termination	50/5619	75/18866	4.35248e-11	1.93217e-09	1.58078e-09	MNAT1/POLR1H/POLR1A/CPSF1/ZMPSTE24/XRN2/PAPOLA/POLR2E/SNRPD3/POLR2F/PRMT5/PABPN1/CSTF2/TAF1C/MAZ/ERCC2/POLR1F/GTF2H3/NCBP2/POLR1G/CPSF3/POLR1B/SNRPB/MED18/CDK7/CCNH/DHX9/NCBP1/POLR1E/SNRPF/TAF1A/SNRPG/GTF2H2/CPSF7/SCAF4/SSU72/CPSF4/POLR3K/SLBP/CPSF2/TAF1D/NUDT21/POLR1C/SMN1/CSTF3/POLR2L/LSM10/SNRPE/SMN2/GTF2H4	50
GO:0009308	amine metabolic process	79/5619	140/18866	4.35806e-11	1.93217e-09	1.58078e-09	GDE1/PSMB1/NR1H4/PSMC4/CHDH/ABCC2/PSMA4/ATP2B4/PSME4/PSMC5/SMOX/SIRT4/COMT/PSMD8/PSMC6/PSMA3/PSMC1/PSMB5/PSMA6/PSME2/PSMA7/SMS/GDPD3/PSMD7/GCDH/PSMA2/PSMD3/PSMD11/AADAT/CHKA/PSMD9/PSMD14/ODC1/KYNU/PARK7/SRM/AGMAT/SARDH/AMD1/PSMF1/PSMB2/PSMA1/SAT1/PSME3/DDC/DMGDH/PSMB7/SAT2/PSMB6/PSMA5/BHMT/HNMT/NR4A2/SLC7A7/PSMD4/PSMB4/NAPEPLD/PSMC2/VCAM1/PSMD6/SLC29A4/HPRT1/PSMC3/MECP2/GPR37/SULT1B1/PSMD1/PSMD2/…	79
GO:2000573	positive regulation of DNA biosynthetic process	47/5619	69/18866	5.28281e-11	2.32623e-09	1.90317e-09	RFC2/MAP2K7/PAK3/XRCC5/HSP90AA1/GRHL2/MAP3K4/MAPKAPK5/HSP90AB1/ACD/PRKD2/PTGES3/RFC5/PDGFRB/CCT4/NEK2/TCP1/PTK2B/HNRNPA2B1/CHTF18/DKC1/PCNA/RFC3/HNRNPA1/CCT7/DSCC1/MYC/HNRNPD/PARN/ARRB2/WRAP53/NVL/NAF1/CCT6A/CCT5/FBXO4/CCT8/CCT3/RFC4/CCT2/GREM1/CTNNB1/PARM1/ATR/AURKB/DDX39B/POLG2	47
GO:0009150	purine ribonucleotide metabolic process	180/5619	401/18866	7.70749e-11	3.37099e-09	2.75792e-09	AK2/CROT/PDK2/AASS/NUP160/ADSS2/TPR/NDC1/MPC1/SPHK2/GNAI3/PDE4A/ACSM2B/RHOA/PDK3/ACSL4/NUP133/RORA/GUCY2C/ENO1/NUP37/ACAT1/DLG1/ACACB/NT5C2/SIRT6/GCKR/SEH1L/DLD/NUP50/AAAS/NUP188/ACOT7/TECR/GTPBP1/GSTZ1/RAE1/ACOT8/PGK1/NUP93/NME4/BPNT2/GPI/TGFB1/SULT2A1/GCDH/OGDH/IMPDH1/AK1/ENO3/ALDOC/SULT1E1/AADAT/PPARGC1A/NUP98/ATP5F1B/NUP107/GAPDH/TPI1/RAB23/ACOT13/NUP155/ABHD14B/PDE1A/KYNU/AMPD2/ATP5PB/ELOVL4…	180
GO:0000077	DNA damage checkpoint	83/5619	151/18866	8.77378e-11	3.81159e-09	3.1184e-09	BRCA1/MRE11/FOXN3/TIPIN/GTSE1/THOC1/BAX/AURKA/PCBP4/MAP3K20/WDR76/CLSPN/MSH2/CDC5L/THOC5/E2F1/NBN/NOP53/CASP2/PRPF19/CNOT6/TFDP2/NEK11/ARID3A/FBXO6/GADD45A/RPA2/CDK2/CDKN1A/CNOT1/PRMT1/E2F8/STK33/PCNA/CCNB1/TAOK3/RINT1/RNASEH2B/HUS1/BRIP1/MDC1/CUL4A/TICRR/TP53/CARM1/TIPRL/DTL/FANCD2/CNOT9/PLK2/TNKS1BP1/CHEK1/HMGA2/FBXO4/RAD17/CDC25C/BRSK1/ZNF385A/RPL26/ABRAXAS1/TOPBP1/ATRIP/E2F7/PLK1/RFWD3/FEM1B/…	83
GO:0033046	negative regulation of sister chromatid segregation	34/5619	44/18866	1.01396e-10	4.37557e-09	3.57981e-09	MAD1L1/ZNF207/SPDL1/TPR/TRIP13/NDC80/ZW10/NAA10/ANAPC15/FBXO5/TTK/IK/CDC20/CENPF/DUSP1/TEX14/XRCC3/PCID2/PSMG2/CCNB1/APC/CDK5RAP2/DYNC1LI1/BUB3/BUB1B/MAD2L1/PTTG1/RAD21/PLK1/CDT1/BUB1/GEN1/AURKB/LCMT1	34
GO:0007006	mitochondrial membrane organization	79/5619	142/18866	1.12456e-10	4.82002e-09	3.94343e-09	STPG1/SLC25A5/AGK/DNAJC11/BID/BAK1/CASP8/BCS1L/HSP90AA1/BAX/TMEM14A/TIMM13/TOMM22/SAMM50/TIMM9/E2F1/BMF/BNIP3L/PDCD5/TIMM50/CHCHD3/PPIF/YWHAE/ATP5F1B/HSPA9/TFDP2/ATP5PB/MFN2/PPP3CC/ATP5F1E/DMAC2L/ROMO1/YWHAH/IMMT/AP3B1/YWHAQ/TIMM10/ATP5MC2/NMT1/TP53/ATP5F1A/ATP5MC3/OXA1L/PINK1/ATP5MC1/HK2/CHCHD6/CALM3/OMA1/MAIP1/YWHAZ/ATP5F1C/MOAP1/YWHAB/ATP5MG/ATP5PD/LETM1/ATP5ME/HSPA4/BCL2L1/MICOS10/TOMM20/MICO…	79
GO:0002183	cytoplasmic translational initiation	29/5619	35/18866	1.13184e-10	4.82002e-09	3.94343e-09	EIF4B/DHX29/EIF2B3/EIF3I/EIF3L/EIF3D/EIF5/EIF3J/EIF3E/EIF3B/EIF4H/EIF3A/EIF4G1/EIF2S2/EIF2S3/EIF3G/DENR/RPL13A/EIF2D/EIF3H/EIF3M/EIF4A2/EIF4A1/METTL3/EIF3F/EIF3K/EIF2S3B/EIF3C/EIF4EBP1	29
GO:0000466	maturation of 5.8S rRNA from tricistronic rRNA transcript (SSU-rRNA, 5.8S rRNA, LSU-rRNA)	23/5619	25/18866	1.18601e-10	5.01769e-09	4.10515e-09	EXOSC7/NOP14/PES1/EXOSC3/FTSJ3/ERI3/FCF1/RCL1/EXOSC8/UTP20/EXOSC9/RPP40/KRI1/EXOSC2/WDR12/ABT1/NOL9/EXOSC10/RPS21/RRS1/ERI2/NOP9/BOP1	23
GO:0045839	negative regulation of mitotic nuclear division	38/5619	52/18866	1.41973e-10	5.96749e-09	4.88221e-09	MAD1L1/ZNF207/SPDL1/TPR/TRIP13/NDC80/ZW10/NAA10/ANAPC15/FBXO5/TTK/IK/CDC20/CENPF/DUSP1/TEX14/XRCC3/PCID2/PSMG2/CCNB1/APC/CDK5RAP2/DYNC1LI1/CHEK1/BUB3/BUB1B/MAD2L1/PTTG1/RAD21/PLK1/CDT1/BUB1/NME6/TOM1L2/AURKAIP1/GEN1/AURKB/LCMT1	38
GO:0000027	ribosomal large subunit assembly	26/5619	30/18866	1.44294e-10	6.02591e-09	4.93001e-09	MRTO4/NLE1/RPL6/RPLP0/RPL3/NOP53/NOP2/BRIX1/RPL24/FASTKD2/RPL5/PPAN/TRAF7/DHX30/RSL24D1/RPL11/RPL10/RPL38/MRPL11/RRS1/DDX28/RPF2/RPL12/RPL23A/MRPL20/BOP1	26
GO:0010833	telomere maintenance via telomere lengthening	52/5619	81/18866	1.49284e-10	6.19432e-09	5.06779e-09	MRE11/RAD51/MAP2K7/XRCC5/HSP90AA1/MAP3K4/MAPKAPK5/HNRNPC/HSP90AB1/TELO2/ACD/GAR1/PTGES3/XRN1/CCT4/NEK2/DCLRE1B/TCP1/HNRNPA2B1/GNL3L/DKC1/SLX1A/RPA1/NAT10/HNRNPA1/CCT7/PIF1/PARN/WRAP53/PARP1/NAF1/NHP2/CCT6A/TERF1/TNKS1BP1/CCT5/FBXO4/HNRNPU/CCT8/CCT3/CCT2/TERF2IP/CTNNB1/EXOSC10/ATR/CTC1/AURKB/NOP10/ZBTB48/PINX1/TEN1/RTEL1	52
GO:0006163	purine nucleotide metabolic process	194/5619	442/18866	1.51526e-10	6.2119e-09	5.08218e-09	AK2/CROT/PDK2/AASS/NUP160/ADSS2/TPR/NDC1/MPC1/SPHK2/GNAI3/PDE4A/ACSM2B/RHOA/PDK3/ACSL4/NUP133/RORA/GUCY2C/ENO1/NUP37/ACAT1/DLG1/ACACB/NT5C2/SIRT6/GCKR/SEH1L/DLD/NUP50/AAAS/NUP188/ACOT7/TECR/GTPBP1/GSTZ1/MTHFD1/RAE1/SAMHD1/ACOT8/PGK1/NUP93/NME4/BPNT2/GPI/TGFB1/SULT2A1/GCDH/OGDH/NUDT1/IMPDH1/AK1/ENO3/ALDOC/SULT1E1/AADAT/PPARGC1A/NUP98/ATP5F1B/NUP107/GAPDH/TPI1/RAB23/ACOT13/DNPH1/NUP155/ABHD14B/PDE1…	194
GO:0051031	tRNA transport	30/5619	37/18866	1.51627e-10	6.2119e-09	5.08218e-09	NUP160/TPR/NDC1/YBX1/NUP133/NUP37/SEH1L/NUP50/AAAS/NUP188/RAE1/NUP93/NUP98/NUP107/NUP155/NUP43/NUP85/NUP210/RAN/SSB/NUP54/NUP205/SEC13/NUP35/NOL6/TOMM20/XPOT/POM121/NUP62/POM121C	30
GO:0061418	regulation of transcription from RNA polymerase II promoter in response to hypoxia	50/5619	77/18866	1.83354e-10	7.46448e-09	6.10695e-09	PSMB1/PSMC4/PSMA4/PSME4/PSMC5/PSMD8/PSMC6/PSMA3/PSMC1/PSMB5/PSMA6/PSME2/PSMA7/PSMD7/PSMA2/PSMD3/PSMD11/PSMD9/VEGFA/PSMD14/EPAS1/EGR1/PSMF1/PSMB2/PSMA1/EPO/PSME3/PSMB7/TP53/PSMB6/PSMA5/RPS27A/LIMD1/ELOC/PSMD4/PSMB4/PSMC2/PSMD6/CITED2/PSMC3/RBPJ/PSMD1/PSMD2/HIGD1A/PSMD13/PSMD12/PSMB8/UBA52/EGLN2/PSMB3	50
GO:0007052	mitotic spindle organization	68/5619	118/18866	2.77347e-10	1.12204e-08	9.17983e-09	ZNF207/TACC3/PARP3/TPR/INTS13/EML1/RHOA/KIF2A/SMC1A/WDR62/NDC80/AURKA/TPX2/BIRC5/KIF4A/AAAS/EFHC1/MISP/MYBL2/RAE1/BCCIP/KPNB1/CEP126/TTK/CDC20/STMN1/NEK2/PTPA/STIL/MSTO1/DLGAP5/CHMP2A/TUBG1/RAN/CCNB1/PSRC1/BORA/KIF23/KIF11/TACC2/CENPE/NUF2/PLK2/SPC25/CENPH/HNRNPU/PCNT/RACGAP1/ABRAXAS1/POC1A/CHMP4C/VCP/PLK1/MECP2/CKAP5/AURKB/RCC1/CHEK2/DRG1/FLNA/TOGARAM1/PRC1/DCTN1/MZT1/NUP62/KIFC1/CHMP1B/TBCE	68
GO:0070585	protein localization to mitochondrion	79/5619	144/18866	2.8026e-10	1.12678e-08	9.21861e-09	AGK/BID/TOMM34/MIPEP/USP36/CASP8/CSNK2A2/BCS1L/LMAN1/TIMM21/HSP90AA1/DNAJA1/BAX/DNM1L/SIRT4/TIMM13/TOMM22/SAMM50/TIMM9/E2F1/BMF/GDAP1/BNIP3L/TIMM44/PDCD5/TIMM50/PMPCB/YWHAE/GRPEL1/FBXW7/MTCH2/TFDP2/MFN2/DNAJC15/PPP3CC/ROMO1/YWHAH/TOMM40/AP3B1/YWHAQ/TIMM17A/TIMM10/NMT1/TP53/AKT1/SAE1/HSPD1/TIMM8B/TOMM70/OXA1L/PINK1/TOMM40L/HK2/CALM3/UBE2J2/MAIP1/CHCHD4/GRPEL2/YWHAZ/PMPCA/MOAP1/YWHAB/SLC25A6/HSPA4/…	79
GO:0006418	tRNA aminoacylation for protein translation	34/5619	45/18866	2.95674e-10	1.17417e-08	9.60629e-09	LARS2/SARS1/KARS1/AARS1/EARS2/SARS2/GARS1/AIMP2/TARS1/RARS1/DARS1/FARSB/DARS2/EEF1E1/LARS1/NARS1/YARS1/CARS2/NARS2/PPA2/YARS2/WARS1/FARS2/AIMP1/MARS1/HARS1/QARS1/FARSA/PPA1/TARS3/IARS1/VARS1/MARS2/AARSD1	34
GO:0051985	negative regulation of chromosome segregation	34/5619	45/18866	2.95674e-10	1.17417e-08	9.60629e-09	MAD1L1/ZNF207/SPDL1/TPR/TRIP13/NDC80/ZW10/NAA10/ANAPC15/FBXO5/TTK/IK/CDC20/CENPF/DUSP1/TEX14/XRCC3/PCID2/PSMG2/CCNB1/APC/CDK5RAP2/DYNC1LI1/BUB3/BUB1B/MAD2L1/PTTG1/RAD21/PLK1/CDT1/BUB1/GEN1/AURKB/LCMT1	34
GO:0009408	response to heat	88/5619	166/18866	3.02359e-10	1.1934e-08	9.76359e-09	FKBP4/ABCC2/NUP160/TPR/NDC1/NUP133/DNAJA2/EIF2B3/PRKACA/NUP37/MAP2K7/CPB2/HSP90AA1/SEH1L/DNAJA1/NUP50/AAAS/NUP188/HSP90AB1/HMOX1/RAE1/SLC52A3/RBBP7/NUP93/STUB1/DNAJA3/DNAJC2/TFEC/YWHAE/HSPA8/CHORDC1/NUP98/PTGES3/TRPV4/EIF2B1/NUP107/NUP155/FGF1/PDCL3/SUMO1/RPA2/EIF2B2/NUP43/HSPH1/CDKN1A/NUP85/HSPA2/NUP210/RPA1/EIF2S1/THBS1/NUP54/AKT1/CASQ1/PKLR/POLR2D/HSPD1/EIF2B5/HIKESHI/HSPB8/NUP205/SEC13/CLPB/I…	88
GO:0006409	tRNA export from nucleus	28/5619	34/18866	3.16854e-10	1.23554e-08	1.01084e-08	NUP160/TPR/NDC1/NUP133/NUP37/SEH1L/NUP50/AAAS/NUP188/RAE1/NUP93/NUP98/NUP107/NUP155/NUP43/NUP85/NUP210/RAN/SSB/NUP54/NUP205/SEC13/NUP35/NOL6/XPOT/POM121/NUP62/POM121C	28
GO:0071431	tRNA-containing ribonucleoprotein complex export from nucleus	28/5619	34/18866	3.16854e-10	1.23554e-08	1.01084e-08	NUP160/TPR/NDC1/NUP133/NUP37/SEH1L/NUP50/AAAS/NUP188/RAE1/NUP93/NUP98/NUP107/NUP155/NUP43/NUP85/NUP210/RAN/SSB/NUP54/NUP205/SEC13/NUP35/NOL6/XPOT/POM121/NUP62/POM121C	28
GO:0006323	DNA packaging	117/5619	240/18866	4.23655e-10	1.64211e-08	1.34347e-08	PAF1/NCAPD2/NCAPH2/TPR/PSME4/MBD3/MCM2/SART3/SIRT6/SRPK1/MACROH2A2/HIRA/SMCHD1/SUV39H1/NAA10/RBBP7/CENPI/CENPT/OIP5/ASF1B/GRWD1/EZH1/NCAPG/RNF8/TENT4A/MACROH2A1/SMC4/CENPA/UBN1/SET/HELLS/CENPL/NCAPH/CENPK/HJURP/ZNFX1/H1-3/SOX9/HAT1/MIS18BP1/TRIM28/DNMT1/TOP2A/RRP8/H3-3B/NASP/MORC2/MBD2/CCNB1/PPHLN1/ERN2/ANP32B/HMGA1/NUSAP1/CENPO/TET1/TP53/ITGB3BP/CDCA5/NCAPG2/POLE3/INCENP/HMGA2/NCAPD3/CENPU/CENPH…	117
GO:0046034	ATP metabolic process	144/5619	311/18866	4.49835e-10	1.7332e-08	1.418e-08	AK2/NDUFAB1/BID/NUP160/TPR/NDC1/SPHK2/NDUFB4/RHOA/NUP133/ENO1/NUP37/SIRT6/GCKR/SEH1L/DNM1L/NDUFB2/DLD/NUP50/AAAS/MSH2/NUP188/RAE1/PGK1/NUP93/GPI/TGFB1/OGDH/AK1/PPIF/ENO3/ALDOC/NDUFC1/PPARGC1A/HSPA8/NUP98/NDUFS8/ATP5F1B/NUP107/GAPDH/TPI1/NUP155/ATP6V1A/PARK7/ATP5PB/NDUFB3/NUP43/DNAJC15/PFKFB2/ATP5F1E/DMAC2L/NUP85/NDUFA10/COX4I1/COX7B/NUP210/FIGNL1/CCNB1/LDHA/ATP5MC2/ALDOB/UQCC2/NDUFAF1/OLA1/NUP54/…	144
GO:0034502	protein localization to chromosome	53/5619	85/18866	4.86697e-10	1.86414e-08	1.52512e-08	SPDL1/PARP3/XRCC5/NDC80/ZW10/MSH2/MACROH2A2/CENPT/ACD/PIH1D1/EZH2/TTK/IK/MACROH2A1/CENPA/CCT4/RPA2/TCP1/MCM8/GNL3L/DKC1/RPA1/SLF1/PPHLN1/CCT7/WRAP53/CARM1/BOD1/CDCA5/CCT6A/TERF1/CCT5/BUB3/CCT8/CCT3/GNL3/RAD21/CCT2/TERF2IP/PLK1/CDT1/CDK1/ESCO2/TRAPPC12/ATR/SGF29/HASPIN/AURKB/RCC2/SETD2/RUVBL2/CHAMP1/PINX1	53
GO:0097064	ncRNA export from nucleus	30/5619	38/18866	5.13995e-10	1.95711e-08	1.60118e-08	NUP160/TPR/NDC1/NUP133/NUP37/SEH1L/NUP50/AAAS/NUP188/RAE1/NUP93/NUP98/NUP107/NUP155/NCBP2/NUP43/NUP85/NUP210/RAN/SSB/NUP54/NUP205/SEC13/NUP35/NOL6/NPM1/XPOT/POM121/NUP62/POM121C	30
GO:0033238	regulation of cellular amine metabolic process	51/5619	81/18866	6.24133e-10	2.35456e-08	1.92635e-08	PSMB1/NR1H4/PSMC4/PSMA4/ATP2B4/PSME4/PSMC5/SIRT4/COMT/PSMD8/PSMC6/PSMA3/PSMC1/PSMB5/PSMA6/PSME2/PSMA7/PSMD7/PSMA2/PSMD3/PSMD11/PSMD9/PSMD14/ODC1/PARK7/PSMF1/PSMB2/PSMA1/PSME3/PSMB7/PSMB6/PSMA5/BHMT/NR4A2/SLC7A7/PSMD4/PSMB4/PSMC2/PSMD6/HPRT1/PSMC3/GPR37/PSMD1/PSMD2/OAZ2/ABAT/PRKN/PSMD13/PSMD12/PSMB8/PSMB3	51
GO:0044774	mitotic DNA integrity checkpoint	63/5619	108/18866	6.25651e-10	2.35456e-08	1.92635e-08	MRE11/FOXN3/TIPIN/GTSE1/TOP2B/ORC1/BAX/AURKA/PCBP4/CLSPN/CDC6/MSH2/E2F1/NBN/NOP53/CASP2/CNOT6/TFDP2/NEK11/ARID3A/GADD45A/RPA2/CDK2/CDKN1A/CNOT1/PRMT1/E2F8/STK33/TOP2A/PCNA/CCNB1/TAOK3/RINT1/HUS1/MDC1/TICRR/TP53/CARM1/FANCD2/CNOT9/PLK2/TNKS1BP1/HMGA2/RAD17/CDC25C/NAE1/BRSK1/ZNF385A/RPL26/TOPBP1/E2F7/RFWD3/CDK1/SETMAR/TRIAP1/PIDD1/CHEK2/FOXO4/RPS27L/MUC1/TFDP1/CNOT7/PRKDC	63
GO:0006360	transcription by RNA polymerase I	44/5619	66/18866	6.37016e-10	2.38347e-08	1.95e-08	DHX33/DDX11/MNAT1/POLR1H/POLR1A/TCOF1/ZMPSTE24/RRN3/MACROH2A2/POLR2E/SMARCB1/POLR2F/TAF1C/PIH1D1/ERCC2/NOP53/POLR1F/GTF2H3/MACROH2A1/NCL/WDR75/POLR1G/HEATR1/POLR1B/SMARCA4/ATF4/NOL11/CDK7/CCNH/PWP1/POLR1E/ERBB2/TAF1A/GTF2H2/WDR43/UTP15/TAF1D/MARS1/POLR1C/POLR2L/MAF1/SIRT7/FLNA/GTF2H4	44
GO:0044843	cell cycle G1/S phase transition	143/5619	310/18866	7.10277e-10	2.64231e-08	2.16177e-08	DBF4/PAF1/POLA2/BID/MNAT1/CUL3/MYO16/CUL1/CDK14/ATP2B4/BCAT1/MCM10/MCM2/GTSE1/MCM6/RBL1/ORC1/BAX/AURKA/PCBP4/ORC6/CDC45/CDC6/CDC7/CDC34/MCM5/CDKN3/APEX1/PSME2/E2F1/FAM83D/RBBP8/POLA1/PIM2/CDK16/MCM4/CCNE1/CDK6/CASP2/EZH2/RPS6KB1/FBXW7/ZPR1/PTPN6/FBXO5/CNOT6/TFDP2/EIF4G1/ACVR1/POLE4/ORC2/ARID3A/GADD45A/RPA2/KIF14/PKD2/PPP6C/KHDRBS1/ECD/CDK2/CDKN1A/CNOT1/MCM8/PRMT1/PPAT/E2F8/PSME3/RPA1/PCNA/NASP/ME…	143
GO:0051972	regulation of telomerase activity	35/5619	48/18866	8.43589e-10	3.12032e-08	2.55284e-08	PARP3/MAP2K7/XRCC5/HSP90AA1/GRHL2/MAP3K4/MAPKAPK5/HSP90AB1/PARP4/ACD/PTGES3/CCT4/NEK2/TCP1/HNRNPA2B1/DKC1/PPARG/MEN1/MYC/HNRNPD/PIF1/PARN/WRAP53/TP53/NVL/NAF1/TERF1/CCT2/GREM1/CTNNB1/PARM1/AURKB/CERS1/PINX1/TEN1	35
GO:0007098	centrosome cycle	70/5619	125/18866	8.63135e-10	3.17447e-08	2.59715e-08	BRCA1/CNTLN/NDE1/TUBE1/WDR62/NDC80/XPO1/AURKA/NSFL1C/RANBP1/NIN/PARD6A/NUBP1/CEP152/KAT2A/CHORDC1/KAT2B/CHMP3/ALMS1/GADD45A/NEK2/PKD2/CDK2/STIL/PARD6B/CEP250/XRCC3/UXT/SGO1/CEP85/CHMP2A/HAUS8/ROCK2/KIAA1614/ODF2/CDK5RAP2/HAUS2/KIF11/BBS4/PLK4/PLK2/HAUS6/CHEK1/CENPJ/HAUS1/SLC16A1/SASS6/BRSK1/CCNF/POC1A/CHMP4C/PLK1/CTNNB1/SAC3D1/CEP120/CNTROB/CDK1/PKHD1/CKAP5/GEN1/NPM1/HEPACAM2/XRCC2/DCTN1/NUP62/HA…	70
GO:0019882	antigen processing and presentation	113/5619	232/18866	8.94952e-10	3.2729e-08	2.67767e-08	AP2B1/PSMB1/PSMC4/PSMA4/AP2S1/CYBA/KIF2A/PSME4/KIF22/KIF3C/RAB10/PSMC5/DYNLL1/KIF4A/SNAP23/PSMD8/AP1B1/PSMC6/PSMA3/PSMC1/PSMB5/PSMA6/PSME2/PSMA7/PSMD7/PSMA2/PSMD3/PSMD11/RAB34/PSMD9/RAB35/LNPEP/PIKFYVE/ACTR1B/PSMD14/CAPZA1/VAMP8/IDE/KIF18A/PSMF1/PSMB2/KLC1/CANX/PSMA1/CD68/AP1M2/PSME3/AP3B1/CTSL/CD36/DYNC1LI2/PSMB7/CTSV/THBS1/KIF23/ACTR1A/KIF11/ITGAV/CENPE/OSBPL1A/PSMB6/KIF2C/PSMA5/ARF1/DYNC1LI1/S…	113
GO:0006283	transcription-coupled nucleotide-excision repair	47/5619	73/18866	9.84012e-10	3.57838e-08	2.9276e-08	POLR2J/LIG3/MNAT1/AQR/POLR2B/ERCC8/RFC2/POLD1/XRCC1/POLD3/POLR2E/POLR2F/POLR2C/ERCC2/POLR2I/LIG1/POLD2/PRPF19/GTF2H3/RFC5/RPA2/COPS5/RPA1/PCNA/RFC3/CDK7/CCNH/XPA/CUL4A/COPS3/RPS27A/POLR2D/GTF2H2/RFC4/UVSSA/COPS2/DDB1/POLR2G/COPS6/GPS1/POLD4/POLR2L/USP7/HMGN1/GTF2H4/UBA52/ISY1	47
GO:0000725	recombinational repair	76/5619	140/18866	1.16178e-09	4.1779e-08	3.41809e-08	RAD52/KDM1A/LIG3/BRCA1/MRE11/RAD51/NUCKS1/ZFYVE26/XRCC1/MCM2/MCM6/SIRT6/RIF1/EXD2/RAD54L/FUS/CDC45/CDC7/MCM5/YY1/REC8/SAMHD1/SMCHD1/RBBP8/NBN/MCM4/RAD51C/RAD51AP1/TIMELESS/PSMD14/SFPQ/RPA2/HROB/AP5S1/MCM8/XRCC3/AUNIP/GINS2/SLX1A/RPA1/FIGNL1/TEX15/RNF138/HUS1/ACTR2/WRAP53/PARP1/MMS22L/RADX/GINS4/CHEK1/UBQLN4/TONSL/RECQL4/RAD21/WRN/MCM7/TERF2IP/RFWD3/FEN1/NSMCE1/RHNO1/NABP1/UBE2N/GEN1/MCMDC2/RMI1/S…	76
GO:0072655	establishment of protein localization to mitochondrion	76/5619	140/18866	1.16178e-09	4.1779e-08	3.41809e-08	AGK/BID/TOMM34/MIPEP/USP36/CASP8/CSNK2A2/BCS1L/LMAN1/TIMM21/HSP90AA1/DNAJA1/BAX/SIRT4/TIMM13/TOMM22/SAMM50/TIMM9/E2F1/BMF/GDAP1/BNIP3L/TIMM44/PDCD5/TIMM50/PMPCB/YWHAE/GRPEL1/FBXW7/TFDP2/MFN2/DNAJC15/PPP3CC/ROMO1/YWHAH/TOMM40/AP3B1/YWHAQ/TIMM17A/TIMM10/NMT1/TP53/AKT1/SAE1/HSPD1/TIMM8B/TOMM70/OXA1L/PINK1/TOMM40L/HK2/CALM3/UBE2J2/MAIP1/CHCHD4/GRPEL2/YWHAZ/PMPCA/MOAP1/YWHAB/SLC25A6/HSPA4/TOMM20/PARL/…	76
GO:0007004	telomere maintenance via telomerase	45/5619	69/18866	1.20359e-09	4.28172e-08	3.50303e-08	MRE11/MAP2K7/XRCC5/HSP90AA1/MAP3K4/MAPKAPK5/HNRNPC/HSP90AB1/TELO2/ACD/GAR1/PTGES3/XRN1/CCT4/NEK2/TCP1/GNL3L/DKC1/RPA1/NAT10/HNRNPA1/CCT7/PIF1/PARN/WRAP53/NAF1/NHP2/CCT6A/TERF1/TNKS1BP1/CCT5/FBXO4/HNRNPU/CCT8/CCT3/CCT2/TERF2IP/CTNNB1/EXOSC10/ATR/CTC1/AURKB/NOP10/PINX1/TEN1	45
GO:0045787	positive regulation of cell cycle	174/5619	396/18866	1.20388e-09	4.28172e-08	3.50303e-08	CDC27/DBF4/PAF1/WIZ/BRCA1/DDX11/MNAT1/CUL3/TPR/RHOA/PPP2R5B/LRP6/PRKACA/GTSE1/SPAG5/THOC1/NDC80/SMARCD3/MAPRE3/BAX/AURKA/NSFL1C/ANAPC5/PCBP4/TFAP4/CDC45/CDC6/CDC23/HSP90AB1/CDC7/RANBP1/THOC5/APEX1/CDC25B/E2F1/FAM83D/LFNG/CASP2/EZH2/CCNY/RAD51C/RPS6KB1/SLC6A4/FBXO5/NR2E1/CNOT6/MACROH2A1/PDGFRB/TFDP2/HES1/ECT2/EIF4G1/TTL/ARID3A/SFPQ/GADD45A/PROX1/KIF14/PKD2/NR4A3/CIT/CDK2/CKS2/CDKN1A/CNOT1/RPL23/XR…	174
GO:0017038	protein import	100/5619	200/18866	1.3801e-09	4.88162e-08	3.99382e-08	CDH1/TPR/ARHGEF5/TNPO3/IPO5/ELAVL1/NUP133/TIMM21/HSP90AA1/TNPO1/GCKR/IPO11/RBM22/NUP50/NUP188/HSP90AB1/JAK2/TOMM22/SAMM50/NFKBIA/FERMT1/NUTF2/NUP93/TIMM44/PDCD5/TIMM50/TGFB1/TNPO2/KPNB1/PEX12/GRPEL1/ZPR1/HSPA8/NUP98/NUP107/RAB23/NUP155/KPNA1/ECT2/IPO13/DNAJC15/CLU/TARDBP/CSE1L/CDKN1A/NUP85/RPL23/ROMO1/APOE/TOMM40/TRIM28/RAN/NXT1/ARNTL/TIMM17A/CD36/APPL2/NUP54/TP53/AKT1/HSPD1/PIK3R1/HIKESHI/ZIC1/A…	100
GO:0010257	NADH dehydrogenase complex assembly	43/5619	65/18866	1.44009e-09	5.03876e-08	4.12239e-08	NDUFAF7/NDUFAB1/NDUFB4/BCS1L/TIMM21/NDUFB2/NDUFAF5/DMAC2/NDUFC1/FOXRED1/NDUFS8/NDUFB3/NDUFAF4/ECSIT/NDUFA10/NDUFAF1/NDUFA9/NDUFB10/NDUFS6/NDUFB9/NUBPL/OXA1L/NDUFV3/NDUFAF2/NDUFS4/NDUFB6/NDUFV1/NDUFS5/TMEM126A/TMEM126B/NDUFA11/ACAD9/NDUFAF3/NDUFV2/NDUFA12/NDUFA6/ND6/ND2/ND4/ND1/NDUFS3/NDUFAF8/NDUFA7	43
GO:0032981	mitochondrial respiratory chain complex I assembly	43/5619	65/18866	1.44009e-09	5.03876e-08	4.12239e-08	NDUFAF7/NDUFAB1/NDUFB4/BCS1L/TIMM21/NDUFB2/NDUFAF5/DMAC2/NDUFC1/FOXRED1/NDUFS8/NDUFB3/NDUFAF4/ECSIT/NDUFA10/NDUFAF1/NDUFA9/NDUFB10/NDUFS6/NDUFB9/NUBPL/OXA1L/NDUFV3/NDUFAF2/NDUFS4/NDUFB6/NDUFV1/NDUFS5/TMEM126A/TMEM126B/NDUFA11/ACAD9/NDUFAF3/NDUFV2/NDUFA12/NDUFA6/ND6/ND2/ND4/ND1/NDUFS3/NDUFAF8/NDUFA7	43
GO:0006275	regulation of DNA replication	64/5619	112/18866	1.48047e-09	5.1522e-08	4.2152e-08	LIG3/DBF4/WIZ/RFC2/WDR18/NUCKS1/TIPIN/ZMPSTE24/CDC6/CDC7/METTL4/NBN/PPP2R1A/GTPBP4/RFC5/TIMELESS/FBXO5/BCL6/CACYBP/ID3/RBBP6/CDK2/WRNIP1/CHTF18/E2F8/PCNA/RFC3/ORC3/DHX9/HUS1/DSCC1/DNA2/EGF/TICRR/ESCO1/TP53/CCNA2/EGFR/TERF1/OBI1/RAD17/NPM2/DBF4B/S100A11/RFC4/ORC5/STOML2/E2F7/CDT1/CDK1/ESCO2/HRAS/ATR/ATAD5/ZBTB38/CTC1/CHEK2/TSPYL2/FAF1/NUGGC/ATG7/EHMT2/POLG2/DACH1	64
GO:0042180	cellular ketone metabolic process	123/5619	260/18866	1.63512e-09	5.65998e-08	4.63063e-08	PDK2/PSMB1/BRCA1/NR1H4/PSMC4/PSMA4/AIFM2/H6PD/DKK3/AKR7A2/ATP2B4/HAGH/PDK3/PSME4/ACADVL/ACACB/CEACAM1/REST/AKR1B1/PSMC5/SIRT4/COMT/PSMD8/PSMC6/PSMA3/GSTZ1/PSMC1/PSMB5/PSMA6/PSME2/PSMA7/TRIB3/PSMD7/AKT2/PSMA2/ERLIN1/PSMD3/PSMD11/AADAT/PPARGC1A/CPT1A/APOA5/PSMD9/TPI1/GPD2/PSMD14/ACADL/COQ10B/ODC1/KYNU/PARK7/AKR1A1/PROX1/CNR1/ALDH8A1/NR4A3/KDSR/COQ6/EGR1/UBIAD1/RDH10/LPGAT1/GLO1/SOX9/INSIG2/PSMF1/PS…	123
GO:1901976	regulation of cell cycle checkpoint	26/5619	32/18866	2.43788e-09	8.39384e-08	6.86729e-08	TPR/THOC1/NDC80/WDR76/THOC5/ANAPC15/PROX1/RPA2/DUSP1/XRCC3/PCID2/CCNB1/RINT1/RNASEH2B/CDK5RAP2/CUL4A/DYNC1LI1/FBXO4/MAD2L1/CDT1/RFWD3/FEM1B/GEN1/CHEK2/DDX39B/LCMT1	26
GO:0043044	ATP-dependent chromatin remodeling	54/5619	90/18866	2.52825e-09	8.65892e-08	7.08417e-08	PSME4/MBD3/SMARCE1/ACTR6/ACTB/SMARCA2/HNRNPC/CECR2/SMARCB1/ACTR5/RBBP7/CENPI/CENPT/OIP5/SMARCD2/CHD4/RNF8/CENPA/CENPL/CENPK/HJURP/SMARCA4/MIS18BP1/NASP/MBD2/ACTL6A/CENPO/ITGB3BP/ANP32E/GATAD2B/MTA2/CENPU/CENPH/SMARCA5/H4C8/MIS18A/VPS72/CENPN/CENPX/SMARCC1/CENPS/RUVBL1/DMAP1/SPTY2D1/NPM1/PTMA/CENPP/HDAC2/H4-16/CENPW/H4C14/H4C12/H4C9/H4C5	54
GO:0008033	tRNA processing	71/5619	130/18866	2.85671e-09	9.73237e-08	7.9624e-08	ELAC2/SARS1/NSUN2/METTL1/KARS1/ADAT1/TRMT11/FTSJ1/CPSF1/HSD17B10/DDX1/RTRAF/AARS1/PUS7/OSGEP/RTCB/TRMU/CDK5RAP1/CSTF2/DTWD1/POP1/TRMT1/POP4/DUS4L/PTCD1/TRDMT1/ELP4/THG1L/TRMT13/METTL8/RPP40/GTPBP3/GRSF1/ANKRD16/NAT10/ALKBH8/SSB/DUS3L/TPRKB/FARS2/CDKAL1/RPP30/QTRT2/RPP38/TSEN2/WDR4/CPSF4/POLR3K/TYW3/LSM6/METTL2B/RPUSD4/TRMT61A/URM1/DUS2/POP5/DUS1L/PUSL1/TRMT61B/FAM98B/POP7/TRMT112/TRMT10C/CTU2/ZBT…	71
GO:0045333	cellular respiration	94/5619	187/18866	2.99758e-09	1.01588e-07	8.31128e-08	NDUFAB1/BID/AIFM2/CS/NDUFB4/IDH3G/NOA1/NDUFB2/DLD/FH/NFATC4/NOP53/ETFB/OGDH/NDUFC1/PPARGC1A/NDUFS8/NNT/GPD2/COQ10B/PARK7/SDHB/NDUFB3/NR4A3/DLST/IDE/DNAJC15/TRAP1/NDUFA10/COX4I1/COX7B/PDHA1/MYBBP1A/CCNB1/SUCLA2/NDUFAF1/PNPT1/NDUFA9/ETFA/UQCRC2/NDUFB10/SDHC/SNCA/NDUFS6/MTFR2/MDH2/NDUFB9/DLAT/ME3/OXA1L/UQCRB/PINK1/NDUFV3/SUCLG1/NDUFAF2/NDUFS4/COX6C/FXN/NDUFB6/VCP/IDH3A/NDUFV1/NDUFS5/UQCRFS1/MECP2/PR…	94
GO:0033108	mitochondrial respiratory chain complex assembly	59/5619	102/18866	3.39449e-09	1.14269e-07	9.34873e-08	NDUFAF7/NDUFAB1/NDUFB4/BCS1L/TIMM21/NDUFB2/SAMM50/UQCC1/NDUFAF5/DMAC2/TFAM/NDUFC1/FOXRED1/NDUFS8/NDUFB3/NDUFAF4/ECSIT/NDUFA10/UQCC2/NDUFAF1/NDUFA9/NDUFB10/NDUFS6/NDUFB9/NUBPL/OXA1L/UQCRB/NDUFV3/OMA1/CHCHD4/NDUFAF2/NDUFS4/NDUFB6/NDUFV1/NDUFS5/TMEM126A/TMEM126B/NDUFA11/ACAD9/NDUFAF3/NDUFV2/COX14/COA4/NDUFA12/NDUFA6/LYRM7/ND6/ND2/ND4/ND1/COX20/UQCC3/C12orf73/NDUFS3/NDUFAF8/PET117/SMIM20/COA8/NDUFA7	59
GO:0098781	ncRNA transcription	62/5619	109/18866	3.40705e-09	1.14269e-07	9.34873e-08	POLR2J/DDX11/SNAPC1/POLR2B/INTS13/TAF11/TCOF1/SRRT/MACROH2A2/POLR2E/SMARCB1/POLR2F/POLR2C/INTS9/INTS10/PIH1D1/POLR2I/NOP53/NPM3/MACROH2A1/NCBP2/NCL/POLR1G/GTF3C3/GTF3A/RPAP2/GTF3C4/POLR1B/GTF2F1/INTS11/SMARCA4/ICE2/NOL11/CDK7/PWP1/NCBP1/POLR1E/INTS12/GTF2A2/RPRD1A/TP53/POU2F1/POLR2D/MEPCE/GTF3C5/TAF5/INTS4/GTF3C6/NIFK/INTS1/INTS8/GTF2A1/SNAPC4/MARS1/POLR2G/NABP1/SNAPC5/POLR2L/INTS5/SIRT7/GTF2F2/A…	62
GO:1901796	regulation of signal transduction by p53 class mediator	91/5619	180/18866	3.68801e-09	1.23054e-07	1.00675e-07	KDM1A/BRCA1/MRE11/PHF20/RFC2/TAF2/HIPK2/TAF11/CSNK2A2/MBD3/ZMPSTE24/RRN3/AURKA/TPX2/MAPKAPK5/SUPT16H/PRMT5/CSNK2A1/RBBP8/RBBP7/NBN/PPP1R13L/YJU2/NOP53/DDX5/RFC5/NOP2/CHD4/PRKAB1/PAK1IP1/RPA2/TAF12/RPL5/TRIM24/CDK2/EEF1E1/RPL23/BCL2L12/DYRK2/PRKAB2/RPA1/RFC3/HUS1/BRIP1/DNA2/TP53/AKT1/RPL11/TAF5/SSRP1/MTA2/CHEK1/JMY/RAD17/BRPF1/ZNF385A/RPL26/PRKAA2/TOPBP1/RFC4/ATRIP/TP53INP1/HNRNPK/WRN/SPRED1/TAF10…	91
GO:0000478	endonucleolytic cleavage involved in rRNA processing	16/5619	16/18866	3.777e-09	1.24737e-07	1.02052e-07	NOP14/FCF1/RCL1/UTP20/RPP40/KRI1/ABT1/UTP23/NOL9/BMS1/TSR1/RPS21/RRS1/TBL3/NOP9/BOP1	16
GO:0000479	endonucleolytic cleavage of tricistronic rRNA transcript (SSU-rRNA, 5.8S rRNA, LSU-rRNA)	16/5619	16/18866	3.777e-09	1.24737e-07	1.02052e-07	NOP14/FCF1/RCL1/UTP20/RPP40/KRI1/ABT1/UTP23/NOL9/BMS1/TSR1/RPS21/RRS1/TBL3/NOP9/BOP1	16
GO:0000724	double-strand break repair via homologous recombination	74/5619	138/18866	3.93666e-09	1.2935e-07	1.05826e-07	RAD52/KDM1A/LIG3/BRCA1/MRE11/RAD51/NUCKS1/ZFYVE26/XRCC1/MCM2/MCM6/SIRT6/RIF1/EXD2/RAD54L/FUS/CDC45/CDC7/MCM5/YY1/REC8/SAMHD1/SMCHD1/RBBP8/NBN/MCM4/RAD51C/RAD51AP1/TIMELESS/PSMD14/SFPQ/RPA2/AP5S1/MCM8/XRCC3/AUNIP/GINS2/SLX1A/RPA1/FIGNL1/TEX15/RNF138/HUS1/ACTR2/WRAP53/PARP1/MMS22L/RADX/GINS4/CHEK1/UBQLN4/TONSL/RECQL4/RAD21/WRN/MCM7/TERF2IP/RFWD3/FEN1/NSMCE1/NABP1/UBE2N/GEN1/MCMDC2/RMI1/SETD2/PARPBP…	74
GO:0000082	G1/S transition of mitotic cell cycle	132/5619	287/18866	3.99148e-09	1.30489e-07	1.06758e-07	DBF4/POLA2/BID/MNAT1/CUL3/MYO16/CUL1/CDK14/BCAT1/MCM10/MCM2/GTSE1/MCM6/RBL1/ORC1/BAX/AURKA/PCBP4/ORC6/CDC45/CDC6/CDC7/CDC34/MCM5/CDKN3/APEX1/PSME2/E2F1/RBBP8/POLA1/PIM2/CDK16/MCM4/CCNE1/CDK6/CASP2/EZH2/RPS6KB1/ZPR1/PTPN6/FBXO5/CNOT6/TFDP2/EIF4G1/ACVR1/POLE4/ORC2/ARID3A/GADD45A/RPA2/KIF14/PKD2/PPP6C/KHDRBS1/ECD/CDK2/CDKN1A/CNOT1/MCM8/PRMT1/PPAT/E2F8/PSME3/RPA1/PCNA/NASP/CCNB1/CDK7/CCNH/ANXA1/ORC3/…	132
GO:2001251	negative regulation of chromosome organization	78/5619	148/18866	4.29905e-09	1.39838e-07	1.14406e-07	MAD1L1/KDM1A/ZNF207/BRCA1/MNAT1/SPDL1/TPR/SPHK2/TRIP13/XRCC1/MCM2/KDM5A/XRCC5/NDC80/ZW10/DNMT3B/HNRNPC/SMARCB1/NAA10/ACD/NBN/PIH1D1/ANAPC15/FBXO5/TTK/IK/MACROH2A1/XRN1/CDC20/CENPF/SET/DUSP1/TEX14/H1-3/XRCC3/PCID2/PSMG2/GNL3L/DNMT1/TOP2A/SLX1A/H3-3B/CCNB1/APC/NAT10/HNRNPA1/CDK5RAP2/HMGA1/TET1/PIF1/PARP1/DYNC1LI1/SNCA/TERF1/HNRNPU/BUB3/BUB1B/MAD2L1/PTTG1/RAD21/TERF2IP/PLK1/CDT1/OTUB1/BUB1/SETMAR/EX…	78
GO:0031123	RNA 3'-end processing	80/5619	153/18866	4.41809e-09	1.42992e-07	1.16986e-07	PAF1/ELAC2/THOC3/U2AF2/PABPC1/CPSF1/HSD17B10/EXOSC7/SNRPA/EXOSC5/THOC1/PAPOLA/THOC5/SRSF5/ZC3H14/PABPN1/CSTF2/FBL/PTCD1/EXOSC3/CPEB3/CASC3/MAGOHB/CPSF6/SRSF9/SRSF3/TENT4A/NCBP2/SRSF7/SRSF4/SRSF11/ERI3/CPSF3/EXOSC8/DDX39A/EXOSC9/EXOSC2/DKC1/THOC6/GRSF1/SRRM1/CCNB1/TUT4/SRSF1/NCBP1/PNPT1/SSB/INTS12/PARN/RPRD1A/EIF4A3/POLR2D/CPSF7/SUPV3L1/SSU72/CPSF4/SRSF2/POLR3K/MAGOH/THOC7/SLBP/TENT2/INTS1/INTS8/C…	80
GO:0043039	tRNA aminoacylation	34/5619	48/18866	5.09286e-09	1.6401e-07	1.34183e-07	LARS2/SARS1/KARS1/AARS1/EARS2/SARS2/GARS1/AIMP2/TARS1/RARS1/DARS1/FARSB/DARS2/EEF1E1/LARS1/NARS1/YARS1/CARS2/NARS2/PPA2/YARS2/WARS1/FARS2/AIMP1/MARS1/HARS1/QARS1/FARSA/PPA1/TARS3/IARS1/VARS1/MARS2/AARSD1	34
GO:0031503	protein-containing complex localization	133/5619	291/18866	5.69159e-09	1.82384e-07	1.49215e-07	FKBP4/AP2B1/ADAM22/NUP160/IFT88/LRRC7/NSUN2/TPR/THOC3/RIOK2/NDC1/U2AF2/PRKCZ/NUP133/CPSF1/NUP37/DLG1/GPC4/THOC1/HSPB11/XPO1/TNPO1/KIF3C/SEH1L/DYNLL1/BIRC5/EXOC1/ALKBH5/NUP50/AAAS/NUP188/IFT74/STX1B/THOC5/SRSF5/PABPN1/RAE1/NUP93/TTC26/DNM1/CASC3/NUP98/MAGOHB/NUP107/SRSF9/SRSF3/NUP155/IFT57/NCBP2/RPS15/SRSF7/SRSF4/SFPQ/SRSF11/WDR35/CPSF3/GLE1/NUP43/ENY2/HNRNPA2B1/DDX39A/IQSEC2/NUP85/PCID2/DYNC2I1/I…	133
GO:0006119	oxidative phosphorylation	78/5619	149/18866	6.40374e-09	2.04194e-07	1.67058e-07	NDUFAB1/BID/NDUFB4/RHOA/NDUFB2/DLD/MSH2/PGK1/PPIF/NDUFC1/NDUFS8/ATP5F1B/PARK7/ATP5PB/NDUFB3/DNAJC15/ATP5F1E/DMAC2L/NDUFA10/COX4I1/COX7B/CCNB1/ATP5MC2/UQCC2/NDUFAF1/NDUFA9/UQCRC2/NDUFB10/SDHC/SNCA/NDUFS6/NIPSNAP2/NDUFB9/ATP5F1A/ATP5MC3/UQCRB/PINK1/ATP5MC1/NDUFV3/NDUFS4/COX6C/FXN/NDUFB6/VCP/STOML2/ATP5F1C/ATP5MG/NDUFV1/ATP5PD/NDUFS5/ATP5ME/UQCRFS1/MECP2/CDK1/CYCS/UQCRH/PDE12/NDUFA11/NUPR1/NDUFV2/CY…	78
GO:1990542	mitochondrial transmembrane transport	58/5619	101/18866	6.67243e-09	2.11719e-07	1.73215e-07	MPC1/TIMM21/ACACB/SLC8B1/SLC25A15/TIMM44/TIMM50/SFXN3/GRPEL1/CPT1A/ATP5F1B/MRPL18/ATP5PB/DNAJC15/ATP5F1E/DMAC2L/ROMO1/TOMM40/PRKAB2/TIMM17A/ATP5MC2/PNPT1/SLC39A8/MPC2/SFXN5/HSPD1/ATP5F1A/ATP5MC3/MCU/SFXN2/TOMM40L/ATP5MC1/PRKAA2/MAIP1/CHCHD4/GRPEL2/SLC25A32/STOML2/ATP5F1C/ATP5MG/ATP5PD/LETM1/ATP5ME/TOMM20/SLC25A22/CYC1/SLC25A18/SFXN4/TOMM7/SLC25A29/OPA1/CPT1B/DNLZ/PAM16/ATP8/ATP5MF/ATP5PO/TIMM23	58
GO:0006278	RNA-dependent DNA biosynthetic process	47/5619	76/18866	6.81679e-09	2.15244e-07	1.76099e-07	MRE11/MAP2K7/XRCC5/HSP90AA1/MAP3K4/MAPKAPK5/HNRNPC/HSP90AB1/TELO2/ACD/GAR1/PTGES3/XRN1/CCT4/NEK2/TCP1/TEP1/GNL3L/DKC1/RPA1/NAT10/HNRNPA1/CCT7/PIF1/PARN/WRAP53/NAF1/NHP2/CCT6A/TERF1/TNKS1BP1/CCT5/FBXO4/HNRNPU/CCT8/CCT3/CCT2/TERF2IP/CTNNB1/EXOSC10/ATR/CTC1/AURKB/NOP10/PPIA/PINX1/TEN1	47
GO:0006338	chromatin remodeling	105/5619	218/18866	7.50329e-09	2.35771e-07	1.92892e-07	HMGB3/TPR/SMARCD1/PSME4/MBD3/SMARCE1/KDM5A/ACTR6/ACTB/SIRT6/SMARCA2/SMARCD3/HNRNPC/CECR2/SMARCB1/ACTR5/SMCHD1/SUV39H1/RBBP7/CENPI/CENPT/OIP5/CHRAC1/PIH1D1/NPM3/TFAM/SMARCD2/KAT2A/EZH1/HDAC5/CHD4/HCFC2/RNF8/KAT2B/CENPA/KDM5B/HELLS/CENPL/CBX3/CENPK/HJURP/BAZ2B/ZNFX1/SOX9/SMARCA4/MIS18BP1/TRIM28/DNMT1/RRP8/H3-3B/NASP/MORC2/MBD2/PPHLN1/ACTL6A/MYC/HMGA1/CENPO/TET1/ITGB3BP/ANP32E/GATAD2B/POLE3/MTA2/HMG…	105
GO:0034605	cellular response to heat	68/5619	125/18866	7.61314e-09	2.38067e-07	1.94771e-07	FKBP4/NUP160/TPR/NDC1/NUP133/PRKACA/NUP37/HSP90AA1/SEH1L/NUP50/AAAS/NUP188/HSP90AB1/HMOX1/RAE1/SLC52A3/RBBP7/NUP93/STUB1/DNAJC2/TFEC/YWHAE/HSPA8/CHORDC1/NUP98/PTGES3/TRPV4/NUP107/NUP155/FGF1/PDCL3/SUMO1/RPA2/NUP43/HSPH1/CDKN1A/NUP85/NUP210/RPA1/EIF2S1/THBS1/NUP54/POLR2D/HSPD1/HIKESHI/HSPB8/NUP205/SEC13/CLPB/IER5/MAPKAPK2/NUP35/VCP/SCARA5/DNAJC7/ATP2A2/ATR/TCIM/IRAK1/HSF1/POM121/HDAC2/HSPA1L/AKT1S…	68
GO:0042407	cristae formation	27/5619	35/18866	9.57041e-09	2.97833e-07	2.43668e-07	DNAJC11/SAMM50/CHCHD3/ATP5F1B/ATP5PB/ATP5F1E/DMAC2L/IMMT/ATP5MC2/ATP5F1A/ATP5MC3/PINK1/ATP5MC1/CHCHD6/OMA1/ATP5F1C/ATP5MG/ATP5PD/LETM1/ATP5ME/MICOS13/APOO/UQCC3/ATP8/ATP5MF/ATP5PO/CHCHD10	27
GO:0032392	DNA geometric change	64/5619	116/18866	9.96825e-09	3.0873e-07	2.52583e-07	DDX11/MNAT1/MRE11/HMGB3/ERCC8/RFC2/RAD51/RAD18/MCM2/MCM6/XRCC5/DDX1/RAD54L/MCM5/NBN/MCM4/ERCC2/SSBP1/TWNK/GTF2H3/RFC5/CHD4/RAD23B/HNRNPA2B1/CHD6/WRNIP1/MCM8/CHTF18/GINS2/TOP2A/RPA1/RFC3/ANXA1/DHX9/BRIP1/XPA/DSCC1/HMGA1/DNA2/CUL4A/PIF1/TP53/PARP1/RPS27A/GTF2H2/GINS4/SUPV3L1/RECQL4/RFC4/HMGB2/WRN/MCM7/DDB1/RUVBL1/MCMDC2/RUVBL2/ERCC6L/FANCM/GTF2F2/HMGB1/XRCC6/GTF2H4/UBA52/RTEL1	64
GO:0051783	regulation of nuclear division	93/5619	188/18866	1.01651e-08	3.13327e-07	2.56344e-07	MAD1L1/CDC27/ZNF207/ANLN/TACC3/CUL3/SPDL1/CUL7/TPR/RIOK2/TRIP13/NDC80/ZW10/AURKA/NSFL1C/ANAPC5/CDC6/CDC23/RANBP1/PRMT5/NAA10/CAV2/ANAPC15/FBXO5/CUL9/TTK/IK/MACROH2A1/PDGFRB/CDC20/NEK2/CENPF/NEK6/DUSP1/TEX14/OBSL1/XRCC3/PCID2/DLGAP5/PKMYT1/PSMG2/CEP85/CHMP2A/SLF1/CCNB1/APC/BORA/CDK5RAP2/NUSAP1/KIF11/KIF20B/HECW2/CENPE/EGF/DYNC1LI1/PHIP/CDCA5/MKI67/CHEK1/ANAPC1/HNRNPU/BUB3/BUB1B/CDC25C/NPM2/MAD2L1/…	93
GO:0043618	regulation of transcription from RNA polymerase II promoter in response to stress	61/5619	109/18866	1.06286e-08	3.26062e-07	2.66763e-07	PSMB1/MBTPS2/PSMC4/PSMA4/HSPA5/CREB3L3/PSME4/PSMC5/PSMD8/HMOX1/PSMC6/PSMA3/PSMC1/PSMB5/PSMA6/PSME2/PSMA7/PSMD7/PSMA2/PSMD3/PSMD11/PSMD9/VEGFA/PSMD14/EPAS1/EGR1/CHD6/PSMF1/PSMB2/KLF2/ATF4/PSMA1/EPO/SESN2/PSME3/PSMB7/TP53/PSMB6/PSMA5/RPS27A/LIMD1/CHEK1/ELOC/PSMD4/PSMB4/PSMC2/PSMD6/CITED2/PSMC3/RBPJ/PSMD1/PSMD2/HIGD1A/HSF1/MUC1/PSMD13/PSMD12/PSMB8/UBA52/EGLN2/PSMB3	61
GO:0006270	DNA replication initiation	29/5619	39/18866	1.1526e-08	3.51923e-07	2.8792e-07	POLA2/WDR18/MCM10/MCM2/MCM6/ORC1/ORC6/CDC45/CDC6/CDC34/MCM5/POLA1/NBN/MCM4/CCNE1/POLE4/ORC2/CDK2/WRNIP1/ORC3/TICRR/PRIM2/POLE3/TOPBP1/ORC5/MCM7/CDT1/MCMDC2/PRIM1	29
GO:0043038	amino acid activation	34/5619	49/18866	1.18659e-08	3.60602e-07	2.95021e-07	LARS2/SARS1/KARS1/AARS1/EARS2/SARS2/GARS1/AIMP2/TARS1/RARS1/DARS1/FARSB/DARS2/EEF1E1/LARS1/NARS1/YARS1/CARS2/NARS2/PPA2/YARS2/WARS1/FARS2/AIMP1/MARS1/HARS1/QARS1/FARSA/PPA1/TARS3/IARS1/VARS1/MARS2/AARSD1	34
GO:0051170	import into nucleus	86/5619	171/18866	1.34445e-08	4.06665e-07	3.32707e-07	CDH1/TPR/TNPO3/IPO5/ELAVL1/NUP133/GEMIN5/TNPO1/GCKR/IPO11/RBM22/GEMIN2/NUP50/NUP188/HSP90AB1/JAK2/SNRPD3/NFKBIA/FERMT1/NUTF2/NUP93/TGFB1/TNPO2/KPNB1/ZPR1/NUP98/NUP107/RAB23/NUP155/KPNA1/ECT2/IPO13/TARDBP/CSE1L/CDKN1A/NUP85/RPL23/SNRPD2/SNRPB/TRIM28/RAN/NXT1/ARNTL/CD36/HNRNPA1/APPL2/NUP54/SNRPF/TP53/AKT1/GEMIN7/SNRPG/PIK3R1/HIKESHI/ZIC1/ANGPT1/HEATR3/NUP35/SHH/NOLC1/SMAD3/SNRPD1/CDK1/SIX2/HDAC3/SM…	86
GO:0006333	chromatin assembly or disassembly	105/5619	220/18866	1.38705e-08	4.17599e-07	3.41653e-07	PAF1/TPR/SMARCD1/MBD3/MCM2/SMARCE1/SART3/SIRT6/SMARCD3/SUPT16H/MACROH2A2/SMARCB1/HIRA/SMCHD1/SUV39H1/RBBP7/CENPI/CENPT/OIP5/ASF1B/GRWD1/SMARCD2/EZH1/MACROH2A1/CENPA/UBN1/SET/HELLS/CENPL/CENPK/HJURP/ZNFX1/H1-3/SOX9/SMARCA4/HAT1/MIS18BP1/TRIM28/DNMT1/RRP8/H3-3B/NASP/MORC2/MBD2/PPHLN1/ANP32B/HMGA1/CENPO/TET1/TP53/ITGB3BP/POLE3/MTA2/HMGA2/CENPU/SUV39H2/CENPH/SMARCA5/H2BC5/H4C8/MIS18A/CHAF1B/HMGB2/CEN…	105
GO:0010565	regulation of cellular ketone metabolic process	93/5619	189/18866	1.41981e-08	4.25483e-07	3.48103e-07	PDK2/PSMB1/BRCA1/NR1H4/PSMC4/PSMA4/H6PD/DKK3/ATP2B4/PDK3/PSME4/ACADVL/ACACB/CEACAM1/REST/PSMC5/SIRT4/COMT/PSMD8/PSMC6/PSMA3/GSTZ1/PSMC1/PSMB5/PSMA6/PSME2/PSMA7/TRIB3/PSMD7/AKT2/PSMA2/ERLIN1/PSMD3/PSMD11/PPARGC1A/CPT1A/APOA5/PSMD9/PSMD14/ACADL/ODC1/PARK7/PROX1/CNR1/NR4A3/EGR1/RDH10/LPGAT1/SOX9/INSIG2/PSMF1/PSMB2/NR1D1/PSMA1/PSME3/PRKAB2/PPARG/COQ3/ANXA1/APPL2/PSMB7/NCOR1/AKT1/PSMB6/WDTC1/PSMA5/BHM…	93
GO:0022900	electron transport chain	91/5619	184/18866	1.47912e-08	4.41215e-07	3.60973e-07	NDUFAB1/CIAPIN1/BID/GLRX2/AIFM2/CYBA/AKR7A2/NDUFB4/P4HA2/AKR1B1/NDUFB2/DLD/PHGDH/GSR/ETFB/GLRX3/NDUFC1/PPARGC1A/NDUFS8/GPD2/PARK7/SDHB/AKR1A1/NDUFB3/DNAJC15/NQO2/NDUFA10/COX4I1/COX7B/MYBBP1A/DMGDH/CCNB1/FDX1/NDUFAF1/AOX1/NDUFA9/ETFA/UQCRC2/NDUFB10/SDHC/SNCA/NDUFS6/SRD5A1/NDUFB9/PTGES2/QDPR/UQCRB/PINK1/NDUFV3/DHRS3/NDUFAF2/NDUFS4/COX6C/NDUFB6/COX11/C15orf48/NDUFV1/NDUFS5/UQCRFS1/MECP2/CDK1/CYCS/GL…	91
GO:1902036	regulation of hematopoietic stem cell differentiation	45/5619	73/18866	1.64135e-08	4.87361e-07	3.98727e-07	PSMB1/PSMC4/PSMA4/CBFB/PSME4/TCF3/PSMC5/PUS7/PSMD8/PSMC6/PSMA3/PSMC1/PSMB5/PSMA6/PSME2/PSMA7/PSMD7/CDK6/PSMA2/PSMD3/PSMD11/PSMD9/HSPA9/PSMD14/PSMF1/PSMB2/PSMA1/PSME3/PSMB7/PSMB6/PSMA5/RUNX1/PSMD4/PSMB4/PSMC2/PSMD6/METTL3/PSMC3/PSMD1/PSMD2/PSMD13/PSMD12/PSMB8/PRKDC/PSMB3	45
GO:0006839	mitochondrial transport	124/5619	271/18866	1.69809e-08	5.01907e-07	4.10628e-07	STPG1/SLC25A5/AGK/BID/TOMM34/MIPEP/BAK1/USP36/MPC1/CASP8/CSNK2A2/BCS1L/LMAN1/TIMM21/ACACB/HSP90AA1/BAX/SLC8B1/SIRT4/TMEM14A/TIMM13/TOMM22/SAMM50/TIMM9/E2F1/SLC25A15/BMF/GDAP1/BNIP3L/TIMM44/PDCD5/TIMM50/PMPCB/SFXN3/PPIF/YWHAE/GRPEL1/FBXW7/CPT1A/ATP5F1B/MRPL18/TFDP2/ATP5PB/MFN2/DNAJC15/PPP3CC/ATP5F1E/DMAC2L/ROMO1/YWHAH/TOMM40/PRKAB2/YWHAQ/TIMM17A/TIMM10/ATP5MC2/NMT1/TMEM14B/PNPT1/SLC39A8/TP53/SAE1/…	124
GO:0070498	interleukin-1-mediated signaling pathway	58/5619	103/18866	1.78848e-08	5.2622e-07	4.30519e-07	PSMB1/PSMC4/PSMA4/CUL1/PSME4/PSMC5/PSMD8/PSMC6/PSMA3/PSMC1/PSMB5/PSMA6/NFKBIA/PSME2/PSMA7/PSMD7/RIPK2/PSMA2/MAP3K8/PSMD3/PSMD11/PSMD9/PSMD14/IL1R2/IL1R1/EGR1/PSMF1/PSMB2/PSMA1/PSME3/IRAK2/MAP3K7/IL1RN/PSMB7/PELI2/PSMB6/PSMA5/RPS27A/TAB3/PSMD4/PSMB4/PSMC2/PSMD6/PSMC3/PSMD1/PSMD2/UBE2N/IRAK1/PSMD13/IL1RAP/PSMD12/ZNF675/IRAK4/PSMB8/CHUK/UBA52/UBE2V1/PSMB3	58
GO:0034508	centromere complex assembly	37/5619	56/18866	2.12096e-08	6.21221e-07	5.08243e-07	RNF4/RBBP7/CENPI/CENPT/OIP5/CENPA/CENPF/HELLS/CENPL/CENPK/HJURP/DLGAP5/MIS18BP1/H3-3B/NASP/CENPO/CENPE/ITGB3BP/CENPU/CENPH/SMARCA5/H4C8/MIS18A/CENPN/CENPV/CENPX/TRAPPC12/CENPS/RUVBL1/NPM1/CENPP/H4-16/CENPW/H4C14/H4C12/H4C9/H4C5	37
GO:0034724	DNA replication-independent nucleosome organization	36/5619	54/18866	2.30318e-08	6.71555e-07	5.49423e-07	SUPT16H/HIRA/RBBP7/CENPI/CENPT/OIP5/ASF1B/CENPA/UBN1/CENPL/CENPK/HJURP/HAT1/MIS18BP1/H3-3B/NASP/CENPO/ITGB3BP/CENPU/CENPH/SMARCA5/H4C8/MIS18A/CENPN/CENPX/CENPS/RUVBL1/NPM1/CENPP/IPO4/H4-16/CENPW/H4C14/H4C12/H4C9/H4C5	36
GO:0060968	regulation of gene silencing	73/5619	140/18866	2.40172e-08	6.97146e-07	5.7036e-07	POLR2J/NUP160/POLR2B/TPR/NDC1/ELAVL1/NUP133/NUP37/SIRT6/ZMPSTE24/SEH1L/NUP50/CDC45/AAAS/NUP188/POLR2E/HIRA/POLR2F/RAE1/NUP93/POLR2C/POLR2I/TGFB1/DDX5/NUP98/NUP107/NUP155/FXR1/EIF4G1/NUP43/CDK2/XPO5/H1-3/NUP85/MAP2K2/ZFP36/PPARG/NUP210/H3-3B/MYCN/ZC3H10/DHX9/HMGA1/NUP54/NCOR1/TP53/POLR2D/LIMD1/EGFR/NUP205/SEC13/H4C8/NUP35/POLR2G/POLR2L/H1-2/H1-0/POM121/H4-16/MIER1/H3C14/TRIM71/NUP62/NEAT1/H4C14/PO…	73
GO:0010498	proteasomal protein catabolic process	200/5619	483/18866	2.4878e-08	7.16711e-07	5.86367e-07	CDC27/RHBDF1/PSMB1/PSMC4/WWTR1/CUL3/PSMA4/HSPA5/ERCC8/CUL1/USP13/RNF4/PSME4/UFD1/RNF126/PRKACA/DNAJC10/SIRT6/LAMP3/PPP2R5C/PCNP/XPO1/PSMC5/AURKA/NSFL1C/ANAPC5/CDC23/HSP90AB1/PSMD8/CDC34/DESI1/PSMC6/PSMA3/PSMC1/PSMB5/PSMA6/PSME2/PSMA7/TRIB3/HM13/USP14/UGGT2/PSMD7/STUB1/BFAR/PPP2CB/SGTA/DMAC2/NOP53/PSMA2/SEC61B/ERLIN1/ATE1/UBE2S/FBXL20/PSMD3/CCDC47/PSMD11/WFS1/TRIM2/FBXW7/PRPF19/ANAPC15/PSMD9/KCTD1…	200
GO:0034728	nucleosome organization	90/5619	183/18866	2.49127e-08	7.16711e-07	5.86367e-07	PAF1/SMARCD1/PSME4/MCM2/SMARCE1/ACTR6/SART3/SMARCD3/SUPT16H/MACROH2A2/SMARCB1/HIRA/RBBP7/CENPI/CENPT/OIP5/ASF1B/GRWD1/SMARCD2/RNF8/MACROH2A1/CENPA/UBN1/SET/CENPL/CENPK/HJURP/H1-3/SOX9/SMARCA4/HAT1/MIS18BP1/H3-3B/NASP/ANP32B/HMGA1/CENPO/ITGB3BP/ANP32E/POLE3/CENPU/CENPH/SMARCA5/H2BC5/H4C8/MIS18A/CHAF1B/VPS72/HMGB2/CENPN/CHAF1A/CENPX/SMARCC1/CENPS/RUVBL1/DMAP1/SPTY2D1/H2BC4/NPM1/H2AW/SETD2/TSPYL2/H2…	90
GO:0015980	energy derivation by oxidation of organic compounds	126/5619	278/18866	2.603e-08	7.43309e-07	6.08128e-07	NDUFAB1/BID/RB1CC1/AIFM2/PPP1R3F/GYG2/CS/NDUFB4/IDH3G/ACADVL/NOA1/NDUFB2/DLD/FH/SORBS1/NFATC4/PHKB/GYS1/AKT2/NOP53/ETFB/OGDH/NDUFC1/PPARGC1A/NDUFS8/GYS2/NNT/GPD2/COQ10B/PARK7/LEPR/SDHB/STBD1/NDUFB3/NR4A3/DLST/IDE/PPP1R3C/DNAJC15/NR1D1/TRAP1/DYRK2/NDUFA10/COX4I1/COX7B/G6PC/PDHA1/INPP5K/MYBBP1A/KL/CCNB1/SUCLA2/MYC/NDUFAF1/KHK/PNPT1/NDUFA9/ETFA/UQCRC2/NDUFB10/TP53/AKT1/SDHC/SNCA/NDUFS6/MTFR2/MDH2/ND…	126
GO:0032259	methylation	160/5619	371/18866	2.61609e-08	7.43309e-07	6.08128e-07	NDUFAF7/KDM1A/PAF1/BRCA1/NR1H4/PRDM11/ARID4A/NSUN2/METTL1/KMT2C/PRDM1/PRDM6/TRMT11/FTSJ1/BUD23/MBD3/HSD17B10/EED/RIF1/GRHL2/ZMPSTE24/DIMT1/DNMT3B/COMT/MTAP/TRMT2A/SMARCB1/SNRPD3/PICK1/TTLL12/PRMT5/PCIF1/NDUFAF5/AHCY/METTL4/SUV39H1/SETD6/PIH1D1/TRMT1/FBL/EZH2/TRDMT1/FTSJ3/EZH1/NSD2/KMT5B/NOP2/MACROH2A1/ICMT/ASH1L/RBBP5/NSUN4/DPH5/EEF2KMT/PHF19/FAM98A/HELLS/ETF1/TRMT13/MRM2/METTL8/H1-3/SNRPB/PRMT1/…	160
GO:0043161	proteasome-mediated ubiquitin-dependent protein catabolic process	179/5619	424/18866	2.61818e-08	7.43309e-07	6.08128e-07	CDC27/PSMB1/PSMC4/WWTR1/CUL3/PSMA4/HSPA5/ERCC8/CUL1/RNF4/PSME4/UFD1/RNF126/DNAJC10/SIRT6/PPP2R5C/PCNP/XPO1/PSMC5/AURKA/NSFL1C/ANAPC5/CDC23/HSP90AB1/PSMD8/CDC34/DESI1/PSMC6/PSMA3/PSMC1/PSMB5/PSMA6/PSME2/PSMA7/TRIB3/USP14/PSMD7/STUB1/BFAR/PPP2CB/SGTA/DMAC2/NOP53/PSMA2/SEC61B/ERLIN1/UBE2S/FBXL20/PSMD3/CCDC47/PSMD11/WFS1/TRIM2/FBXW7/ANAPC15/PSMD9/KCTD10/FBXO5/TRIM38/FAF2/CSNK1A1/PSMD14/AUP1/SUMO1/PAR…	179
GO:0043687	post-translational protein modification	157/5619	363/18866	2.7999e-08	7.91429e-07	6.47496e-07	FUCA2/PSMB1/PSMC4/CUL3/VCAN/PSMA4/CUL7/CP/ERCC8/LTBP1/RCN1/CUL1/PSME4/ANO8/APOB/PSMC5/CHGB/LAMB1/TF/PSMD8/SERPIND1/APOL1/PSMC6/PSMA3/PSMC1/PSMB5/PSMA6/PSME2/PSMA7/RBBP7/PSMD7/SCG3/PSMA2/FBXL20/PSMD3/PSMD11/WFS1/FBXW7/APOA5/PSMD9/CAND1/CUL9/KNG1/TTL/PSMD14/PROC/EPAS1/ICMT/QSOX1/FBXO2/FBXO6/RBBP5/SERPINC1/UCHL3/COPS5/OBSL1/NEURL2/C3/PSMF1/PSMB2/PSMA1/NEDD8/PRKCSH/APOE/DDA1/TULP4/UBE2M/PSME3/ENAM/FB…	157
GO:0060964	regulation of gene silencing by miRNA	63/5619	116/18866	2.90859e-08	8.18579e-07	6.69708e-07	POLR2J/NUP160/POLR2B/TPR/NDC1/ELAVL1/NUP133/NUP37/ZMPSTE24/SEH1L/NUP50/AAAS/NUP188/POLR2E/POLR2F/RAE1/NUP93/POLR2C/POLR2I/TGFB1/DDX5/NUP98/NUP107/NUP155/FXR1/EIF4G1/NUP43/NUP85/MAP2K2/ZFP36/PPARG/NUP210/H3-3B/MYCN/ZC3H10/DHX9/NUP54/NCOR1/TP53/POLR2D/LIMD1/EGFR/NUP205/SEC13/H4C8/NUP35/POLR2G/POLR2L/POM121/H4-16/H3C14/TRIM71/NUP62/NEAT1/H4C14/POM121C/H4C12/H3C8/H3C6/H4C9/H4C5/H3C10/H3C2	63
GO:0062012	regulation of small molecule metabolic process	190/5619	456/18866	3.20453e-08	8.97962e-07	7.34654e-07	PDK2/PSMB1/BRCA1/MBTPS2/NR1H4/PSMC4/NUP160/PSMA4/TPR/H6PD/PPP1R3F/DKK3/ATP2B4/NDC1/SPHK2/PDK3/PSME4/NUP133/RORA/ACADVL/ENO1/NUP37/ACACB/SIRT6/CEACAM1/DUSP12/ZMPSTE24/REST/APOB/GCKR/SEH1L/PSMC5/SIRT4/NUP50/COMT/AAAS/NUP188/SORBS1/PSMD8/PSMC6/PSMA3/GSTZ1/PSMC1/PSMB5/PSMA6/PSME2/RAE1/PSMA7/TRIB3/NUP93/PSMD7/AKT2/TGFB1/PSMA2/ERLIN1/PSMD3/KPNB1/PSMD11/KAT2A/PPARGC1A/SC5D/CPT1A/APOA5/NUP98/PSMD9/CYP27B…	190
GO:0031023	microtubule organizing center organization	71/5619	136/18866	3.48452e-08	9.72213e-07	7.95401e-07	BRCA1/CNTLN/NDE1/TUBE1/WDR62/NDC80/XPO1/AURKA/NSFL1C/RANBP1/NIN/PARD6A/NUBP1/CEP152/KAT2A/CHORDC1/KAT2B/CHMP3/ALMS1/GADD45A/NEK2/PKD2/CDK2/STIL/PARD6B/CEP250/XRCC3/UXT/FOXJ1/SGO1/CEP85/CHMP2A/HAUS8/ROCK2/KIAA1614/ODF2/CDK5RAP2/HAUS2/KIF11/BBS4/PLK4/PLK2/HAUS6/CHEK1/CENPJ/HAUS1/SLC16A1/SASS6/BRSK1/CCNF/POC1A/CHMP4C/PLK1/CTNNB1/SAC3D1/CEP120/CNTROB/CDK1/PKHD1/CKAP5/GEN1/NPM1/HEPACAM2/XRCC2/DCTN1/NU…	71
GO:0050821	protein stabilization	91/5619	187/18866	3.96613e-08	1.10183e-06	9.01449e-07	ZNF207/WIZ/GRN/USP36/USP13/GTSE1/AFM/HSP90AA1/NLK/TESC/HSP90AB1/TELO2/PIM2/STK3/NOP53/CDC37/GTPBP4/PFN1/WFS1/FBXW7/PPARGC1A/PTGES3/CREBL2/GAPDH/PDCD10/CCT4/PDCL3/SUMO1/PARK7/TSPAN1/TCP1/CLU/RPL5/USP9X/CDKN1A/RPL23/MCM8/NCLN/ATP1B2/FLOT2/ZBED3/CDK7/CCNH/CCT7/COG3/PIM1/TP53/RPL11/ATP1B1/HSPD1/RABL3/ANK2/PIK3R1/CCT6A/A1CF/CCT5/SAV1/TBRG1/CCT8/PINK1/APOA2/PLPP3/CCT3/NAA15/CAMLG/SUGT1/CCT2/STXBP4/TRIM…	91
GO:1901532	regulation of hematopoietic progenitor cell differentiation	50/5619	86/18866	4.16891e-08	1.15322e-06	9.4349e-07	PSMB1/PSMC4/PSMA4/KITLG/CBFB/PSME4/TCF3/PDCD2/PSMC5/PUS7/PSMD8/PSMC6/PSMA3/PSMC1/PSMB5/PSMA6/PSME2/PSMA7/PSMD7/CDK6/PSMA2/PSMD3/PSMD11/PSMD9/HSPA9/HES1/PSMD14/PSMF1/PSMB2/PSMA1/PSME3/PSMB7/PSMB6/PSMA5/RUNX1/PSMD4/PSMB4/PSMC2/PSMD6/METTL3/PSMC3/NUDT21/PSMD1/PSMD2/PSMD13/PSMD12/PSMB8/FNIP1/PRKDC/PSMB3	50
GO:0031497	chromatin assembly	94/5619	195/18866	4.267e-08	1.17208e-06	9.58923e-07	PAF1/TPR/MBD3/MCM2/SART3/SIRT6/MACROH2A2/HIRA/SMCHD1/SUV39H1/RBBP7/CENPI/CENPT/OIP5/ASF1B/GRWD1/EZH1/MACROH2A1/CENPA/UBN1/SET/HELLS/CENPL/CENPK/HJURP/ZNFX1/H1-3/SOX9/HAT1/MIS18BP1/TRIM28/DNMT1/RRP8/H3-3B/NASP/MORC2/MBD2/PPHLN1/ANP32B/HMGA1/CENPO/TET1/TP53/ITGB3BP/POLE3/HMGA2/CENPU/CENPH/SMARCA5/H2BC5/H4C8/MIS18A/CHAF1B/HMGB2/CENPN/CENPV/CHAF1A/CENPX/CENPS/RUVBL1/BEND3/PARP10/SPTY2D1/H2BC4/NPM1/TS…	94
GO:1904814	regulation of protein localization to chromosome, telomeric region	14/5619	14/18866	4.27332e-08	1.17208e-06	9.58923e-07	MACROH2A1/CCT4/TCP1/GNL3L/DKC1/CCT7/WRAP53/CCT6A/TERF1/CCT5/CCT8/CCT3/GNL3/CCT2	14
GO:0090068	positive regulation of cell cycle process	134/5619	302/18866	4.64452e-08	1.26852e-06	1.03782e-06	CDC27/DBF4/PAF1/WIZ/BRCA1/DDX11/CUL3/TPR/RHOA/PPP2R5B/PRKACA/GTSE1/SPAG5/NDC80/SMARCD3/BAX/AURKA/NSFL1C/ANAPC5/PCBP4/CDC45/CDC6/CDC23/CDC7/RANBP1/APEX1/CDC25B/E2F1/FAM83D/CASP2/EZH2/RAD51C/FBXO5/CNOT6/MACROH2A1/PDGFRB/TFDP2/ECT2/EIF4G1/ARID3A/SFPQ/GADD45A/KIF14/PKD2/CIT/CDK2/CDKN1A/CNOT1/RPL23/XRCC3/PCID2/PRMT1/DLGAP5/HSPA2/E2F8/RRP8/MYBBP1A/PCNA/SLF1/CCNB1/ROCK2/ANXA1/CDK4/DAB2IP/RDX/NUSAP1/KIF2…	134
GO:0006289	nucleotide-excision repair	60/5619	110/18866	4.99977e-08	1.35981e-06	1.11251e-06	RAD52/POLR2J/LIG3/MNAT1/AQR/POLR2B/ERCC8/RFC2/POLD1/XRCC1/POLD3/POLR2E/POLR2F/POLR2C/ERCC2/POLR2I/LIG1/POLD2/NEIL3/PRPF19/GTF2H3/RFC5/RPA2/RAD23B/COPS5/RPA1/PCNA/RFC3/CDK7/CCNH/HUS1/BRIP1/XPA/CUL4A/COPS3/TP53/PARP1/RPS27A/POLR2D/GTF2H2/GTF2H2C/FANCC/RFC4/UVSSA/COPS2/DDB1/POLR2G/COPS6/GPS1/COMMD1/LIG4/POLD4/POLR2L/RAD23A/USP7/FAN1/HMGN1/GTF2H4/UBA52/ISY1	60
GO:0006336	DNA replication-independent nucleosome assembly	35/5619	53/18866	5.20869e-08	1.4107e-06	1.15415e-06	HIRA/RBBP7/CENPI/CENPT/OIP5/ASF1B/CENPA/UBN1/CENPL/CENPK/HJURP/HAT1/MIS18BP1/H3-3B/NASP/CENPO/ITGB3BP/CENPU/CENPH/SMARCA5/H4C8/MIS18A/CENPN/CENPX/CENPS/RUVBL1/NPM1/CENPP/IPO4/H4-16/CENPW/H4C14/H4C12/H4C9/H4C5	35
GO:0043620	regulation of DNA-templated transcription in response to stress	62/5619	115/18866	5.3738e-08	1.44936e-06	1.18577e-06	PSMB1/MBTPS2/PSMC4/PSMA4/HSPA5/CREB3L3/PSME4/PSMC5/PSMD8/HMOX1/PSMC6/PSMA3/PSMC1/PSMB5/PSMA6/PSME2/PSMA7/PSMD7/PSMA2/PSMD3/PSMD11/PSMD9/VEGFA/PSMD14/EPAS1/EGR1/CHD6/PSMF1/PSMB2/KLF2/ATF4/PSMA1/EPO/SESN2/PSME3/PSMB7/TP53/PSMB6/PSMA5/RPS27A/LIMD1/CHEK1/ELOC/PSMD4/PSMB4/PSMC2/PSMD6/CITED2/PSMC3/RBPJ/PSMD1/PSMD2/TCIM/HIGD1A/HSF1/MUC1/PSMD13/PSMD12/PSMB8/UBA52/EGLN2/PSMB3	62
GO:0060147	regulation of posttranscriptional gene silencing	64/5619	120/18866	5.6811e-08	1.51958e-06	1.24322e-06	POLR2J/NUP160/POLR2B/TPR/NDC1/ELAVL1/NUP133/NUP37/ZMPSTE24/SEH1L/NUP50/AAAS/NUP188/POLR2E/POLR2F/RAE1/NUP93/POLR2C/POLR2I/TGFB1/DDX5/NUP98/NUP107/NUP155/FXR1/EIF4G1/NUP43/XPO5/NUP85/MAP2K2/ZFP36/PPARG/NUP210/H3-3B/MYCN/ZC3H10/DHX9/NUP54/NCOR1/TP53/POLR2D/LIMD1/EGFR/NUP205/SEC13/H4C8/NUP35/POLR2G/POLR2L/POM121/H4-16/H3C14/TRIM71/NUP62/NEAT1/H4C14/POM121C/H4C12/H3C8/H3C6/H4C9/H4C5/H3C10/H3C2	64
GO:0060966	regulation of gene silencing by RNA	64/5619	120/18866	5.6811e-08	1.51958e-06	1.24322e-06	POLR2J/NUP160/POLR2B/TPR/NDC1/ELAVL1/NUP133/NUP37/ZMPSTE24/SEH1L/NUP50/AAAS/NUP188/POLR2E/POLR2F/RAE1/NUP93/POLR2C/POLR2I/TGFB1/DDX5/NUP98/NUP107/NUP155/FXR1/EIF4G1/NUP43/XPO5/NUP85/MAP2K2/ZFP36/PPARG/NUP210/H3-3B/MYCN/ZC3H10/DHX9/NUP54/NCOR1/TP53/POLR2D/LIMD1/EGFR/NUP205/SEC13/H4C8/NUP35/POLR2G/POLR2L/POM121/H4-16/H3C14/TRIM71/NUP62/NEAT1/H4C14/POM121C/H4C12/H3C8/H3C6/H4C9/H4C5/H3C10/H3C2	64
GO:0090151	establishment of protein localization to mitochondrial membrane	33/5619	49/18866	6.10005e-08	1.62492e-06	1.32941e-06	AGK/BID/CASP8/BCS1L/HSP90AA1/BAX/TIMM13/TOMM22/SAMM50/TIMM9/E2F1/BMF/PDCD5/YWHAE/TFDP2/PPP3CC/ROMO1/YWHAH/AP3B1/YWHAQ/TIMM10/NMT1/TP53/OXA1L/CALM3/MAIP1/YWHAZ/MOAP1/YWHAB/HSPA4/TIMM22/TFDP1/PPP3R1	33
GO:0009303	rRNA transcription	25/5619	33/18866	6.46497e-08	1.71232e-06	1.40091e-06	DDX11/TCOF1/MACROH2A2/SMARCB1/PIH1D1/NOP53/NPM3/MACROH2A1/NCL/POLR1G/GTF3C3/GTF3A/GTF3C4/POLR1B/SMARCA4/NOL11/PWP1/POLR1E/TP53/GTF3C5/GTF3C6/NIFK/MARS1/SIRT7/ANG	25
GO:0031055	chromatin remodeling at centromere	32/5619	47/18866	6.50616e-08	1.71232e-06	1.40091e-06	RBBP7/CENPI/CENPT/OIP5/CENPA/HELLS/CENPL/CENPK/HJURP/MIS18BP1/H3-3B/NASP/CENPO/ITGB3BP/CENPU/CENPH/SMARCA5/H4C8/MIS18A/CENPN/CENPV/CENPX/CENPS/RUVBL1/NPM1/CENPP/H4-16/CENPW/H4C14/H4C12/H4C9/H4C5	32
GO:0044773	mitotic DNA damage checkpoint	56/5619	101/18866	6.50752e-08	1.71232e-06	1.40091e-06	MRE11/FOXN3/TIPIN/GTSE1/BAX/AURKA/PCBP4/CLSPN/MSH2/E2F1/NBN/NOP53/CASP2/CNOT6/TFDP2/NEK11/ARID3A/GADD45A/RPA2/CDK2/CDKN1A/CNOT1/PRMT1/E2F8/STK33/PCNA/CCNB1/TAOK3/RINT1/HUS1/MDC1/TICRR/TP53/CARM1/FANCD2/CNOT9/PLK2/TNKS1BP1/HMGA2/CDC25C/BRSK1/ZNF385A/RPL26/TOPBP1/E2F7/RFWD3/CDK1/TRIAP1/PIDD1/CHEK2/FOXO4/RPS27L/MUC1/TFDP1/CNOT7/PRKDC	56
GO:0009260	ribonucleotide biosynthetic process	90/5619	186/18866	6.57468e-08	1.72299e-06	1.40964e-06	AK2/PDK2/ADSS2/MPC1/SPHK2/PDK3/ACSL4/GUCY2C/ENO1/ACAT1/ACACB/CAD/DLD/ACOT7/TECR/GSTZ1/DHODH/NME4/TGFB1/GCDH/IMPDH1/AK1/PPARGC1A/ATP5F1B/UMPS/AMPD2/ATP5PB/ELOVL4/NPPB/ACSL3/ATP5F1E/SLC35B3/DMAC2L/PPCS/PAICS/PPAT/ADCY4/ACSS2/PDHA1/ATP5MC2/ADCY3/ATIC/MPC2/UCK2/ADCY10/PKLR/PARP1/ALDOA/DLAT/ATP5F1A/PDK1/ATP5MC3/AK9/ADK/PINK1/GART/ATP5MC1/NPR2/ADCY9/CMPK1/GMPS/ELOVL7/ADCY1/VCP/STOML2/ATP5F1C/HPRT1/ATP5…	90
GO:0009451	RNA modification	83/5619	168/18866	6.63507e-08	1.73181e-06	1.41685e-06	RPUSD1/NSUN2/METTL1/TRMT11/FTSJ1/BUD23/HSD17B10/DIMT1/AARS1/PUS7/ALKBH5/OSGEP/TRMT2A/TRMU/PCIF1/CDK5RAP1/METTL4/DTWD1/TRMT1/FBL/DUS4L/TRDMT1/FTSJ3/GAR1/ELP4/NOP2/THG1L/NSUN4/TRMT13/MRM2/METTL8/EMG1/METTL16/APOBEC3F/PUS7L/GTPBP3/DKC1/ANKRD16/NAT10/TGS1/ALKBH8/METTL5/SSB/PARN/DUS3L/RRNAD1/TPRKB/NAF1/NHP2/CDKAL1/MEPCE/A1CF/QTRT2/RPUSD3/WDR4/TYW3/TFB2M/METTL2B/RPUSD4/METTL3/RPUSD2/TRMT61A/URM1/DUS2/Z…	83
GO:0060218	hematopoietic stem cell differentiation	50/5619	87/18866	6.97467e-08	1.81313e-06	1.48339e-06	PSMB1/PSMC4/PSMA4/CBFB/PSME4/TCF3/XRCC5/PSMC5/PUS7/PSMD8/PSMC6/PSMA3/PSMC1/PSMB5/PSMA6/PSME2/PSMA7/PSMD7/ERCC2/CDK6/PSMA2/PSMD3/PSMD11/PSMD9/SRF/HSPA9/PSMD14/PSMF1/PSMB2/PSMA1/PSME3/PSMB7/TP53/PSMB6/PSMA5/BATF/RUNX1/PSMD4/PSMB4/PSMC2/PSMD6/METTL3/PSMC3/PSMD1/PSMD2/PSMD13/PSMD12/PSMB8/PRKDC/PSMB3	50
GO:0046390	ribose phosphate biosynthetic process	93/5619	194/18866	7.00773e-08	1.81444e-06	1.48446e-06	AK2/PDK2/ADSS2/MPC1/SPHK2/PDK3/ACSL4/GUCY2C/ENO1/ACAT1/ACACB/CAD/DLD/ACOT7/TECR/GSTZ1/DHODH/NME4/TGFB1/GCDH/IMPDH1/AK1/PPARGC1A/ATP5F1B/UMPS/AMPD2/ATP5PB/ELOVL4/NPPB/ACSL3/ATP5F1E/SLC35B3/DMAC2L/PPCS/PAICS/PPAT/ADCY4/ACSS2/PDHA1/ATP5MC2/ADCY3/ATIC/MPC2/UCK2/ADCY10/PKLR/PARP1/PRPS1/ALDOA/DLAT/ATP5F1A/PDK1/ATP5MC3/AK9/ADK/PINK1/GART/ATP5MC1/NPR2/G6PD/ADCY9/CMPK1/GMPS/TKT/ELOVL7/ADCY1/VCP/STOML2/ATP…	93
GO:1901605	alpha-amino acid metabolic process	96/5619	202/18866	7.36299e-08	1.89883e-06	1.5535e-06	AASS/IYD/NR1H4/CPS1/SARS1/ADSS2/ATP2B4/BCAT1/OAT/ACAT1/DCT/ARG2/HAL/CAD/SEPHS1/SIRT4/DLD/PHGDH/COMT/MTAP/GSTZ1/MTHFD1/AHCY/SMS/FAH/PYCR3/BCAT2/GCDH/OGDH/HIBADH/ASPA/BLMH/AADAT/SEPSECS/DAO/ART4/NIT2/GLS/ODC1/KYNU/PARK7/CTH/AGMAT/ALDH8A1/ARG1/DLST/SARDH/ASL/PPAT/ATF4/CDO1/MCCC2/SERINC3/BHMT2/PEMT/PSAT1/MTHFS/FPGS/KYAT3/ASNSD1/SLC39A8/GCSH/THNSL2/ENOPH1/BHMT/APIP/HNMT/MAT1A/QDPR/PLOD2/SLC7A7/CARNMT1…	96
GO:0051784	negative regulation of nuclear division	38/5619	60/18866	7.54734e-08	1.93865e-06	1.58608e-06	MAD1L1/ZNF207/SPDL1/TPR/TRIP13/NDC80/ZW10/NAA10/ANAPC15/FBXO5/TTK/IK/CDC20/CENPF/DUSP1/TEX14/XRCC3/PCID2/PSMG2/CCNB1/APC/CDK5RAP2/DYNC1LI1/CHEK1/BUB3/BUB1B/MAD2L1/PTTG1/RAD21/PLK1/CDT1/BUB1/NME6/TOM1L2/AURKAIP1/GEN1/AURKB/LCMT1	38
GO:0022904	respiratory electron transport chain	62/5619	116/18866	8.20422e-08	2.09905e-06	1.71731e-06	NDUFAB1/BID/AIFM2/NDUFB4/NDUFB2/DLD/ETFB/NDUFC1/PPARGC1A/NDUFS8/GPD2/PARK7/SDHB/NDUFB3/DNAJC15/NDUFA10/COX4I1/COX7B/MYBBP1A/CCNB1/NDUFAF1/NDUFA9/ETFA/UQCRC2/NDUFB10/SDHC/SNCA/NDUFS6/NDUFB9/UQCRB/PINK1/NDUFV3/NDUFAF2/NDUFS4/COX6C/NDUFB6/NDUFV1/NDUFS5/UQCRFS1/MECP2/CDK1/CYCS/UQCRH/NDUFA11/SLC25A22/NDUFV2/CYC1/SLC25A18/NDUFA12/NDUFA6/NDUFA4/ND6/ND2/ND4/ND1/UQCC3/ETFRF1/ND4L/NDUFS3/POLG2/NDUFC2-KCTD1…	62
GO:0035966	response to topologically incorrect protein	97/5619	205/18866	8.23831e-08	2.09947e-06	1.71765e-06	MBTPS2/EXTL3/DDX11/ERP44/BAK1/CUL3/CUL7/HSPA5/CREB3L3/TM7SF3/PPP2R5B/UFD1/RNF126/ACADVL/MYDGF/HSP90AA1/DNAJA1/BAX/DNAJB11/HSP90AB1/UGGT2/STUB1/BFAR/FKBP14/AGR2/TBL2/WFS1/HSPA8/HSPA9/FAF2/AUP1/HSPE1/FBXO6/MFN2/CTH/HSPH1/SERP1/CLU/COPS5/OPTN/KLHDC3/SSR1/HSPA2/CANX/SDF2L1/ATF4/EIF2S1/ERN2/DNAJB2/UGGT1/DAB2IP/TLN1/DNAJB5/THBS1/PREB/PARP16/ERP27/HDGF/CREB3L4/PDIA6/HSPD1/SRPRB/MANF/PIK3R1/SERPINH1/HYOU…	97
GO:0043484	regulation of RNA splicing	78/5619	156/18866	8.57283e-08	2.17615e-06	1.78039e-06	PTBP1/CLK1/SFSWAP/U2AF2/DAZAP1/SART3/REST/RBM22/FUS/PCBP4/SRPK1/HNRNPH3/SRSF5/METTL4/PQBP1/RBM3/ESRP1/HNRNPL/SNRNP70/C1QBP/DDX5/ZPR1/HSPA8/PRPF19/RPS13/NUP98/SRSF9/SRSF3/RBM24/QKI/IK/CLK4/FXR1/NCL/SRSF7/SRSF4/PRDX6/RBM25/KHDRBS1/HNRNPA2B1/RBM19/RBM42/METTL16/GRSF1/RBM38/SLC38A2/RBM17/SRPK2/ZC3H10/HNRNPA1/SRSF1/TRA2B/NCBP1/SLC39A5/MBNL2/SF3B4/PIK3R1/RBMX/CELF1/SAP18/HNRNPU/AFF2/RRP1B/SRSF2/MAGOH/H…	78
GO:1903829	positive regulation of cellular protein localization	146/5619	338/18866	9.32357e-08	2.35748e-06	1.92874e-06	ITGA3/AP2B1/BID/RUFY3/CDH1/RIPOR1/TPR/USP36/ATP2B4/RIOK2/CASP8/ABCA7/IPO5/CSNK2A2/PRKACA/TFRC/GTSE1/DLG1/GPR137B/RAPGEF3/EPB41L2/NDC80/CYLD/RBM22/SORBS1/HSP90AB1/JAK2/CARD10/MIEF1/E2F1/EMD/NUTF2/PARD6A/NECAB2/STX4/ZFAND1/PDCD5/AKT2/TGFB1/AGR2/YWHAE/FBXW7/ZPR1/TFDP2/PDCD10/ECT2/CCT4/PARK7/ITGB1BP1/SEC16B/CRYZL2P-SEC16B/TCP1/PLS1/PPP3CC/TARDBP/ACSL3/CEP250/VIL1/YWHAH/GNL3L/TRIM28/ARHGEF16/SESN2/DKC…	146
GO:0006271	DNA strand elongation involved in DNA replication	17/5619	19/18866	9.93751e-08	2.46458e-06	2.01636e-06	LIG3/POLD3/GINS1/POLA1/MCM4/LIG1/POLD2/GINS2/PCNA/RFC3/DNA2/GINS4/POLE3/RFC4/MCM7/MCMDC2/GINS3	17
GO:0090670	RNA localization to Cajal body	17/5619	19/18866	9.93751e-08	2.46458e-06	2.01636e-06	CCT4/TCP1/DKC1/CCT7/PARN/WRAP53/NAF1/NHP2/CCT6A/CCT5/CCT8/CCT3/CCT2/EXOSC10/RUVBL1/NOP10/RUVBL2	17
GO:0090671	telomerase RNA localization to Cajal body	17/5619	19/18866	9.93751e-08	2.46458e-06	2.01636e-06	CCT4/TCP1/DKC1/CCT7/PARN/WRAP53/NAF1/NHP2/CCT6A/CCT5/CCT8/CCT3/CCT2/EXOSC10/RUVBL1/NOP10/RUVBL2	17
GO:0090672	telomerase RNA localization	17/5619	19/18866	9.93751e-08	2.46458e-06	2.01636e-06	CCT4/TCP1/DKC1/CCT7/PARN/WRAP53/NAF1/NHP2/CCT6A/CCT5/CCT8/CCT3/CCT2/EXOSC10/RUVBL1/NOP10/RUVBL2	17
GO:0090685	RNA localization to nucleus	17/5619	19/18866	9.93751e-08	2.46458e-06	2.01636e-06	CCT4/TCP1/DKC1/CCT7/PARN/WRAP53/NAF1/NHP2/CCT6A/CCT5/CCT8/CCT3/CCT2/EXOSC10/RUVBL1/NOP10/RUVBL2	17
GO:0022616	DNA strand elongation	21/5619	26/18866	1.09026e-07	2.69362e-06	2.20374e-06	LIG3/MRE11/NUCKS1/POLD3/GINS1/POLA1/NBN/MCM4/LIG1/POLD2/DCLRE1B/GINS2/PCNA/RFC3/DNA2/GINS4/POLE3/RFC4/MCM7/MCMDC2/GINS3	21
GO:0006986	response to unfolded protein	88/5619	183/18866	1.30593e-07	3.21418e-06	2.62964e-06	MBTPS2/EXTL3/DDX11/ERP44/BAK1/CUL7/HSPA5/CREB3L3/TM7SF3/PPP2R5B/ACADVL/MYDGF/HSP90AA1/DNAJA1/BAX/DNAJB11/HSP90AB1/STUB1/BFAR/FKBP14/AGR2/TBL2/WFS1/HSPA8/HSPA9/FAF2/HSPE1/FBXO6/MFN2/CTH/HSPH1/SERP1/COPS5/OPTN/KLHDC3/SSR1/HSPA2/CANX/ATF4/EIF2S1/ERN2/DNAJB2/DAB2IP/TLN1/DNAJB5/THBS1/PREB/PARP16/ERP27/HDGF/CREB3L4/PDIA6/HSPD1/SRPRB/MANF/PIK3R1/SERPINH1/HYOU1/HSPB8/TATDN2/AMFR/UBE2J2/SHC1/CLPB/EXTL2/HS…	88
GO:0031146	SCF-dependent proteasomal ubiquitin-dependent protein catabolic process	52/5619	93/18866	1.31623e-07	3.22725e-06	2.64032e-06	PSMB1/PSMC4/WWTR1/PSMA4/CUL1/PSME4/PSMC5/PSMD8/PSMC6/PSMA3/PSMC1/PSMB5/PSMA6/PSME2/PSMA7/PSMD7/DMAC2/PSMA2/FBXL20/PSMD3/PSMD11/FBXW7/PSMD9/PSMD14/FBXO2/FBXO6/KIF14/PSMF1/PSMB2/PSMA1/PSME3/FBXO44/PSMB7/CUL4A/PSMB6/PSMA5/SKP2/FBXO4/PSMD4/PSMB4/PSMC2/CCNF/PSMD6/FBXO33/PSMC3/CUL5/PSMD1/PSMD2/PSMD13/PSMD12/PSMB8/PSMB3	52
GO:0051310	metaphase plate congression	38/5619	61/18866	1.42715e-07	3.48601e-06	2.85203e-06	MAD1L1/CUL3/SPDL1/SPAG5/KIF22/NDC80/SEH1L/ZW10/CDC23/FAM83D/KPNB1/TTL/CENPF/KIF14/KIF18A/CHMP2A/VPS4A/CCNB1/PSRC1/CDCA8/CENPE/KIF2C/NUF2/BOD1/CDCA5/INCENP/HNRNPU/CHMP4C/GEM/CDT1/TRAPPC12/AURKB/RRS1/CHAMP1/NUP62/KIFC1/PINX1/CHMP1B	38
GO:0001732	formation of cytoplasmic translation initiation complex	15/5619	16/18866	1.46629e-07	3.56816e-06	2.91923e-06	EIF3I/EIF3L/EIF3D/EIF5/EIF3J/EIF3E/EIF3B/EIF3A/EIF2S2/EIF3G/EIF3H/EIF3M/EIF3F/EIF3K/EIF3C	15
GO:0051225	spindle assembly	61/5619	115/18866	1.49228e-07	3.6178e-06	2.95985e-06	ZNF207/TPR/RNF4/ASPM/RHOA/KIF2A/SMC1A/SPAG5/MAPRE3/AURKA/TPX2/BIRC5/KIF4A/AAAS/MISP/MYBL2/MAPRE1/LZTS2/BCCIP/KPNB1/FBXO5/CDC20/NEK2/NEK6/MSTO1/TUBGCP3/TUBGCP6/CHMP2A/HAUS8/KIF23/HAUS2/TUBGCP4/KIF11/NCOR1/HAUS6/RPS3/INCENP/HAUS1/HNRNPU/RACGAP1/ABRAXAS1/CHMP4C/PLK1/SAC3D1/HDAC3/GOLGA8A/AURKB/RCC1/CHEK2/DRG1/TUBB/FLNA/TOGARAM1/PRC1/CENPW/MZT1/HAUS7/HAUS3/KIFC1/CHMP1B/TUBGCP5	61
GO:0043486	histone exchange	37/5619	59/18866	1.62313e-07	3.92035e-06	3.20738e-06	PSME4/ACTR6/RBBP7/CENPI/CENPT/OIP5/RNF8/CENPA/CENPL/CENPK/HJURP/MIS18BP1/NASP/CENPO/ITGB3BP/ANP32E/CENPU/CENPH/SMARCA5/H4C8/MIS18A/VPS72/CENPN/CENPX/CENPS/RUVBL1/DMAP1/SPTY2D1/NPM1/PTMA/CENPP/H4-16/CENPW/H4C14/H4C12/H4C9/H4C5	37
GO:2001020	regulation of response to DNA damage stimulus	104/5619	226/18866	1.65555e-07	3.98378e-06	3.25927e-06	RAD52/KDM1A/BRCA1/DDX11/BID/PARP3/ERCC8/RAD51/FAM168A/XRCC1/SIRT6/THOC1/RIF1/ZMPSTE24/FUS/WDR76/THOC5/SMCHD1/PIAS4/YJU2/NSMCE4A/DDX5/NSD2/KMT5B/FOXM1/RAD51AP1/TIMELESS/FBXO5/RNF8/FXR1/NEK4/PRRX1/RPA2/CLU/WRNIP1/DEK/EEF1E1/BCL2L12/AUNIP/TRIM28/FIGNL1/PCNA/TPT1/SLF1/TEX15/SPIRE1/RINT1/DHX9/RNASEH2B/MYC/ACTR2/PARP9/CUL4A/WRAP53/TP53/PARP1/EGFR/RADX/RPS3/CHEK1/HMGA2/FBXO4/EYA3/UBQLN4/ZNF385A/RPL26/US…	104
GO:0032508	DNA duplex unwinding	58/5619	108/18866	1.70881e-07	4.09672e-06	3.35167e-06	DDX11/MNAT1/MRE11/ERCC8/RFC2/RAD51/RAD18/MCM2/MCM6/XRCC5/DDX1/MCM5/NBN/MCM4/ERCC2/SSBP1/TWNK/GTF2H3/RFC5/CHD4/RAD23B/CHD6/WRNIP1/MCM8/CHTF18/GINS2/TOP2A/RPA1/RFC3/ANXA1/DHX9/BRIP1/XPA/DSCC1/HMGA1/DNA2/CUL4A/PIF1/PARP1/RPS27A/GTF2H2/GINS4/SUPV3L1/RECQL4/RFC4/WRN/MCM7/DDB1/RUVBL1/MCMDC2/RUVBL2/ERCC6L/FANCM/GTF2F2/XRCC6/GTF2H4/UBA52/RTEL1	58
GO:0000154	rRNA modification	28/5619	40/18866	1.75281e-07	4.18669e-06	3.42528e-06	RPUSD1/BUD23/DIMT1/FBL/FTSJ3/GAR1/NOP2/NSUN4/MRM2/EMG1/METTL16/DKC1/NAT10/METTL5/RRNAD1/NAF1/NHP2/RPUSD3/TFB2M/RPUSD4/RPUSD2/ZCCHC4/TRMT61B/MRM3/TRMT112/NOP10/NSUN5P1/MRM1	28
GO:0016579	protein deubiquitination	125/5619	283/18866	1.76214e-07	4.1935e-06	3.43085e-06	CFTR/PSMB1/BRCA1/PSMC4/ZRANB1/BIRC3/PSMA4/USP36/USP13/RHOA/PSME4/UFD1/ACTB/SART3/CYLD/ATXN7L3/PSMC5/CLSPN/PSMD8/PSMC6/PSMA3/PSMC1/PSMB5/YY1/PSMA6/NFKBIA/PSME2/PSMA7/ACTR5/USP14/PSMD7/USP10/NOP53/USP42/PSMA2/DDX58/PSMD3/PSMD11/KAT2A/PSMD9/KAT2B/INO80D/PSMD14/IFIH1/USP34/PARK7/UCHL5/CDC20/TNFAIP3/UCHL3/RAD23B/ENY2/COPS5/DESI2/USP9X/PSMF1/PSMB2/PSMA1/NEDD8/ADRM1/PSME3/APC/MAP3K7/ACTL6A/USP20/PSMB7/M…	125
GO:0042770	signal transduction in response to DNA damage	68/5619	133/18866	1.91602e-07	4.543e-06	3.71678e-06	KDM1A/BRCA1/BID/HIPK2/SP100/BCL3/GTSE1/ZMPSTE24/BAX/AURKA/PCBP4/TFAP4/CDC5L/E2F1/USP10/NBN/NDRG1/YJU2/CASP2/DDX5/PRPF19/FOXM1/ING4/CNOT6/TFDP2/ARID3A/GADD45A/CDK2/CDKN1A/EEF1E1/CNOT1/PRMT1/E2F8/STK33/SESN2/PCNA/CCNB1/RINT1/TP53/CARM1/DTL/CNOT9/PLK2/TNKS1BP1/CHEK1/BATF/CDC25C/ZNF385A/RPL26/ABRAXAS1/E2F7/SPRED1/PLK1/CDK1/TRIAP1/ATR/ATAD5/ACER2/PIDD1/CHEK2/KMT5A/RPS27L/MUC1/BRCC3/TFDP1/CNOT7/MIF/PRK…	68
GO:0072522	purine-containing compound biosynthetic process	97/5619	208/18866	1.9613e-07	4.6334e-06	3.79075e-06	AK2/PDK2/ADSS2/MPC1/SPHK2/PDK3/ACSL4/GUCY2C/ENO1/ACAT1/ACACB/DLD/ACOT7/PRTFDC1/TECR/MTAP/GSTZ1/MTHFD1/NME4/TGFB1/GCDH/IMPDH1/AK1/PPARGC1A/ATP5F1B/AMPD2/ATP5PB/ELOVL4/NPPB/AMD1/ACSL3/ATP5F1E/SLC35B3/DMAC2L/PPCS/PAICS/PPAT/ADCY4/ACSS2/PDHA1/NT5E/ATP5MC2/GMPR/ADCY3/ATIC/MPC2/ADCY10/PKLR/PARP1/PRPS1/ALDOA/DLAT/ATP5F1A/PDK1/ATP5MC3/AK9/ADK/DCK/PINK1/GART/ATP5MC1/NPR2/ADCY9/GMPS/MTHFD2L/ELOVL7/ADCY1/NO…	97
GO:0070646	protein modification by small protein removal	131/5619	300/18866	2.00134e-07	4.71079e-06	3.85406e-06	CFTR/PSMB1/BRCA1/PSMC4/ZRANB1/BIRC3/PSMA4/USP36/USP13/RHOA/PSME4/UFD1/ACTB/SART3/CYLD/ATXN7L3/PSMC5/CLSPN/PSMD8/DESI1/PSMC6/PSMA3/PSMC1/PSMB5/YY1/PSMA6/NFKBIA/PSME2/PSMA7/ACTR5/USP14/PSMD7/USP10/NOP53/USP42/PSMA2/DDX58/PSMD3/PSMD11/KAT2A/PSMD9/KAT2B/INO80D/PSMD14/IFIH1/USP34/PARK7/UCHL5/CDC20/TNFAIP3/UCHL3/RAD23B/ENY2/COPS5/DESI2/USP9X/PSMF1/PSMB2/PSMA1/NEDD8/ADRM1/PSME3/APC/MAP3K7/ACTL6A/USP20/P…	131
GO:0006120	mitochondrial electron transport, NADH to ubiquinone	35/5619	55/18866	2.07224e-07	4.86001e-06	3.97615e-06	NDUFAB1/NDUFB4/NDUFB2/DLD/NDUFC1/NDUFS8/PARK7/NDUFB3/DNAJC15/NDUFA10/NDUFAF1/NDUFA9/NDUFB10/SNCA/NDUFS6/NDUFB9/PINK1/NDUFV3/NDUFS4/NDUFB6/NDUFV1/NDUFS5/NDUFA11/NDUFV2/NDUFA12/NDUFA6/NDUFA4/ND6/ND2/ND4/ND1/ND4L/NDUFS3/NDUFC2-KCTD14/NDUFA7	35
GO:0072401	signal transduction involved in DNA integrity checkpoint	43/5619	73/18866	2.18655e-07	5.0912e-06	4.16529e-06	BRCA1/GTSE1/BAX/AURKA/PCBP4/CDC5L/E2F1/CASP2/PRPF19/CNOT6/TFDP2/ARID3A/GADD45A/CDK2/CDKN1A/CNOT1/PRMT1/E2F8/PCNA/CCNB1/RINT1/TP53/CARM1/DTL/CNOT9/PLK2/TNKS1BP1/CHEK1/CDC25C/ZNF385A/RPL26/ABRAXAS1/E2F7/PLK1/CDK1/TRIAP1/PIDD1/CHEK2/MUC1/BRCC3/TFDP1/CNOT7/PRKDC	43
GO:0072422	signal transduction involved in DNA damage checkpoint	43/5619	73/18866	2.18655e-07	5.0912e-06	4.16529e-06	BRCA1/GTSE1/BAX/AURKA/PCBP4/CDC5L/E2F1/CASP2/PRPF19/CNOT6/TFDP2/ARID3A/GADD45A/CDK2/CDKN1A/CNOT1/PRMT1/E2F8/PCNA/CCNB1/RINT1/TP53/CARM1/DTL/CNOT9/PLK2/TNKS1BP1/CHEK1/CDC25C/ZNF385A/RPL26/ABRAXAS1/E2F7/PLK1/CDK1/TRIAP1/PIDD1/CHEK2/MUC1/BRCC3/TFDP1/CNOT7/PRKDC	43
GO:0032204	regulation of telomere maintenance	46/5619	80/18866	2.26128e-07	5.22759e-06	4.27687e-06	MRE11/XRCC1/MAP2K7/SIRT6/XRCC5/MAP3K4/MAPKAPK5/HNRNPC/ACD/NBN/XRN1/CCT4/NEK2/TCP1/HNRNPA2B1/GNL3L/DKC1/SLX1A/NAT10/HNRNPA1/CCT7/MYC/HNRNPD/PIF1/PARN/PARP1/NAF1/CCT6A/TERF1/CCT5/FBXO4/HNRNPU/CCT8/CCT3/GNL3/CCT2/TERF2IP/CTNNB1/EXOSC10/ATR/CTC1/AURKB/USP7/PINX1/TEN1/RTEL1	46
GO:1900182	positive regulation of protein localization to nucleus	46/5619	80/18866	2.26128e-07	5.22759e-06	4.27687e-06	CDH1/TPR/IPO5/TFRC/GTSE1/RBM22/HSP90AB1/JAK2/CARD10/NUTF2/TGFB1/ZPR1/ECT2/CCT4/PARK7/TCP1/TARDBP/TRIM28/SESN2/DKC1/RAN/CCT7/PARP9/AKT1/PARP1/PIK3R1/CCT6A/MEPCE/CCT5/ZIC1/CCT8/CCT3/SHH/CCT2/PLK1/SMAD3/CDK1/TRIM8/HDAC3/JUP/DMAP1/F2/HCLS1/MCRS1/FLNA/PINX1	46
GO:0045727	positive regulation of translation	69/5619	136/18866	2.29034e-07	5.27593e-06	4.31642e-06	VIM/YBX3/ELAVL1/DHX29/RHOA/BCL3/PABPC1/JMJD4/EIF3D/PCIF1/UQCC1/CDK5RAP1/RBM3/EIF3E/HNRNPL/CPEB3/LARP4B/RPS6KB1/C1QBP/MRPS27/FXR1/EIF4G1/NSUN4/FASTKD2/SERP1/PTK2B/KHDRBS1/RPL5/MIF4GD/EIF2S3/EIF5A/NAT10/CDK4/DHX9/UQCC2/THBS1/METTL5/HNRNPD/EIF4A3/ERBB2/POLR2D/EIF2B5/CDC123/LARP1/RMND1/USP16/RPL30/RPUSD3/PINK1/RPL26/RPUSD4/METTL3/EEF2/POLR2G/ZCCHC4/RPS9/TRMT10C/EIF2S3B/NPM1/EIF3C/RPS27L/PLXNB2/PIWIL2…	69
GO:0000966	RNA 5'-end processing	19/5619	23/18866	2.33517e-07	5.36013e-06	4.38531e-06	HSD17B10/NOP14/POP1/POP4/THG1L/UTP20/RPP40/PNPT1/SSB/ABT1/RPP30/RPP38/POP5/POP7/TRMT10C/TBL3/NOP9/PIWIL2/RPP21	19
GO:0006352	DNA-templated transcription, initiation	112/5619	249/18866	2.45285e-07	5.61034e-06	4.59002e-06	POLR2J/TEAD3/MED24/NR1H4/PSMC4/WWTR1/MNAT1/MED17/POLR2B/TAF2/TAF11/POLR1H/CBFB/POLR1A/RORA/TEAD2/RRN3/BAX/PSMC5/NAT14/POLR2E/SMARCB1/POLR2F/POLR3H/PSMC6/POLR2C/TAF1C/MAZ/PIH1D1/ERCC2/MED26/POLR2I/POLR1F/TFAM/MED13/PPARGC1A/GTF2H3/CAND1/NR2E1/SRF/SUB1/KAT2B/NRBP1/POLR1G/NR4A3/TAF12/CDKN1A/RUNX2/SOX9/GTF3C4/POLR1B/GTF2F1/THRA/NR1D1/SMARCA4/TRIM28/NR0B2/PPARG/MED6/CCNB1/CDK7/CCNH/CDK4/MED4/XPA/POLR1…	112
GO:0097193	intrinsic apoptotic signaling pathway	127/5619	290/18866	2.5163e-07	5.73522e-06	4.69219e-06	KDM1A/PDK2/BRCA1/BID/BAK1/DAPK2/CUL3/CUL1/YBX3/HIPK2/TNFRSF1A/BCL3/ENO1/DNAJC10/CYLD/RRN3/DNAJA1/BAX/DNM1L/CDIP1/MSH2/JAK2/PPM1F/HMOX1/NFATC4/TRIB3/E2F1/STK24/BMF/NBN/URI1/PIAS4/CASP2/PPIF/SEPTIN4/DDX5/WFS1/FBXW7/PTPMT1/VNN1/PERP/SELENOK/PDCD10/MSH6/PARK7/SFPQ/ARHGEF2/IVNS1ABP/APAF1/CLU/CDKN1A/PLAGL2/BCL2L12/TRAP1/IFI6/SGPP1/DYRK2/STYXL1/ATF4/EPO/RRP8/MYBBP1A/FIGNL1/SERINC3/TPT1/ERN2/UBQLN1/CIDEB…	127
GO:0070482	response to oxygen levels	165/5619	396/18866	2.53155e-07	5.74483e-06	4.70005e-06	CD38/PSMB1/PSMC4/CASR/PSMA4/CYBA/F7/HIPK2/RHOA/PDK3/PSME4/RORA/TGFBR3/XRCC1/ENO1/GNB1/PLOD1/REST/PSMC5/DNM1L/DNMT3B/SIRT4/ALKBH5/PSMD8/PICK1/HMOX1/PSMC6/PSMA3/PSMC1/PSMB5/PSMA6/PSME2/PSMA7/E2F1/AHCY/SUV39H1/PGK1/PSMD7/STUB1/NDRG1/BNIP3L/ERCC2/NOP53/NAMPT/CHCHD2/PSMA2/TBL2/PSMD3/SLC6A4/ALDH3A1/PSMD11/SOD3/PPARGC1A/PSMD9/SRF/VEGFA/SLC29A1/PDGFRB/BNIP1/CPEB4/ATP6V1A/PSMD14/EPAS1/SLC2A1/PGF/TGFB3/EGR…	165
GO:0006417	regulation of translation	184/5619	450/18866	2.53827e-07	5.74483e-06	4.70005e-06	YBX2/PTBP1/MATR3/VIM/TPR/YBX3/EIF4B/YBX1/ELAVL1/DHX29/RHOA/BCL3/PABPC1/TCOF1/EIF4G3/MKNK1/DDX1/PUM3/JMJD4/GEMIN5/MTIF2/KHSRP/MAPKAPK5/AARS1/PUS7/MKNK2/EIF3D/EIF5/PCIF1/UQCC1/CDK5RAP1/RBM3/EIF3E/HNRNPL/AKT2/EIF3B/EIF4H/CPEB3/LARP4B/NEURL1/CASC3/RPS6KB1/C1QBP/SEPSECS/EIF4G2/CAPRIN2/EIF2B1/GAPDH/RBM24/QKI/MRPS27/CNOT6/CPEB4/XRN1/FXR1/NCBP2/EIF1B/EIF4G1/NCL/RGS2/NSUN4/DPH5/FASTKD2/GLE1/EIF2B2/ETF1/SE…	184
GO:0009165	nucleotide biosynthetic process	118/5619	266/18866	2.91974e-07	6.58519e-06	5.38758e-06	AK2/PDK2/ADSS2/MPC1/SPHK2/KARS1/PDK3/ACSL4/GUCY2C/ENO1/ACAT1/ACACB/CAD/AK6/DLD/ACOT7/TECR/GSTZ1/MTHFD1/DHODH/NME4/TGFB1/GCDH/NAMPT/GARS1/IMPDH1/NMRK1/AK1/PPARGC1A/ATP5F1B/UMPS/KYNU/AMPD2/ATP5PB/ELOVL4/NPPB/ACSL3/ATP5F1E/SLC35B3/DMAC2L/PPCS/PAICS/PPAT/DCTD/ADCY4/ACSS2/PDHA1/ATP5MC2/ADCY3/ATIC/PARP9/PARP16/MPC2/UCK2/ADCY10/PKLR/PARP1/PRPS1/ALDOA/DLAT/ATP5F1A/PDK1/NADK2/ATP5MC3/AK9/ADK/DCK/FCSK/PINK…	118
GO:1904872	regulation of telomerase RNA localization to Cajal body	16/5619	18/18866	2.99927e-07	6.74108e-06	5.51511e-06	CCT4/TCP1/DKC1/CCT7/PARN/NAF1/NHP2/CCT6A/CCT5/CCT8/CCT3/CCT2/EXOSC10/RUVBL1/NOP10/RUVBL2	16
GO:1901293	nucleoside phosphate biosynthetic process	119/5619	269/18866	3.11643e-07	6.98017e-06	5.71072e-06	AK2/PDK2/ADSS2/MPC1/SPHK2/KARS1/PDK3/ACSL4/GUCY2C/ENO1/ACAT1/ACACB/CAD/AK6/DLD/ACOT7/TECR/GSTZ1/MTHFD1/DHODH/NME4/TGFB1/GCDH/NAMPT/GARS1/IMPDH1/NMRK1/AK1/PPARGC1A/ATP5F1B/UMPS/KYNU/AMPD2/ATP5PB/ELOVL4/NPPB/ACSL3/ATP5F1E/SLC35B3/DMAC2L/PPCS/PAICS/PPAT/DCTD/ADCY4/ACSS2/PDHA1/ATP5MC2/ADCY3/ATIC/PARP9/PARP16/MPC2/UCK2/ADCY10/PKLR/PARP1/PRPS1/ALDOA/DLAT/ATP5F1A/PDK1/NADK2/ATP5MC3/AK9/ADK/DCK/FCSK/PINK…	119
GO:0007080	mitotic metaphase plate congression	31/5619	47/18866	3.15297e-07	7.03765e-06	5.75775e-06	MAD1L1/CUL3/SPDL1/KIF22/NDC80/SEH1L/ZW10/CDC23/KPNB1/KIF14/KIF18A/CHMP2A/VPS4A/CCNB1/PSRC1/CDCA8/CENPE/KIF2C/NUF2/BOD1/CDCA5/HNRNPU/CHMP4C/CDT1/AURKB/RRS1/CHAMP1/NUP62/KIFC1/PINX1/CHMP1B	31
GO:0009152	purine ribonucleotide biosynthetic process	83/5619	173/18866	3.31654e-07	7.3768e-06	6.03522e-06	AK2/PDK2/ADSS2/MPC1/SPHK2/PDK3/ACSL4/GUCY2C/ENO1/ACAT1/ACACB/DLD/ACOT7/TECR/GSTZ1/NME4/TGFB1/GCDH/IMPDH1/AK1/PPARGC1A/ATP5F1B/AMPD2/ATP5PB/ELOVL4/NPPB/ACSL3/ATP5F1E/SLC35B3/DMAC2L/PPCS/PAICS/PPAT/ADCY4/ACSS2/PDHA1/ATP5MC2/ADCY3/ATIC/MPC2/ADCY10/PKLR/PARP1/ALDOA/DLAT/ATP5F1A/PDK1/ATP5MC3/AK9/ADK/PINK1/GART/ATP5MC1/NPR2/ADCY9/GMPS/ELOVL7/ADCY1/VCP/STOML2/ATP5F1C/HPRT1/ATP5MG/ATP5PD/ATP5ME/NPR1/NME6…	83
GO:0007050	cell cycle arrest	106/5619	234/18866	3.32771e-07	7.3768e-06	6.03522e-06	BRCA1/RRAGD/PRR11/PPP2R5B/PRKACA/GTSE1/BAX/AURKA/PCBP4/TFAP4/MAP3K20/MSH2/HSP90AB1/CDKN3/E2F1/CAB39L/NBN/AKT2/TGFB1/CDK6/HBP1/CASP2/MAP2K6/EIF4G2/FOXM1/ING4/PRKAB1/CNOT6/TFDP2/KAT2B/PPM1G/ARID3A/GADD45A/IRF6/PKD2/DUSP1/CDK2/CDKN1A/CNOT1/IRF1/RPL23/PRMT1/E2F8/CDKN1C/PRKAB2/RRP8/MYBBP1A/PCNA/CCNB1/CDK7/ERN2/APC/CDK4/TBRG4/DAB2IP/MYC/THBS1/PNPT1/KIF20B/ZFHX3/TP53/CARM1/CNOT9/PLK2/UHRF2/CDKN2B/TNKS1B…	106
GO:1900180	regulation of protein localization to nucleus	65/5619	127/18866	3.36544e-07	7.43498e-06	6.08282e-06	TMEM98/CDH1/TPR/IPO5/POLR1A/TFRC/GTSE1/RBM22/HSP90AB1/JAK2/CARD10/FERMT1/NUTF2/TGFB1/LZTS2/ZPR1/RAB23/BYSL/ECT2/CCT4/PARK7/TCP1/TARDBP/TRIM28/SESN2/DKC1/RAN/CD36/CCT7/TRIM29/PARP9/NUP54/AKT1/NVL/PARP1/PIK3R1/CCT6A/MEPCE/MFHAS1/CCT5/FBXO4/ZIC1/ANGPT1/CCT8/CCT3/SHH/NOLC1/CCT2/PLK1/SMAD3/CDK1/TRIM8/HDAC3/JUP/DMAP1/F2/HCLS1/AGTR2/SUMO3/NF2/MCRS1/FLNA/NUP62/PINX1/RASSF5	65
GO:0032201	telomere maintenance via semi-conservative replication	21/5619	27/18866	3.52075e-07	7.75163e-06	6.34188e-06	POLA2/RFC2/POLD1/POLD3/POLA1/POLD2/RFC5/POLE4/RPA2/RPA1/PCNA/RFC3/DNA2/PRIM2/TERF1/POLE3/RFC4/FEN1/POLD4/PRIM1/RTEL1	21
GO:0034080	CENP-A containing nucleosome assembly	29/5619	43/18866	3.70667e-07	8.10495e-06	6.63094e-06	RBBP7/CENPI/CENPT/OIP5/CENPA/CENPL/CENPK/HJURP/MIS18BP1/NASP/CENPO/ITGB3BP/CENPU/CENPH/SMARCA5/H4C8/MIS18A/CENPN/CENPX/CENPS/RUVBL1/NPM1/CENPP/H4-16/CENPW/H4C14/H4C12/H4C9/H4C5	29
GO:0061641	CENP-A containing chromatin organization	29/5619	43/18866	3.70667e-07	8.10495e-06	6.63094e-06	RBBP7/CENPI/CENPT/OIP5/CENPA/CENPL/CENPK/HJURP/MIS18BP1/NASP/CENPO/ITGB3BP/CENPU/CENPH/SMARCA5/H4C8/MIS18A/CENPN/CENPX/CENPS/RUVBL1/NPM1/CENPP/H4-16/CENPW/H4C14/H4C12/H4C9/H4C5	29
GO:0072395	signal transduction involved in cell cycle checkpoint	43/5619	74/18866	3.71878e-07	8.10495e-06	6.63094e-06	BRCA1/GTSE1/BAX/AURKA/PCBP4/CDC5L/E2F1/CASP2/PRPF19/CNOT6/TFDP2/ARID3A/GADD45A/CDK2/CDKN1A/CNOT1/PRMT1/E2F8/PCNA/CCNB1/RINT1/TP53/CARM1/DTL/CNOT9/PLK2/TNKS1BP1/CHEK1/CDC25C/ZNF385A/RPL26/ABRAXAS1/E2F7/PLK1/CDK1/TRIAP1/PIDD1/CHEK2/MUC1/BRCC3/TFDP1/CNOT7/PRKDC	43
GO:0090175	regulation of establishment of planar polarity	58/5619	110/18866	3.90693e-07	8.48644e-06	6.94305e-06	AP2B1/PSMB1/PSMC4/PSMA4/AP2S1/RHOA/PSME4/CELSR1/GPC4/PSMC5/PSMD8/PSMC6/PSMA3/DAAM1/PSMC1/PSMB5/PSMA6/PSME2/PSMA7/PARD6A/PSMD7/PSMA2/DKK1/PSMD3/PFN1/PSMD11/PSMD9/PSMD14/PSMF1/PSMB2/PSMA1/PSME3/PSMB7/NKD1/ARRB2/PSMB6/PSMA5/WNT9B/PSMD4/PSMB4/PSMC2/PSMD6/PRICKLE2/PSMC3/VANGL1/PSMD1/PSMD2/FZD2/AP2A2/MED12/ROR1/PSMD13/SAPCD2/MAGI2/AP2A1/PSMD12/PSMB8/PSMB3	58
GO:0006356	regulation of transcription by RNA polymerase I	23/5619	31/18866	4.21156e-07	9.11753e-06	7.45938e-06	DHX33/DDX11/ZMPSTE24/MACROH2A2/SMARCB1/PIH1D1/NOP53/MACROH2A1/NCL/WDR75/HEATR1/SMARCA4/ATF4/NOL11/PWP1/ERBB2/WDR43/UTP15/MARS1/POLR2L/MAF1/SIRT7/FLNA	23
GO:2001233	regulation of apoptotic signaling pathway	170/5619	413/18866	4.32328e-07	9.32819e-06	7.63172e-06	KDM1A/SLC25A5/CX3CL1/TNFRSF12A/MAPK8IP2/BRCA1/BID/RB1CC1/BAK1/DAPK2/YBX3/CASP8/GNAI3/SP100/CSNK2A2/NLE1/ENO1/CYLD/RRN3/DNAJA1/BAX/DNM1L/TFAP4/TMEM14A/JAK2/NRP1/TIMP3/HMOX1/NFATC4/CSNK2A1/E2F1/SRPX/MAZ/STX4/BMF/SGK3/C8orf44-SGK3/STK3/PIH1D1/URI1/PDCD5/PIAS4/PPP2R1A/CASP2/PPIF/SEPTIN4/YWHAE/WFS1/FBXW7/CTSC/PTPMT1/TPD52L1/VNN1/TFDP2/ACVR1/PARK7/SFPQ/ARHGEF2/IVNS1ABP/CTH/TNFAIP3/WDR35/APAF1/CLU/PPP3C…	170
GO:1900034	regulation of cellular response to heat	45/5619	79/18866	4.42224e-07	9.51001e-06	7.78048e-06	FKBP4/NUP160/TPR/NDC1/NUP133/NUP37/HSP90AA1/SEH1L/NUP50/AAAS/NUP188/HSP90AB1/RAE1/NUP93/DNAJC2/YWHAE/HSPA8/CHORDC1/NUP98/PTGES3/NUP107/NUP155/RPA2/NUP43/HSPH1/NUP85/NUP210/RPA1/NUP54/HIKESHI/HSPB8/NUP205/SEC13/IER5/MAPKAPK2/NUP35/DNAJC7/ATR/HSF1/POM121/HSPA1L/AKT1S1/NUP62/HSBP1/POM121C	45
GO:1904874	positive regulation of telomerase RNA localization to Cajal body	14/5619	15/18866	4.63124e-07	9.9265e-06	8.12122e-06	CCT4/TCP1/DKC1/CCT7/NAF1/NHP2/CCT6A/CCT5/CCT8/CCT3/CCT2/RUVBL1/NOP10/RUVBL2	14
GO:2001252	positive regulation of chromosome organization	86/5619	182/18866	4.69174e-07	1.0017e-05	8.19528e-06	KDM1A/CDC27/PAF1/BRCA1/DDX11/MRE11/CUL3/TPR/SPHK2/EED/SART3/MAP2K7/SIRT6/XRCC5/RIF1/MAP3K4/DNMT3B/MAPKAPK5/ANAPC5/CDC23/SMARCB1/ACD/NBN/PIH1D1/PRKD2/SSBP1/KAT2A/PPARGC1A/VEGFA/MACROH2A1/BCL6/CCT4/SFPQ/NEK2/PHF19/TCP1/HNRNPA2B1/DLGAP5/TRIM28/DNMT1/DKC1/SLX1A/WBP2/SLF1/MORC2/CCNB1/PPHLN1/HNRNPA1/CCT7/TET1/HNRNPD/WDR61/GLYR1/PARN/TP53/NAF1/GTF2H2/CCT6A/TERF1/CCT5/FBXO4/HNRNPU/CCT8/AUTS2/PINK1/CCT3/G…	86
GO:0060071	Wnt signaling pathway, planar cell polarity pathway	57/5619	108/18866	4.70442e-07	1.0017e-05	8.19528e-06	AP2B1/PSMB1/PSMC4/PSMA4/AP2S1/RHOA/PSME4/CELSR1/GPC4/PSMC5/PSMD8/PSMC6/PSMA3/DAAM1/PSMC1/PSMB5/PSMA6/PSME2/PSMA7/PARD6A/PSMD7/PSMA2/DKK1/PSMD3/PFN1/PSMD11/PSMD9/PSMD14/PSMF1/PSMB2/PSMA1/PSME3/PSMB7/NKD1/ARRB2/PSMB6/PSMA5/WNT9B/PSMD4/PSMB4/PSMC2/PSMD6/PRICKLE2/PSMC3/VANGL1/PSMD1/PSMD2/FZD2/AP2A2/MED12/ROR1/PSMD13/MAGI2/AP2A1/PSMD12/PSMB8/PSMB3	57
GO:0036293	response to decreased oxygen levels	155/5619	371/18866	4.7563e-07	1.00943e-05	8.25847e-06	CD38/PSMB1/PSMC4/CASR/PSMA4/CYBA/F7/HIPK2/RHOA/PDK3/PSME4/RORA/TGFBR3/XRCC1/ENO1/GNB1/PLOD1/REST/PSMC5/DNM1L/DNMT3B/SIRT4/ALKBH5/PSMD8/PICK1/HMOX1/PSMC6/PSMA3/PSMC1/PSMB5/PSMA6/PSME2/PSMA7/E2F1/AHCY/SUV39H1/PGK1/PSMD7/STUB1/NDRG1/BNIP3L/ERCC2/NOP53/NAMPT/CHCHD2/PSMA2/TBL2/PSMD3/SLC6A4/ALDH3A1/PSMD11/SOD3/PPARGC1A/PSMD9/SRF/VEGFA/SLC29A1/BNIP1/CPEB4/PSMD14/EPAS1/SLC2A1/PGF/TGFB3/EGR1/APAF1/PTK2B/P…	155
GO:1904816	positive regulation of protein localization to chromosome, telomeric region	12/5619	12/18866	4.83243e-07	1.02223e-05	8.36324e-06	CCT4/TCP1/GNL3L/DKC1/CCT7/WRAP53/CCT6A/CCT5/CCT8/CCT3/GNL3/CCT2	12
GO:0090329	regulation of DNA-dependent DNA replication	33/5619	52/18866	5.0626e-07	1.06743e-05	8.73305e-06	LIG3/DBF4/WIZ/RFC2/WDR18/TIPIN/ZMPSTE24/CDC7/METTL4/NBN/RFC5/TIMELESS/FBXO5/BCL6/CDK2/WRNIP1/CHTF18/E2F8/PCNA/RFC3/DSCC1/TICRR/TERF1/DBF4B/RFC4/STOML2/E2F7/CDT1/CHEK2/NUGGC/ATG7/POLG2/DACH1	33
GO:0009266	response to temperature stimulus	105/5619	233/18866	5.14043e-07	1.08033e-05	8.83853e-06	FKBP4/GLRX2/ABCC2/NUP160/TPR/NDC1/CASP8/NUP133/DNAJA2/EIF2B3/PRKACA/ACADVL/NUP37/MAP2K7/CPB2/HSP90AA1/SEH1L/DNAJA1/NUP50/AAAS/NUP188/HSP90AB1/HMOX1/NFKBIA/RAE1/SLC52A3/ZNF516/RBBP7/NUP93/STUB1/DNAJA3/DNAJC2/TFEC/YWHAE/PPARGC1A/HSPA8/CHORDC1/NUP98/PTGES3/TRPV4/EIF2B1/NUP107/NUP155/FGF1/PDCL3/SUMO1/RPA2/EIF2B2/NUP43/HSPH1/SLC12A5/CDKN1A/NUP85/THRA/HSPA2/PPARG/NUP210/RPA1/EIF2S1/ANO3/HTR1B/APPL2/GMP…	105
GO:0031124	mRNA 3'-end processing	54/5619	101/18866	5.43073e-07	1.13764e-05	9.30744e-06	PAF1/THOC3/U2AF2/PABPC1/CPSF1/SNRPA/THOC1/PAPOLA/THOC5/SRSF5/ZC3H14/PABPN1/CSTF2/CPEB3/CASC3/MAGOHB/CPSF6/SRSF9/SRSF3/NCBP2/SRSF7/SRSF4/SRSF11/CPSF3/DDX39A/THOC6/GRSF1/SRRM1/CCNB1/TUT4/SRSF1/NCBP1/PNPT1/RPRD1A/EIF4A3/POLR2D/CPSF7/SSU72/CPSF4/SRSF2/MAGOH/THOC7/SLBP/TENT2/CPSF2/NUDT21/AHCYL1/CSTF3/ALYREF/HSF1/DDX39B/SARNP/RNPS1/RBM8A	54
GO:1904356	regulation of telomere maintenance via telomere lengthening	37/5619	61/18866	5.47597e-07	1.14342e-05	9.3547e-06	MAP2K7/XRCC5/MAP3K4/MAPKAPK5/HNRNPC/ACD/XRN1/CCT4/NEK2/TCP1/HNRNPA2B1/GNL3L/DKC1/SLX1A/NAT10/HNRNPA1/CCT7/PIF1/PARN/PARP1/NAF1/CCT6A/TERF1/CCT5/FBXO4/HNRNPU/CCT8/CCT3/CCT2/CTNNB1/EXOSC10/ATR/CTC1/AURKB/PINX1/TEN1/RTEL1	37
GO:0034976	response to endoplasmic reticulum stress	127/5619	294/18866	6.20961e-07	1.29244e-05	1.05739e-05	CFTR/MBTPS2/EXTL3/DDX11/ERP44/BAK1/CUL7/HSPA5/USP13/CREB3L3/PPP2R5B/UFD1/ACADVL/MYDGF/DNAJC10/UBA5/BAX/DNAJB11/PSMC6/TRIB3/HM13/USP14/SRPX/UGGT2/STUB1/BFAR/PPP2CB/SGTA/FKBP14/AGR2/TBL2/SEC61B/ERLIN1/CCDC47/WFS1/LPCAT3/FAF2/SELENOK/EIF4G1/AUP1/GORASP2/PARK7/FBXO2/FBXO6/CTH/SERP1/APAF1/CLU/TARDBP/COPS5/KLHDC3/SSR1/CANX/SDF2L1/ATF4/SESN2/SERINC3/FBXO44/EIF2S1/ERN2/UBQLN1/DNAJB2/UGGT1/ECPAS/DAB2IP/TL…	127
GO:0036294	cellular response to decreased oxygen levels	99/5619	218/18866	6.95294e-07	1.44251e-05	1.18017e-05	PSMB1/PSMC4/CASR/PSMA4/HIPK2/PDK3/PSME4/RORA/ENO1/GNB1/PSMC5/DNM1L/SIRT4/PSMD8/PICK1/HMOX1/PSMC6/PSMA3/PSMC1/PSMB5/PSMA6/PSME2/PSMA7/E2F1/SUV39H1/PGK1/PSMD7/STUB1/NDRG1/BNIP3L/NOP53/NAMPT/CHCHD2/PSMA2/TBL2/PSMD3/PSMD11/PPARGC1A/PSMD9/VEGFA/SLC29A1/CPEB4/PSMD14/EPAS1/EGR1/PSMF1/PSMB2/ATF4/PSMA1/EPO/PSME3/CCNB1/ROCK2/UBQLN1/HILPDA/BRIP1/SCN2A/PSMB7/MYC/TP53/AKT1/PSMB6/PSMA5/RPS27A/LIMD1/CCNA2/HYOU1…	99
GO:0001666	response to hypoxia	150/5619	359/18866	7.18546e-07	1.48599e-05	1.21574e-05	CD38/PSMB1/PSMC4/CASR/PSMA4/CYBA/F7/HIPK2/RHOA/PDK3/PSME4/RORA/TGFBR3/XRCC1/ENO1/GNB1/PLOD1/REST/PSMC5/DNM1L/DNMT3B/SIRT4/ALKBH5/PSMD8/HMOX1/PSMC6/PSMA3/PSMC1/PSMB5/PSMA6/PSME2/PSMA7/E2F1/AHCY/SUV39H1/PGK1/PSMD7/STUB1/NDRG1/BNIP3L/ERCC2/NOP53/CHCHD2/PSMA2/TBL2/PSMD3/SLC6A4/ALDH3A1/PSMD11/SOD3/PPARGC1A/PSMD9/SRF/VEGFA/SLC29A1/PSMD14/EPAS1/SLC2A1/PGF/TGFB3/EGR1/APAF1/PTK2B/PLAU/ITPR2/PSMF1/PSMB2/PS…	150
GO:0044819	mitotic G1/S transition checkpoint	38/5619	64/18866	8.2961e-07	1.71021e-05	1.39919e-05	GTSE1/BAX/AURKA/PCBP4/E2F1/CASP2/CNOT6/TFDP2/ARID3A/GADD45A/RPA2/CDK2/CDKN1A/CNOT1/PRMT1/E2F8/PCNA/CCNB1/TP53/CARM1/CNOT9/PLK2/TNKS1BP1/CDC25C/ZNF385A/RPL26/E2F7/RFWD3/CDK1/TRIAP1/PIDD1/CHEK2/RPS27L/MUC1/PLK5/TFDP1/CNOT7/PRKDC	38
GO:0030330	DNA damage response, signal transduction by p53 class mediator	56/5619	107/18866	8.45476e-07	1.73739e-05	1.42142e-05	KDM1A/BRCA1/HIPK2/SP100/BCL3/GTSE1/ZMPSTE24/BAX/AURKA/PCBP4/TFAP4/E2F1/USP10/NBN/NDRG1/YJU2/CASP2/DDX5/FOXM1/ING4/CNOT6/TFDP2/ARID3A/GADD45A/CDK2/CDKN1A/EEF1E1/CNOT1/PRMT1/E2F8/SESN2/PCNA/CCNB1/TP53/CARM1/CNOT9/PLK2/TNKS1BP1/BATF/CDC25C/ZNF385A/RPL26/E2F7/SPRED1/CDK1/TRIAP1/ATR/ACER2/PIDD1/CHEK2/KMT5A/RPS27L/MUC1/TFDP1/CNOT7/MIF	56
GO:0071453	cellular response to oxygen levels	105/5619	235/18866	8.48579e-07	1.73824e-05	1.42212e-05	PSMB1/PSMC4/CASR/PSMA4/HIPK2/PDK3/PSME4/RORA/ENO1/GNB1/PSMC5/DNM1L/DNMT3B/SIRT4/PSMD8/PICK1/HMOX1/PSMC6/PSMA3/PSMC1/PSMB5/PSMA6/PSME2/PSMA7/E2F1/SUV39H1/PGK1/PSMD7/STUB1/NDRG1/BNIP3L/NOP53/NAMPT/CHCHD2/PSMA2/TBL2/PSMD3/PSMD11/PPARGC1A/PSMD9/VEGFA/SLC29A1/CPEB4/ATP6V1A/PSMD14/EPAS1/EGR1/PSMF1/PSMB2/ATF4/PSMA1/EPO/PSME3/PPARG/CCNB1/ROCK2/UBQLN1/HILPDA/BRIP1/SCN2A/CCDC115/PSMB7/MYC/TP53/AKT1/PSMB6/P…	105
GO:0046822	regulation of nucleocytoplasmic transport	58/5619	112/18866	8.58522e-07	1.75306e-05	1.43424e-05	NSUN2/CDH1/TPR/RIOK2/IPO5/SP100/PRKACA/GTSE1/RAPGEF3/XPO1/RBM22/RBM27/AAAS/HSP90AB1/JAK2/RANGAP1/FERMT1/EMD/NUTF2/TGFB1/YWHAE/ZPR1/CPSF6/RAB23/ECT2/NCBP2/PARK7/TARDBP/KHDRBS1/XPO5/TRIM28/RAN/XPO4/CAMK1/CD36/DHX9/TXN/ANP32B/NUP54/TP53/PIK3R1/ZIC1/ANGPT1/SHH/NOLC1/SMAD3/CDK1/HDAC3/JUP/DMAP1/PTPN11/HCLS1/AGTR2/SETD2/PPP1CC/SIRT7/FLNA/NUP62	58
GO:0043414	macromolecule methylation	135/5619	318/18866	9.01964e-07	1.83598e-05	1.50208e-05	NDUFAF7/KDM1A/PAF1/BRCA1/NR1H4/PRDM11/ARID4A/NSUN2/METTL1/KMT2C/TRMT11/FTSJ1/BUD23/MBD3/HSD17B10/EED/RIF1/GRHL2/ZMPSTE24/DIMT1/DNMT3B/TRMT2A/SMARCB1/SNRPD3/PICK1/TTLL12/PRMT5/PCIF1/METTL4/SUV39H1/SETD6/PIH1D1/TRMT1/FBL/EZH2/TRDMT1/FTSJ3/EZH1/NSD2/KMT5B/NOP2/MACROH2A1/ICMT/ASH1L/RBBP5/NSUN4/EEF2KMT/PHF19/FAM98A/HELLS/ETF1/TRMT13/MRM2/METTL8/H1-3/SNRPB/PRMT1/EMG1/METTL16/GTPBP3/TRIM28/DNMT1/DYDC2/M…	135
GO:0060249	anatomical structure homeostasis	188/5619	469/18866	9.37584e-07	1.9025e-05	1.5565e-05	CD38/CX3CL1/USH1C/POLA2/WWTR1/NCDN/MRE11/STRAP/VCL/PARP3/USH2A/RFC2/RAD51/POLD1/SLC12A2/SP100/TFRC/XRCC1/ACTB/MAP2K7/SIRT6/POLD3/GPR137B/TP53INP2/XRCC5/SCGN/RIF1/HSP90AA1/MAP3K4/AKR1B1/BAX/MAPKAPK5/FH/TF/HNRNPC/TYRO3/CAPN3/WHRN/HSP90AB1/TELO2/APEX1/VSIG1/POLA1/ACP5/ACD/CA2/NBN/CCNE1/TJP3/POLD2/CUBN/CDH23/LIPA/RAD51C/GAR1/PTGES3/RFC5/GCNT2/SRF/VEGFA/PDGFRB/XRN1/POLE4/CCT4/EPAS1/SLC2A1/NEK2/RPA2/CN…	188
GO:0032210	regulation of telomere maintenance via telomerase	33/5619	53/18866	9.58169e-07	1.9382e-05	1.58571e-05	MAP2K7/XRCC5/MAP3K4/MAPKAPK5/HNRNPC/ACD/XRN1/CCT4/NEK2/TCP1/GNL3L/DKC1/NAT10/HNRNPA1/CCT7/PIF1/PARN/NAF1/CCT6A/TERF1/CCT5/FBXO4/HNRNPU/CCT8/CCT3/CCT2/CTNNB1/EXOSC10/ATR/CTC1/AURKB/PINX1/TEN1	33
GO:0051973	positive regulation of telomerase activity	25/5619	36/18866	1.02726e-06	2.07149e-05	1.69476e-05	MAP2K7/XRCC5/HSP90AA1/GRHL2/MAP3K4/MAPKAPK5/HSP90AB1/ACD/PTGES3/CCT4/NEK2/TCP1/HNRNPA2B1/DKC1/MYC/HNRNPD/PARN/WRAP53/NVL/NAF1/CCT2/GREM1/CTNNB1/PARM1/AURKB	25
GO:0009141	nucleoside triphosphate metabolic process	57/5619	110/18866	1.03565e-06	2.0819e-05	1.70328e-05	SPHK2/GNAI3/RHOA/ENO1/CAD/GTPBP1/SAMHD1/NME4/TGFB1/NUDT1/IMPDH1/AK1/PPARGC1A/ATP5F1B/RAB23/ATP5PB/ATP5F1E/DMAC2L/ITPA/RAN/ATP5MC2/NUDT15/UCK2/PKLR/PARP1/ALDOA/ATP5F1A/ENPP3/ATP5MC3/AK9/ADK/PINK1/ATP5MC1/CMPK1/VCP/STOML2/ATP5F1C/ATP5MG/ATP5PD/DTYMK/ATP5ME/CTPS1/NME6/SMPDL3A/TYMS/IMPDH2/CYC1/DCTPP1/LRRK2/NUDT16/OPA1/UQCC3/ATP8/NME1/ATP5MF/ATP5PO/NME2	57
GO:0008608	attachment of spindle microtubules to kinetochore	24/5619	34/18866	1.0613e-06	2.12687e-05	1.74007e-05	MAD1L1/ZNF207/SPAG5/NDC80/SEH1L/ECT2/NEK2/TEX14/KNSTRN/SGO1/CCNB1/APC/CENPE/KIF2C/NUF2/BOD1/HNRNPU/BUB3/RACGAP1/ABRAXAS1/CDT1/AURKB/RCC2/CHAMP1	24
GO:0040029	regulation of gene expression, epigenetic	95/5619	209/18866	1.0993e-06	2.19623e-05	1.79681e-05	MSL3/BRCA1/ARID4A/SPHK2/SMARCD1/POLR1H/POLR1A/EED/ACTB/SIRT6/RIF1/DNMT3B/CDC45/MACROH2A2/POLR2E/HIRA/POLR2F/SMCHD1/RBBP7/TAF1C/POLR1F/H2AZ2/EZH2/KAT2A/EZH1/HDAC5/MACROH2A1/KAT2B/POLR1G/PHF19/LRIF1/ZMIZ2/MORF4L2/H1-3/DEK/POLR1B/KLF2/HAT1/ELOF1/DNMT1/MYBBP1A/WBP2/H3-3B/MORC2/DYDC2/PPHLN1/POLR1E/HMGA1/TDG/TAF1A/CHEK1/SMARCA5/HNRNPU/H4C8/H2AZ1/DDX21/METTL3/TAF1D/CTNNB1/MECP2/CDCA4/POLR1C/EXOSC10/EIF1…	95
GO:0071158	positive regulation of cell cycle arrest	45/5619	81/18866	1.15428e-06	2.29898e-05	1.88088e-05	BRCA1/PPP2R5B/PRKACA/GTSE1/BAX/AURKA/PCBP4/E2F1/CASP2/CNOT6/TFDP2/ARID3A/GADD45A/PKD2/CDK2/CDKN1A/CNOT1/RPL23/PRMT1/E2F8/RRP8/MYBBP1A/PCNA/CCNB1/DAB2IP/TP53/CARM1/CNOT9/PLK2/UHRF2/TNKS1BP1/HMGA2/CDC25C/ZNF385A/RPL26/E2F7/CDK1/TRIAP1/CRLF3/PIDD1/CHEK2/FOXO4/MUC1/TFDP1/CNOT7	45
GO:2000736	regulation of stem cell differentiation	60/5619	118/18866	1.24624e-06	2.47452e-05	2.02449e-05	PSMB1/PSMC4/NSUN2/PSMA4/CBFB/PSME4/TCF3/TEAD2/REST/PSMC5/PUS7/PSMD8/PSMC6/PSMA3/PSMC1/PSMB5/PSMA6/PSME2/PSMA7/PSMD7/CDK6/PSMA2/PSMD3/PSMD11/PSMD9/RBM24/HSPA9/HES1/PSMD14/SOX9/PSMF1/PSMB2/PSMA1/PSME3/SOX5/PDGFRA/PWP1/GATA4/PSMB7/PSMB6/PSMA5/HNRNPU/RUNX1/PSMD4/PSMB4/PSMC2/PSMD6/METTL3/PSMC3/NUDT21/CDK12/GDNF/PSMD1/PSMD2/PSMD13/NELFB/PSMD12/PSMB8/PRKDC/PSMB3	60
GO:0034250	positive regulation of cellular amide metabolic process	79/5619	167/18866	1.27687e-06	2.52759e-05	2.06791e-05	VIM/NSMAF/YBX3/SPHK2/ELAVL1/TNFRSF1A/DHX29/RHOA/BCL3/PABPC1/JMJD4/EIF3D/PCIF1/UQCC1/CDK5RAP1/RBM3/EIF3E/HNRNPL/CPEB3/LARP4B/RPS6KB1/C1QBP/MRPS27/FXR1/EIF4G1/NSUN4/FASTKD2/SERP1/CLU/PTK2B/KHDRBS1/RPL5/MIF4GD/EIF2S3/EIF5A/ROCK2/NAT10/CDK4/SMPD2/DHX9/UQCC2/THBS1/METTL5/HNRNPD/EIF4A3/ERBB2/POLR2D/EIF2B5/SLC2A13/CDC123/LARP1/RMND1/USP16/RPL30/RPUSD3/PINK1/RPL26/RPUSD4/METTL3/EEF2/POLR2G/ZCCHC4/EFNA1/R…	79
GO:0050000	chromosome localization	44/5619	79/18866	1.3785e-06	2.71217e-05	2.21892e-05	MAD1L1/CUL3/SPDL1/NDE1/SPAG5/KIF22/NDC80/SEH1L/ZW10/CDC23/FAM83D/KPNB1/TTL/CENPF/KIF14/KIF18A/DLGAP5/CHMP2A/VPS4A/CCNB1/PSRC1/CDCA8/ACTR2/CENPE/KATNB1/KIF2C/NUF2/BOD1/CDCA5/TERF1/INCENP/HNRNPU/CHMP4C/GEM/TERB2/CDT1/TRAPPC12/AURKB/RRS1/CHAMP1/NUP62/KIFC1/PINX1/CHMP1B	44
GO:0051303	establishment of chromosome localization	44/5619	79/18866	1.3785e-06	2.71217e-05	2.21892e-05	MAD1L1/CUL3/SPDL1/NDE1/SPAG5/KIF22/NDC80/SEH1L/ZW10/CDC23/FAM83D/KPNB1/TTL/CENPF/KIF14/KIF18A/DLGAP5/CHMP2A/VPS4A/CCNB1/PSRC1/CDCA8/ACTR2/CENPE/KATNB1/KIF2C/NUF2/BOD1/CDCA5/TERF1/INCENP/HNRNPU/CHMP4C/GEM/TERB2/CDT1/TRAPPC12/AURKB/RRS1/CHAMP1/NUP62/KIFC1/PINX1/CHMP1B	44
GO:0051205	protein insertion into membrane	38/5619	65/18866	1.42485e-06	2.79486e-05	2.28657e-05	AGK/BID/CASP8/REEP1/BCS1L/HSP90AA1/BAX/TIMM13/TOMM22/SAMM50/TIMM9/E2F1/UBL4A/BMF/SGTA/PDCD5/YWHAE/TFDP2/PPP3CC/ROMO1/YWHAH/YWHAQ/TIMM10/NMT1/RTP4/TP53/EGFR/OXA1L/MAIP1/YWHAZ/MOAP1/YWHAB/HSPA4/TRAM1L1/TIMM22/TFDP1/PPP3R1/GET4	38
GO:0000281	mitotic cytokinesis	41/5619	72/18866	1.43881e-06	2.8058e-05	2.29553e-05	ANLN/CUL7/RHOA/ZFYVE26/KIF4A/EFHC1/LZTS2/RAB35/KIF20A/ECT2/RTKN/CENPA/CHMP3/STMN1/CIT/SEPTIN6/CHMP2A/VPS4A/MYH10/ROCK2/APC/CKAP2/NUSAP1/KIF23/CEP55/KIF20B/BBS4/ARF1/RHOB/INCENP/ANK3/RHOC/MITD1/RACGAP1/CHMP4C/PLK1/CNTROB/CFL1/PRC1/NUP62/CHMP1B	41
GO:0090231	regulation of spindle checkpoint	13/5619	14/18866	1.45643e-06	2.8058e-05	2.29553e-05	TPR/NDC80/ANAPC15/DUSP1/XRCC3/PCID2/CCNB1/CDK5RAP2/DYNC1LI1/MAD2L1/CDT1/GEN1/LCMT1	13
GO:0090266	regulation of mitotic cell cycle spindle assembly checkpoint	13/5619	14/18866	1.45643e-06	2.8058e-05	2.29553e-05	TPR/NDC80/ANAPC15/DUSP1/XRCC3/PCID2/CCNB1/CDK5RAP2/DYNC1LI1/MAD2L1/CDT1/GEN1/LCMT1	13
GO:1903504	regulation of mitotic spindle checkpoint	13/5619	14/18866	1.45643e-06	2.8058e-05	2.29553e-05	TPR/NDC80/ANAPC15/DUSP1/XRCC3/PCID2/CCNB1/CDK5RAP2/DYNC1LI1/MAD2L1/CDT1/GEN1/LCMT1	13
GO:1990173	protein localization to nucleoplasm	13/5619	14/18866	1.45643e-06	2.8058e-05	2.29553e-05	NOP53/CCT4/TCP1/DKC1/CCT7/WRAP53/CCT6A/MEPCE/CCT5/TBRG1/CCT8/CCT3/CCT2	13
GO:2000232	regulation of rRNA processing	13/5619	14/18866	1.45643e-06	2.8058e-05	2.29553e-05	USP36/RIOK2/BUD23/DIMT1/KAT2B/WDR75/HEATR1/RIOK1/WDR43/UTP15/TRMT112/SIRT7/NUDT16	13
GO:0006354	DNA-templated transcription, elongation	59/5619	116/18866	1.50479e-06	2.88648e-05	2.36153e-05	POLR2J/PAF1/ELOA/MNAT1/POLR2B/POLR1H/POLR1A/AFF4/THOC1/SUPT16H/POLR2E/POLR2F/THOC5/NELFCD/POLR2C/TAF1C/ERCC2/POLR2I/POLR1F/EZH2/ELP4/GTF2H3/RNF8/TCERG1/NCBP2/POLR1G/ENY2/TSFM/POLR1B/GTF2F1/PCID2/ELOF1/ADRM1/CDK7/CCNH/NCBP1/POLR1E/WDR61/TAF1A/POLR2D/EAF2/GTF2H2/SSRP1/HNRNPU/ELOC/WDR43/SHH/TAF1D/CDK12/POLR2G/POLR1C/POLR2L/SETD2/ALYREF/GTF2F2/NELFB/DDX39B/HMGN1/GTF2H4	59
GO:0071156	regulation of cell cycle arrest	55/5619	106/18866	1.50723e-06	2.88648e-05	2.36153e-05	BRCA1/PPP2R5B/PRKACA/GTSE1/BAX/AURKA/PCBP4/TFAP4/HSP90AB1/E2F1/AKT2/CASP2/FOXM1/CNOT6/TFDP2/ARID3A/GADD45A/PKD2/CDK2/CDKN1A/CNOT1/RPL23/PRMT1/E2F8/RRP8/MYBBP1A/PCNA/CCNB1/CDK4/DAB2IP/TP53/CARM1/CNOT9/PLK2/UHRF2/TNKS1BP1/HMGA2/CDC25C/ZNF385A/RPL26/GPER1/E2F7/CDK1/SETMAR/TRIAP1/CRLF3/PIDD1/CALR/CHEK2/FOXO4/MUC1/FZD9/TFDP1/CNOT7/MIF	55
GO:0051204	protein insertion into mitochondrial membrane	29/5619	45/18866	1.56393e-06	2.98624e-05	2.44315e-05	AGK/BID/CASP8/HSP90AA1/BAX/TIMM13/TOMM22/SAMM50/TIMM9/E2F1/BMF/PDCD5/YWHAE/TFDP2/PPP3CC/ROMO1/YWHAH/YWHAQ/TIMM10/NMT1/TP53/MAIP1/YWHAZ/MOAP1/YWHAB/HSPA4/TIMM22/TFDP1/PPP3R1	29
GO:0044282	small molecule catabolic process	181/5619	452/18866	1.60432e-06	3.05435e-05	2.49887e-05	ENPP4/CYP26B1/MTMR7/PON1/CROT/AASS/LYPLA2/HEXB/ATP2B4/ACAA1/BCAT1/HAGH/OAT/INPP5A/HSD17B10/HMMR/ACADVL/SCARF1/ENO1/ACAT1/ACACB/SYNJ2/ARG2/HAL/DLD/ECHDC1/XYLB/UPB1/SLC25A17/GSTZ1/PCK2/HAO1/AHCY/ACOT8/LPIN2/PGK1/CDADC1/FAH/DECR1/BPNT2/GPI/AKT2/TGFB1/ETFB/SULT2A1/BCAT2/GCDH/PON3/OGDH/HIBADH/NUDT1/PHYH/ACBD5/ASPA/ENO3/BLMH/ALDOC/SULT1E1/AADAT/CPT1A/DAO/CYP27B1/GAPDH/TPI1/PCCB/GPD2/ACADL/GLS/KYNU/PARK…	181
GO:0070203	regulation of establishment of protein localization to telomere	11/5619	11/18866	1.62474e-06	3.08415e-05	2.52325e-05	CCT4/TCP1/DKC1/CCT7/WRAP53/CCT6A/TERF1/CCT5/CCT8/CCT3/CCT2	11
GO:0031571	mitotic G1 DNA damage checkpoint	37/5619	63/18866	1.67545e-06	3.17111e-05	2.59439e-05	GTSE1/BAX/AURKA/PCBP4/E2F1/CASP2/CNOT6/TFDP2/ARID3A/GADD45A/RPA2/CDK2/CDKN1A/CNOT1/PRMT1/E2F8/PCNA/CCNB1/TP53/CARM1/CNOT9/PLK2/TNKS1BP1/CDC25C/ZNF385A/RPL26/E2F7/RFWD3/CDK1/TRIAP1/PIDD1/CHEK2/RPS27L/MUC1/TFDP1/CNOT7/PRKDC	37
GO:0071456	cellular response to hypoxia	94/5619	208/18866	1.70429e-06	3.21629e-05	2.63136e-05	PSMB1/PSMC4/CASR/PSMA4/HIPK2/PDK3/PSME4/RORA/ENO1/GNB1/PSMC5/SIRT4/PSMD8/HMOX1/PSMC6/PSMA3/PSMC1/PSMB5/PSMA6/PSME2/PSMA7/E2F1/SUV39H1/PGK1/PSMD7/STUB1/NDRG1/BNIP3L/NOP53/CHCHD2/PSMA2/TBL2/PSMD3/PSMD11/PPARGC1A/PSMD9/VEGFA/SLC29A1/PSMD14/EPAS1/EGR1/PSMF1/PSMB2/PSMA1/EPO/PSME3/CCNB1/ROCK2/UBQLN1/HILPDA/BRIP1/SCN2A/PSMB7/MYC/TP53/AKT1/PSMB6/PSMA5/RPS27A/LIMD1/CCNA2/HYOU1/PDK1/SUV39H2/ELOC/PINK1/STC1…	94
GO:0031647	regulation of protein stability	126/5619	296/18866	1.73684e-06	3.2682e-05	2.67383e-05	MYLIP/ZNF207/WIZ/CCDC88C/GRN/CUL3/USP36/USP13/GTSE1/SIRT6/AFM/HSP90AA1/NLK/AURKA/TESC/TF/CAPN3/HSP90AB1/TELO2/PIM2/STUB1/STK3/NOP53/CDC37/GTPBP4/PFN1/KAT2A/WFS1/FBXW7/PPARGC1A/HSPA8/PTGES3/CREBL2/GAPDH/PDCD10/CCT4/PDCL3/SUMO1/PARK7/TSPAN1/TCP1/CLU/TARDBP/RPL5/TRIM24/USP9X/CDKN1A/RPL23/MCM8/NCLN/NR1D1/ATP1B2/GNL3L/FLOT2/ZBED3/CDK7/CCNH/CCT7/COG3/APTX/PIM1/USP3/TP53/RPL11/ATP1B1/HSPD1/RABL3/SNCA/AN…	126
GO:0006626	protein targeting to mitochondrion	52/5619	99/18866	1.78469e-06	3.34849e-05	2.73952e-05	AGK/BID/TOMM34/MIPEP/USP36/CSNK2A2/LMAN1/TIMM21/HSP90AA1/SIRT4/TIMM13/TOMM22/SAMM50/TIMM9/GDAP1/BNIP3L/TIMM44/PDCD5/TIMM50/PMPCB/GRPEL1/FBXW7/MFN2/DNAJC15/ROMO1/TOMM40/TIMM17A/TIMM10/SAE1/HSPD1/TIMM8B/TOMM70/PINK1/TOMM40L/UBE2J2/CHCHD4/GRPEL2/PMPCA/SLC25A6/HSPA4/TOMM20/PARL/TOMM5/TIMM22/PRKN/LRRK2/TOMM7/SREBF2/HSPA1L/DNLZ/PAM16/TIMM23	52
GO:0000028	ribosomal small subunit assembly	17/5619	21/18866	1.80379e-06	3.36482e-05	2.75288e-05	XRCC5/RPS5/RPS19/RPS15/RPS10/MRPS7/ABT1/RPS14/RPSA/RPL38/RPS27/MRPS11/RPS27L/RRP7A/RPS28/PRKDC/LOC102724159	17
GO:0034471	ncRNA 5'-end processing	17/5619	21/18866	1.80379e-06	3.36482e-05	2.75288e-05	HSD17B10/NOP14/POP1/POP4/THG1L/UTP20/RPP40/SSB/ABT1/RPP30/RPP38/POP5/POP7/TRMT10C/TBL3/NOP9/RPP21	17
GO:0006606	protein import into nucleus	72/5619	150/18866	1.89717e-06	3.52885e-05	2.88708e-05	CDH1/TPR/TNPO3/IPO5/ELAVL1/NUP133/TNPO1/GCKR/IPO11/RBM22/NUP50/NUP188/HSP90AB1/JAK2/NFKBIA/FERMT1/NUTF2/NUP93/TGFB1/TNPO2/KPNB1/ZPR1/NUP98/NUP107/RAB23/NUP155/KPNA1/ECT2/IPO13/TARDBP/CSE1L/CDKN1A/NUP85/RPL23/TRIM28/RAN/NXT1/ARNTL/CD36/APPL2/NUP54/TP53/AKT1/PIK3R1/HIKESHI/ZIC1/ANGPT1/HEATR3/NUP35/SHH/NOLC1/SMAD3/CDK1/SIX2/HDAC3/JUP/DMAP1/HCLS1/AGTR2/KPNA2/KPNA7/LRRK2/POM121/IPO4/KPNA5/FLNA/IPO9/IP…	72
GO:0006282	regulation of DNA repair	65/5619	132/18866	1.95687e-06	3.62946e-05	2.96939e-05	RAD52/KDM1A/BRCA1/DDX11/PARP3/ERCC8/RAD51/FAM168A/XRCC1/SIRT6/RIF1/FUS/SMCHD1/NSD2/KMT5B/FOXM1/RAD51AP1/TIMELESS/RNF8/PRRX1/RPA2/WRNIP1/DEK/AUNIP/TRIM28/FIGNL1/PCNA/SLF1/TEX15/SPIRE1/DHX9/ACTR2/PARP9/CUL4A/WRAP53/PARP1/EGFR/RADX/RPS3/CHEK1/HMGA2/EYA3/UBQLN4/USP1/ABRAXAS1/APBB1/TERF2IP/OTUB1/UBE2V2/SETMAR/NPAS2/POLH/UBE2N/SETD2/HSF1/PARPBP/BRCC3/SIRT7/H2AX/HMGB1/NUDT16/SPIRE2/UBE2V1/PRKDC/RTEL1	65
GO:0009144	purine nucleoside triphosphate metabolic process	47/5619	87/18866	1.96688e-06	3.6376e-05	2.97605e-05	SPHK2/GNAI3/RHOA/ENO1/GTPBP1/SAMHD1/NME4/TGFB1/NUDT1/IMPDH1/PPARGC1A/ATP5F1B/RAB23/ATP5PB/ATP5F1E/DMAC2L/ITPA/RAN/ATP5MC2/NUDT15/PKLR/PARP1/ALDOA/ATP5F1A/ATP5MC3/AK9/ADK/PINK1/ATP5MC1/VCP/STOML2/ATP5F1C/ATP5MG/ATP5PD/ATP5ME/NME6/IMPDH2/CYC1/LRRK2/NUDT16/OPA1/UQCC3/ATP8/NME1/ATP5MF/ATP5PO/NME2	47
GO:1904951	positive regulation of establishment of protein localization	152/5619	370/18866	1.97928e-06	3.65011e-05	2.98628e-05	CFTR/CD38/GIPR/NR1H4/BID/RUFY3/CASR/CDH1/RIPOR1/TPR/ARHGEF5/USP36/RIOK2/CASP8/TM7SF3/IPO5/PRKCZ/ACSL4/CSNK2A2/PRKACA/SRI/GTSE1/RAPGEF3/RBM22/DNM1L/EXOC1/HSP90AB1/JAK2/MIEF1/E2F1/MYOM1/EMD/SYTL4/NUTF2/PARD6A/STX4/ZFAND1/PDCD5/GPI/AKT2/TGFB1/PPP3CB/YWHAE/FBXW7/ZPR1/PSMD9/GAPDH/TFDP2/PDCD10/ECT2/CCT4/WLS/ITGB1BP1/TGFB3/SEC16B/CRYZL2P-SEC16B/TCP1/SERP1/PPP3CC/TARDBP/PFKFB2/ACSL3/IRF3/YWHAH/TRPM4/TRIM…	152
GO:0006334	nucleosome assembly	70/5619	145/18866	2.01918e-06	3.71311e-05	3.03782e-05	MCM2/SART3/MACROH2A2/HIRA/RBBP7/CENPI/CENPT/OIP5/ASF1B/GRWD1/MACROH2A1/CENPA/UBN1/SET/CENPL/CENPK/HJURP/H1-3/SOX9/HAT1/MIS18BP1/H3-3B/NASP/ANP32B/CENPO/ITGB3BP/CENPU/CENPH/SMARCA5/H2BC5/H4C8/MIS18A/CHAF1B/HMGB2/CENPN/CHAF1A/CENPX/CENPS/RUVBL1/SPTY2D1/H2BC4/NPM1/TSPYL2/H2BC21/NAP1L1/TSPYL4/H1-2/CENPP/H2AX/H1-0/TSPYL1/IPO4/H2BU1/H4-16/CENPW/H3C14/H2BC18/BRD2/NAP1L4/H4C14/H4C12/H2BC8/H3C8/H3C6/H2BC9…	70
GO:0006301	postreplication repair	32/5619	52/18866	2.02804e-06	3.71885e-05	3.04252e-05	BRCA1/RFC2/POLD1/UFD1/RAD18/POLD3/MSH2/POLI/USP10/POLD2/RFC5/RPA2/RPA1/PCNA/RFC3/DTL/RPS27A/USP43/UBE2L6/FAAP20/RCHY1/RFC4/VCP/UBE2V2/NSMCE1/POLH/POLD4/UBE2N/PARP10/ISG15/UBA52/UBE2V1	32
GO:0046605	regulation of centrosome cycle	35/5619	59/18866	2.30459e-06	4.1786e-05	3.41866e-05	BRCA1/XPO1/AURKA/NSFL1C/RANBP1/NUBP1/KAT2A/CHORDC1/KAT2B/CHMP3/ALMS1/NEK2/STIL/CEP250/XRCC3/CEP85/CHMP2A/ROCK2/CDK5RAP2/KIF11/PLK4/PLK2/CHEK1/CENPJ/CCNF/POC1A/CHMP4C/CTNNB1/CEP120/PKHD1/GEN1/NPM1/NUP62/RBM14/CHMP1B	35
GO:0072413	signal transduction involved in mitotic cell cycle checkpoint	35/5619	59/18866	2.30459e-06	4.1786e-05	3.41866e-05	GTSE1/BAX/AURKA/PCBP4/E2F1/CASP2/CNOT6/TFDP2/ARID3A/GADD45A/CDK2/CDKN1A/CNOT1/PRMT1/E2F8/PCNA/CCNB1/RINT1/TP53/CARM1/CNOT9/PLK2/TNKS1BP1/CDC25C/ZNF385A/RPL26/E2F7/CDK1/TRIAP1/PIDD1/CHEK2/MUC1/TFDP1/CNOT7/PRKDC	35
GO:1902402	signal transduction involved in mitotic DNA damage checkpoint	35/5619	59/18866	2.30459e-06	4.1786e-05	3.41866e-05	GTSE1/BAX/AURKA/PCBP4/E2F1/CASP2/CNOT6/TFDP2/ARID3A/GADD45A/CDK2/CDKN1A/CNOT1/PRMT1/E2F8/PCNA/CCNB1/RINT1/TP53/CARM1/CNOT9/PLK2/TNKS1BP1/CDC25C/ZNF385A/RPL26/E2F7/CDK1/TRIAP1/PIDD1/CHEK2/MUC1/TFDP1/CNOT7/PRKDC	35
GO:1902403	signal transduction involved in mitotic DNA integrity checkpoint	35/5619	59/18866	2.30459e-06	4.1786e-05	3.41866e-05	GTSE1/BAX/AURKA/PCBP4/E2F1/CASP2/CNOT6/TFDP2/ARID3A/GADD45A/CDK2/CDKN1A/CNOT1/PRMT1/E2F8/PCNA/CCNB1/RINT1/TP53/CARM1/CNOT9/PLK2/TNKS1BP1/CDC25C/ZNF385A/RPL26/E2F7/CDK1/TRIAP1/PIDD1/CHEK2/MUC1/TFDP1/CNOT7/PRKDC	35
GO:0046824	positive regulation of nucleocytoplasmic transport	38/5619	66/18866	2.39647e-06	4.33305e-05	3.54502e-05	CDH1/TPR/RIOK2/IPO5/PRKACA/GTSE1/RAPGEF3/RBM22/RBM27/HSP90AB1/JAK2/EMD/NUTF2/TGFB1/YWHAE/ZPR1/CPSF6/ECT2/NCBP2/TARDBP/KHDRBS1/TRIM28/RAN/XPO4/CAMK1/DHX9/ANP32B/TP53/PIK3R1/ZIC1/SHH/SMAD3/CDK1/HDAC3/JUP/DMAP1/HCLS1/FLNA	38
GO:0061640	cytoskeleton-dependent cytokinesis	52/5619	100/18866	2.64707e-06	4.77284e-05	3.90483e-05	ANLN/CUL7/RHOA/ZFYVE26/KIF4A/EFHC1/CECR2/LZTS2/SEPTIN4/RAB35/KIF20A/ECT2/RTKN/CENPA/CHMP3/STMN1/CIT/SEPTIN6/CHMP2A/VPS4A/MYH10/SPIRE1/ROCK2/APC/CKAP2/NUSAP1/KIF23/ACTR2/CEP55/KIF20B/SEPTIN11/BBS4/ARF1/RHOB/BIN3/INCENP/ANK3/SEPTIN14/RHOC/MITD1/RACGAP1/SEPTIN8/CHMP4C/PLK1/CNTROB/CFL1/AURKB/SEPTIN9/PRC1/SPIRE2/NUP62/CHMP1B	52
GO:0090069	regulation of ribosome biogenesis	14/5619	16/18866	2.67859e-06	4.80536e-05	3.93143e-05	USP36/RIOK2/BUD23/DIMT1/KAT2B/WDR75/HEATR1/RIOK1/MALSU1/WDR43/UTP15/TRMT112/SIRT7/NUDT16	14
GO:0072431	signal transduction involved in mitotic G1 DNA damage checkpoint	34/5619	57/18866	2.6948e-06	4.80536e-05	3.93143e-05	GTSE1/BAX/AURKA/PCBP4/E2F1/CASP2/CNOT6/TFDP2/ARID3A/GADD45A/CDK2/CDKN1A/CNOT1/PRMT1/E2F8/PCNA/CCNB1/TP53/CARM1/CNOT9/PLK2/TNKS1BP1/CDC25C/ZNF385A/RPL26/E2F7/CDK1/TRIAP1/PIDD1/CHEK2/MUC1/TFDP1/CNOT7/PRKDC	34
GO:0075733	intracellular transport of virus	34/5619	57/18866	2.6948e-06	4.80536e-05	3.93143e-05	NUP160/TPR/NDC1/NUP133/NUP37/XPO1/SEH1L/NUP50/AAAS/NUP188/RAE1/NUP93/KPNB1/NUP98/NUP107/NUP155/KPNA1/NUP43/NUP85/NUP210/RAN/NUP54/MVB12A/RPS27A/NUP205/SEC13/NUP35/VPS37C/KPNA2/POM121/TRIM15/NUP62/UBA52/POM121C	34
GO:1902400	intracellular signal transduction involved in G1 DNA damage checkpoint	34/5619	57/18866	2.6948e-06	4.80536e-05	3.93143e-05	GTSE1/BAX/AURKA/PCBP4/E2F1/CASP2/CNOT6/TFDP2/ARID3A/GADD45A/CDK2/CDKN1A/CNOT1/PRMT1/E2F8/PCNA/CCNB1/TP53/CARM1/CNOT9/PLK2/TNKS1BP1/CDC25C/ZNF385A/RPL26/E2F7/CDK1/TRIAP1/PIDD1/CHEK2/MUC1/TFDP1/CNOT7/PRKDC	34
GO:0044783	G1 DNA damage checkpoint	37/5619	64/18866	2.83456e-06	5.02688e-05	4.11267e-05	GTSE1/BAX/AURKA/PCBP4/E2F1/CASP2/CNOT6/TFDP2/ARID3A/GADD45A/RPA2/CDK2/CDKN1A/CNOT1/PRMT1/E2F8/PCNA/CCNB1/TP53/CARM1/CNOT9/PLK2/TNKS1BP1/CDC25C/ZNF385A/RPL26/E2F7/RFWD3/CDK1/TRIAP1/PIDD1/CHEK2/RPS27L/MUC1/TFDP1/CNOT7/PRKDC	37
GO:0046794	transport of virus	37/5619	64/18866	2.83456e-06	5.02688e-05	4.11267e-05	NUP160/TPR/NDC1/NUP133/NUP37/XPO1/SEH1L/NUP50/AAAS/NUP188/RAE1/NUP93/CAV2/KPNB1/NUP98/NUP107/NUP155/KPNA1/PIKFYVE/NUP43/NUP85/NUP210/RAN/CTSL/NUP54/MVB12A/RPS27A/NUP205/SEC13/NUP35/VPS37C/KPNA2/POM121/TRIM15/NUP62/UBA52/POM121C	37
GO:0006164	purine nucleotide biosynthetic process	89/5619	197/18866	3.22716e-06	5.70749e-05	4.6695e-05	AK2/PDK2/ADSS2/MPC1/SPHK2/PDK3/ACSL4/GUCY2C/ENO1/ACAT1/ACACB/DLD/ACOT7/TECR/GSTZ1/MTHFD1/NME4/TGFB1/GCDH/IMPDH1/AK1/PPARGC1A/ATP5F1B/AMPD2/ATP5PB/ELOVL4/NPPB/ACSL3/ATP5F1E/SLC35B3/DMAC2L/PPCS/PAICS/PPAT/ADCY4/ACSS2/PDHA1/ATP5MC2/ADCY3/ATIC/MPC2/ADCY10/PKLR/PARP1/PRPS1/ALDOA/DLAT/ATP5F1A/PDK1/ATP5MC3/AK9/ADK/DCK/PINK1/GART/ATP5MC1/NPR2/ADCY9/GMPS/MTHFD2L/ELOVL7/ADCY1/NOS3/VCP/STOML2/ATP5F1C/HPRT1/…	89
GO:0010639	negative regulation of organelle organization	167/5619	416/18866	3.3595e-06	5.92536e-05	4.84775e-05	MAD1L1/FKBP4/KDM1A/SLC25A5/SCIN/ZNF207/BRCA1/MNAT1/TMSB10/SPDL1/TPR/LIMA1/SPHK2/TRIP13/TFRC/XRCC1/MCM2/KDM5A/LMAN1/MAP2/XRCC5/CARMIL1/NDC80/ZW10/DNM1L/DNMT3B/TPX2/SIRT4/HNRNPC/TMEM14A/SMARCB1/PICK1/MAPRE1/MID1/NAA10/ACD/NUBP1/NBN/PIH1D1/PPIF/PFN1/KAT2A/VAT1/PPARGC1A/ANAPC15/TBC1D30/FBXO5/TTK/IK/MACROH2A1/XRN1/KAT2B/APC2/CAPZA1/ARHGEF2/CDC20/STMN1/NEK2/CENPF/CAMSAP2/SET/DUSP1/CLU/TEX14/H1-3/XRCC3/…	167
GO:0050684	regulation of mRNA processing	72/5619	152/18866	3.48009e-06	6.12137e-05	5.00811e-05	PAF1/PTBP1/SFSWAP/U2AF2/DAZAP1/SART3/SNRPA/REST/PAPOLA/PCBP4/SRPK1/SRSF5/ZC3H14/PABPN1/RBM3/HNRNPL/SNRNP70/CPEB3/C1QBP/DDX5/HSPA8/PRPF19/NUP98/CPSF6/SRSF9/SRSF3/RBM24/QKI/IK/FXR1/NCBP2/NCL/SRSF7/SRSF4/PRDX6/RBM25/KHDRBS1/HNRNPA2B1/RBM19/RBM42/METTL16/CCNB1/RBM17/SRPK2/ZC3H10/HNRNPA1/DHX9/SRSF1/TRA2B/NCBP1/SLC39A5/MBNL2/SF3B4/RBMX/CELF1/CPSF7/SAP18/HNRNPU/SAFB/CPSF4/SRSF2/MAGOH/HNRNPK/NUDT21/SF1/A…	72
GO:0046112	nucleobase biosynthetic process	15/5619	18/18866	3.89737e-06	6.83676e-05	5.5934e-05	CPS1/CAD/DHODH/UMPS/PAICS/PPAT/PRPS1/GART/CMPK1/GMPS/HPRT1/CTPS1/SHMT1/SHMT2/APRT	15
GO:0070507	regulation of microtubule cytoskeleton organization	86/5619	190/18866	4.27164e-06	7.47306e-05	6.11398e-05	FKBP4/BRCA1/TACC3/PHLDB1/PARP3/TPR/RNF4/RHOA/SPAG5/MAP2/XPO1/CYLD/MAPRE3/AURKA/TPX2/NSFL1C/RANBP1/NIN/RAE1/MAPRE1/MID1/NUBP1/KAT2A/SLAIN2/CHORDC1/TRPV4/KAT2B/APC2/CHMP3/ALMS1/ARHGEF2/STMN1/NEK2/CAMSAP2/KIF18A/STIL/CEP250/XRCC3/AKAP9/CEP85/CHMP2A/CLIP1/PSRC1/ROCK2/APC/CKAP2/BORA/CDK5RAP2/TRIM54/KIF11/KATNB1/TBCD/PLK4/SNCA/PLK2/RPS3/CHEK1/CENPJ/HNRNPU/SKA1/CCNF/PRKAA2/POC1A/CHMP4C/SKA3/PLK1/CDK2AP2…	86
GO:0034661	ncRNA catabolic process	25/5619	38/18866	4.75449e-06	8.27306e-05	6.76848e-05	NSUN2/MTREX/EXOSC7/EXOSC5/POP1/DDX49/EXOSC3/TRDMT1/DROSHA/XRN1/EXOSC8/TRIR/EXOSC9/EXOSC2/ERN2/TUT4/PNPT1/PARN/DIS3L2/TENT2/DIS3L/EXOSC10/EXOSC4/SND1/NUDT16	25
GO:0042769	DNA damage response, detection of DNA damage	25/5619	38/18866	4.75449e-06	8.27306e-05	6.76848e-05	RFC2/MRPS35/POLD1/RAD18/POLD3/POLD2/RFC5/RPA2/MRPS26/RPA1/PCNA/RFC3/MRPS9/CUL4A/DTL/PARP1/RPS27A/RPS3/HMGA2/USP1/RFC4/DDB1/POLD4/MRPS11/UBA52	25
GO:0016925	protein sumoylation	44/5619	82/18866	5.2411e-06	9.09535e-05	7.44123e-05	NUP160/TPR/NDC1/RNF4/HMG20B/NUP133/NUP37/SEH1L/CAPN3/NUP50/AAAS/NUP188/RANGAP1/RAE1/NUP93/UBE2I/PIAS4/NUP98/NUP107/NUP155/IFIH1/SUMO1/PARK7/NUP43/EGR1/NUP85/UBA2/GNL3L/TRPM4/TRIM28/NUP210/NUP54/SAE1/NUP205/NUP35/GNL3/CTNNB1/KIAA1586/SUMO3/SUMO2/POM121/NUP62/RNF212B/POM121C	44
GO:0002244	hematopoietic progenitor cell differentiation	79/5619	172/18866	5.25938e-06	9.10267e-05	7.44722e-05	PSMB1/ANLN/PSMC4/PSMA4/KITLG/EML1/CBFB/PSME4/TCF3/PDCD2/XRCC5/REST/PSMC5/PUS7/PSMD8/PSMC6/PSMA3/PSMC1/PSMB5/PSMA6/PSME2/PSMA7/PSMD7/ERCC2/TGFB1/ARMC6/CDK6/PSMA2/PSMD3/PSMD11/PSMD9/PTPN6/ZBTB24/SRF/HSPA9/HES1/PSMD14/PRRC2C/PSMF1/PSMB2/PSMA1/PSME3/TOP2A/C12orf29/FST/PDGFRA/PSMB7/TP53/PSMB6/PSMA5/AGPAT5/BATF/SSBP3/RUNX1/PSMD4/PSMB4/PSMC2/ACP6/PSMD6/TENT2/DACT2/SHH/METTL3/PSMC3/NUDT21/EEF2/PYGO1/ESCO…	79
GO:0051098	regulation of binding	149/5619	367/18866	5.39985e-06	9.31823e-05	7.62357e-05	PLXND1/KDM1A/PON1/PAX6/DDX11/HIPK2/SP100/NUCKS1/BCL3/TGFBR3/PRKACA/SRI/ACTB/MAP2/CFHR2/SMARCD3/CYLD/ZMPSTE24/MAPRE3/BAX/AURKA/FKBP1A/TFAP4/BTAF1/BAMBI/HSP90AB1/JAK2/NRP1/HMOX1/EIF3D/NFKBIA/NFATC4/TRIB3/MAPRE1/E2F1/PIM2/ACD/STUB1/RIPK2/STK3/EIF3E/PPP2CB/HNRNPL/ERCC2/TGFB1/LFNG/EDF1/GTPBP4/DKK1/HDAC5/VTN/FBXW7/CAPRIN2/CSNK1A1/HES1/EIF4G1/PLCL1/SUMO1/PARK7/STMN1/NEK2/ITGB1BP1/IDE/IFIT2/TEX14/HJURP/S…	149
GO:0000447	endonucleolytic cleavage in ITS1 to separate SSU-rRNA from 5.8S rRNA and LSU-rRNA from tricistronic rRNA transcript (SSU-rRNA, 5.8S rRNA, LSU-rRNA)	10/5619	10/18866	5.46195e-06	9.31823e-05	7.62357e-05	NOP14/FCF1/RCL1/UTP20/RPP40/KRI1/ABT1/RPS21/RRS1/NOP9	10
GO:0090070	positive regulation of ribosome biogenesis	10/5619	10/18866	5.46195e-06	9.31823e-05	7.62357e-05	RIOK2/BUD23/DIMT1/WDR75/HEATR1/RIOK1/WDR43/UTP15/TRMT112/SIRT7	10
GO:1904851	positive regulation of establishment of protein localization to telomere	10/5619	10/18866	5.46195e-06	9.31823e-05	7.62357e-05	CCT4/TCP1/DKC1/CCT7/WRAP53/CCT6A/CCT5/CCT8/CCT3/CCT2	10
GO:2000234	positive regulation of rRNA processing	10/5619	10/18866	5.46195e-06	9.31823e-05	7.62357e-05	RIOK2/BUD23/DIMT1/WDR75/HEATR1/RIOK1/WDR43/UTP15/TRMT112/SIRT7	10
GO:0006977	DNA damage response, signal transduction by p53 class mediator resulting in cell cycle arrest	33/5619	56/18866	5.47031e-06	9.31823e-05	7.62357e-05	GTSE1/BAX/AURKA/PCBP4/E2F1/CASP2/CNOT6/TFDP2/ARID3A/GADD45A/CDK2/CDKN1A/CNOT1/PRMT1/E2F8/PCNA/CCNB1/TP53/CARM1/CNOT9/PLK2/TNKS1BP1/CDC25C/ZNF385A/RPL26/E2F7/CDK1/TRIAP1/PIDD1/CHEK2/MUC1/TFDP1/CNOT7	33
GO:0035567	non-canonical Wnt signaling pathway	71/5619	151/18866	5.62314e-06	9.52574e-05	7.79335e-05	AP2B1/PSMB1/PSMC4/CCDC88C/PSMA4/AP2S1/RHOA/PSME4/CELSR1/GPC4/GNB1/NLK/PSMC5/PSMD8/PSMC6/PSMA3/DAAM1/PSMC1/PSMB5/PSMA6/PSME2/PSMA7/PARD6A/PSMD7/PSMA2/PPP3CB/DKK1/PSMD3/PFN1/PSMD11/PSMD9/PSMD14/PSMF1/PSMB2/PSMA1/PSME3/AGO4/MAP3K7/PSMB7/LEF1/NKD1/ARRB2/PSMB6/PSMA5/DAAM2/WNT9B/PSMD4/PSMB4/PSMC2/FRZB/PSMD6/PRICKLE2/PSMC3/CTNNB1/VANGL1/PSMD1/RNF213/PSMD2/FZD2/AP2A2/MED12/ROR1/PSMD13/MAGI2/FZD9/AP2A1/PS…	71
GO:0009452	7-methylguanosine RNA capping	23/5619	34/18866	5.63627e-06	9.52574e-05	7.79335e-05	POLR2J/MNAT1/POLR2B/POLR2E/POLR2F/POLR2C/ERCC2/POLR2I/GTF2H3/NCBP2/GTF2F1/CDK7/CCNH/NCBP1/TGS1/POLR2D/GTF2H2/POLR2G/RAMAC/POLR2L/CMTR2/GTF2F2/GTF2H4	23
GO:0036260	RNA capping	23/5619	34/18866	5.63627e-06	9.52574e-05	7.79335e-05	POLR2J/MNAT1/POLR2B/POLR2E/POLR2F/POLR2C/ERCC2/POLR2I/GTF2H3/NCBP2/GTF2F1/CDK7/CCNH/NCBP1/TGS1/POLR2D/GTF2H2/POLR2G/RAMAC/POLR2L/CMTR2/GTF2F2/GTF2H4	23
GO:0042775	mitochondrial ATP synthesis coupled electron transport	50/5619	97/18866	5.66564e-06	9.55044e-05	7.81355e-05	NDUFAB1/BID/NDUFB4/NDUFB2/DLD/NDUFC1/NDUFS8/PARK7/NDUFB3/DNAJC15/NDUFA10/COX4I1/COX7B/CCNB1/NDUFAF1/NDUFA9/UQCRC2/NDUFB10/SDHC/SNCA/NDUFS6/NDUFB9/UQCRB/PINK1/NDUFV3/NDUFS4/COX6C/NDUFB6/NDUFV1/NDUFS5/UQCRFS1/MECP2/CDK1/CYCS/UQCRH/NDUFA11/NDUFV2/CYC1/NDUFA12/NDUFA6/NDUFA4/ND6/ND2/ND4/ND1/UQCC3/ND4L/NDUFS3/NDUFC2-KCTD14/NDUFA7	50
GO:0051383	kinetochore organization	17/5619	22/18866	5.71984e-06	9.61676e-05	7.86781e-05	RNF4/NDC80/CENPT/SMC4/CENPA/CENPF/CENPK/DLGAP5/CENPE/NUF2/CENPH/CENPN/CDT1/CENPX/TRAPPC12/CENPS/CENPW	17
GO:0006997	nucleus organization	64/5619	133/18866	6.21791e-06	0.000104271	8.53076e-05	TPR/GOPC/USP36/NDC1/HIPK2/PSME4/NUP133/ZMPSTE24/SEH1L/RRN3/NSFL1C/SRPK1/PES1/VRK1/EMD/NUP93/RPS19/PPP2R1A/ZPR1/NUP98/NUP107/RNF8/NUP155/SUMO1/NEK6/TARDBP/POLR1B/EMG1/CHMP2A/SYNE1/H3-3B/VPS4A/CCNB1/GOLM1/SRPK2/NUP54/WRAP53/SERBP1/AHCTF1/NUP205/AFF2/CCNB2/NUP35/PYGO2/HMGB2/CHMP4C/SUN3/GPER1/NOLC1/PLK1/SF1/REEP4/CDK1/TMEM43/PYGO1/AGFG1/UBXN2A/BANF1/CTDNEP1/TSSK6/PITPNB/DCTN1/CNEP1R1/CHMP1B	64
GO:0009199	ribonucleoside triphosphate metabolic process	45/5619	85/18866	6.59806e-06	0.00011036	9.02893e-05	SPHK2/GNAI3/RHOA/ENO1/CAD/GTPBP1/NME4/TGFB1/IMPDH1/PPARGC1A/ATP5F1B/RAB23/ATP5PB/ATP5F1E/DMAC2L/ITPA/RAN/ATP5MC2/UCK2/PKLR/PARP1/ALDOA/ATP5F1A/ATP5MC3/AK9/PINK1/ATP5MC1/VCP/STOML2/ATP5F1C/ATP5MG/ATP5PD/ATP5ME/CTPS1/NME6/IMPDH2/CYC1/LRRK2/OPA1/UQCC3/ATP8/NME1/ATP5MF/ATP5PO/NME2	45
GO:0009636	response to toxic substance	107/5619	250/18866	7.57354e-06	0.000126349	0.000103371	KDM1A/PON1/MGST1/IYD/CPS1/ABCC2/BAK1/CDH1/RAD51/GSTO2/GUCY2C/CPOX/BAX/DNMT3B/SLC7A8/GSTZ1/DHRS2/SLC30A4/GSR/PON3/SLC6A4/BLMH/DHX15/SOD3/CHKA/SRSF9/SRF/NNT/PDGFRB/SDC1/PARK7/KDM5B/AKR1A1/PRDX6/MTARC2/ARG1/WDR35/TRPM6/EPHX2/UBIAD1/PRDX4/SLC17A3/CDKN1A/MT1G/MT2A/ATF4/TXNDC17/APOE/SESN2/DDC/CCNB1/GSTM1/GSTM3/CD36/CDK4/BRIP1/TXN/XPA/PIM1/ESD/FBLN5/DUOX2/MGST3/AQP10/EPHX1/SRD5A1/ALAD/FANCC/PPP1R9A/PINK…	107
GO:0044766	multi-organism transport	37/5619	66/18866	7.63308e-06	0.000126599	0.000103575	NUP160/TPR/NDC1/NUP133/NUP37/XPO1/SEH1L/NUP50/AAAS/NUP188/RAE1/NUP93/CAV2/KPNB1/NUP98/NUP107/NUP155/KPNA1/PIKFYVE/NUP43/NUP85/NUP210/RAN/CTSL/NUP54/MVB12A/RPS27A/NUP205/SEC13/NUP35/VPS37C/KPNA2/POM121/TRIM15/NUP62/UBA52/POM121C	37
GO:1902579	multi-organism localization	37/5619	66/18866	7.63308e-06	0.000126599	0.000103575	NUP160/TPR/NDC1/NUP133/NUP37/XPO1/SEH1L/NUP50/AAAS/NUP188/RAE1/NUP93/CAV2/KPNB1/NUP98/NUP107/NUP155/KPNA1/PIKFYVE/NUP43/NUP85/NUP210/RAN/CTSL/NUP54/MVB12A/RPS27A/NUP205/SEC13/NUP35/VPS37C/KPNA2/POM121/TRIM15/NUP62/UBA52/POM121C	37
GO:0048024	regulation of mRNA splicing, via spliceosome	56/5619	113/18866	7.64716e-06	0.000126599	0.000103575	PTBP1/SFSWAP/U2AF2/DAZAP1/SART3/REST/PCBP4/SRPK1/SRSF5/RBM3/HNRNPL/SNRNP70/C1QBP/DDX5/HSPA8/PRPF19/NUP98/SRSF9/SRSF3/RBM24/QKI/IK/FXR1/NCL/SRSF7/SRSF4/PRDX6/RBM25/KHDRBS1/HNRNPA2B1/RBM19/RBM42/METTL16/RBM17/SRPK2/ZC3H10/HNRNPA1/SRSF1/TRA2B/NCBP1/SLC39A5/MBNL2/SF3B4/RBMX/CELF1/SAP18/HNRNPU/SRSF2/MAGOH/HNRNPK/SF1/RBM10/RNPS1/RBMXL1/RBM15B/RBM8A	56
GO:0000463	maturation of LSU-rRNA from tricistronic rRNA transcript (SSU-rRNA, 5.8S rRNA, LSU-rRNA)	13/5619	15/18866	7.91295e-06	0.000130332	0.000106629	DDX18/PES1/GTPBP4/FTSJ3/ZNHIT6/RPL35/WDR12/RPL7L1/RPL7/NIFK/NOL9/RPF2/BOP1	13
GO:0019081	viral translation	13/5619	15/18866	7.91295e-06	0.000130332	0.000106629	PTBP1/EIF3L/EIF3D/EIF3B/EIF3A/EIF3G/SHFL/DHX9/SSB/DENR/EIF2D/EIF3F/PCBP2	13
GO:0042773	ATP synthesis coupled electron transport	50/5619	98/18866	8.24028e-06	0.000135379	0.000110758	NDUFAB1/BID/NDUFB4/NDUFB2/DLD/NDUFC1/NDUFS8/PARK7/NDUFB3/DNAJC15/NDUFA10/COX4I1/COX7B/CCNB1/NDUFAF1/NDUFA9/UQCRC2/NDUFB10/SDHC/SNCA/NDUFS6/NDUFB9/UQCRB/PINK1/NDUFV3/NDUFS4/COX6C/NDUFB6/NDUFV1/NDUFS5/UQCRFS1/MECP2/CDK1/CYCS/UQCRH/NDUFA11/NDUFV2/CYC1/NDUFA12/NDUFA6/NDUFA4/ND6/ND2/ND4/ND1/UQCC3/ND4L/NDUFS3/NDUFC2-KCTD14/NDUFA7	50
GO:0035967	cellular response to topologically incorrect protein	76/5619	166/18866	9.07528e-06	0.00014872	0.000121673	MBTPS2/EXTL3/DDX11/BAK1/CUL3/CUL7/HSPA5/CREB3L3/TM7SF3/PPP2R5B/UFD1/RNF126/ACADVL/MYDGF/BAX/DNAJB11/UGGT2/STUB1/BFAR/FKBP14/AGR2/TBL2/WFS1/HSPA8/HSPA9/AUP1/CTH/SERP1/COPS5/OPTN/KLHDC3/SSR1/HSPA2/CANX/SDF2L1/ATF4/EIF2S1/ERN2/UGGT1/DAB2IP/TLN1/PREB/PARP16/HDGF/CREB3L4/PDIA6/HSPD1/SRPRB/PIK3R1/HYOU1/HSPB8/TATDN2/AMFR/SHC1/EXTL2/DNAJB14/CREBRF/VCP/HSP90B1/CXCL8/CTDSP2/PTPN2/CALR/BHLHA15/YOD1/CREB3L2/…	76
GO:2000279	negative regulation of DNA biosynthetic process	25/5619	39/18866	9.49558e-06	0.000155214	0.000126986	PARP3/HNRNPC/ACD/DNAJC2/XRN1/DUSP1/CDKN1A/GNL3L/PPARG/MEN1/NAT10/HNRNPA1/NIBAN2/PIF1/TP53/TERF1/GJA1/HNRNPU/EXOSC10/CTC1/BMPR2/CERS1/PINX1/TEN1/DACH1	25
GO:0001736	establishment of planar polarity	60/5619	124/18866	9.62423e-06	0.000156527	0.00012806	AP2B1/PSMB1/PSMC4/PSMA4/AP2S1/RHOA/PSME4/CELSR1/GPC4/PSMC5/PSMD8/PSMC6/PSMA3/DAAM1/PSMC1/PSMB5/PSMA6/PSME2/PSMA7/PARD6A/PSMD7/PSMA2/DKK1/PSMD3/PFN1/PSMD11/PSMD9/PSMD14/PSMF1/PSMB2/PSMA1/PSME3/PSMB7/NKD1/ARRB2/PSMB6/PSMA5/WNT9B/PSMD4/PSMB4/BRSK1/PSMC2/PSMD6/PRICKLE2/PSMC3/VANGL1/PSMD1/PSMD2/FZD2/AP2A2/MED12/ROR1/PSMD13/SAPCD2/MAGI2/AP2A1/PSMD12/CPLANE1/PSMB8/PSMB3	60
GO:0007164	establishment of tissue polarity	60/5619	124/18866	9.62423e-06	0.000156527	0.00012806	AP2B1/PSMB1/PSMC4/PSMA4/AP2S1/RHOA/PSME4/CELSR1/GPC4/PSMC5/PSMD8/PSMC6/PSMA3/DAAM1/PSMC1/PSMB5/PSMA6/PSME2/PSMA7/PARD6A/PSMD7/PSMA2/DKK1/PSMD3/PFN1/PSMD11/PSMD9/PSMD14/PSMF1/PSMB2/PSMA1/PSME3/PSMB7/NKD1/ARRB2/PSMB6/PSMA5/WNT9B/PSMD4/PSMB4/BRSK1/PSMC2/PSMD6/PRICKLE2/PSMC3/VANGL1/PSMD1/PSMD2/FZD2/AP2A2/MED12/ROR1/PSMD13/SAPCD2/MAGI2/AP2A1/PSMD12/CPLANE1/PSMB8/PSMB3	60
GO:0001738	morphogenesis of a polarized epithelium	68/5619	145/18866	9.80074e-06	0.000158998	0.000130082	AP2B1/PSMB1/PSMC4/PSMA4/AP2S1/RHOA/PSME4/CELSR1/ACTB/GPC4/RAB10/PSMC5/PSMD8/PSMC6/PSMA3/DAAM1/PSMC1/PSMB5/PSMA6/PSME2/PSMA7/PARD6A/PSMD7/PSMA2/DKK1/PSMD3/PFN1/PSMD11/PSMD9/PSMD14/PSMF1/PSMB2/PSMA1/LAMA5/PSME3/PSMB7/NKD1/ARRB2/PSMB6/PSMA5/ZDHHC7/WNT9B/PSMD4/PSMB4/BRSK1/PSMC2/PSMD6/PRICKLE2/PSMC3/VANGL1/PSMD1/PSMD2/FZD2/SCRIB/SYNE4/AP2A2/ACTG1/MED12/ROR1/PSMD13/SAPCD2/MAGI2/AP2A1/PSMD12/CPLANE1/TRA…	68
GO:1904358	positive regulation of telomere maintenance via telomere lengthening	24/5619	37/18866	1.06325e-05	0.00017206	0.000140768	MAP2K7/XRCC5/MAP3K4/MAPKAPK5/ACD/CCT4/NEK2/TCP1/HNRNPA2B1/DKC1/HNRNPA1/CCT7/PARN/NAF1/CCT6A/CCT5/FBXO4/CCT8/CCT3/CCT2/CTNNB1/ATR/AURKB/RTEL1	24
GO:0042790	nucleolar large rRNA transcription by RNA polymerase I	14/5619	17/18866	1.0981e-05	0.000177257	0.00014502	DDX11/TCOF1/MACROH2A2/SMARCB1/PIH1D1/NOP53/MACROH2A1/NCL/SMARCA4/NOL11/PWP1/POLR1E/MARS1/SIRT7	14
GO:0009205	purine ribonucleoside triphosphate metabolic process	42/5619	79/18866	1.15544e-05	0.000185735	0.000151956	SPHK2/GNAI3/RHOA/ENO1/GTPBP1/NME4/TGFB1/IMPDH1/PPARGC1A/ATP5F1B/RAB23/ATP5PB/ATP5F1E/DMAC2L/ITPA/RAN/ATP5MC2/PKLR/PARP1/ALDOA/ATP5F1A/ATP5MC3/AK9/PINK1/ATP5MC1/VCP/STOML2/ATP5F1C/ATP5MG/ATP5PD/ATP5ME/NME6/IMPDH2/CYC1/LRRK2/OPA1/UQCC3/ATP8/NME1/ATP5MF/ATP5PO/NME2	42
GO:0000726	non-recombinational repair	52/5619	104/18866	1.15636e-05	0.000185735	0.000151956	RAD52/LIG3/BRCA1/MRE11/PARP3/ERCC8/XRCC1/XRCC5/RIF1/SMCHD1/RBBP8/POLA1/NBN/PIAS4/NSD2/KMT5B/PRPF19/RNF8/PSMD14/SUMO1/DCLRE1B/POLM/DEK/AUNIP/SLX1A/RNF138/MDC1/PARP9/WRAP53/REXO4/PAXX/HMGA2/XRCC4/H4C8/ABRAXAS1/ATP23/UBE2V2/SETMAR/LIG4/UBE2N/HMCES/HSF1/BRCC3/SIRT7/H2AX/XRCC6/H4-16/PRKDC/H4C14/H4C12/H4C9/H4C5	52
GO:0000291	nuclear-transcribed mRNA catabolic process, exonucleolytic	23/5619	35/18866	1.17993e-05	0.000188121	0.000153908	EDC4/EXOSC7/EXOSC5/LSM5/EXOSC3/DCPS/CNOT6/EXOSC8/EXOSC9/LSM7/LSM4/EXOSC2/WDR61/DIS3L2/LSM6/POLR2G/LSM3/EXOSC1/EXOSC4/EDC3/CNOT7/LSM2/DCP1A	23
GO:0006369	termination of RNA polymerase II transcription	23/5619	35/18866	1.17993e-05	0.000188121	0.000153908	CPSF1/PAPOLA/SNRPD3/PABPN1/CSTF2/MAZ/NCBP2/CPSF3/SNRPB/MED18/NCBP1/SNRPF/SNRPG/CPSF7/SCAF4/SSU72/CPSF4/SLBP/CPSF2/NUDT21/CSTF3/LSM10/SNRPE	23
GO:0009112	nucleobase metabolic process	23/5619	35/18866	1.17993e-05	0.000188121	0.000153908	KDM1A/ACP3/CPS1/CAD/DHODH/UMPS/TTR/GDA/PAICS/PPAT/GMPR/AOX1/PRPS1/GART/CMPK1/GMPS/HPRT1/RRM1/CTPS1/TYMS/SHMT1/SHMT2/APRT	23
GO:0006370	7-methylguanosine mRNA capping	22/5619	33/18866	1.29551e-05	0.00020604	0.000168568	POLR2J/MNAT1/POLR2B/POLR2E/POLR2F/POLR2C/ERCC2/POLR2I/GTF2H3/NCBP2/GTF2F1/CDK7/CCNH/NCBP1/POLR2D/GTF2H2/POLR2G/RAMAC/POLR2L/CMTR2/GTF2F2/GTF2H4	22
GO:0034620	cellular response to unfolded protein	68/5619	146/18866	1.30466e-05	0.000206986	0.000169343	MBTPS2/EXTL3/DDX11/BAK1/CUL7/HSPA5/CREB3L3/TM7SF3/PPP2R5B/ACADVL/MYDGF/BAX/DNAJB11/STUB1/BFAR/FKBP14/AGR2/TBL2/WFS1/HSPA8/HSPA9/CTH/SERP1/COPS5/OPTN/KLHDC3/SSR1/HSPA2/CANX/ATF4/EIF2S1/ERN2/DAB2IP/TLN1/PREB/PARP16/HDGF/CREB3L4/PDIA6/HSPD1/SRPRB/PIK3R1/HYOU1/HSPB8/TATDN2/AMFR/SHC1/EXTL2/CREBRF/VCP/HSP90B1/CXCL8/CTDSP2/PTPN2/CALR/BHLHA15/YOD1/CREB3L2/SRPRA/TSPYL2/HSF1/PRKN/HSPA14/ERO1A/HSPA1L/RACK1/…	68
GO:0030150	protein import into mitochondrial matrix	15/5619	19/18866	1.33767e-05	0.000211705	0.000173204	TIMM21/TIMM44/TIMM50/GRPEL1/DNAJC15/ROMO1/TOMM40/TIMM17A/TOMM40L/GRPEL2/TOMM20/TOMM7/DNLZ/PAM16/TIMM23	15
GO:0090503	RNA phosphodiester bond hydrolysis, exonucleolytic	27/5619	44/18866	1.37429e-05	0.000216971	0.000177511	EXOSC7/REXO2/EXOSC5/EXD2/XRN2/EXOSC3/DCPS/CNOT6/XRN1/ERI3/EXOSC8/TRIR/EXOSC9/CNOT1/EXOSC2/PNPT1/PARN/ISG20L2/DIS3L2/NOCT/DIS3L/EXOSC1/EXOSC10/PDE12/EXOSC4/ERI2/CNOT7	27
GO:0006363	termination of RNA polymerase I transcription	21/5619	31/18866	1.40417e-05	0.000221148	0.000180929	MNAT1/POLR1H/POLR1A/ZMPSTE24/POLR2E/POLR2F/TAF1C/ERCC2/POLR1F/GTF2H3/POLR1G/POLR1B/CDK7/CCNH/POLR1E/TAF1A/GTF2H2/TAF1D/POLR1C/POLR2L/GTF2H4	21
GO:0070202	regulation of establishment of protein localization to chromosome	11/5619	12/18866	1.41812e-05	0.000221727	0.000181403	CCT4/TCP1/DKC1/CCT7/WRAP53/CCT6A/TERF1/CCT5/CCT8/CCT3/CCT2	11
GO:1903405	protein localization to nuclear body	11/5619	12/18866	1.41812e-05	0.000221727	0.000181403	CCT4/TCP1/DKC1/CCT7/WRAP53/CCT6A/MEPCE/CCT5/CCT8/CCT3/CCT2	11
GO:1904867	protein localization to Cajal body	11/5619	12/18866	1.41812e-05	0.000221727	0.000181403	CCT4/TCP1/DKC1/CCT7/WRAP53/CCT6A/MEPCE/CCT5/CCT8/CCT3/CCT2	11
GO:0046782	regulation of viral transcription	36/5619	65/18866	1.45834e-05	0.000227466	0.000186098	POLR2J/POLR2B/TAF11/NUCKS1/MID2/REST/TFAP4/POLR2E/SMARCB1/POLR2F/NELFCD/POLR2C/POLR2I/HPN/TRIM14/TRIM62/TARDBP/ZNF639/GTF2F1/SMARCA4/ZFP36/INPP5K/DHX9/LEF1/IFITM3/POLR2D/HMGA2/RRP1B/PSMC3/POLR2G/TRIM8/POLR2L/GTF2F2/NELFB/TRIM31/TRIM27	36
GO:0032206	positive regulation of telomere maintenance	30/5619	51/18866	1.52606e-05	0.000237456	0.000194271	MRE11/MAP2K7/SIRT6/XRCC5/MAP3K4/MAPKAPK5/ACD/NBN/CCT4/NEK2/TCP1/HNRNPA2B1/DKC1/SLX1A/HNRNPA1/CCT7/HNRNPD/PARN/NAF1/CCT6A/CCT5/FBXO4/CCT8/CCT3/GNL3/CCT2/CTNNB1/ATR/AURKB/RTEL1	30
GO:0010212	response to ionizing radiation	67/5619	144/18866	1.56882e-05	0.000243525	0.000199237	KDM1A/BRCA1/BAK1/HSPA5/ERCC8/RAD51/CYBA/KARS1/NUCKS1/XRCC5/ZMPSTE24/RAD54L/BAX/DNMT3B/MAP3K20/MSH2/EEF1D/NAMPT/RAD51AP1/RNF8/ECT2/GADD45A/EGR1/CDKN1A/ELK1/FIGNL1/MEN1/ANXA1/HUS1/MYC/POLG/TICRR/TP53/PARP1/RHOB/FANCD2/ALAD/TNKS1BP1/HMGA2/FBXO4/XRCC4/EYA3/RPL26/LZIC/ABRAXAS1/TOPBP1/WRN/IKBIP/XRRA1/RRM1/RFWD3/BCL2L1/RHNO1/NABP1/LIG4/HRAS/ATR/CLK2/AEN/MTA1/CHEK2/HSF1/BRCC3/H2AX/XRCC6/XRCC2/PRKDC	67
GO:0006297	nucleotide-excision repair, DNA gap filling	17/5619	23/18866	1.581e-05	0.000244829	0.000200303	LIG3/RFC2/POLD1/XRCC1/POLD3/LIG1/POLD2/RFC5/RPA2/RPA1/PCNA/RFC3/RPS27A/RFC4/LIG4/POLD4/UBA52	17
GO:0006979	response to oxidative stress	178/5619	458/18866	1.62112e-05	0.000250442	0.000204896	RAD52/CD38/PDK2/MGST1/PPP5C/GLRX2/ABCC2/BAK1/AIFM2/ERCC8/CYBA/NDUFB4/XRCC1/REST/ATRN/JAK2/HNRNPM/HMOX1/PSMB5/APEX1/DHRS2/SGK2/HAO1/STK24/STX4/MYEF2/GSR/PPP2CB/ERCC2/NUDT1/EZH2/PLEKHA1/PPIF/AREG/SOD3/FBXW7/PPARGC1A/NDUFS8/STX2/RWDD1/VNN1/MACROH2A1/PDGFRB/SELENOK/UBE3A/PDCD10/ECT2/MPV17/SDC1/EPAS1/PARK7/SFPQ/ADPRS/PRDX6/TNFAIP3/ARG1/PKD2/MAPKAP1/NR4A3/DUSP1/PTK2B/LIAS/PRDX4/CDK2/CHD6/STAU1/ROMO1/TR…	178
GO:0031100	animal organ regeneration	40/5619	75/18866	1.67854e-05	0.000258694	0.000211647	BAK1/F7/TGFBR3/CSNK2A2/CPB2/CAD/AURKA/HMOX1/PRMT5/SRSF5/EZH2/VTN/WDR35/NR4A3/PGF/CDKN1A/PPAT/NR0B2/PPARG/PCNA/CDK4/LCP1/FPGS/PNPT1/ATIC/ANXA3/PDX1/CCNA2/EGFR/RPL10/UPF2/RPL30/APOA2/IHH/CDK1/TYMS/PTCH1/SULF2/CSNK2B/UGT1A1	40
GO:0090263	positive regulation of canonical Wnt signaling pathway	69/5619	150/18866	1.89259e-05	0.000290991	0.00023807	PSMB1/PSMC4/PSMA4/ASPM/PSME4/NLE1/PSMC5/BAMBI/PSMD8/PSMC6/PSMA3/PSMC1/PSMB5/PSMA6/PSME2/PSMA7/PSMD7/TGFB1/PSMA2/PSMD3/PSMD11/PSMD9/CAPRIN2/PSMD14/USP34/WLS/RECK/PSMF1/PSMB2/PSMA1/TRPM4/PSME3/ZBED3/ARNTL/PSMB7/EGF/LGR5/PRDM15/PSMB6/PSMA5/DAAM2/EGFR/LRRK1/PSMD4/PSMB4/PSMC2/PSMD6/WNK2/VCP/PSMC3/ILK/SMAD3/GPRC5B/RBPJ/PSMD1/JUP/PSMD2/RUVBL1/CTDNEP1/GPC5/PSMD13/RNF220/TMEM198/FZD9/LRRK2/SULF2/PSMD12/PS…	69
GO:0051298	centrosome duplication	37/5619	68/18866	1.9074e-05	0.000292573	0.000239364	BRCA1/NDE1/WDR62/NDC80/XPO1/NUBP1/CEP152/KAT2A/CHORDC1/KAT2B/CHMP3/ALMS1/PKD2/CDK2/STIL/XRCC3/CHMP2A/ROCK2/CDK5RAP2/PLK4/PLK2/CENPJ/SASS6/BRSK1/CCNF/POC1A/CHMP4C/SAC3D1/CEP120/CNTROB/PKHD1/CKAP5/GEN1/NPM1/NUP62/RBM14/CHMP1B	37
GO:0006361	transcription initiation from RNA polymerase I promoter	24/5619	38/18866	2.0709e-05	0.000316901	0.000259268	MNAT1/POLR1H/POLR1A/RRN3/POLR2E/SMARCB1/POLR2F/TAF1C/PIH1D1/ERCC2/POLR1F/GTF2H3/POLR1G/POLR1B/SMARCA4/CDK7/CCNH/POLR1E/TAF1A/GTF2H2/TAF1D/POLR1C/POLR2L/GTF2H4	24
GO:0000910	cytokinesis	77/5619	172/18866	2.13587e-05	0.000326073	0.000266772	ANLN/CUL3/CUL7/RHOA/ZFYVE26/AURKA/KIF4A/CDC6/EFHC1/CECR2/CDC25B/LZTS2/GIT1/SEPTIN4/RAB35/KIF20A/ECT2/RTKN/CENPA/CHMP3/STMN1/KIF14/TEX14/CIT/SEPTIN6/E2F8/CHMP2A/VPS4A/MYH10/SPIRE1/ROCK2/APC/CKAP2/KIF13A/NUSAP1/KIF23/ACTR2/CEP55/KIF20B/SEPTIN11/BBS4/PLK4/ARF1/RHOB/PKP4/PLK2/BIN3/INCENP/ANK3/AHCTF1/SEPTIN14/RHOC/MITD1/CALM3/RACGAP1/SEPTIN8/CHMP4C/ENTR1/E2F7/ZFYVE19/CENPV/PLK1/CNTROB/PRKCE/BCL2L1/CFL…	77
GO:0034401	chromatin organization involved in regulation of transcription	71/5619	156/18866	2.24823e-05	0.000342419	0.000280145	MSL3/TPR/SMARCD1/MBD3/EED/SIRT6/RIF1/CDC45/MACROH2A2/HIRA/SMCHD1/SUV39H1/H2AZ2/EZH2/EZH1/HDAC5/MACROH2A1/HELLS/ZMIZ2/MORF4L2/ZNFX1/H1-3/HAT1/ELOF1/TRIM28/DNMT1/RRP8/H3-3B/MORC2/DYDC2/MBD2/PPHLN1/HMGA1/TET1/POLE3/CHEK1/HMGA2/SMARCA5/H4C8/H2AZ1/CENPV/CTNNB1/MECP2/CDCA4/MTHFR/BEND3/H2AC6/H2AW/MORF4L1/H1-2/H2AX/H1-0/HMGB1/HDAC2/H2AC13/H2AC11/H2AC7/H4-16/MIER1/H3C14/H2AC18/H2AJ/H4C14/H2AC19/H4C12/H3C8…	71
GO:1901836	regulation of transcription of nucleolar large rRNA by RNA polymerase I	12/5619	14/18866	2.31647e-05	0.000351984	0.00028797	DDX11/MACROH2A2/SMARCB1/PIH1D1/NOP53/MACROH2A1/NCL/SMARCA4/NOL11/PWP1/MARS1/SIRT7	12
GO:0006367	transcription initiation from RNA polymerase II promoter	83/5619	189/18866	2.49059e-05	0.000377555	0.000308891	POLR2J/TEAD3/MED24/NR1H4/PSMC4/WWTR1/MNAT1/MED17/POLR2B/TAF2/TAF11/CBFB/RORA/TEAD2/BAX/PSMC5/POLR2E/POLR2F/PSMC6/POLR2C/MAZ/ERCC2/MED26/POLR2I/MED13/PPARGC1A/GTF2H3/CAND1/NR2E1/SRF/SUB1/KAT2B/NRBP1/NR4A3/TAF12/CDKN1A/RUNX2/SOX9/GTF2F1/THRA/NR1D1/TRIM28/NR0B2/PPARG/MED6/CCNB1/CDK7/CCNH/CDK4/MED4/XPA/GTF2A2/TP53/POLR2D/NR1I2/GTF2H2/NR6A1/TAF5/NR4A2/MED27/PSMC2/MED30/GTF2A1/PSMC3/TAF10/POLR2G/RBPJ/M…	83
GO:0045815	positive regulation of gene expression, epigenetic	33/5619	59/18866	2.49967e-05	0.000378045	0.000309292	SPHK2/SMARCD1/POLR1H/POLR1A/ACTB/POLR2E/POLR2F/TAF1C/POLR1F/KAT2A/MACROH2A1/KAT2B/POLR1G/ZMIZ2/H1-3/DEK/POLR1B/ELOF1/MYBBP1A/WBP2/POLR1E/HMGA1/TAF1A/CHEK1/SMARCA5/DDX21/TAF1D/CTNNB1/CDCA4/POLR1C/POLR2L/H1-2/H1-0	33
GO:0043467	regulation of generation of precursor metabolites and energy	73/5619	162/18866	2.63423e-05	0.000396082	0.000324049	NUP160/TPR/PPP1R3F/NDC1/SPHK2/RHOA/NUP133/NUP37/SIRT6/NOA1/GCKR/SEH1L/NUP50/AAAS/NUP188/SORBS1/RAE1/PGK1/NUP93/AKT2/NOP53/PPIF/PPARGC1A/NUP98/NUP107/NUP155/PARK7/IDE/PPP1R3C/NUP43/DNAJC15/PFKFB2/NUP85/TRAP1/DYRK2/NUP210/INPP5K/CCNB1/UQCC2/KHK/PNPT1/NUP54/NCOR1/TP53/AKT1/SNCA/NUP205/SEC13/PINK1/PRKAA2/NUP35/FBP1/VCP/PRELID1/CDK1/PGAM1/PPP1CA/PPP1R3B/PDE12/NUPR1/BNIP3/PHLDA2/SHMT2/IRS2/PPARA/ENTPD5…	73
GO:1903320	regulation of protein modification by small protein conjugation or removal	102/5619	242/18866	2.63548e-05	0.000396082	0.000324049	KDM1A/BRCA1/BIRC3/CUL3/HSPA5/MAGEC2/U2AF2/RNF4/HMG20B/SART3/HSP90AA1/DNAJA1/DNM1L/FKBP1A/CAPN3/HSP90AB1/TRIB3/STUB1/UBE2I/RIPK2/PIAS4/NOP53/AIMP2/LIMK1/GTPBP4/UBE2S/SEPTIN4/WFS1/FBXW7/FBXO5/ARRDC3/UBE3A/PARK7/FBXO2/IVNS1ABP/CDC20/TNFAIP3/MASTL/EGR1/RPL5/RPL23/UBA2/TICAM1/GNL3L/NDFIP1/GPS2/HSPBP1/UBQLN1/DYSF/DNAJB2/PLAA/DCUN1D5/RPS2/ARRB2/FEM1A/AKT1/SAE1/RPL11/BCL10/SKP2/RPS3/FBXO4/ANGPT1/PINK1/UB…	102
GO:0032212	positive regulation of telomere maintenance via telomerase	22/5619	34/18866	2.63728e-05	0.000396082	0.000324049	MAP2K7/XRCC5/MAP3K4/MAPKAPK5/ACD/CCT4/NEK2/TCP1/DKC1/HNRNPA1/CCT7/PARN/NAF1/CCT6A/CCT5/FBXO4/CCT8/CCT3/CCT2/CTNNB1/ATR/AURKB	22
GO:0006790	sulfur compound metabolic process	147/5619	371/18866	2.79084e-05	0.000418174	0.000342123	CIAPIN1/PDK2/GGCT/AASS/MGST1/IDS/DCN/ACP3/CPS1/GLRX2/ABCC2/CHPF2/VCAN/HEXB/MPC1/HAGH/GSTO2/ACSM2B/PDK3/ACSL4/ACAT1/ACACB/DLD/PHGDH/COMT/ACOT7/TECR/MTAP/HSCB/GSTZ1/MTHFD1/AHCY/ACOT8/SMS/NUBP1/BPNT2/GSR/SULT2A1/GCDH/ETHE1/OGDH/SPOCK2/GLRX3/BLMH/SULT1E1/AADAT/ST3GAL4/DSE/ACOT13/GHR/HSPA9/PCCB/ABHD14B/KYNU/PARK7/CTH/AKR1A1/SLC19A2/B4GALT6/ELOVL4/ACOT2/DLST/GPAM/LIAS/AMD1/ACSL3/CHPF/GLO1/SLC35B3/SLC25…	147
GO:0032481	positive regulation of type I interferon production	39/5619	74/18866	3.05437e-05	0.000456604	0.000373564	DHX33/POLR3B/MRE11/POLR3E/XRCC5/POLR2E/POLR2F/POLR3H/RIOK3/PQBP1/RIPK2/DDX58/POLR3G/IFIH1/IRF1/IRF3/TICAM1/POLR3F/DHX9/HSPD1/POLR3A/POLR3K/HMGB2/TLR3/STAT6/CTNNB1/POLR3D/CD14/POLR1C/POLR2L/PTPN11/SETD2/DDX41/IRAK1/POLR3C/XRCC6/TRIM15/CHUK/PRKDC	39
GO:0006446	regulation of translational initiation	41/5619	79/18866	3.1093e-05	0.000462961	0.000378765	TPR/EIF4B/DHX29/EIF4G3/DDX1/MTIF2/EIF5/EIF3E/EIF3B/EIF4H/RPS6KB1/EIF4G2/EIF2B1/NCBP2/EIF1B/EIF4G1/GLE1/EIF2B2/KHDRBS1/MIF4GD/ATF4/EIF2S1/NCBP1/RPL13A/POLR2D/EIF2B5/EIF3H/CDC123/BANK1/LARP1/EIF4A2/EIF5B/METTL3/POLR2G/PPP1CA/EIF1/EIF3K/NPM1/KLHL25/EIF4EBP1/C8orf88	41
GO:0001510	RNA methylation	43/5619	84/18866	3.1112e-05	0.000462961	0.000378765	NSUN2/METTL1/TRMT11/FTSJ1/BUD23/HSD17B10/DIMT1/TRMT2A/PCIF1/METTL4/TRMT1/FBL/TRDMT1/FTSJ3/NOP2/NSUN4/TRMT13/MRM2/METTL8/EMG1/METTL16/GTPBP3/TGS1/ALKBH8/METTL5/RRNAD1/MEPCE/WDR4/TYW3/TFB2M/METTL2B/METTL3/TRMT61A/ZCCHC4/RAMAC/TRMT61B/MRM3/TRMT112/TRMT10C/CMTR2/NSUN5P1/RBM15B/MRM1	43
GO:0006362	transcription elongation from RNA polymerase I promoter	20/5619	30/18866	3.23385e-05	0.000479009	0.000391894	MNAT1/POLR1H/POLR1A/POLR2E/POLR2F/TAF1C/ERCC2/POLR1F/GTF2H3/POLR1G/POLR1B/CDK7/CCNH/POLR1E/TAF1A/GTF2H2/TAF1D/POLR1C/POLR2L/GTF2H4	20
GO:0071480	cellular response to gamma radiation	20/5619	30/18866	3.23385e-05	0.000479009	0.000391894	KDM1A/HSPA5/RAD51/CYBA/XRCC5/ZMPSTE24/MAP3K20/EGR1/CDKN1A/ELK1/TP53/RPL26/WRN/BCL2L1/HRAS/ATR/CHEK2/HSF1/H2AX/XRCC6	20
GO:1904589	regulation of protein import	34/5619	62/18866	3.30869e-05	0.000488976	0.000400048	CDH1/TPR/ARHGEF5/IPO5/RBM22/HSP90AB1/JAK2/FERMT1/NUTF2/PDCD5/TGFB1/ZPR1/HSPA8/RAB23/ECT2/TARDBP/TRIM28/RAN/CD36/NUP54/PIK3R1/ZIC1/ANGPT1/SHH/NOLC1/SMAD3/CDK1/HDAC3/JUP/DMAP1/HCLS1/AGTR2/FLNA/NUP62	34
GO:0032781	positive regulation of ATPase activity	31/5619	55/18866	3.56925e-05	0.00052628	0.000430568	CASR/DNAJA2/DNAJC10/DNAJA1/DYNLL1/DNAJB11/MSH2/HSCB/AHSA1/SSBP1/PFN1/MSH6/DNAJC15/NCAPH/HSPA2/ATP1B2/MYBPC3/DHX9/DNAJB2/ALDOB/TPM1/ATP1B1/GTF2H2/HNRNPU/RAB4A/SETMAR/DNAJC24/DNAJC9/GTF2H4/DYNLL2/UHRF1	31
GO:0034501	protein localization to kinetochore	14/5619	18/18866	3.57737e-05	0.00052628	0.000430568	SPDL1/NDC80/ZW10/CENPT/TTK/IK/BUB3/CDT1/CDK1/TRAPPC12/HASPIN/AURKB/RCC2/CHAMP1	14
GO:0033119	negative regulation of RNA splicing	18/5619	26/18866	3.74698e-05	0.000549982	0.00044996	PTBP1/SFSWAP/U2AF2/PCBP4/HNRNPL/C1QBP/RPS13/SRSF9/SRSF7/SRSF4/HNRNPA2B1/RBM42/RBMX/SAP18/HNRNPK/RBM10/RPS26/RNPS1	18
GO:0009142	nucleoside triphosphate biosynthetic process	42/5619	82/18866	3.76357e-05	0.000551168	0.00045093	SPHK2/ENO1/CAD/NME4/TGFB1/IMPDH1/AK1/PPARGC1A/ATP5F1B/ATP5PB/ATP5F1E/DMAC2L/ATP5MC2/UCK2/PKLR/PARP1/ALDOA/ATP5F1A/ATP5MC3/AK9/ADK/PINK1/ATP5MC1/CMPK1/VCP/STOML2/ATP5F1C/ATP5MG/ATP5PD/DTYMK/ATP5ME/CTPS1/NME6/TYMS/IMPDH2/CYC1/UQCC3/ATP8/NME1/ATP5MF/ATP5PO/NME2	42
GO:0006144	purine nucleobase metabolic process	15/5619	20/18866	3.86876e-05	0.000565293	0.000462486	KDM1A/ACP3/TTR/GDA/PAICS/PPAT/GMPR/AOX1/PRPS1/GART/GMPS/HPRT1/SHMT1/SHMT2/APRT	15
GO:0042776	mitochondrial ATP synthesis coupled proton transport	17/5619	24/18866	3.91071e-05	0.000570135	0.000466448	ATP5F1B/ATP5PB/ATP5F1E/DMAC2L/ATP5MC2/ATP5F1A/ATP5MC3/ATP5MC1/STOML2/ATP5F1C/ATP5MG/ATP5PD/ATP5ME/CYC1/ATP8/ATP5MF/ATP5PO	17
GO:0010499	proteasomal ubiquitin-independent protein catabolic process	16/5619	22/18866	3.96552e-05	0.000572808	0.000468635	PSMB1/PSMA4/PSME4/PSMA3/PSMB5/PSMA6/PSMA7/PSMA2/PSMB2/PSMA1/PSMB7/PSMB6/PSMA5/PSMB4/PSMB8/PSMB3	16
GO:0048025	negative regulation of mRNA splicing, via spliceosome	16/5619	22/18866	3.96552e-05	0.000572808	0.000468635	PTBP1/SFSWAP/U2AF2/PCBP4/HNRNPL/C1QBP/SRSF9/SRSF7/SRSF4/HNRNPA2B1/RBM42/RBMX/SAP18/HNRNPK/RBM10/RNPS1	16
GO:0071459	protein localization to chromosome, centromeric region	16/5619	22/18866	3.96552e-05	0.000572808	0.000468635	SPDL1/NDC80/ZW10/CENPT/TTK/IK/CENPA/BOD1/BUB3/CDT1/CDK1/TRAPPC12/HASPIN/AURKB/RCC2/CHAMP1	16
GO:0061077	chaperone-mediated protein folding	33/5619	60/18866	3.97329e-05	0.000572808	0.000468635	FKBP4/HSPA5/FKBP1A/FKBP5/ST13/CSNK2A1/SGTA/PDCD5/HSPA8/CHORDC1/PTGES3/HSPA9/PDCL3/HSPE1/HSPH1/CLU/TRAP1/HSPA2/DNAJB2/DNAJB5/PDIA4/DFFA/DNAJB14/CCT2/PPIB/DNAJC7/CRTAP/DNAJC24/PPID/HSPA14/SGTB/ERO1A/HSPA1L	33
GO:0071806	protein transmembrane transport	33/5619	60/18866	3.97329e-05	0.000572808	0.000468635	SEC63/HSPA5/SEC61A1/SEC61A2/TIMM21/TOMM22/TIMM44/TIMM50/AKT2/SEC61B/PEX12/GRPEL1/HSPA8/DNAJC15/CLU/ROMO1/TOMM40/SEC61G/TIMM17A/HSPD1/TOMM70/ZFAND2B/TOMM40L/AZGP1/CHCHD4/GRPEL2/TOMM20/TRAM1L1/TIMM22/TOMM7/DNLZ/PAM16/TIMM23	33
GO:0071347	cellular response to interleukin-1	80/5619	183/18866	4.19509e-05	0.000603441	0.000493696	TFPI/CX3CL1/PSMB1/PSMC4/ABCC2/PSMA4/CUL1/PSME4/RORA/PSMC5/PSMD8/PSMC6/PSMA3/PSMC1/PSMB5/YY1/PSMA6/NFKBIA/PSME2/PSMA7/PSMD7/USP10/RIPK2/CACTIN/PSMA2/MAP3K8/PSMD3/PSMD11/PSMD9/PSMD14/IL1R2/IL1R1/GBP3/EGR1/SOX9/PSMF1/PSMB2/NR1D1/KLF2/PSMA1/PSME3/IRAK2/MAP3K7/IL1RN/DAB2IP/PSMB7/PELI2/PSMB6/PSMA5/RPS27A/RBMX/MAPK13/TAB3/PSMD4/PSMB4/PSMC2/GBP2/PSMD6/PSMC3/OTUB1/CXCL8/HAS2/FGG/FGB/PSMD1/PSMD2/UBE2N/IRAK…	80
GO:0097711	ciliary basal body-plasma membrane docking	47/5619	95/18866	4.22133e-05	0.000605868	0.000495682	PRKAR2B/OFD1/CC2D2A/PRKACA/NDE1/HSP90AA1/DYNLL1/NINL/MAPRE1/CEP152/PPP2R1A/CEP41/B9D1/YWHAE/CEP164/ALMS1/NEK2/CNTRL/CEP250/AKAP9/HAUS8/TUBG1/ODF2/CDK5RAP2/HAUS2/ACTR1A/PLK4/HAUS6/CEP78/SCLT1/CENPJ/HAUS1/PCNT/CEP57/PLK1/TUBA1A/CDK1/CEP83/CKAP5/SSNA1/TMEM216/TUBB4B/TUBB/SFI1/DCTN1/HAUS7/HAUS3	47
GO:0002576	platelet degranulation	60/5619	129/18866	4.30735e-05	0.000616847	0.000504664	ITGA2B/VCL/RAB27B/ITIH4/TF/APOH/TIMP3/VTI1B/SERPINA4/SYTL4/SCG3/TGFB1/LGALS3BP/VWF/VEGFA/SPARC/KNG1/HRG/QSOX1/TGFB3/CLU/SRGN/ABCC4/CD36/CD63/TLN1/THBS1/OLA1/EGF/SCCPDH/MANF/AHSG/LHFPL2/SERPING1/ENDOD1/ALDOA/CD109/TAGLN2/DMTN/ITIH3/ALB/SERPINF2/FGG/FGA/FGB/A2M/CHID1/SERPINA3/NHLRC2/FLNA/FAM3C/SERPINA1/TOR4A/CALM1/F5/ORM2/ORM1/SELENOP/ITGB3/PECAM1	60
GO:0001731	formation of translation preinitiation complex	10/5619	11/18866	4.38341e-05	0.000622233	0.00050907	EIF4B/DHX29/EIF5/EIF4H/EIF2S2/EIF2S3/DENR/RPL13A/EIF2D/EIF2S3B	10
GO:0019042	viral latency	10/5619	11/18866	4.38341e-05	0.000622233	0.00050907	NUCKS1/XRCC5/HMGA1/XRCC4/PSIP1/HCFC1/LIG4/BANF1/PPIA/XRCC6	10
GO:1904869	regulation of protein localization to Cajal body	10/5619	11/18866	4.38341e-05	0.000622233	0.00050907	CCT4/TCP1/DKC1/CCT7/CCT6A/MEPCE/CCT5/CCT8/CCT3/CCT2	10
GO:1904871	positive regulation of protein localization to Cajal body	10/5619	11/18866	4.38341e-05	0.000622233	0.00050907	CCT4/TCP1/DKC1/CCT7/CCT6A/MEPCE/CCT5/CCT8/CCT3/CCT2	10
GO:0051222	positive regulation of protein transport	140/5619	354/18866	4.75625e-05	0.000673681	0.000551162	CFTR/CD38/GIPR/NR1H4/BID/RUFY3/CASR/CDH1/RIPOR1/TPR/ARHGEF5/USP36/RIOK2/CASP8/TM7SF3/IPO5/PRKCZ/ACSL4/CSNK2A2/PRKACA/SRI/GTSE1/RAPGEF3/RBM22/DNM1L/EXOC1/HSP90AB1/JAK2/MIEF1/E2F1/MYOM1/EMD/SYTL4/NUTF2/PARD6A/STX4/ZFAND1/PDCD5/GPI/AKT2/TGFB1/PPP3CB/YWHAE/FBXW7/ZPR1/PSMD9/GAPDH/TFDP2/PDCD10/ECT2/WLS/ITGB1BP1/TGFB3/SEC16B/CRYZL2P-SEC16B/SERP1/PPP3CC/TARDBP/PFKFB2/ACSL3/IRF3/YWHAH/TRPM4/TRIM28/NR0B2/R…	140
GO:0009124	nucleoside monophosphate biosynthetic process	26/5619	44/18866	5.03525e-05	0.000710092	0.000580951	ADSS2/CAD/DHODH/IMPDH1/UMPS/AMPD2/PAICS/PPAT/DCTD/ATIC/UCK2/PRPS1/ADK/DCK/GART/CMPK1/GMPS/HPRT1/TYMS/SHMT1/IMPDH2/PFAS/UPP1/ENTPD8/APRT/ADSL	26
GO:0010824	regulation of centrosome duplication	26/5619	44/18866	5.03525e-05	0.000710092	0.000580951	BRCA1/XPO1/NUBP1/KAT2A/CHORDC1/KAT2B/CHMP3/ALMS1/STIL/XRCC3/CHMP2A/ROCK2/CDK5RAP2/PLK4/PLK2/CENPJ/CCNF/POC1A/CHMP4C/CEP120/PKHD1/GEN1/NPM1/NUP62/RBM14/CHMP1B	26
GO:0097549	chromatin organization involved in negative regulation of transcription	65/5619	143/18866	5.12683e-05	0.000721434	0.00059023	MSL3/TPR/MBD3/EED/SIRT6/RIF1/CDC45/MACROH2A2/HIRA/SMCHD1/SUV39H1/H2AZ2/EZH2/EZH1/HDAC5/MACROH2A1/HELLS/MORF4L2/ZNFX1/H1-3/HAT1/TRIM28/DNMT1/RRP8/H3-3B/MORC2/DYDC2/MBD2/PPHLN1/HMGA1/TET1/POLE3/HMGA2/SMARCA5/H4C8/H2AZ1/CENPV/MECP2/MTHFR/BEND3/H2AC6/H2AW/MORF4L1/H1-2/H2AX/H1-0/HMGB1/HDAC2/H2AC13/H2AC11/H2AC7/H4-16/MIER1/H3C14/H2AC18/H2AJ/H4C14/H2AC19/H4C12/H3C8/H3C6/H4C9/H4C5/H3C10/H3C2	65
GO:0043928	exonucleolytic catabolism of deadenylated mRNA	21/5619	33/18866	5.80956e-05	0.000815733	0.00066738	EDC4/EXOSC7/EXOSC5/LSM5/EXOSC3/DCPS/CNOT6/EXOSC8/EXOSC9/LSM7/LSM4/EXOSC2/WDR61/LSM6/LSM3/EXOSC1/EXOSC4/EDC3/CNOT7/LSM2/DCP1A	21
GO:0006303	double-strand break repair via nonhomologous end joining	47/5619	96/18866	5.89882e-05	0.000825734	0.000675562	LIG3/BRCA1/MRE11/PARP3/ERCC8/XRCC1/XRCC5/RIF1/SMCHD1/POLA1/NBN/PIAS4/NSD2/KMT5B/PRPF19/RNF8/PSMD14/SUMO1/DCLRE1B/POLM/DEK/AUNIP/MDC1/PARP9/WRAP53/PAXX/HMGA2/XRCC4/H4C8/ABRAXAS1/ATP23/UBE2V2/SETMAR/LIG4/UBE2N/HMCES/HSF1/BRCC3/SIRT7/H2AX/XRCC6/H4-16/PRKDC/H4C14/H4C12/H4C9/H4C5	47
GO:0019985	translesion synthesis	25/5619	42/18866	5.91906e-05	0.000825734	0.000675562	RFC2/POLD1/UFD1/POLD3/POLI/USP10/POLD2/RFC5/RPA2/RPA1/PCNA/RFC3/DTL/RPS27A/USP43/UBE2L6/FAAP20/RCHY1/RFC4/VCP/POLH/POLD4/PARP10/ISG15/UBA52	25
GO:1904591	positive regulation of protein import	25/5619	42/18866	5.91906e-05	0.000825734	0.000675562	CDH1/TPR/ARHGEF5/IPO5/RBM22/HSP90AB1/JAK2/NUTF2/PDCD5/TGFB1/ZPR1/ECT2/TARDBP/TRIM28/RAN/PIK3R1/ZIC1/SHH/SMAD3/CDK1/HDAC3/JUP/DMAP1/HCLS1/FLNA	25
GO:0090199	regulation of release of cytochrome c from mitochondria	28/5619	49/18866	6.05182e-05	0.000842439	0.000689229	BID/BAK1/BAX/DNM1L/BMF/PDCD5/PPIF/WDR35/CLU/TNFSF10/CIDEB/ARRB2/TP53/AKT1/PINK1/GPER1/FXN/MOAP1/PRELID1/TRIAP1/BCL2L1/PARL/BNIP3/HIGD1A/PRKN/OPA1/MLLT11/PAM16	28
GO:0008637	apoptotic mitochondrial changes	58/5619	125/18866	6.2349e-05	0.000866063	0.000708557	STPG1/SLC25A5/GGCT/BID/BAK1/AIFM2/CASP8/BAX/DNM1L/TMEM14A/E2F1/PIM2/BMF/PPP2CB/BNIP3L/PDCD5/TIMM50/PPIF/YWHAE/TFDP2/WDR35/IFIT2/CLU/PPP3CC/TNFSF10/IFI6/YWHAH/YWHAQ/CIDEB/NMT1/ARRB2/TP53/AKT1/HSPD1/ATG3/PINK1/HK2/GPER1/YWHAZ/FXN/MOAP1/YWHAB/PRELID1/TRIAP1/BCL2L1/PARL/BNIP3/ERBB4/HIGD1A/TMEM102/PRKN/FZD9/TFDP1/OPA1/MLLT11/PAM16/PPP3R1/CHCHD10	58
GO:0009145	purine nucleoside triphosphate biosynthetic process	35/5619	66/18866	6.49536e-05	0.00090031	0.000736575	SPHK2/ENO1/NME4/TGFB1/IMPDH1/PPARGC1A/ATP5F1B/ATP5PB/ATP5F1E/DMAC2L/ATP5MC2/PKLR/PARP1/ALDOA/ATP5F1A/ATP5MC3/AK9/ADK/PINK1/ATP5MC1/VCP/STOML2/ATP5F1C/ATP5MG/ATP5PD/ATP5ME/NME6/IMPDH2/CYC1/UQCC3/ATP8/NME1/ATP5MF/ATP5PO/NME2	35
GO:0009201	ribonucleoside triphosphate biosynthetic process	37/5619	71/18866	6.6469e-05	0.000917385	0.000750545	SPHK2/ENO1/CAD/NME4/TGFB1/IMPDH1/PPARGC1A/ATP5F1B/ATP5PB/ATP5F1E/DMAC2L/ATP5MC2/UCK2/PKLR/PARP1/ALDOA/ATP5F1A/ATP5MC3/AK9/PINK1/ATP5MC1/VCP/STOML2/ATP5F1C/ATP5MG/ATP5PD/ATP5ME/CTPS1/NME6/IMPDH2/CYC1/UQCC3/ATP8/NME1/ATP5MF/ATP5PO/NME2	37
GO:0045739	positive regulation of DNA repair	37/5619	71/18866	6.6469e-05	0.000917385	0.000750545	BRCA1/DDX11/PARP3/ERCC8/FAM168A/XRCC1/RIF1/FUS/SMCHD1/KMT5B/FOXM1/TIMELESS/RNF8/PRRX1/TRIM28/PCNA/SLF1/SPIRE1/DHX9/ACTR2/PARP9/WRAP53/PARP1/EGFR/RPS3/EYA3/ABRAXAS1/APBB1/SETMAR/NPAS2/UBE2N/BRCC3/H2AX/HMGB1/NUDT16/SPIRE2/PRKDC	37
GO:0030177	positive regulation of Wnt signaling pathway	79/5619	183/18866	7.84188e-05	0.00108001	0.000883594	PSMB1/PSMC4/ZRANB1/PSMA4/ASPM/PSME4/NLE1/PSMC5/BAMBI/PSMD8/PSMC6/PSMA3/PSMC1/PSMB5/PSMA6/PSME2/PSMA7/CSNK2A1/PSMD7/SALL1/TGFB1/PSMA2/DKK1/PSMD3/PSMD11/PSMD9/CAPRIN2/PSMD14/USP34/WLS/TNFAIP3/RECK/PSMF1/PSMB2/SMARCA4/PSMA1/TRPM4/PSME3/ZBED3/ARNTL/MBD2/PSMB7/EGF/LGR5/NKD1/PRDM15/PSMB6/PSMA5/DAAM2/EGFR/LRRK1/PSMD4/PSMB4/PSMC2/PSMD6/SHH/WNK2/VCP/PSMC3/ILK/SMAD3/GPRC5B/RBPJ/ZEB2/PSMD1/JUP/PSMD2/RUVBL1/…	79
GO:0043462	regulation of ATPase activity	40/5619	79/18866	7.97252e-05	0.00109567	0.000896407	MNAT1/CASR/DNAJA2/MCM2/DNAJC10/DNAJA1/DYNLL1/DNAJB11/MSH2/HSCB/AHSA1/SNRNP70/SSBP1/PPIF/PFN1/TNNC1/MSH6/DNAJC15/NCAPH/HSPA2/ATP1B2/MYBPC3/DHX9/DNAJB2/ALDOB/TPM1/TP53/ATP1B1/GTF2H2/HNRNPU/OXA1L/RAB4A/SETMAR/DNAJC24/TPM2/DNAJC9/GTF2H4/PAM16/DYNLL2/UHRF1	40
GO:0016054	organic acid catabolic process	114/5619	282/18866	8.02701e-05	0.00109849	0.000898717	CYP26B1/PON1/CROT/AASS/LYPLA2/HEXB/ATP2B4/ACAA1/BCAT1/OAT/HSD17B10/HMMR/ACADVL/ACAT1/ACACB/ARG2/HAL/DLD/ECHDC1/XYLB/SLC25A17/GSTZ1/PCK2/HAO1/AHCY/ACOT8/LPIN2/FAH/DECR1/AKT2/TGFB1/ETFB/SULT2A1/BCAT2/GCDH/PON3/OGDH/HIBADH/PHYH/ACBD5/ASPA/BLMH/AADAT/CPT1A/DAO/PCCB/ACADL/GLS/KYNU/MECR/CTH/AKR1A1/FAAH/CNR1/ALDH8A1/ARG1/DLST/ACAT2/AKR1D1/ACADS/SARDH/ECHS1/PPAT/CDO1/SESN2/HACL1/MCCC2/ENOSF1/LPIN3/CEMIP2…	114
GO:0046395	carboxylic acid catabolic process	114/5619	282/18866	8.02701e-05	0.00109849	0.000898717	CYP26B1/PON1/CROT/AASS/LYPLA2/HEXB/ATP2B4/ACAA1/BCAT1/OAT/HSD17B10/HMMR/ACADVL/ACAT1/ACACB/ARG2/HAL/DLD/ECHDC1/XYLB/SLC25A17/GSTZ1/PCK2/HAO1/AHCY/ACOT8/LPIN2/FAH/DECR1/AKT2/TGFB1/ETFB/SULT2A1/BCAT2/GCDH/PON3/OGDH/HIBADH/PHYH/ACBD5/ASPA/BLMH/AADAT/CPT1A/DAO/PCCB/ACADL/GLS/KYNU/MECR/CTH/AKR1A1/FAAH/CNR1/ALDH8A1/ARG1/DLST/ACAT2/AKR1D1/ACADS/SARDH/ECHS1/PPAT/CDO1/SESN2/HACL1/MCCC2/ENOSF1/LPIN3/CEMIP2…	114
GO:0031396	regulation of protein ubiquitination	89/5619	211/18866	8.04965e-05	0.00109927	0.000899351	KDM1A/BRCA1/BIRC3/CUL3/HSPA5/MAGEC2/U2AF2/HSP90AA1/DNAJA1/DNM1L/FKBP1A/HSP90AB1/TRIB3/STUB1/RIPK2/AIMP2/LIMK1/GTPBP4/UBE2S/SEPTIN4/WFS1/FBXW7/FBXO5/ARRDC3/UBE3A/PARK7/FBXO2/IVNS1ABP/CDC20/TNFAIP3/MASTL/RPL5/RPL23/TICAM1/GNL3L/NDFIP1/GPS2/HSPBP1/UBQLN1/DYSF/DNAJB2/PLAA/DCUN1D5/RPS2/ARRB2/FEM1A/AKT1/RPL11/BCL10/SKP2/RPS3/FBXO4/ANGPT1/PINK1/UBXN1/RCHY1/MAD2L1/CAMLG/TRIM44/PLK1/NXN/OTUB1/FEM1B/CENPX/…	89
GO:0070199	establishment of protein localization to chromosome	18/5619	27/18866	8.10629e-05	0.00110467	0.000903773	MACROH2A2/ACD/PIH1D1/MACROH2A1/CCT4/TCP1/DKC1/CCT7/WRAP53/CCT6A/TERF1/CCT5/CCT8/CCT3/CCT2/ATR/SGF29/RUVBL2	18
GO:0016052	carbohydrate catabolic process	85/5619	200/18866	8.38638e-05	0.00114044	0.000933035	MAN2B2/RB1CC1/NUP160/TPR/HEXB/NDC1/NUP133/ENO1/NUP37/SIRT6/GCKR/SEH1L/NUP50/XYLB/AAAS/NUP188/RAE1/PGK1/PHKB/NUP93/GPI/OGDH/ENO3/ALDOC/MANBA/PPARGC1A/NUP98/NUP107/GAPDH/TPI1/NUP155/GPD2/AKR1A1/TREH/STBD1/NUP43/PFKFB2/NUP85/G6PC/NUP210/ENOSF1/LDHA/ALDOB/KHK/NUP54/SCARB2/SORD/MAN2C1/NCOR1/TP53/PFKL/PKLR/ABHD10/IDNK/TKFC/ALDOA/NUP205/SEC13/ADPGK/HK2/NEU3/PRKAA2/NUP35/FBP1/CRYL1/NUDT5/PGAM1/PPP1CA/FUT…	85
GO:0008334	histone mRNA metabolic process	17/5619	25/18866	8.82185e-05	0.00119715	0.000979427	SNRPD3/TENT4A/XRN1/NCBP2/CPSF3/SNRPB/NCBP1/SSB/SNRPF/SNRPG/SLBP/TENT2/CPSF2/EXOSC10/EXOSC4/LSM10/SNRPE	17
GO:0018205	peptidyl-lysine modification	156/5619	405/18866	8.86625e-05	0.00120065	0.000982297	KDM1A/NDUFAB1/MSL3/BRCA1/PHF20/NUP160/ARID4A/TPR/KMT2C/NDC1/SPHK2/RNF4/HMG20B/NUP133/MBD3/EED/NUP37/RIF1/PLOD1/ZMPSTE24/NCOA1/SEH1L/DNMT3B/SIRT4/CAPN3/NUP50/AAAS/NUP188/SMARCB1/TTLL12/RANGAP1/RAE1/MRGBP/SUV39H1/NUP93/SETD6/UBE2I/PIH1D1/PIAS4/EZH2/KAT2A/EZH1/NSD2/PPARGC1A/KMT5B/NUP98/NUP107/ING4/NUP155/MACROH2A1/KAT2B/IFIH1/SUMO1/PARK7/ASH1L/CTH/RBBP5/EEF2KMT/SET/PHF19/NUP43/TAF12/EGR1/NAA50/LIAS/…	156
GO:0006368	transcription elongation from RNA polymerase II promoter	43/5619	87/18866	9.05474e-05	0.00122107	0.000999	POLR2J/PAF1/ELOA/MNAT1/POLR2B/AFF4/SUPT16H/POLR2E/POLR2F/NELFCD/POLR2C/ERCC2/POLR2I/EZH2/ELP4/GTF2H3/RNF8/TCERG1/NCBP2/ENY2/GTF2F1/PCID2/ELOF1/ADRM1/CDK7/CCNH/NCBP1/WDR61/POLR2D/EAF2/GTF2H2/SSRP1/HNRNPU/ELOC/WDR43/SHH/CDK12/POLR2G/POLR2L/SETD2/GTF2F2/NELFB/GTF2H4	43
GO:0090502	RNA phosphodiester bond hydrolysis, endonucleolytic	43/5619	87/18866	9.05474e-05	0.00122107	0.000999	ELAC2/NOP14/KHNYN/APEX1/POP1/POP4/DROSHA/TSNAX/CPSF3/FCF1/RCL1/UTP20/RPP40/DGCR8/KRI1/ERN2/RNASEH2B/NOB1/ABT1/UTP23/RPP30/RPP38/TSEN2/NOL9/BMS1/POP5/TSR1/FEN1/RPS21/RNASEH1/POP7/EXO1/RRS1/EDC3/TBL3/NOP9/SND1/PIWIL2/NUDT16/NYNRIN/TSN/RPP21/BOP1	43
GO:0031334	positive regulation of protein-containing complex assembly	105/5619	257/18866	9.21132e-05	0.0012396	0.00101416	DHX33/SCIN/PSMC4/BID/BAK1/ARHGEF5/RHOA/PPP2R5B/TFRC/FSCN1/DLG1/CDH17/CARMIL1/HSP90AA1/BAX/PSMC5/PICK1/NIN/PSMC6/MAPRE1/STUB1/BMF/PIH1D1/ERCC2/TGFB1/ACTR3C/PFN1/SLAIN2/GTF2H3/CAND1/VEGFA/EIF4G1/SUMO1/PARK7/RPA2/CLU/PTK2B/VASP/VIL1/AKAP9/CDC42EP1/GNL3L/ARPC1B/CLIP1/LGALS3/RPA1/SLF1/ACTR3B/PSRC1/SPIRE1/CD36/LCP1/DAB2IP/CDK5RAP2/XPA/ARPC5L/FCHSD2/ACTR2/ABI2/AP1AR/CUL4A/WARS1/TP53/ARF1/PARP1/SNCA/GTF2…	105
GO:0000076	DNA replication checkpoint	13/5619	17/18866	9.43413e-05	0.00125912	0.00103013	TIPIN/ORC1/CLSPN/CDC45/CDC6/TIMELESS/HUS1/DNA2/TICRR/RAD17/NAE1/TOPBP1/CDT1	13
GO:0006266	DNA ligation	13/5619	17/18866	9.43413e-05	0.00125912	0.00103013	LIG3/PARP3/RAD51/XRCC1/LIG1/TOP2A/APTX/PAXX/XRCC4/HMGB2/LIG4/HMGB1/XRCC6	13
GO:0006978	DNA damage response, signal transduction by p53 class mediator resulting in transcription of p21 class mediator	13/5619	17/18866	9.43413e-05	0.00125912	0.00103013	BRCA1/HIPK2/SP100/TFAP4/FOXM1/ING4/CDKN1A/TP53/ZNF385A/RPL26/CHEK2/RPS27L/MUC1	13
GO:0051382	kinetochore assembly	13/5619	17/18866	9.43413e-05	0.00125912	0.00103013	RNF4/CENPT/CENPA/CENPF/CENPK/DLGAP5/CENPE/CENPH/CENPN/CENPX/TRAPPC12/CENPS/CENPW	13
GO:0036498	IRE1-mediated unfolded protein response	35/5619	67/18866	9.72696e-05	0.00129553	0.00105992	EXTL3/DDX11/BAK1/CUL7/HSPA5/PPP2R5B/ACADVL/MYDGF/BAX/DNAJB11/BFAR/FKBP14/AGR2/WFS1/SERP1/COPS5/KLHDC3/SSR1/ERN2/DAB2IP/TLN1/PREB/PARP16/HDGF/PDIA6/SRPRB/HYOU1/TATDN2/SHC1/EXTL2/CTDSP2/SRPRA/TSPYL2/DCTN1/SULT1A3	35
GO:0045943	positive regulation of transcription by RNA polymerase I	15/5619	21/18866	9.79691e-05	0.00130216	0.00106535	DHX33/DDX11/SMARCB1/PIH1D1/NCL/WDR75/HEATR1/SMARCA4/ATF4/NOL11/PWP1/ERBB2/WDR43/UTP15/MARS1	15
GO:0042493	response to drug	153/5619	397/18866	0.000100014	0.00132662	0.00108535	CD38/PRKAR2B/ITGA3/TFAP2B/MGST1/CPS1/ABCC2/BAK1/CDH1/HSPA5/RAD51/CYBA/F7/PMS1/PDE4A/RHOA/GAL/TFRC/XRCC1/SLC46A1/ACACB/XRCC5/CPB2/XPO1/REST/NCOA1/CAD/RAD54L/RBM22/DNMT3B/ABCC6/COMT/HSP90AB1/PPM1F/APEX1/PARP4/DHODH/RPL18A/PPP3CB/ENO3/SLC6A4/BLMH/ALDH3A1/HDAC5/ABCC3/EFTUD2/MAP2K6/PPARGC1A/CPT1A/MDK/TENT4A/UMPS/CENPF/ARG1/RPN2/PGF/PTK2B/SLC12A5/CDKN1A/MT2A/ABCC4/FOSB/PPAT/SLC34A1/SLC6A11/PPARG/DDC/PE…	153
GO:0009156	ribonucleoside monophosphate biosynthetic process	21/5619	34/18866	0.00010934	0.00144736	0.00118414	ADSS2/CAD/DHODH/IMPDH1/UMPS/AMPD2/PAICS/PPAT/ATIC/UCK2/PRPS1/ADK/GART/CMPK1/GMPS/HPRT1/IMPDH2/PFAS/UPP1/APRT/ADSL	21
GO:0006767	water-soluble vitamin metabolic process	42/5619	85/18866	0.000109632	0.00144826	0.00118487	ACP3/GSTO2/MTHFD2/SLC46A1/VNN3/CYB5R3/MTHFD1/SLC52A3/ACP5/CUBN/VNN1/VNN2/PCCB/SLC2A1/AKR1A1/SLC19A2/MTHFD1L/SLC25A19/MCCC2/MMACHC/PSAT1/SLC19A3/ALDH1L2/MTHFS/FPGS/SLC5A6/AOX1/MMAB/PDXK/FLAD1/MTHFD2L/SLC25A32/AMN/CD320/LMBRD1/SLC19A1/PCCA/SHMT1/MTHFR/SHMT2/TCN2/SLC52A2	42
GO:0001836	release of cytochrome c from mitochondria	32/5619	60/18866	0.000114452	0.00150885	0.00123445	GGCT/BID/BAK1/BAX/DNM1L/BMF/PDCD5/TIMM50/PPIF/WDR35/CLU/TNFSF10/IFI6/CIDEB/ARRB2/TP53/AKT1/PINK1/GPER1/FXN/MOAP1/PRELID1/TRIAP1/BCL2L1/PARL/BNIP3/HIGD1A/PRKN/FZD9/OPA1/MLLT11/PAM16	32
GO:0006109	regulation of carbohydrate metabolic process	88/5619	210/18866	0.000116101	0.00152748	0.00124969	PDK2/NUP160/TPR/PPP1R3F/NDC1/PDK3/NUP133/RORA/NUP37/ACACB/SIRT6/DUSP12/ZMPSTE24/GCKR/SEH1L/NUP50/AAAS/NUP188/SORBS1/RAE1/NUP93/AKT2/TGFB1/KAT2A/PPARGC1A/NUP98/NUP107/NUP155/KAT2B/LEPR/PPP1R3C/NUP43/PTK2B/NLN/PFKFB2/NUP85/DYRK2/SESN2/NUP210/INPP5K/KHK/NUP54/SCARB2/EGF/NCOR1/TP53/IGFBP4/AKT1/SNCA/IGFBP3/SOGA1/PDK1/NUP205/SEC13/SLC45A3/TFF3/PRKAA2/NUP35/GPER1/FBP1/COX11/GPT/DDB1/HAS2/PRKCE/PGAM1/PPP…	88
GO:1904029	regulation of cyclin-dependent protein kinase activity	50/5619	106/18866	0.00011659	0.0015308	0.0012524	MNAT1/IPO5/ACTB/MAPRE3/TFAP4/CDC6/HSP90AB1/CDKN3/CDK5RAP1/CCNE1/CDC37/CCNJ/GTPBP4/BCCIP/CCNY/CCNG1/KAT2B/GADD45A/PROX1/TNFAIP3/PKD2/CCNI/CKS2/CDKN1A/PKMYT1/CDKN1C/MEN1/CCNB1/CDK7/PSRC1/CCNH/APC/CDK4/CCNG2/AKT1/CCNA2/EGFR/CCNB3/CDKN2B/CCNB2/CDC25C/CCNF/CAMK2N1/CCNYL1/CDC25A/PLK1/CKS1B/NR2F2/IPO7/CCNL2	50
GO:0009206	purine ribonucleoside triphosphate biosynthetic process	34/5619	65/18866	0.000117696	0.00153908	0.00125918	SPHK2/ENO1/NME4/TGFB1/IMPDH1/PPARGC1A/ATP5F1B/ATP5PB/ATP5F1E/DMAC2L/ATP5MC2/PKLR/PARP1/ALDOA/ATP5F1A/ATP5MC3/AK9/PINK1/ATP5MC1/VCP/STOML2/ATP5F1C/ATP5MG/ATP5PD/ATP5ME/NME6/IMPDH2/CYC1/UQCC3/ATP8/NME1/ATP5MF/ATP5PO/NME2	34
GO:0090307	mitotic spindle assembly	34/5619	65/18866	0.000117696	0.00153908	0.00125918	ZNF207/TPR/RHOA/KIF2A/SMC1A/TPX2/BIRC5/KIF4A/AAAS/MISP/MYBL2/BCCIP/KPNB1/CDC20/NEK2/MSTO1/CHMP2A/KIF23/KIF11/HNRNPU/RACGAP1/ABRAXAS1/CHMP4C/PLK1/AURKB/RCC1/CHEK2/DRG1/FLNA/TOGARAM1/PRC1/MZT1/KIFC1/CHMP1B	34
GO:0062197	cellular response to chemical stress	140/5619	360/18866	0.000119667	0.0015617	0.00127769	RAD52/PDK2/MGST1/PPP5C/GLRX2/AIFM2/CYBA/YBX3/XRCC5/REST/AKR1B1/DNAJA1/DNMT3B/CAPN3/JAK2/HMOX1/APEX1/DHRS2/STK24/STX4/GSR/EZH2/PLEKHA1/PPIF/SOD3/FBXW7/PPARGC1A/TRPV4/STX2/RWDD1/VNN1/PDGFRB/PDCD10/ECT2/MPV17/EFHD1/EPAS1/PARK7/SFPQ/ARHGEF2/ADPRS/SLC2A1/PRDX6/TNFAIP3/ARG1/PKD2/MAPKAP1/NR4A3/CDK2/CHD6/STAU1/SERPINB6/ROMO1/TRAP1/KLF2/ATF4/EPO/SESN2/PPARG/PCNA/AGAP3/ARNTL/EIF2S1/STK26/PDGFRA/UBQLN1/ANXA…	140
GO:0005996	monosaccharide metabolic process	118/5619	296/18866	0.00012196	0.00158842	0.00129954	FUCA2/PDK2/TFAP2B/MAN2B2/H6PD/PPP1R3F/GSTO2/PDK3/RORA/ENO1/ACACB/DUSP12/ZMPSTE24/GCKR/AKR1B1/OAS1/XYLB/SORBS1/CYB5R3/PMM1/PCK2/POFUT1/PGK1/SLC39A14/GPI/AKT2/ENO3/KAT2A/ALDOC/PPARGC1A/CPT1A/GAPDH/TPI1/KAT2B/GPD2/LEPR/SLC2A1/AKR1A1/PPP1R3C/SERP1/NLN/PFKFB2/DYRK2/ATF4/SESN2/G6PC/PDHA1/INPP5K/UGT2A3/ALDOB/SLC37A4/KHK/RBP4/PDX1/SORD/MAN2C1/PMM2/G6PC3/TP53/IGFBP4/PFKL/AKT1/WDTC1/PKLR/ABHD10/IGFBP3/MDH2…	118
GO:0001889	liver development	63/5619	141/18866	0.000122774	0.00159582	0.0013056	CPS1/RB1CC1/SEC63/CUL3/TGFBR3/CSNK2A2/ACAT1/CEACAM1/CPB2/ZMPSTE24/CAD/AURKA/HMOX1/PRMT5/GNPNAT1/SRSF5/PCK2/FGL1/DBP/HPN/EZH2/VTN/FBXW7/MDK/FGF1/HES1/PROX1/TNFAIP3/ARG1/PKD2/WDR35/ONECUT2/SOX9/ALDH1A2/E2F8/PRKCSH/PCNA/ANXA1/FPGS/PNPT1/HNRNPD/PDX1/SRD5A1/EGFR/RPL10/ARID5B/UPF2/QDPR/RPL30/FRZB/IHH/CITED2/E2F7/TAF10/SMAD3/PCSK9/HRAS/TYMS/PTCH1/SULF2/DDX39B/CSNK2B/UGT1A1	63
GO:0043254	regulation of protein-containing complex assembly	170/5619	449/18866	0.000125063	0.00162231	0.00132727	FKBP4/DHX33/FARP2/SCIN/PSMC4/BID/BAK1/TMSB10/HSPA5/ARHGEF5/CYFIP2/RNF4/RHOA/PRKCZ/PPP2R5B/TFRC/FSCN1/DLG1/PAK3/MAP2/CDH17/CARMIL1/HSP90AA1/MAPRE3/BAX/PSMC5/STX1B/PICK1/NIN/PSMC6/MAPRE1/RIOK3/STUB1/BMF/PIH1D1/ERCC2/TGFB1/NOP53/ACTR3C/DKK1/PFN1/SLAIN2/HSPA8/GTF2H3/CAND1/VEGFA/HRG/EIF4G1/SUMO1/PARK7/CAPZA1/ARHGEF2/STMN1/RPA2/KIF14/CAMSAP2/DNAJC15/CLU/PTK2B/HJURP/VASP/NCLN/THRA/TICAM1/VIL1/AKAP9/CDC4…	170
GO:0006090	pyruvate metabolic process	67/5619	152/18866	0.000125555	0.00162543	0.00132982	PDK2/NUP160/TPR/NDC1/MPC1/HAGH/PDK3/NUP133/ENO1/NUP37/SIRT6/GCKR/SEH1L/DLD/NUP50/AAAS/NUP188/GSTZ1/PCK2/RAE1/PGK1/NUP93/GPI/OGDH/ENO3/ALDOC/PPARGC1A/NUP98/NUP107/GAPDH/TPI1/LDHB/NUP155/NR4A3/NUP43/PFKFB2/GLO1/NUP85/PDHA1/NUP210/LDHA/ALDOB/NUP54/NCOR1/PFKL/MPC2/PKLR/ALDOA/DLAT/ME3/PDK1/SLC16A1/NUP205/SEC13/ADPGK/HK2/PRKAA2/NUP35/FBP1/PGAM1/NUPR1/PPARA/ENTPD5/POM121/NUP62/EIF6/POM121C	67
GO:0044818	mitotic G2/M transition checkpoint	20/5619	32/18866	0.000125998	0.00162792	0.00133186	BRCA1/MRE11/FOXN3/ORC1/CLSPN/CDC6/NBN/NOP53/CDKN1A/TAOK3/RINT1/HUS1/TICRR/HMGA2/RAD17/NAE1/BRSK1/TOPBP1/CDK1/FOXO4	20
GO:0009746	response to hexose	85/5619	202/18866	0.000126792	0.00163492	0.00133758	CFTR/SARM1/GIPR/NR1H4/CASR/CYBA/RHOA/PDK3/EIF2B3/PRKACA/SRI/CPB2/GCKR/SMARCB1/LRP5L/PCK2/CDK16/STX4/SLC39A14/PIH1D1/NAMPT/PPP3CB/TWNK/PPARGC1A/EIF2B1/GYS2/SRF/SLC29A1/KLF7/WDR35/EIF2B2/GPAM/ENY2/EGR1/PTK2B/ACVR1C/PFKFB2/NR1D1/SMARCA4/TRPM4/SESN2/NR0B2/MEN1/LDHA/RAB11FIP5/TRA2B/GATA4/CTSV/THBS1/KHK/NDUFA9/PDX1/IGF1R/POLG/PFKL/MPC2/ENSA/PKLR/EIF2B5/EPHA5/CLTRN/GJA1/APOA2/PRKAA2/VSNL1/NKX6-1/SLC9B2/…	85
GO:0030968	endoplasmic reticulum unfolded protein response	57/5619	125/18866	0.000129549	0.00166714	0.00136395	MBTPS2/EXTL3/DDX11/BAK1/CUL7/HSPA5/CREB3L3/PPP2R5B/ACADVL/MYDGF/BAX/DNAJB11/STUB1/BFAR/FKBP14/AGR2/TBL2/WFS1/CTH/SERP1/COPS5/KLHDC3/SSR1/CANX/ATF4/EIF2S1/ERN2/DAB2IP/TLN1/PREB/PARP16/HDGF/CREB3L4/PDIA6/SRPRB/PIK3R1/HYOU1/TATDN2/AMFR/SHC1/EXTL2/CREBRF/VCP/HSP90B1/CXCL8/CTDSP2/PTPN2/CALR/BHLHA15/YOD1/CREB3L2/SRPRA/TSPYL2/ERO1A/RACK1/DCTN1/SULT1A3	57
GO:0000731	DNA synthesis involved in DNA repair	29/5619	53/18866	0.00013027	0.0016731	0.00136882	RFC2/POLD1/UFD1/POLD3/POLI/POLA1/USP10/POLD2/RFC5/RPA2/WRNIP1/HROB/RPA1/PCNA/RFC3/DTL/RPS27A/USP43/UBE2L6/FAAP20/RCHY1/RFC4/VCP/WRN/POLH/POLD4/PARP10/ISG15/UBA52	29
GO:0010821	regulation of mitochondrion organization	81/5619	191/18866	0.000132466	0.00169792	0.00138913	SLC25A5/DCN/BID/BAK1/VPS13D/USP36/CASP8/CSNK2A2/TFRC/LMAN1/DDHD2/BAX/DNM1L/SIRT4/TMEM14A/MIEF1/E2F1/DHODH/BMF/BNIP3L/PDCD5/CDC37/PPIF/VAT1/YWHAE/FBXW7/PPARGC1A/TFDP2/MPV17/PARK7/MFN2/WDR35/CLU/PPP3CC/TNFSF10/OPTN/YWHAH/VPS13C/SPIRE1/YWHAQ/CIDEB/NMT1/ARRB2/TP53/AKT1/SAE1/MCU/PINK1/HK2/UBE2J2/OMA1/GPER1/YWHAZ/FXN/MOAP1/YWHAB/PRELID1/STAT2/TRIAP1/BCL2L1/PARL/BNIP3/GBA/HIGD1A/TMEM102/PRKN/SIRT7/FZD9/…	81
GO:0009113	purine nucleobase biosynthetic process	9/5619	10/18866	0.000134436	0.00170628	0.00139597	PAICS/PPAT/PRPS1/GART/GMPS/HPRT1/SHMT1/SHMT2/APRT	9
GO:0031118	rRNA pseudouridine synthesis	9/5619	10/18866	0.000134436	0.00170628	0.00139597	RPUSD1/GAR1/DKC1/NAF1/NHP2/RPUSD3/RPUSD4/RPUSD2/NOP10	9
GO:0031125	rRNA 3'-end processing	9/5619	10/18866	0.000134436	0.00170628	0.00139597	EXOSC7/EXOSC3/ERI3/EXOSC8/EXOSC9/EXOSC2/EXOSC10/RPS21/ERI2	9
GO:0035999	tetrahydrofolate interconversion	9/5619	10/18866	0.000134436	0.00170628	0.00139597	MTHFD2/MTHFD1/MTHFD1L/MTHFS/MTHFD2L/TYMS/SHMT1/MTHFR/SHMT2	9
GO:0075522	IRES-dependent viral translational initiation	9/5619	10/18866	0.000134436	0.00170628	0.00139597	PTBP1/EIF3D/EIF3B/EIF3A/SSB/DENR/EIF2D/EIF3F/PCBP2	9
GO:0031638	zymogen activation	31/5619	58/18866	0.000138252	0.00174786	0.00142999	BAK1/CYFIP2/CASP8/ENO1/CPB2/F11/APOH/PGK1/RIPK2/HPN/PLGRKT/VSIR/PERP/PLAU/CTSL/CIDEB/THBS1/MMP14/C1R/OMA1/PRSS12/KLKB1/SERPINF2/FADD/FGG/FGA/FGB/ASPH/HP/HPR/GGT1	31
GO:0043489	RNA stabilization	31/5619	58/18866	0.000138252	0.00174786	0.00142999	NSUN2/YBX3/YBX1/ELAVL1/PABPC1/FUS/HNRNPC/E2F1/TRDMT1/RBM24/TENT4A/TARDBP/METTL16/ZFP36/DKC1/SYNCRIP/DHX9/HNRNPD/PARN/NAF1/NOCT/HNRNPU/LARP1/IGF2BP1/MAPKAPK2/TENT2/GDNF/HNRNPA0/RBM10/TENT5C/TAF15	31
GO:0000959	mitochondrial RNA metabolic process	26/5619	46/18866	0.000141245	0.00178133	0.00145737	ELAC2/HSD17B10/CDK5RAP1/METTL4/EARS2/SARS2/GARS1/TWNK/TFAM/DARS2/SLIRP/GRSF1/TBRG4/PNPT1/LRPPRC/YARS2/PPARGC1B/SUPV3L1/TFB2M/TRMT61B/TRMT10C/PDE12/PUS1/FASTKD5/CHCHD10/MRPL12	26
GO:0070555	response to interleukin-1	88/5619	211/18866	0.000141574	0.00178133	0.00145737	TFPI/CD38/CX3CL1/PSMB1/PSMC4/ABCC2/PSMA4/CYBA/CUL1/PSME4/RORA/PSMC5/PSMD8/PSMC6/PSMA3/PSMC1/PSMB5/YY1/PSMA6/NFKBIA/PSME2/PSMA7/PSMD7/USP10/RIPK2/CACTIN/PSMA2/MAP3K8/PSMD3/PSMD11/PSMD9/PSMD14/IL1R2/IL1R1/GBP3/EGR1/SOX9/PSMF1/PSMB2/NR1D1/KLF2/PSMA1/EPO/PSME3/IRAK2/ANXA1/MAP3K7/IL1RN/DAB2IP/PSMB7/PELI2/PSMB6/PSMA5/RPS27A/SNCA/RBMX/HNMT/MAPK13/TAB3/PSMD4/PSMB4/PSMC2/GBP2/PRKCI/PSMD6/PSMC3/OTUB1/CXCL8…	88
GO:0042795	snRNA transcription by RNA polymerase II	37/5619	73/18866	0.000141725	0.00178133	0.00145737	POLR2J/SNAPC1/POLR2B/INTS13/TAF11/SRRT/POLR2E/POLR2F/POLR2C/INTS9/INTS10/POLR2I/NCBP2/RPAP2/GTF2F1/INTS11/ICE2/CDK7/NCBP1/INTS12/GTF2A2/RPRD1A/POU2F1/POLR2D/MEPCE/TAF5/INTS4/INTS1/INTS8/GTF2A1/SNAPC4/POLR2G/NABP1/SNAPC5/POLR2L/INTS5/GTF2F2	37
GO:0000132	establishment of mitotic spindle orientation	19/5619	30/18866	0.000144234	0.00180237	0.00147458	PAX6/SPDL1/NDE1/NDC80/ZW10/NSFL1C/MISP/BCCIP/CENPA/ARHGEF2/SPRY2/CDK5RAP2/GJA1/SPRY1/MAD2L1/PLK1/SAPCD2/HTT/DCTN1	19
GO:0062125	regulation of mitochondrial gene expression	19/5619	30/18866	0.000144234	0.00180237	0.00147458	UQCC1/CDK5RAP1/METTL4/C1QBP/MRPS27/NSUN4/FASTKD2/TSFM/UQCC2/LRPPRC/MTG1/RMND1/MALSU1/RPUSD3/RPUSD4/TRMT10C/SHMT2/CHCHD10/RCC1L	19
GO:0070198	protein localization to chromosome, telomeric region	19/5619	30/18866	0.000144234	0.00180237	0.00147458	XRCC5/ACD/MACROH2A1/CCT4/TCP1/GNL3L/DKC1/CCT7/WRAP53/CCT6A/TERF1/CCT5/CCT8/CCT3/GNL3/CCT2/TERF2IP/ATR/PINX1	19
GO:0016311	dephosphorylation	184/5619	492/18866	0.000145485	0.0018145	0.0014845	MTMR7/PON1/PTBP1/PPP5C/ACP3/MTMR11/PHLPP2/INPP4A/PLPP1/INPP5A/PPP2R5B/PTPN21/PTPN18/DLG1/NT5C2/SYNJ2/PPP2R5C/PTPRH/DUSP12/PHLPP1/FKBP1A/PPP2R3C/HSP90AB1/JAK2/PPM1F/MTMR3/CDKN3/APEX1/PCIF1/CDC25B/LPIN2/ACP5/CPPED1/BPNT2/PPP2CB/URI1/TIMM50/TGFB1/PLPPR2/PPP2R1A/PON3/PPP3CB/MTMR4/YWHAE/PTPMT1/TNS2/PPM1H/DUSP16/PTPN6/HDDC2/PTP4A1/FIG4/ARFGEF3/PPP2R5D/PDGFRB/PPM1G/DNAJC6/PLPPR5/PLPPR4/RCAN3/PPP1R8/SET/…	184
GO:0034404	nucleobase-containing small molecule biosynthetic process	50/5619	107/18866	0.000156107	0.0019395	0.00158677	SARM1/PDE4A/ACAT1/UNG/NT5C2/CAD/ACOT7/PRTFDC1/MTAP/SAMHD1/DHODH/NME4/NUDT1/IMPDH1/DNPH1/UMPS/PDE1A/GDA/AMD1/ITPA/PUDP/NT5E/NUDT15/TDG/UCK2/ENPP3/ADK/DCK/PDE9A/GMPS/VCP/NUDT5/HPRT1/DTYMK/NUDT9/PDE7B/NME6/SMPDL3A/IMPDH2/DCTPP1/UPP1/PDE4B/ENTPD4/NUDT16/PNP/APRT/NME1/NME2/NUDT3/NUDT18	50
GO:0048524	positive regulation of viral process	50/5619	107/18866	0.000156107	0.0019395	0.00158677	POLR2J/POLR2B/TAF11/NUCKS1/PABPC1/TOP2B/TFAP4/SRPK1/POLR2E/SMARCB1/POLR2F/NELFCD/POLR2C/POLR2I/HPN/CAV2/HSPA8/TRIM38/CHMP3/ZNF639/STAU1/GTF2F1/SMARCA4/APOE/CHMP2A/TOP2A/VPS4A/SRPK2/DHX9/LEF1/POLR2D/LARP1/RRP1B/CHMP4C/PPIB/DDB1/POLR2G/PPID/PPIH/CFL1/PDE12/TMEM39A/POLR2L/RAD23A/KPNA2/P4HB/GTF2F2/NELFB/PPIA/CNOT7	50
GO:0034644	cellular response to UV	40/5619	81/18866	0.000160816	0.00199418	0.00163151	KDM1A/BAK1/POLD1/POLD3/BAX/YY1/NFATC4/ACTR5/BMF/CDKN1A/ATF4/PCNA/EIF2S1/XPA/MYC/TP53/PARP1/PIK3R1/CHEK1/PTPRK/MAPK13/RPL26/CDC25A/TP53INP1/METTL3/DDB1/PBK/POLH/TRIAP1/PPID/RHNO1/ATR/AURKB/NPM1/H2AW/RUVBL2/NSMCE3/NOC2L/CERS1/MC1R	40
GO:0031167	rRNA methylation	18/5619	28/18866	0.000163771	0.00202694	0.00165831	BUD23/DIMT1/FBL/FTSJ3/NOP2/NSUN4/MRM2/EMG1/METTL16/METTL5/RRNAD1/TFB2M/ZCCHC4/TRMT61B/MRM3/TRMT112/NSUN5P1/MRM1	18
GO:0010332	response to gamma radiation	30/5619	56/18866	0.000167007	0.00206305	0.00168785	KDM1A/BAK1/HSPA5/RAD51/CYBA/XRCC5/ZMPSTE24/BAX/MAP3K20/EGR1/CDKN1A/ELK1/MEN1/MYC/POLG/TP53/PARP1/FANCD2/RPL26/WRN/BCL2L1/LIG4/HRAS/ATR/CHEK2/HSF1/H2AX/XRCC6/XRCC2/PRKDC	30
GO:0000079	regulation of cyclin-dependent protein serine/threonine kinase activity	48/5619	102/18866	0.000169703	0.00208851	0.00170869	MNAT1/IPO5/ACTB/MAPRE3/TFAP4/CDC6/CDKN3/CDK5RAP1/CCNE1/CDC37/CCNJ/GTPBP4/BCCIP/CCNY/CCNG1/KAT2B/GADD45A/PROX1/TNFAIP3/PKD2/CCNI/CKS2/CDKN1A/PKMYT1/CDKN1C/MEN1/CCNB1/CDK7/PSRC1/CCNH/APC/CDK4/CCNG2/AKT1/CCNA2/EGFR/CCNB3/CDKN2B/CCNB2/CDC25C/CCNF/CCNYL1/CDC25A/PLK1/CKS1B/NR2F2/IPO7/CCNL2	48
GO:1905330	regulation of morphogenesis of an epithelium	77/5619	181/18866	0.000169714	0.00208851	0.00170869	AP2B1/PSMB1/BTBD7/PSMC4/PSMA4/AP2S1/RHOA/PSME4/CELSR1/GPC4/SIRT6/PSMC5/PSMD8/PSMC6/PSMA3/DAAM1/SIX4/PSMC1/PSMB5/PSMA6/PSME2/PSMA7/PARD6A/PSMD7/PSMA2/DKK1/PSMD3/PFN1/PSMD11/MDK/PSMD9/VEGFA/FGF1/PSMD14/TBX2/SOX9/PSMF1/PSMB2/PSMA1/PSME3/PSMB7/NKD1/ARRB2/PSMB6/PSMA5/GJA1/RNF207/WNT9B/PSMD4/PSMB4/PSMC2/PSMD6/PRICKLE2/SHH/PSMC3/GREM1/CTNNB1/GDNF/SIX2/VANGL1/PSMD1/PSMD2/FZD2/AGTR2/AP2A2/MED12/ROR1/PSMD1…	77
GO:0006400	tRNA modification	43/5619	89/18866	0.0001747	0.00214579	0.00175555	NSUN2/METTL1/TRMT11/FTSJ1/HSD17B10/AARS1/PUS7/OSGEP/TRMU/CDK5RAP1/DTWD1/TRMT1/DUS4L/TRDMT1/ELP4/THG1L/TRMT13/METTL8/GTPBP3/ANKRD16/NAT10/ALKBH8/SSB/DUS3L/TPRKB/CDKAL1/QTRT2/WDR4/TYW3/METTL2B/TRMT61A/URM1/DUS2/DUS1L/PUSL1/TRMT61B/TRMT112/TRMT10C/CTU2/PUS1/ADAT2/QTRT1/ADAT3	43
GO:0006479	protein methylation	78/5619	184/18866	0.000177186	0.00216811	0.0017738	NDUFAF7/KDM1A/PAF1/BRCA1/NR1H4/PRDM11/ARID4A/KMT2C/EED/RIF1/DNMT3B/SMARCB1/SNRPD3/TTLL12/PRMT5/SUV39H1/SETD6/PIH1D1/FBL/EZH2/EZH1/NSD2/KMT5B/MACROH2A1/ICMT/ASH1L/RBBP5/EEF2KMT/PHF19/FAM98A/ETF1/H1-3/SNRPB/PRMT1/DNMT1/DYDC2/MEN1/PWP1/FBXO11/TET1/WDR61/CARM1/SETD7/BHMT/NTMT1/EEF1AKMT1/SUV39H2/AUTS2/FAM86C1P/GFI1/PYGO2/WDR82/CTNNB1/PCMTD1/TET2/MECP2/RAB3B/SETMAR/FAM98B/ZNF274/METTL18/COPRS/TRMT112/M…	78
GO:0008213	protein alkylation	78/5619	184/18866	0.000177186	0.00216811	0.0017738	NDUFAF7/KDM1A/PAF1/BRCA1/NR1H4/PRDM11/ARID4A/KMT2C/EED/RIF1/DNMT3B/SMARCB1/SNRPD3/TTLL12/PRMT5/SUV39H1/SETD6/PIH1D1/FBL/EZH2/EZH1/NSD2/KMT5B/MACROH2A1/ICMT/ASH1L/RBBP5/EEF2KMT/PHF19/FAM98A/ETF1/H1-3/SNRPB/PRMT1/DNMT1/DYDC2/MEN1/PWP1/FBXO11/TET1/WDR61/CARM1/SETD7/BHMT/NTMT1/EEF1AKMT1/SUV39H2/AUTS2/FAM86C1P/GFI1/PYGO2/WDR82/CTNNB1/PCMTD1/TET2/MECP2/RAB3B/SETMAR/FAM98B/ZNF274/METTL18/COPRS/TRMT112/M…	78
GO:0034599	cellular response to oxidative stress	122/5619	310/18866	0.000178854	0.00218438	0.00178712	RAD52/PDK2/MGST1/PPP5C/GLRX2/AIFM2/CYBA/REST/JAK2/HMOX1/APEX1/DHRS2/STK24/STX4/GSR/EZH2/PLEKHA1/PPIF/SOD3/FBXW7/PPARGC1A/STX2/RWDD1/VNN1/PDGFRB/PDCD10/ECT2/MPV17/EPAS1/PARK7/SFPQ/ADPRS/PRDX6/TNFAIP3/ARG1/PKD2/MAPKAP1/NR4A3/CDK2/CHD6/STAU1/ROMO1/TRAP1/KLF2/ATF4/SESN2/PCNA/AGAP3/ARNTL/EIF2S1/STK26/PDGFRA/UBQLN1/ANXA1/CD36/GATA4/TXN/PNPT1/HNRNPD/FBLN5/TPM1/MEAK7/TP53/AKT1/PARP1/RHOB/FANCD2/ARL6IP5/S…	122
GO:1901657	glycosyl compound metabolic process	58/5619	129/18866	0.000182011	0.00221875	0.00181524	FUCA2/ENPP4/ACP3/AKR7A2/GNAI3/RHOA/DLG1/NT5C2/CAD/AKR1B1/PRTFDC1/MTAP/UPB1/GTPBP1/ERH/AHCY/GLA/CDADC1/DHODH/NME4/IMPDH1/RAB23/DNPH1/UMPS/AKR1A1/AMD1/OARD1/PPAT/APOBEC3F/PUDP/SLC34A1/RAN/PEMT/NT5E/ATIC/UCK2/ABHD10/PRPS1/ADK/DCK/GMPS/HPRT1/DTYMK/NME6/GBA/IMPDH2/FUCA1/UPP1/LRRK2/AKR1C3/AKR1B10/PNP/OPA1/APRT/NME1/NME2/GBA3/NUDT18	58
GO:0070129	regulation of mitochondrial translation	17/5619	26/18866	0.000184077	0.00223972	0.00183239	UQCC1/CDK5RAP1/C1QBP/MRPS27/NSUN4/FASTKD2/TSFM/UQCC2/LRPPRC/MTG1/RMND1/MALSU1/RPUSD3/RPUSD4/TRMT10C/SHMT2/RCC1L	17
GO:0008652	cellular amino acid biosynthetic process	41/5619	84/18866	0.000185304	0.00225042	0.00184115	AASS/CPS1/ATP2B4/BCAT1/OAT/CAD/SEPHS1/PHGDH/MTAP/UPB1/MTHFD1/PYCR3/BCAT2/ASPA/GLS/PARK7/CTH/ASL/CDO1/SERINC3/BHMT2/PSAT1/ASNSD1/ENOPH1/BHMT/APIP/PLOD2/MTHFD2L/SERINC5/GPT2/RIMKLB/GPT/SHMT1/MTHFR/RIMKLA/SHMT2/ADI1/PYCR1/ABAT/NAT8L/GGT1	41
GO:2001022	positive regulation of response to DNA damage stimulus	49/5619	105/18866	0.00018816	0.00228082	0.00186602	BRCA1/DDX11/PARP3/ERCC8/FAM168A/XRCC1/RIF1/FUS/SMCHD1/PIAS4/NSMCE4A/DDX5/KMT5B/FOXM1/TIMELESS/RNF8/FXR1/PRRX1/EEF1E1/TRIM28/PCNA/SLF1/SPIRE1/DHX9/MYC/ACTR2/PARP9/WRAP53/PARP1/EGFR/RPS3/HMGA2/EYA3/ZNF385A/RPL26/ABRAXAS1/SPRED1/APBB1/NSMCE1/SETMAR/NPAS2/ATR/UBE2N/BRCC3/H2AX/HMGB1/NUDT16/SPIRE2/PRKDC	49
GO:0033157	regulation of intracellular protein transport	106/5619	264/18866	0.000190449	0.00230425	0.00188519	BID/RUFY3/NSUN2/CDH1/RIPOR1/TPR/USP36/RIOK2/CASP8/IPO5/SP100/CSNK2A2/PRKACA/LMAN1/GTSE1/RAPGEF3/XPO1/RBM22/SIRT4/HSP90AB1/JAK2/MIEF1/RANGAP1/FERMT1/E2F1/EMD/NUTF2/ZFAND1/BNIP3L/PDCD5/AKT2/TGFB1/YWHAE/FBXW7/ZPR1/RAB23/TFDP2/PDCD10/ECT2/PARK7/ITGB1BP1/SEC16B/CRYZL2P-SEC16B/PPP3CC/TARDBP/XPO5/YWHAH/TRIM28/RAN/INPP5K/XPO4/CAMK1/YWHAQ/CD36/LCP1/NMT1/TXN/ANP32B/KIF20B/NUP54/TP53/ERBB2/SAE1/PIK3R1/ANK3/…	106
GO:0000727	double-strand break repair via break-induced replication	10/5619	12/18866	0.000192099	0.00231409	0.00189324	MCM2/MCM6/CDC45/CDC7/MCM5/MCM4/GINS2/GINS4/MCM7/MCMDC2	10
GO:1903332	regulation of protein folding	10/5619	12/18866	0.000192099	0.00231409	0.00189324	GRN/HSPA5/ST13/SNRNP70/SGTA/PDCD5/PDCL3/DNAJB2/POFUT2/SGTB	10
GO:0051604	protein maturation	116/5619	293/18866	0.000192334	0.00231409	0.00189324	NDUFAB1/TMEM98/BIRC3/MIPEP/BAK1/CYFIP2/F7/CASP8/PRKACA/ENO1/CPB2/ZMPSTE24/ERO1B/FKBP1A/F11/TESC/SIRT4/DNAJB11/APOH/PCSK5/HSCB/HM13/NAA10/PGK1/STUB1/RIPK2/HPN/PMPCB/CASP2/TFR2/PLGRKT/VSIR/GLRX3/TSPAN14/CPE/WFS1/METAP2/NAA25/LPCAT3/PERP/KAT2B/PCSK4/IL1R2/TMEM59/F3/SPCS2/NAA50/LIAS/PLAU/SRGN/PRDX4/MYRF/BCL2L12/SPCS3/DOHH/TIMM17A/NAA35/CTSL/ISCA1/CPM/CIDEB/THBS1/DUOXA2/SEC11A/GCSH/PARP1/HSPD1/AOPEP/S…	116
GO:0034284	response to monosaccharide	86/5619	207/18866	0.000195531	0.00234819	0.00192113	CFTR/SARM1/GIPR/NR1H4/CASR/CYBA/RHOA/PDK3/EIF2B3/PRKACA/SRI/CPB2/GCKR/SMARCB1/LRP5L/PCK2/CDK16/STX4/SLC39A14/PIH1D1/NAMPT/PPP3CB/TWNK/PPARGC1A/EIF2B1/GYS2/SRF/SLC29A1/SPARC/KLF7/WDR35/EIF2B2/GPAM/ENY2/EGR1/PTK2B/ACVR1C/PFKFB2/NR1D1/SMARCA4/TRPM4/SESN2/NR0B2/MEN1/LDHA/RAB11FIP5/TRA2B/GATA4/CTSV/THBS1/KHK/NDUFA9/PDX1/IGF1R/POLG/PFKL/MPC2/ENSA/PKLR/EIF2B5/EPHA5/CLTRN/GJA1/APOA2/PRKAA2/VSNL1/NKX6-1/S…	86
GO:0040001	establishment of mitotic spindle localization	21/5619	35/18866	0.000196797	0.00235901	0.00192999	PAX6/SPDL1/NDE1/NDC80/ZW10/NSFL1C/MISP/BCCIP/KPNB1/CENPA/ARHGEF2/SPRY2/CDK5RAP2/NUSAP1/GJA1/SPRY1/MAD2L1/PLK1/SAPCD2/HTT/DCTN1	21
GO:0009301	snRNA transcription	37/5619	74/18866	0.000202719	0.00242551	0.00198439	POLR2J/SNAPC1/POLR2B/INTS13/TAF11/SRRT/POLR2E/POLR2F/POLR2C/INTS9/INTS10/POLR2I/NCBP2/RPAP2/GTF2F1/INTS11/ICE2/CDK7/NCBP1/INTS12/GTF2A2/RPRD1A/POU2F1/POLR2D/MEPCE/TAF5/INTS4/INTS1/INTS8/GTF2A1/SNAPC4/POLR2G/NABP1/SNAPC5/POLR2L/INTS5/GTF2F2	37
GO:0042306	regulation of protein import into nucleus	31/5619	59/18866	0.000208722	0.00249272	0.00203939	CDH1/TPR/IPO5/RBM22/HSP90AB1/JAK2/FERMT1/NUTF2/TGFB1/ZPR1/RAB23/ECT2/TARDBP/TRIM28/RAN/CD36/NUP54/PIK3R1/ZIC1/ANGPT1/SHH/NOLC1/SMAD3/CDK1/HDAC3/JUP/DMAP1/HCLS1/AGTR2/FLNA/NUP62	31
GO:2001234	negative regulation of apoptotic signaling pathway	95/5619	233/18866	0.000210832	0.00251329	0.00205621	KDM1A/SLC25A5/CX3CL1/MAPK8IP2/BRCA1/BID/RB1CC1/YBX3/CASP8/GNAI3/CSNK2A2/NLE1/ENO1/RRN3/DNAJA1/BAX/TMEM14A/NRP1/HMOX1/CSNK2A1/MAZ/SGK3/C8orf44-SGK3/PIH1D1/URI1/PPIF/WFS1/VNN1/ACVR1/PARK7/ARHGEF2/IVNS1ABP/CTH/TNFAIP3/CLU/TNFSF10/BCL2L12/TRAP1/IFI6/EPO/PSME3/LGALS3/FIGNL1/TPT1/TMBIM1/GATA4/THBS1/ITGAV/COL2A1/PDX1/ARRB2/AKT1/PHIP/NONO/HYOU1/NR4A2/SH3RF1/EYA3/FAIM/PINK1/ZNF385A/HMGB2/NOS3/FXN/DDIAS/VD…	95
GO:0000380	alternative mRNA splicing, via spliceosome	42/5619	87/18866	0.000211384	0.00251524	0.00205781	KDM1A/PTBP1/SFSWAP/SART3/REST/HNRNPM/SRSF5/PQBP1/HNRNPL/DDX5/SRSF9/SRSF3/RBM24/QKI/IK/FXR1/SRSF7/SRSF4/SFPQ/RBM25/KHDRBS1/RBM19/RBM17/ZC3H10/HNRNPA1/DHX9/SRSF1/TRA2B/MBNL2/RBMX/CELF1/SAP18/HNRNPU/SRSF2/MAGOH/SCNM1/SF1/RSRC1/RBM10/RNPS1/RBM15B/RBM8A	42
GO:0140056	organelle localization by membrane tethering	73/5619	171/18866	0.000217208	0.00257979	0.00211062	CFTR/PRKAR2B/OFD1/CC2D2A/SYT1/PRKACA/NDE1/HSP90AA1/RAB10/DYNLL1/STX1B/VTI1B/NINL/MAPRE1/NDRG4/STX4/CEP152/STX10/PPP2R1A/CAV2/CEP41/B9D1/YWHAE/CEP164/STX2/ALMS1/STXBP3/NEK2/VAMP8/CNTRL/CEP250/AKAP9/HAUS8/TUBG1/STX6/ODF2/CDK5RAP2/RABEPK/SYTL2/UNC13C/HAUS2/ACTR1A/EXOC6/ESYT1/RAB15/PLK4/EXOC6B/HAUS6/CEP78/SCLT1/CENPJ/HAUS1/RAB3C/PCNT/STX5/CEP57/RAB8B/PLK1/RAB8A/TUBA1A/RAB3B/STX8/CDK1/CEP83/CKAP5/SSNA…	73
GO:0009127	purine nucleoside monophosphate biosynthetic process	15/5619	22/18866	0.000222928	0.00263804	0.00215828	ADSS2/IMPDH1/AMPD2/PAICS/PPAT/ATIC/ADK/DCK/GART/GMPS/HPRT1/IMPDH2/PFAS/APRT/ADSL	15
GO:0051131	chaperone-mediated protein complex assembly	15/5619	22/18866	0.000222928	0.00263804	0.00215828	HSP90AA1/HSP90AB1/STUB1/PTGES3/CLU/PSMG2/NDUFAF1/HSPD1/CCT2/HSPA4/BBS12/PSMG1/LONP1/PFDN6/PTGES3L	15
GO:0010822	positive regulation of mitochondrion organization	54/5619	119/18866	0.00022406	0.00264661	0.00216529	DCN/BID/BAK1/VPS13D/USP36/CASP8/CSNK2A2/DDHD2/BAX/DNM1L/MIEF1/E2F1/BMF/PDCD5/CDC37/PPIF/YWHAE/FBXW7/PPARGC1A/TFDP2/PARK7/MFN2/WDR35/PPP3CC/TNFSF10/OPTN/YWHAH/VPS13C/SPIRE1/YWHAQ/CIDEB/NMT1/TP53/SAE1/MCU/PINK1/HK2/UBE2J2/GPER1/YWHAZ/MOAP1/YWHAB/BNIP3/GBA/PRKN/TOMM7/HTT/TFDP1/OPA1/SREBF2/HSPA1L/MLLT11/PPP3R1/CHCHD10	54
GO:0071478	cellular response to radiation	79/5619	188/18866	0.00022659	0.00267162	0.00218575	KDM1A/BAK1/HSPA5/RAD51/CYBA/OPN3/POLD1/NUCKS1/POLD3/GNB1/XRCC5/ZMPSTE24/BAX/MAP3K20/YY1/NFATC4/ACTR5/BMF/EEF1D/AKT2/NAMPT/METAP2/RAD51AP1/ECT2/GADD45A/EGR1/CDKN1A/GRK4/ELK1/ATF4/FIGNL1/PCNA/EIF2S1/TRPM1/HUS1/NMT1/XPA/MYC/TP53/PARP1/RHOB/PIK3R1/TNKS1BP1/CHEK1/HMGA2/FBXO4/PTPRK/MAPK13/RPL26/METAP1/CDC25A/TENT2/TP53INP1/WRN/METTL3/DDB1/PBK/POLH/TRIAP1/PPID/BCL2L1/RHNO1/LIG4/HRAS/ATR/AURKB/NPM1/H2AW/…	79
GO:0006999	nuclear pore organization	11/5619	14/18866	0.000228247	0.00268139	0.00219374	TPR/NDC1/NUP133/SEH1L/NUP93/NUP98/NUP107/NUP54/AHCTF1/NUP205/NUP35	11
GO:1902570	protein localization to nucleolus	11/5619	14/18866	0.000228247	0.00268139	0.00219374	POLR1A/NOP53/BYSL/RAN/NVL/WRN/RRS1/MCRS1/RPF2/NOL8/PINX1	11
GO:0050685	positive regulation of mRNA processing	20/5619	33/18866	0.000230463	0.00269763	0.00220703	PAF1/DAZAP1/RBM3/SNRNP70/CPEB3/HSPA8/PRPF19/NUP98/NCBP2/NCL/PRDX6/CCNB1/TRA2B/NCBP1/SLC39A5/SF3B4/RBMX/NUDT21/HSF1/RBMXL1	20
GO:0051984	positive regulation of chromosome segregation	20/5619	33/18866	0.000230463	0.00269763	0.00220703	CDC27/DDX11/CUL3/RAD18/ANAPC5/CDC6/CDC23/MACROH2A1/SFPQ/DLGAP5/SLF1/CCNB1/HNRNPU/SMC6/RAD21/CDT1/FEN1/AURKB/RCC2/ANAPC7	20
GO:0009168	purine ribonucleoside monophosphate biosynthetic process	14/5619	20/18866	0.000238013	0.00277596	0.00227111	ADSS2/IMPDH1/AMPD2/PAICS/PPAT/ATIC/ADK/GART/GMPS/HPRT1/IMPDH2/PFAS/APRT/ADSL	14
GO:0032986	protein-DNA complex disassembly	14/5619	20/18866	0.000238013	0.00277596	0.00227111	SMARCD1/SMARCE1/SMARCD3/SUPT16H/SMARCB1/GRWD1/SMARCD2/SET/RPL23/SMARCA4/MYC/HMGA1/SMARCC1/H2AW	14
GO:0006284	base-excision repair	23/5619	40/18866	0.000240377	0.00279346	0.00228543	LIG3/FAM168A/POLD1/XRCC1/UNG/SIRT6/APEX1/LIG1/NEIL3/RPA2/PARP2/RPA1/PCNA/XPA/HMGA1/DNA2/TDG/POLG/RPS3/HMGA2/WRN/FEN1/APEX2	23
GO:0042307	positive regulation of protein import into nucleus	23/5619	40/18866	0.000240377	0.00279346	0.00228543	CDH1/TPR/IPO5/RBM22/HSP90AB1/JAK2/NUTF2/TGFB1/ZPR1/ECT2/TARDBP/TRIM28/RAN/PIK3R1/ZIC1/SHH/SMAD3/CDK1/HDAC3/JUP/DMAP1/HCLS1/FLNA	23
GO:0006268	DNA unwinding involved in DNA replication	12/5619	16/18866	0.000244901	0.00282575	0.00231185	RAD51/MCM2/MCM6/MCM4/SSBP1/TWNK/RPA1/HMGA1/RECQL4/WRN/MCM7/MCMDC2	12
GO:0046500	S-adenosylmethionine metabolic process	12/5619	16/18866	0.000244901	0.00282575	0.00231185	AHCY/AMD1/METTL16/BHMT2/PEMT/ENOPH1/APIP/MAT1A/AHCYL2/AHCYL1/MAT2A/MTHFR	12
GO:0099116	tRNA 5'-end processing	12/5619	16/18866	0.000244901	0.00282575	0.00231185	HSD17B10/POP1/POP4/THG1L/RPP40/SSB/RPP30/RPP38/POP5/POP7/TRMT10C/RPP21	12
GO:1902969	mitotic DNA replication	12/5619	16/18866	0.000244901	0.00282575	0.00231185	RAD51/MCM2/MCM6/ZMPSTE24/CDC45/GINS1/POLA1/MCM4/LIG1/BCL6/MCMDC2/CHEK2	12
GO:0001522	pseudouridine synthesis	13/5619	18/18866	0.000246617	0.00283041	0.00231566	RPUSD1/PUS7/GAR1/PUS7L/DKC1/NAF1/NHP2/RPUSD3/RPUSD4/RPUSD2/PUSL1/PUS1/NOP10	13
GO:0042772	DNA damage response, signal transduction resulting in transcription	13/5619	18/18866	0.000246617	0.00283041	0.00231566	BRCA1/HIPK2/SP100/TFAP4/FOXM1/ING4/CDKN1A/TP53/ZNF385A/RPL26/CHEK2/RPS27L/MUC1	13
GO:0070200	establishment of protein localization to telomere	13/5619	18/18866	0.000246617	0.00283041	0.00231566	ACD/CCT4/TCP1/DKC1/CCT7/WRAP53/CCT6A/TERF1/CCT5/CCT8/CCT3/CCT2/ATR	13
GO:0019318	hexose metabolic process	102/5619	254/18866	0.000247128	0.00283125	0.00231635	FUCA2/PDK2/TFAP2B/MAN2B2/H6PD/PPP1R3F/PDK3/RORA/ENO1/ACACB/DUSP12/ZMPSTE24/GCKR/AKR1B1/OAS1/SORBS1/PMM1/PCK2/POFUT1/PGK1/SLC39A14/GPI/AKT2/ENO3/KAT2A/ALDOC/PPARGC1A/CPT1A/GAPDH/TPI1/KAT2B/GPD2/LEPR/AKR1A1/PPP1R3C/SERP1/NLN/PFKFB2/DYRK2/ATF4/SESN2/G6PC/PDHA1/INPP5K/ALDOB/SLC37A4/KHK/RBP4/PDX1/SORD/MAN2C1/PMM2/G6PC3/TP53/IGFBP4/PFKL/AKT1/WDTC1/PKLR/IGFBP3/MDH2/TKFC/SOGA1/ALDOA/DLAT/PDK1/SLC45A3/ADP…	102
GO:0006165	nucleoside diphosphate phosphorylation	59/5619	133/18866	0.000250727	0.00286741	0.00234593	NUP160/TPR/NDC1/NUP133/ENO1/NUP37/SIRT6/GCKR/SEH1L/NUP50/AAAS/NUP188/RAE1/PGK1/NUP93/NME4/GPI/OGDH/AK1/ENO3/ALDOC/PPARGC1A/NUP98/NUP107/GAPDH/TPI1/NUP155/NUP43/PFKFB2/NUP85/NUP210/LDHA/ALDOB/NUP54/NCOR1/PFKL/PKLR/ALDOA/AK9/NUP205/SEC13/ADPGK/HK2/CMPK1/PRKAA2/NUP35/FBP1/DTYMK/PGAM1/NME6/NUPR1/PPARA/ENTPD5/POM121/NUP62/NME1/EIF6/NME2/POM121C	59
GO:0009132	nucleoside diphosphate metabolic process	67/5619	155/18866	0.000251337	0.00286932	0.0023475	AK2/NUP160/TPR/NDC1/NUP133/ENO1/NUP37/DLG1/SIRT6/GCKR/SEH1L/NUP50/AAAS/NUP188/RAE1/PGK1/NUP93/NME4/GPI/OGDH/AK1/ENO3/ALDOC/PPARGC1A/NUP98/NUP107/GAPDH/TPI1/NUP155/NUP43/PFKFB2/NUP85/NUP210/LDHA/ALDOB/NUP54/NCOR1/PFKL/PKLR/ALDOA/AK9/NUP205/SEC13/ADPGK/HK2/CMPK1/PRKAA2/NUP35/FBP1/NUDT5/DTYMK/NUDT9/PGAM1/NME6/NUPR1/PPARA/ENTPD5/ENTPD8/POM121/ENTPD4/NUDT16/NUP62/NME1/EIF6/NME2/POM121C/NUDT18	67
GO:0009749	response to glucose	82/5619	197/18866	0.000252472	0.00287721	0.00235394	CFTR/SARM1/GIPR/NR1H4/CASR/CYBA/RHOA/PDK3/EIF2B3/PRKACA/SRI/CPB2/SMARCB1/LRP5L/PCK2/CDK16/STX4/SLC39A14/PIH1D1/PPP3CB/TWNK/PPARGC1A/EIF2B1/GYS2/SRF/SLC29A1/KLF7/WDR35/EIF2B2/GPAM/ENY2/EGR1/PTK2B/ACVR1C/PFKFB2/NR1D1/SMARCA4/TRPM4/SESN2/NR0B2/MEN1/LDHA/RAB11FIP5/TRA2B/GATA4/CTSV/THBS1/KHK/NDUFA9/PDX1/IGF1R/POLG/PFKL/MPC2/ENSA/PKLR/EIF2B5/EPHA5/CLTRN/GJA1/APOA2/PRKAA2/VSNL1/NKX6-1/SLC9B2/NDUFAF2/GPE…	82
GO:0061008	hepaticobiliary system development	63/5619	144/18866	0.000253375	0.00288242	0.00235821	CPS1/RB1CC1/SEC63/CUL3/TGFBR3/CSNK2A2/ACAT1/CEACAM1/CPB2/ZMPSTE24/CAD/AURKA/HMOX1/PRMT5/GNPNAT1/SRSF5/PCK2/FGL1/DBP/HPN/EZH2/VTN/FBXW7/MDK/FGF1/HES1/PROX1/TNFAIP3/ARG1/PKD2/WDR35/ONECUT2/SOX9/ALDH1A2/E2F8/PRKCSH/PCNA/ANXA1/FPGS/PNPT1/HNRNPD/PDX1/SRD5A1/EGFR/RPL10/ARID5B/UPF2/QDPR/RPL30/FRZB/IHH/CITED2/E2F7/TAF10/SMAD3/PCSK9/HRAS/TYMS/PTCH1/SULF2/DDX39B/CSNK2B/UGT1A1	63
GO:0009185	ribonucleoside diphosphate metabolic process	61/5619	139/18866	0.000284555	0.00323144	0.00264376	AK2/NUP160/TPR/NDC1/NUP133/ENO1/NUP37/DLG1/SIRT6/GCKR/SEH1L/NUP50/AAAS/NUP188/RAE1/PGK1/NUP93/GPI/OGDH/AK1/ENO3/ALDOC/PPARGC1A/NUP98/NUP107/GAPDH/TPI1/NUP155/NUP43/PFKFB2/NUP85/NUP210/LDHA/ALDOB/NUP54/NCOR1/PFKL/PKLR/ALDOA/AK9/NUP205/SEC13/ADPGK/HK2/CMPK1/PRKAA2/NUP35/FBP1/NUDT5/NUDT9/PGAM1/NUPR1/PPARA/ENTPD5/POM121/ENTPD4/NUDT16/NUP62/EIF6/POM121C/NUDT18	61
GO:1903312	negative regulation of mRNA metabolic process	42/5619	88/18866	0.000288948	0.00327558	0.00267987	PTBP1/YBX3/SFSWAP/U2AF2/YBX1/ELAVL1/PABPC1/FUS/PCBP4/HNRNPC/ZC3H14/E2F1/HNRNPL/C1QBP/SRSF9/RBM24/TENT4A/SRSF7/SRSF4/TARDBP/HNRNPA2B1/RBM42/METTL16/ZFP36/DHX34/SYNCRIP/DHX9/HNRNPD/RBMX/SAP18/NOCT/HNRNPU/LARP1/IGF2BP1/MAPKAPK2/HNRNPK/GDNF/HNRNPA0/RBM10/TENT5C/RNPS1/TAF15	42
GO:0006766	vitamin metabolic process	58/5619	131/18866	0.00029957	0.00339006	0.00277353	CYP26B1/ACP3/GSTO2/MTHFD2/SLC46A1/LRP2/VNN3/CYB5R3/MTHFD1/PLTP/SLC52A3/ACP5/PIAS4/CUBN/CYP27B1/VNN1/VNN2/PCCB/RBP2/SLC2A1/AKR1A1/SLC19A2/MTHFD1L/UBIAD1/RDH10/SLC25A19/ALDH1A2/MCCC2/MMACHC/PSAT1/SLC19A3/ALDH1L2/MTHFS/FPGS/SLC5A6/AOX1/MMAB/GC/PDXK/FLAD1/CYP3A4/GFI1/MTHFD2L/SLC25A32/AMN/CD320/LMBRD1/CYP4F11/SLC19A1/PCCA/SHMT1/MTHFR/SHMT2/TCN2/SLC52A2/CYP4F3/AKR1C3/VKORC1L1	58
GO:0050796	regulation of insulin secretion	76/5619	181/18866	0.000303087	0.00342388	0.0028012	CFTR/ICA1/CD38/SLC25A5/TFAP2B/GIPR/SYT7/NR1H4/CASR/TM7SF3/ACSL4/SRI/RAPGEF3/REST/SLC8B1/SIRT4/RAPGEF4/ITPR3/JAK2/LRP5L/PICK1/CDK16/SYTL4/ARL2BP/STX4/PPP3CB/CPT1A/PSMD9/GLP1R/SLC2A1/KLF7/CNR1/ENY2/SERP1/TARDBP/ITPR2/ACVR1C/PFKFB2/NR1D1/TRPM4/NR0B2/ARNTL/UQCC2/RBP4/HADH/PDX1/PFKL/MPC2/ENSA/EPHA5/CLTRN/ITPR1/GJA1/SLC16A1/MCU/VSNL1/INHBB/NKX6-1/SLC9B2/NDUFAF2/GPER1/STXBP4/SLC25A6/NLGN2/PRKCE/JAGN1/UC…	76
GO:0036297	interstrand cross-link repair	29/5619	55/18866	0.000306091	0.00345179	0.00282403	RAD51/NUCKS1/UBE2T/RAD51AP1/RNF8/MSH6/RPA2/DCLRE1B/HROB/MCM8/XRCC3/SLX1A/RPA1/XPA/RPS27A/FANCD2/FANCC/FAAP20/USP1/ATRIP/RFWD3/CENPX/ATR/CENPS/FANCA/FANCM/FAN1/FANCG/UBA52	29
GO:0000209	protein polyubiquitination	131/5619	340/18866	0.000307245	0.00345878	0.00282975	CDC27/MYLIP/PSMB1/BRCA1/PSMC4/CUL3/PSMA4/ERCC8/CUL1/TRAF3IP2/RNF4/CBFB/PSME4/RNF126/TRAF4/UBE2T/TRAF5/PSMC5/ANAPC5/CDC23/PSMD8/CDC34/PPIL2/PSMC6/PSMA3/PSMC1/PSMB5/PSMA6/PSME2/PSMA7/PSMD7/STUB1/BFAR/PSMA2/TRIM14/UBE2S/FBXL20/PSMD3/BLMH/PSMD11/TRIM2/FBXW7/PRPF19/PSMD9/RNF8/TRIM38/LNPEP/UBE3A/PSMD14/FBXO2/FBXO6/UBE3D/TNFAIP3/RBBP6/PSMF1/PSMB2/PSMA1/DDA1/UBE2M/PSME3/UBE2D2/TRIM22/UBE2G1/GPS2/FBXO44/T…	131
GO:0021543	pallium development	73/5619	173/18866	0.000330725	0.00371664	0.00304071	KDM1A/PAX6/TACC3/PHLPP2/SYNE2/ATP2B4/ASPM/RHOA/LRP6/CSNK2A2/EIF2B3/NDE1/XRCC1/WDR62/NCOA1/BAX/XRN2/LAMB1/EFHC1/CDK6/EZH2/EZH1/YWHAE/MDK/NR2E1/SRF/SLC2A1/PROX1/KIF14/NR4A3/NPY/BBS2/BTBD3/SLC38A2/EMX1/TRA2B/DAB2IP/TMEM14B/TACC2/ATIC/ANXA3/LEF1/BBS4/DMRTA2/EIF2B5/EPHA5/SRD5A1/EGFR/LRP8/GART/IGF2BP1/TENT2/CTNNB1/COL3A1/CEP120/ZEB2/ROBO1/ID4/FUT10/DAB1/FBXO45/FOXG1/BNIP3/NF2/H2AX/RELN/FAT4/FLNA/HSD3B1…	73
GO:0044242	cellular lipid catabolic process	95/5619	236/18866	0.000358098	0.00400353	0.00327543	CYP26B1/CROT/GDE1/PNPLA4/LYPLA2/ABHD5/CPS1/PNPLA6/HEXB/GALC/ACAA1/ACADVL/MGLL/ACAT1/ACACB/APOB/DDHD2/ECHDC1/PNPLA3/SLC25A17/PCK2/HAO1/ACOT8/LPIN2/LIPG/GLA/GDPD3/DECR1/ASAH1/AKT2/ETFB/PLA2G4C/GCDH/PHYH/ACBD5/CPT1A/APOA5/PCCB/AADAC/ACADL/MECR/PLA2G4A/FAAH/PRDX6/CNR1/ACAT2/ACADS/ECHS1/SESN2/HACL1/LPIN3/DAGLA/PNPLA8/SMPD2/SMPD4/ENPP2/HADH/ETFA/ABHD2/AKT1/PLA2G7/AIG1/APOA2/NAPEPLD/ACOX1/NEU3/LIPH/BDH2…	95
GO:0015949	nucleobase-containing small molecule interconversion	17/5619	27/18866	0.000359201	0.00400353	0.00327543	AK2/AK6/NME4/GSR/AK1/DCTD/AK9/CMPK1/RRM1/DTYMK/CTPS1/RRM2/GLRX/TYMS/TXNRD1/NME1/NME2	17
GO:0015985	energy coupled proton transport, down electrochemical gradient	17/5619	27/18866	0.000359201	0.00400353	0.00327543	ATP5F1B/ATP5PB/ATP5F1E/DMAC2L/ATP5MC2/ATP5F1A/ATP5MC3/ATP5MC1/STOML2/ATP5F1C/ATP5MG/ATP5PD/ATP5ME/CYC1/ATP8/ATP5MF/ATP5PO	17
GO:0015986	ATP synthesis coupled proton transport	17/5619	27/18866	0.000359201	0.00400353	0.00327543	ATP5F1B/ATP5PB/ATP5F1E/DMAC2L/ATP5MC2/ATP5F1A/ATP5MC3/ATP5MC1/STOML2/ATP5F1C/ATP5MG/ATP5PD/ATP5ME/CYC1/ATP8/ATP5MF/ATP5PO	17
GO:0009411	response to UV	61/5619	140/18866	0.000359347	0.00400353	0.00327543	KDM1A/BAK1/ERCC8/POLD1/BCL3/RAD18/TIPIN/MAP2K7/POLD3/MAP3K4/BAX/MSH2/YY1/NFATC4/ACTR5/BMF/ERCC2/MSH6/CDKN1A/ATF4/PCNA/MEN1/EIF2S1/HUS1/XPA/MYC/TP53/AKT1/DTL/PARP1/PIK3R1/GTF2H2/EGFR/CHEK1/PTPRK/MAPK13/BRSK1/RPL26/USP1/UVSSA/CDC25A/TP53INP1/WRN/METTL3/DDB1/PBK/FEN1/POLH/TRIAP1/PPID/RHNO1/ATR/AURKB/NPM1/H2AW/RUVBL2/NSMCE3/NOC2L/HMGN1/CERS1/MC1R	61
GO:0071479	cellular response to ionizing radiation	34/5619	68/18866	0.000361641	0.00401527	0.00328503	KDM1A/HSPA5/RAD51/CYBA/NUCKS1/XRCC5/ZMPSTE24/MAP3K20/EEF1D/NAMPT/RAD51AP1/ECT2/GADD45A/EGR1/CDKN1A/ELK1/FIGNL1/HUS1/TP53/RHOB/TNKS1BP1/HMGA2/FBXO4/RPL26/WRN/BCL2L1/RHNO1/LIG4/HRAS/ATR/CHEK2/HSF1/H2AX/XRCC6	34
GO:1902369	negative regulation of RNA catabolic process	34/5619	68/18866	0.000361641	0.00401527	0.00328503	NSUN2/YBX3/YBX1/ELAVL1/PABPC1/FUS/HNRNPC/E2F1/TRDMT1/RBM24/TENT4A/SLIRP/TARDBP/METTL16/ZFP36/DKC1/DHX34/SYNCRIP/DHX9/LRPPRC/HNRNPD/PARN/NAF1/NOCT/HNRNPU/LARP1/IGF2BP1/MAPKAPK2/TENT2/GDNF/HNRNPA0/RBM10/TENT5C/TAF15	34
GO:0007062	sister chromatid cohesion	32/5619	63/18866	0.000371676	0.00411962	0.0033704	DDX11/MRE11/STAG3/SMC1A/KIF22/REC8/NAA10/PPP2R1A/RAD51C/FBXW7/TENT4A/MACROH2A1/SFPQ/CDC20/NAA50/SGO1/SLF1/DSCC1/ESCO1/BOD1/CDCA5/BUB1B/SGO2/RAD21/PLK1/CTNNB1/FEN1/BUB1/ESCO2/HASPIN/MCMBP/PHB2	32
GO:0002223	stimulatory C-type lectin receptor signaling pathway	51/5619	113/18866	0.000387145	0.00428375	0.00350468	PSMB1/PSMC4/PSMA4/CUL1/PSME4/PRKACA/ICAM3/PAK3/PSMC5/PSMD8/PSMC6/PSMA3/PSMC1/PSMB5/PSMA6/PSME2/PSMA7/PSMD7/PSMA2/PSMD3/PSMD11/PSMD9/PSMD14/PSMF1/PSMB2/PSMA1/PSME3/MAP3K7/PSMB7/PSMB6/BCL10/PSMA5/TAB3/PSMD4/PSMB4/PSMC2/PSMD6/PSMC3/MUC15/MUC3A/MALT1/PSMD1/MUC13/HRAS/PSMD2/MUC1/PSMD13/PSMD12/PSMB8/CHUK/PSMB3	51
GO:0050434	positive regulation of viral transcription	23/5619	41/18866	0.000393919	0.00435126	0.00355992	POLR2J/POLR2B/TAF11/NUCKS1/TFAP4/POLR2E/SMARCB1/POLR2F/NELFCD/POLR2C/POLR2I/HPN/ZNF639/GTF2F1/SMARCA4/DHX9/LEF1/POLR2D/RRP1B/POLR2G/POLR2L/GTF2F2/NELFB	23
GO:0043123	positive regulation of I-kappaB kinase/NF-kappaB signaling	78/5619	188/18866	0.000396415	0.00437137	0.00357637	MAP3K14/CX3CL1/PPP5C/BIRC3/TRAF3IP2/CASP8/TNFRSF1A/RHOA/TFRC/ALPK1/DDX1/MID2/TRAF5/FKBP1A/HMOX1/PIM2/UBE2I/RIPK2/EEF1D/TRIM14/TRIM38/ECT2/TRIM62/WLS/CTH/NEK6/TNFSF10/UNC5CL/IRF3/TICAM1/TNFRSF19/NDFIP1/CC2D1A/TRIM22/CD36/MAP3K7/EDAR/PELI2/SECTM1/AKT1/BCL10/PLK2/MTDH/GJA1/RHOC/TAB3/PINK1/F2RL1/TLR3/DDX21/TERF2IP/GPRC5B/CTNNB1/FADD/PRKCE/TRIM8/MALT1/TLR6/TMEM9B/C18orf32/UBE2N/F2R/TRIM52/IRAK1/PRKN/R…	78
GO:0046031	ADP metabolic process	55/5619	124/18866	0.000400606	0.00441007	0.00360804	AK2/NUP160/TPR/NDC1/NUP133/ENO1/NUP37/SIRT6/GCKR/SEH1L/NUP50/AAAS/NUP188/RAE1/PGK1/NUP93/GPI/OGDH/AK1/ENO3/ALDOC/PPARGC1A/NUP98/NUP107/GAPDH/TPI1/NUP155/NUP43/PFKFB2/NUP85/NUP210/LDHA/ALDOB/NUP54/NCOR1/PFKL/PKLR/ALDOA/AK9/NUP205/SEC13/ADPGK/HK2/PRKAA2/NUP35/FBP1/NUDT9/PGAM1/NUPR1/PPARA/ENTPD5/POM121/NUP62/EIF6/POM121C	55
GO:0046939	nucleotide phosphorylation	59/5619	135/18866	0.000404254	0.00444267	0.00363471	NUP160/TPR/NDC1/NUP133/ENO1/NUP37/SIRT6/GCKR/SEH1L/NUP50/AAAS/NUP188/RAE1/PGK1/NUP93/NME4/GPI/OGDH/AK1/ENO3/ALDOC/PPARGC1A/NUP98/NUP107/GAPDH/TPI1/NUP155/NUP43/PFKFB2/NUP85/NUP210/LDHA/ALDOB/NUP54/NCOR1/PFKL/PKLR/ALDOA/AK9/NUP205/SEC13/ADPGK/HK2/CMPK1/PRKAA2/NUP35/FBP1/DTYMK/PGAM1/NME6/NUPR1/PPARA/ENTPD5/POM121/NUP62/NME1/EIF6/NME2/POM121C	59
GO:0043393	regulation of protein binding	86/5619	211/18866	0.000414155	0.00454377	0.00371742	PLXND1/KDM1A/DDX11/HIPK2/TGFBR3/PRKACA/ACTB/MAP2/CFHR2/SMARCD3/CYLD/MAPRE3/BAX/AURKA/FKBP1A/BAMBI/HSP90AB1/NRP1/NFATC4/TRIB3/MAPRE1/PIM2/STUB1/RIPK2/STK3/PPP2CB/LFNG/DKK1/HDAC5/VTN/CAPRIN2/PLCL1/PARK7/STMN1/ITGB1BP1/IDE/IFIT2/TEX14/SLPI/CDKN1A/GTF2F1/TICAM1/GNL3L/APOE/RAMP2/RAMP1/RAN/NES/MEN1/EIF2S1/CAMK1/CFHR5/DNAJB2/LEF1/TDG/GAS8/ARRB2/AKT1/CARM1/RPL11/ADAM15/NVL/PLK2/ANGPT1/PLCL2/LDLRAP1/MITD1…	86
GO:0006757	ATP generation from ADP	52/5619	116/18866	0.000417262	0.00457011	0.00373897	NUP160/TPR/NDC1/NUP133/ENO1/NUP37/SIRT6/GCKR/SEH1L/NUP50/AAAS/NUP188/RAE1/PGK1/NUP93/GPI/OGDH/ENO3/ALDOC/PPARGC1A/NUP98/NUP107/GAPDH/TPI1/NUP155/NUP43/PFKFB2/NUP85/NUP210/LDHA/ALDOB/NUP54/NCOR1/PFKL/PKLR/ALDOA/AK9/NUP205/SEC13/ADPGK/HK2/PRKAA2/NUP35/FBP1/PGAM1/NUPR1/PPARA/ENTPD5/POM121/NUP62/EIF6/POM121C	52
GO:0006006	glucose metabolic process	87/5619	214/18866	0.000424643	0.0046431	0.00379868	PDK2/TFAP2B/H6PD/PPP1R3F/PDK3/RORA/ENO1/ACACB/DUSP12/ZMPSTE24/GCKR/OAS1/SORBS1/PCK2/PGK1/SLC39A14/GPI/AKT2/ENO3/KAT2A/ALDOC/PPARGC1A/CPT1A/GAPDH/TPI1/KAT2B/GPD2/LEPR/AKR1A1/PPP1R3C/SERP1/NLN/PFKFB2/DYRK2/ATF4/SESN2/G6PC/PDHA1/INPP5K/ALDOB/SLC37A4/KHK/RBP4/PDX1/SORD/G6PC3/TP53/IGFBP4/PFKL/AKT1/WDTC1/PKLR/IGFBP3/MDH2/SOGA1/ALDOA/DLAT/PDK1/SLC45A3/ADPGK/HK2/TFF3/G6PD/OMA1/FABP5/FBP1/INPPL1/COX11/GPT…	87
GO:0072329	monocarboxylic acid catabolic process	60/5619	138/18866	0.000427754	0.00466923	0.00382006	CYP26B1/CROT/LYPLA2/ACAA1/ACADVL/ACAT1/ACACB/ECHDC1/XYLB/SLC25A17/PCK2/HAO1/ACOT8/LPIN2/FAH/DECR1/AKT2/ETFB/SULT2A1/GCDH/PON3/PHYH/ACBD5/CPT1A/PCCB/ACADL/MECR/AKR1A1/FAAH/CNR1/ACAT2/AKR1D1/ACADS/ECHS1/SESN2/HACL1/LPIN3/HADH/SORD/ETFA/ABHD2/AKT1/AIG1/IDNK/ACOX1/BDH2/HPGD/CRYL1/LDHD/ECI1/ACOX2/CYP4F11/PCCA/ABAT/IRS2/CYP4F3/PPARA/ECI2/CPT1B/AMACR	60
GO:1901654	response to ketone	82/5619	200/18866	0.000447223	0.00486289	0.0039785	CFTR/CD38/ABCB4/CPS1/ABCC2/CYBA/F7/SPHK2/TGFBR3/GNB1/NCOA1/CAD/AKR1B1/DNMT3B/TFAP4/CDC5L/CATSPERG/MTAP/PCK2/TGFB1/DCPS/RWDD1/UBE3A/XRN1/PARK7/ARG1/TGFB3/DUSP1/CBX3/TRERF1/CDKN1A/FOSB/CSN1S1/ELK1/KLF2/EPO/RPL27/RAMP2/PPARG/WBP2/PCNA/NASP/CATSPERB/ROCK2/CDK4/FDX1/THBS1/ADCY3/HNRNPD/ABHD2/AKT1/ADAM15/PARP1/SRD5A1/EGFR/GNRH1/EIF4E/LARP1/FBXO32/CALM3/PRKAA2/GABRB1/ADCY1/AVPR1A/FOS/PRKCE/BCL2L1/ADCY6/T…	82
GO:0009161	ribonucleoside monophosphate metabolic process	27/5619	51/18866	0.000449252	0.00486289	0.0039785	AK2/ADSS2/DLG1/NT5C2/CAD/DHODH/IMPDH1/AK1/UMPS/AMPD2/PAICS/PPAT/NT5E/ATIC/UCK2/PRPS1/AK9/ADK/GART/CMPK1/GMPS/HPRT1/IMPDH2/PFAS/UPP1/APRT/ADSL	27
GO:0032873	negative regulation of stress-activated MAPK cascade	27/5619	51/18866	0.000449252	0.00486289	0.0039785	DLG1/CYLD/DNAJA1/FKTN/AMBP/HIPK3/FOXM1/DUSP1/GPS2/MEN1/TAOK3/MYC/MARVELD3/NCOR1/AKT1/DUSP10/PDCD4/PINK1/DUSP19/F2RL1/PBK/HDAC3/QARS1/PER1/PRKN/AIDA/ZNF675	27
GO:0065002	intracellular protein transmembrane transport	27/5619	51/18866	0.000449252	0.00486289	0.0039785	SEC63/HSPA5/SEC61A1/SEC61A2/TIMM21/TIMM44/TIMM50/AKT2/SEC61B/PEX12/GRPEL1/DNAJC15/ROMO1/TOMM40/SEC61G/TIMM17A/HSPD1/ZFAND2B/TOMM40L/CHCHD4/GRPEL2/TOMM20/TRAM1L1/TOMM7/DNLZ/PAM16/TIMM23	27
GO:0070303	negative regulation of stress-activated protein kinase signaling cascade	27/5619	51/18866	0.000449252	0.00486289	0.0039785	DLG1/CYLD/DNAJA1/FKTN/AMBP/HIPK3/FOXM1/DUSP1/GPS2/MEN1/TAOK3/MYC/MARVELD3/NCOR1/AKT1/DUSP10/PDCD4/PINK1/DUSP19/F2RL1/PBK/HDAC3/QARS1/PER1/PRKN/AIDA/ZNF675	27
GO:0009163	nucleoside biosynthetic process	22/5619	39/18866	0.000472781	0.00509203	0.00416597	CAD/PRTFDC1/MTAP/DHODH/NME4/IMPDH1/UMPS/AMD1/PUDP/NT5E/UCK2/ADK/DCK/GMPS/HPRT1/DTYMK/NME6/IMPDH2/UPP1/APRT/NME1/NME2	22
GO:0032506	cytokinetic process	22/5619	39/18866	0.000472781	0.00509203	0.00416597	ANLN/RHOA/KIF20A/ECT2/RTKN/CHMP3/CHMP2A/VPS4A/SPIRE1/KIF23/CEP55/KIF20B/ARF1/BIN3/MITD1/RACGAP1/CHMP4C/CNTROB/AURKB/SPIRE2/NUP62/CHMP1B	22
GO:0033683	nucleotide-excision repair, DNA incision	22/5619	39/18866	0.000472781	0.00509203	0.00416597	RFC2/POLD1/POLD3/ERCC2/POLD2/GTF2H3/RFC5/RPA2/RPA1/PCNA/RFC3/XPA/CUL4A/PARP1/RPS27A/GTF2H2/RFC4/DDB1/POLD4/FAN1/GTF2H4/UBA52	22
GO:0097421	liver regeneration	19/5619	32/18866	0.000477338	0.00513257	0.00419913	CSNK2A2/CPB2/AURKA/HMOX1/PRMT5/SRSF5/EZH2/VTN/WDR35/PCNA/PNPT1/EGFR/RPL10/RPL30/IHH/TYMS/PTCH1/SULF2/CSNK2B	19
GO:0002283	neutrophil activation involved in immune response	180/5619	490/18866	0.000480235	0.00515516	0.00421762	FUCA2/ENPP4/PSMB1/MGST1/MVP/ACP3/SERPINB1/ERP44/GRN/LRRC7/ATP6V0A1/VCL/AGA/HEXB/CYBA/GDI2/ACAA1/CNN2/RHOA/STK10/XRCC5/CEACAM1/HSP90AA1/RAB10/CD59/FTL/DYNLL1/SNAP23/HSP90AB1/DSP/CYB5R3/ARSA/PGRMC1/MAGT1/GLA/PSMD7/CRISPLD2/CPPED1/ASAH1/GPI/PDAP1/IMPDH1/PSMA2/TSPAN14/PSMD3/KPNB1/PSMD11/RAB5C/VAT1/ALDOC/MANBA/CTSC/HSPA8/CAND1/PTPN6/VNN1/FAF2/NIT2/ACTR1B/PSMD14/QPCT/QSOX1/STXBP3/PRDX6/TTR/ARG1/VAMP8/S…	180
GO:0006066	alcohol metabolic process	145/5619	385/18866	0.000491926	0.00527183	0.00431307	DPM1/CFTR/MTMR7/PON1/GDE1/AGK/PNPLA4/MBTPS2/NR1H4/INPP4A/H6PD/DKK3/LIMA1/AKR7A2/SPHK2/PLPP1/IDH3G/INPP5A/IP6K2/ACADVL/SCARF1/ACACB/SYNJ2/REST/APOB/AKR1B1/CYB5R3/APOL1/PCK2/HAO1/GDPD3/BPNT2/ASAH1/SULT2A1/CYP3A5/ERLIN1/CUBN/KPNB1/SULT1E1/SC5D/APOA5/CHKA/CYP27B1/TPI1/LPCAT3/FGF1/PLCH1/GPD2/ACADL/PARK7/LEPR/PLA2G4A/AKR1A1/TTR/NPC2/GPAM/ACAT2/PTK2B/EPHX2/RDH10/AKR1D1/INSIG2/SGPP1/APOL2/ALDH1A2/CLN6/AP…	145
GO:0048863	stem cell differentiation	104/5619	264/18866	0.000492732	0.00527183	0.00431307	PSMB1/SEMA3G/PSMC4/NSUN2/PSMA4/KITLG/CBFB/PSME4/LRP6/TCOF1/TCF3/TEAD2/XRCC5/REST/PSMC5/PUS7/SEMA6A/SEMA4G/NRP1/PSMD8/PHF5A/PSMC6/PSMA3/PSMC1/PSMB5/PSMA6/PSME2/PSMA7/PSMD7/SETD6/ERCC2/CDK6/PSMA2/PSMD3/PSMD11/PSMD9/CORO1C/RBM24/SRF/HSPA9/HES1/ACVR1/PSMD14/NRP2/RDH10/TBX2/RUNX2/SOX9/PSMF1/PSMB2/ALDH1A2/PSMA1/LAMA5/PSME3/SOX5/PDGFRA/PWP1/EDNRB/GATA4/PSMB7/METTL5/SEMA7A/PDX1/TP53/PSMB6/PSMA5/HMGA2/HNR…	104
GO:1903578	regulation of ATP metabolic process	55/5619	125/18866	0.000510247	0.00545022	0.00445902	NUP160/TPR/NDC1/SPHK2/RHOA/NUP133/ENO1/NUP37/SIRT6/GCKR/SEH1L/DNM1L/NUP50/AAAS/NUP188/RAE1/PGK1/NUP93/PPIF/PPARGC1A/NUP98/NUP107/NUP155/PARK7/NUP43/DNAJC15/PFKFB2/NUP85/NUP210/CCNB1/UQCC2/NUP54/NCOR1/TP53/PARP1/SNCA/NUP205/SEC13/PINK1/PRKAA2/NUP35/FBP1/VCP/CDK1/PGAM1/PDE12/NUPR1/BEND3/SHMT2/PPARA/ENTPD5/POM121/NUP62/EIF6/POM121C	55
GO:0016075	rRNA catabolic process	14/5619	21/18866	0.000518101	0.00552499	0.00452019	EXOSC7/EXOSC5/DDX49/EXOSC3/DROSHA/XRN1/EXOSC8/TRIR/EXOSC9/EXOSC2/ERN2/DIS3L/EXOSC10/EXOSC4	14
GO:0016078	tRNA catabolic process	9/5619	11/18866	0.000542145	0.00576241	0.00471443	NSUN2/EXOSC7/POP1/EXOSC3/TRDMT1/EXOSC8/EXOSC9/EXOSC2/EXOSC10	9
GO:0051974	negative regulation of telomerase activity	9/5619	11/18866	0.000542145	0.00576241	0.00471443	PARP3/PPARG/MEN1/PIF1/TP53/TERF1/CERS1/PINX1/TEN1	9
GO:0006754	ATP biosynthetic process	28/5619	54/18866	0.000552827	0.00586631	0.00479943	SPHK2/ENO1/TGFB1/PPARGC1A/ATP5F1B/ATP5PB/ATP5F1E/DMAC2L/ATP5MC2/PKLR/PARP1/ALDOA/ATP5F1A/ATP5MC3/AK9/PINK1/ATP5MC1/VCP/STOML2/ATP5F1C/ATP5MG/ATP5PD/ATP5ME/CYC1/UQCC3/ATP8/ATP5MF/ATP5PO	28
GO:0051642	centrosome localization	18/5619	30/18866	0.000562909	0.00596352	0.00487897	SYNE2/INTS13/ASPM/NDE1/DLG1/PLXNA2/AURKA/MISP/NIN/NUBP1/DLGAP5/AKAP9/DYNC1LI2/FHOD1/MAD2L1/CEP83/BICD2/SPOUT1	18
GO:0006296	nucleotide-excision repair, DNA incision, 5'-to lesion	21/5619	37/18866	0.00056693	0.00599631	0.00490579	RFC2/POLD1/POLD3/ERCC2/POLD2/GTF2H3/RFC5/RPA2/RPA1/PCNA/RFC3/XPA/CUL4A/PARP1/RPS27A/GTF2H2/RFC4/DDB1/POLD4/GTF2H4/UBA52	21
GO:0009123	nucleoside monophosphate metabolic process	35/5619	72/18866	0.000586565	0.00619386	0.00506741	AK2/ADSS2/DLG1/NT5C2/CAD/AK6/DHODH/IMPDH1/AK1/DNPH1/UMPS/AMPD2/PAICS/PPAT/DCTD/NT5E/ATIC/UCK2/PRPS1/AK9/ADK/DCK/GART/CMPK1/GMPS/HPRT1/DTYMK/TYMS/SHMT1/IMPDH2/PFAS/UPP1/ENTPD8/APRT/ADSL	35
GO:0030073	insulin secretion	86/5619	213/18866	0.000591342	0.00623414	0.00510037	CFTR/ICA1/CD38/SLC25A5/TFAP2B/GIPR/SYT7/NR1H4/CASR/TM7SF3/ACSL4/GAL/SRI/RAPGEF3/REST/SLC8B1/SIRT4/RAPGEF4/ITPR3/JAK2/LRP5L/PICK1/CDK16/SYTL4/ARL2BP/STX4/PPP3CB/CPT1A/PSMD9/GLP1R/STXBP3/PARK7/SLC2A1/KLF7/CNR1/SNX19/ENY2/SERP1/TARDBP/ITPR2/ACVR1C/PFKFB2/NR1D1/TRPM4/NR0B2/ARNTL/ANXA1/RAB11FIP5/IL1RN/UQCC2/RBP4/HADH/PDX1/PFKL/MPC2/ENSA/EPHA5/CLTRN/GPR119/ITPR1/GJA1/SLC16A1/MCU/VSNL1/INHBB/NKX6-1/SLC9…	86
GO:0000097	sulfur amino acid biosynthetic process	12/5619	17/18866	0.000606245	0.00630443	0.00515787	MTAP/MTHFD1/CTH/CDO1/BHMT2/ENOPH1/BHMT/APIP/MTHFD2L/MTHFR/ADI1/GGT1	12
GO:0033262	regulation of nuclear cell cycle DNA replication	12/5619	17/18866	0.000606245	0.00630443	0.00515787	DBF4/WIZ/TIPIN/ZMPSTE24/CDC7/BCL6/TERF1/DBF4B/CDT1/CHEK2/NUGGC/DACH1	12
GO:0070131	positive regulation of mitochondrial translation	12/5619	17/18866	0.000606245	0.00630443	0.00515787	UQCC1/CDK5RAP1/C1QBP/MRPS27/NSUN4/FASTKD2/UQCC2/RMND1/RPUSD3/RPUSD4/TRMT10C/RCC1L	12
GO:2000001	regulation of DNA damage checkpoint	12/5619	17/18866	0.000606245	0.00630443	0.00515787	THOC1/WDR76/THOC5/RPA2/RINT1/RNASEH2B/CUL4A/FBXO4/RFWD3/FEM1B/CHEK2/DDX39B	12
GO:0002921	negative regulation of humoral immune response	10/5619	13/18866	0.000608724	0.00630443	0.00515787	CD59/PTPN6/C4BPA/C4BPB/FOXJ1/SPINK5/SUSD4/SERPING1/A2M/CD55	10
GO:0006264	mitochondrial DNA replication	10/5619	13/18866	0.000608724	0.00630443	0.00515787	LIG3/METTL4/DNAJA3/SSBP1/TWNK/DNA2/POLG/STOML2/ATG7/POLG2	10
GO:0043248	proteasome assembly	10/5619	13/18866	0.000608724	0.00630443	0.00515787	PSMD11/PSMD9/PSMG2/ADRM1/POMP/ECPAS/OTUD6B/PSMD4/PSMG1/PSMD13	10
GO:0046040	IMP metabolic process	10/5619	13/18866	0.000608724	0.00630443	0.00515787	ADSS2/NT5C2/AMPD2/PAICS/PPAT/ATIC/GART/HPRT1/PFAS/ADSL	10
GO:0051988	regulation of attachment of spindle microtubules to kinetochore	10/5619	13/18866	0.000608724	0.00630443	0.00515787	SPAG5/ECT2/NEK2/KNSTRN/CCNB1/APC/HNRNPU/RACGAP1/AURKB/RCC2	10
GO:0071027	nuclear RNA surveillance	10/5619	13/18866	0.000608724	0.00630443	0.00515787	EXOSC7/EXOSC5/EXOSC3/XRN1/EXOSC8/EXOSC9/PCID2/EXOSC2/EXOSC10/EXOSC4	10
GO:0071028	nuclear mRNA surveillance	10/5619	13/18866	0.000608724	0.00630443	0.00515787	EXOSC7/EXOSC5/EXOSC3/XRN1/EXOSC8/EXOSC9/PCID2/EXOSC2/EXOSC10/EXOSC4	10
GO:0051315	attachment of mitotic spindle microtubules to kinetochore	11/5619	15/18866	0.000624456	0.00644673	0.0052743	MAD1L1/NDC80/SEH1L/CENPE/KIF2C/NUF2/BOD1/HNRNPU/CDT1/AURKB/CHAMP1	11
GO:0071025	RNA surveillance	11/5619	15/18866	0.000624456	0.00644673	0.0052743	EXOSC7/EXOSC5/EXOSC3/XRN1/EXOSC8/EXOSC9/PCID2/EXOSC2/SUPV3L1/EXOSC10/EXOSC4	11
GO:0043434	response to peptide hormone	165/5619	447/18866	0.000627034	0.00646304	0.00528764	PRKAR2B/PDK2/NR1H4/CPS1/ABCC2/ATP6V0A1/CYBA/F7/GLP2R/PRKCZ/NUCKS1/GAL/TGFBR3/LRP6/EIF2B3/PRKACA/CEACAM1/RAB10/CAD/SNX5/OSBPL8/CDC6/SORBS1/CDC5L/JAK2/RANGAP1/SRSF5/APEX1/PCK2/TRIB3/LPIN2/PHEX/CA2/SLC39A14/AKT2/CAV2/GRB10/RPS6KB1/HDAC5/AREG/GAB1/TNS2/TRPV4/EIF2B1/GLP1R/GHR/SPARC/PRLR/ATP6V0E1/KAT2B/PRKAR2A/ATP6V1A/GRB14/CACYBP/STXBP3/SRSF4/SLC2A1/ARG1/NR4A3/EIF2B2/IDE/EGR1/TNFSF10/ACVR1C/NCOA5/INSI…	165
GO:0051321	meiotic cell cycle	100/5619	254/18866	0.00063973	0.00658084	0.00538402	CYP26B1/NCAPD2/MRE11/NCAPH2/NSUN2/RAD51/NDC1/ASPM/STAG3/TRIP13/SMC1A/TOP2B/RAD54L/ZW10/AURKA/REC8/CDC25B/RBBP8/NBN/CCNE1/PPP2R1A/LFNG/RAD51C/FBXO5/TTK/SMC4/MSH6/CDC20/NEK2/DUSP1/MASTL/TEX14/NCAPH/MND1/KIF18A/CDK2/CKS2/KLHDC3/STK35/TUBGCP3/HSPA2/PKMYT1/TUBGCP6/SGO1/TUBG1/PSMC3IP/TOP2A/RPA1/FIGNL1/TEX15/SPIRE1/AGO4/HUS1/BRIP1/SLC2A8/TUBGCP4/ACTR2/NUF2/FANCD2/CCNB3/TERF1/INCENP/NCAPD3/BUB3/BUB1B/CDC…	100
GO:0006096	glycolytic process	51/5619	115/18866	0.000641228	0.00658084	0.00538402	NUP160/TPR/NDC1/NUP133/ENO1/NUP37/SIRT6/GCKR/SEH1L/NUP50/AAAS/NUP188/RAE1/PGK1/NUP93/GPI/OGDH/ENO3/ALDOC/PPARGC1A/NUP98/NUP107/GAPDH/TPI1/NUP155/NUP43/PFKFB2/NUP85/NUP210/LDHA/ALDOB/NUP54/NCOR1/PFKL/PKLR/ALDOA/NUP205/SEC13/ADPGK/HK2/PRKAA2/NUP35/FBP1/PGAM1/NUPR1/PPARA/ENTPD5/POM121/NUP62/EIF6/POM121C	51
GO:0090316	positive regulation of intracellular protein transport	75/5619	182/18866	0.000641513	0.00658084	0.00538402	BID/RUFY3/CDH1/RIPOR1/TPR/USP36/RIOK2/CASP8/IPO5/CSNK2A2/PRKACA/GTSE1/RAPGEF3/RBM22/HSP90AB1/JAK2/MIEF1/E2F1/EMD/NUTF2/ZFAND1/PDCD5/AKT2/TGFB1/YWHAE/FBXW7/ZPR1/TFDP2/PDCD10/ECT2/ITGB1BP1/SEC16B/CRYZL2P-SEC16B/PPP3CC/TARDBP/YWHAH/TRIM28/RAN/XPO4/CAMK1/YWHAQ/NMT1/ANP32B/KIF20B/TP53/ERBB2/SAE1/PIK3R1/ANK3/ZIC1/PINK1/UBE2J2/PCNT/SHH/YWHAZ/YWHAB/SMAD3/CDK1/HDAC3/JUP/HRAS/PDZK1/DMAP1/OAZ2/HCLS1/TMEM30B…	75
GO:0045814	negative regulation of gene expression, epigenetic	55/5619	126/18866	0.000645969	0.00661608	0.00541285	MSL3/EED/SIRT6/RIF1/DNMT3B/CDC45/MACROH2A2/HIRA/SMCHD1/RBBP7/H2AZ2/EZH2/EZH1/HDAC5/MACROH2A1/PHF19/MORF4L2/H1-3/HAT1/DNMT1/H3-3B/MORC2/DYDC2/PPHLN1/HMGA1/H4C8/H2AZ1/MECP2/MTHFR/H2AC6/H2AW/MORF4L1/H1-2/H2AX/H1-0/HMGB1/HDAC2/H2AC13/H2AC11/H2AC7/H4-16/MIER1/H3C14/H2AC18/TRIM27/H2AJ/H4C14/H2AC19/H4C12/H3C8/H3C6/H4C9/H4C5/H3C10/H3C2	55
GO:0043903	regulation of symbiotic process	92/5619	231/18866	0.000664965	0.00679987	0.00556322	FUCA2/POLR2J/POLR2B/TAF11/NUCKS1/PABPC1/TOP2B/LAMP3/MID2/REST/OAS1/TFAP4/SRPK1/POLR2E/SMARCB1/POLR2F/NELFCD/POLR2C/POLR2I/HPN/CAV2/TRIM14/DDX5/HSPA8/GAPDH/TRIM38/EXOC2/CHMP3/TRIM62/PROX1/ARG1/TARDBP/ZNF639/SLPI/STAU1/GTF2F1/SMARCA4/ZFP36/APOBEC3F/ILF3/APOE/CHMP2A/TRIM28/SHFL/TOP2A/TRIM22/INPP5K/VPS4A/MORC2/OASL/SRPK2/DHX9/ITGAV/LEF1/IFITM3/POLR2D/HMGA2/LARP1/SNF8/RRP1B/PTX3/F2RL1/CHMP4C/MBL2/PSMC…	92
GO:0043312	neutrophil degranulation	178/5619	487/18866	0.00067722	0.00691163	0.00565465	FUCA2/ENPP4/PSMB1/MGST1/MVP/ACP3/SERPINB1/ERP44/GRN/LRRC7/ATP6V0A1/VCL/AGA/HEXB/CYBA/GDI2/ACAA1/CNN2/RHOA/STK10/XRCC5/CEACAM1/HSP90AA1/RAB10/CD59/FTL/DYNLL1/SNAP23/HSP90AB1/DSP/CYB5R3/ARSA/PGRMC1/MAGT1/GLA/PSMD7/CRISPLD2/CPPED1/ASAH1/GPI/PDAP1/IMPDH1/PSMA2/TSPAN14/PSMD3/KPNB1/PSMD11/RAB5C/VAT1/ALDOC/MANBA/CTSC/HSPA8/CAND1/PTPN6/VNN1/FAF2/NIT2/ACTR1B/PSMD14/QPCT/QSOX1/STXBP3/PRDX6/TTR/ARG1/VAMP8/S…	178
GO:0006471	protein ADP-ribosylation	20/5619	35/18866	0.000679097	0.00691163	0.00565465	PARP3/HPF1/PARP12/XRCC1/SIRT6/PUM3/SIRT4/PARP4/ART4/KAT2B/PARP2/PARP6/PARP9/PARP16/WARS1/PARP1/PARP8/ART3/PARP14/PARP10	20
GO:0031297	replication fork processing	20/5619	35/18866	0.000679097	0.00691163	0.00565465	DDX11/MRE11/RAD51/NUCKS1/THOC1/EXD2/SAMHD1/PCNA/DNA2/MMS22L/TONSL/WRN/RFWD3/CENPX/SETMAR/CENPS/GEN1/ALYREF/FANCM/RTEL1	20
GO:0019886	antigen processing and presentation of exogenous peptide antigen via MHC class II	45/5619	99/18866	0.000687422	0.00697976	0.00571039	AP2B1/AP2S1/KIF2A/KIF22/KIF3C/DYNLL1/KIF4A/AP1B1/PIKFYVE/ACTR1B/CAPZA1/KIF18A/KLC1/CANX/AP1M2/CTSL/DYNC1LI2/CTSV/KIF23/ACTR1A/KIF11/CENPE/OSBPL1A/KIF2C/ARF1/DYNC1LI1/SEC24D/KIF5A/SEC13/DYNC1I1/RACGAP1/CTSS/KIF15/DCTN5/RILP/SPTBN2/CTSF/SEC24C/AP2A2/CTSE/AP2A1/HLA-DMA/DCTN1/IFI30/DYNLL2	45
GO:0071214	cellular response to abiotic stimulus	126/5619	331/18866	0.000689026	0.00697976	0.00571039	KDM1A/MAP3K14/BAK1/ADSS2/HSPA5/RAD51/CYBA/OPN3/YBX3/POLD1/CASP8/CNN2/TNFRSF1A/NUCKS1/POLD3/GNB1/XRCC5/ZMPSTE24/REST/AKR1B1/BAX/GNA11/MCOLN1/MAP3K20/CAPN3/MAP3K1/PALM/YY1/NFATC4/ACTR5/BMF/EEF1D/AKT2/NAMPT/CASP2/METAP2/TRPV4/RAD51AP1/ECT2/EFHD1/ARHGEF2/GADD45A/SLC2A1/CASP8AP2/PKD2/EGR1/TNFRSF8/SERPINB6/CDKN1A/IRF1/GRK4/SOX9/ELK1/ATF4/EPO/FIGNL1/PCNA/EIF2S1/TRPM1/SLC38A2/RAB11FIP5/DYSF/HUS1/NMT1/SCN…	126
GO:0104004	cellular response to environmental stimulus	126/5619	331/18866	0.000689026	0.00697976	0.00571039	KDM1A/MAP3K14/BAK1/ADSS2/HSPA5/RAD51/CYBA/OPN3/YBX3/POLD1/CASP8/CNN2/TNFRSF1A/NUCKS1/POLD3/GNB1/XRCC5/ZMPSTE24/REST/AKR1B1/BAX/GNA11/MCOLN1/MAP3K20/CAPN3/MAP3K1/PALM/YY1/NFATC4/ACTR5/BMF/EEF1D/AKT2/NAMPT/CASP2/METAP2/TRPV4/RAD51AP1/ECT2/EFHD1/ARHGEF2/GADD45A/SLC2A1/CASP8AP2/PKD2/EGR1/TNFRSF8/SERPINB6/CDKN1A/IRF1/GRK4/SOX9/ELK1/ATF4/EPO/FIGNL1/PCNA/EIF2S1/TRPM1/SLC38A2/RAB11FIP5/DYSF/HUS1/NMT1/SCN…	126
GO:0051099	positive regulation of binding	72/5619	174/18866	0.000708259	0.00716338	0.00586061	PLXND1/KDM1A/PON1/PAX6/DDX11/HIPK2/MAPRE3/FKBP1A/BAMBI/HSP90AB1/JAK2/NRP1/EIF3D/TRIB3/MAPRE1/ACD/RIPK2/STK3/EIF3E/PPP2CB/HNRNPL/ERCC2/TGFB1/LFNG/EDF1/VTN/CAPRIN2/HES1/EIF4G1/PLCL1/PARK7/STMN1/IDE/TICAM1/APOE/TRIM28/RAMP2/PPARG/RAMP1/RAN/MEN1/EIF2S1/MBD2/DHX9/TXN/NIBAN2/NCBP1/PARP9/EGF/PDX1/RPL11/NVL/PARP1/PLK2/CDCA5/PLCL2/AMFR/CALM3/PYGO2/HMGB2/CDT1/CTNNB1/BDNF/EIF3C/HSF1/PRKN/LRRK2/H1-0/HMGB1/S1…	72
GO:0022406	membrane docking	74/5619	180/18866	0.000752368	0.00759762	0.00621588	CFTR/PRKAR2B/OFD1/CC2D2A/SYT1/PRKACA/NDE1/HSP90AA1/RAB10/DYNLL1/STX1B/VTI1B/NINL/MAPRE1/NDRG4/STX4/CEP152/STX10/PPP2R1A/CAV2/CEP41/B9D1/YWHAE/CEP164/STX2/ALMS1/STXBP3/NEK2/VAMP8/CNTRL/CEP250/AKAP9/HAUS8/TUBG1/STX6/ODF2/CDK5RAP2/RABEPK/SYTL2/UNC13C/HAUS2/ACTR1A/EXOC6/ESYT1/RAB15/PLK4/EXOC6B/HAUS6/CEP78/SCLT1/CENPJ/HAUS1/RAB3C/PCNT/STX5/VCAM1/CEP57/RAB8B/PLK1/RAB8A/TUBA1A/RAB3B/STX8/CDK1/CEP83/CKAP…	74
GO:0006730	one-carbon metabolic process	22/5619	40/18866	0.000756831	0.00763079	0.00624302	CA11/MTHFD2/CA12/MTHFD1/AHCY/CA2/SFXN3/MTHFD1L/ALDH1L2/MTHFS/FPGS/MAT1A/AHCYL2/MTHFD2L/AHCYL1/MAT2A/CA5B/TYMS/SHMT1/MTHFR/CA8/SHMT2	22
GO:1902806	regulation of cell cycle G1/S phase transition	83/5619	206/18866	0.000785484	0.00790737	0.0064693	PAF1/BID/MYO16/ATP2B4/GTSE1/RBL1/BAX/AURKA/PCBP4/CDC45/CDC6/APEX1/PSME2/E2F1/FAM83D/CDK6/CASP2/EZH2/FBXW7/PTPN6/CNOT6/TFDP2/EIF4G1/ARID3A/GADD45A/RPA2/KIF14/PKD2/ECD/CDK2/CDKN1A/CNOT1/PRMT1/E2F8/PSME3/PCNA/MEN1/CCNB1/ANXA1/CDK4/APPL2/GPNMB/TMEM14B/RDX/CUL4A/TP53/PLPP2/AKT1/CARM1/TM4SF5/CTDSP1/CNOT9/CTDSPL/PLK2/EGFR/MEPCE/CDKN2B/TNKS1BP1/ADAMTS1/CDC25C/ZNF385A/RPL26/E2F7/STXBP4/CDK2AP2/RFWD3/CDK1/…	83
GO:0051053	negative regulation of DNA metabolic process	55/5619	127/18866	0.000812964	0.0081713	0.00668523	PARP3/XRCC1/THOC1/XRCC5/RIF1/HNRNPC/MSH2/SMCHD1/ACD/NBN/DNAJC2/SUB1/BCL6/XRN1/MSH6/DUSP1/H1-3/CDKN1A/AUNIP/GNL3L/TRIM28/NDFIP1/PPARG/SLX1A/MEN1/NAT10/HNRNPA1/NIBAN2/PIF1/TP53/PARP1/RADX/TERF1/RPS3/HMGA2/GJA1/HNRNPU/DFFA/UBQLN4/GPER1/TERF2IP/OTUB1/EXOSC10/CTC1/HSF1/PARPBP/H1-2/H1-0/BMPR2/PAM16/CERS1/PINX1/TEN1/RTEL1/DACH1	55
GO:0009066	aspartate family amino acid metabolic process	26/5619	50/18866	0.000815293	0.00818201	0.00669399	AASS/ADSS2/DLD/PHGDH/MTAP/MTHFD1/SMS/GCDH/OGDH/ASPA/AADAT/NIT2/DLST/ATF4/BHMT2/ASNSD1/ENOPH1/BHMT/APIP/MAT1A/PLOD2/MTHFD2L/PHYKPL/MTHFR/ADI1/DDO	26
GO:0002220	innate immune response activating cell surface receptor signaling pathway	51/5619	116/18866	0.000816954	0.00818599	0.00669724	PSMB1/PSMC4/PSMA4/CUL1/PSME4/PRKACA/ICAM3/PAK3/PSMC5/PSMD8/PSMC6/PSMA3/PSMC1/PSMB5/PSMA6/PSME2/PSMA7/PSMD7/PSMA2/PSMD3/PSMD11/PSMD9/PSMD14/PSMF1/PSMB2/PSMA1/PSME3/MAP3K7/PSMB7/PSMB6/BCL10/PSMA5/TAB3/PSMD4/PSMB4/PSMC2/PSMD6/PSMC3/MUC15/MUC3A/MALT1/PSMD1/MUC13/HRAS/PSMD2/MUC1/PSMD13/PSMD12/PSMB8/CHUK/PSMB3	51
GO:0044262	cellular carbohydrate metabolic process	113/5619	294/18866	0.000846041	0.00846433	0.00692497	MTMR7/PDK2/RB1CC1/PPP1R3F/GYG2/PDK3/INPP5A/RORA/ACACB/SIRT6/SYNJ2/DUSP12/ZMPSTE24/GCKR/AKR1B1/XYLB/SORBS1/PCK2/PHKB/BPNT2/GYS1/AKT2/KAT2A/PPARGC1A/TPI1/GYS2/KAT2B/GPD2/LEPR/PLA2G4A/SLC2A1/TREH/STBD1/PPP1R3C/PTK2B/NLN/PFKFB2/NR1D1/DYRK2/SESN2/G6PC/ENOSF1/INPP5K/COQ3/DYSF/ITPKA/KHK/NDST4/SCARB2/SORD/NCOR1/IMPA2/TP53/IGFBP4/AKT1/ABHD10/SNCA/IGFBP3/IDNK/TKFC/SOGA1/PDK1/HS2ST1/B3GNT7/FCSK/BRAF/SLC45A3…	113
GO:1903008	organelle disassembly	49/5619	111/18866	0.000917266	0.00916275	0.00749637	RB1CC1/VPS13D/USP36/ATG2B/CSNK2A2/UBA5/MTIF2/DNM1L/VRK1/ZFAND1/BNIP3L/CDC37/FBXW7/PPARGC1A/ATG2A/PARK7/MFN2/MTIF3/OPTN/KLC1/VPS13C/GABARAPL1/DENR/MAP1LC3B/TP53/RETREG3/EIF2D/ATG3/CISD2/MRRF/RETREG1/PINK1/HK2/STX5/SPATA18/GFM2/VCP/CDK1/PARL/BNIP3/GBA/ATG9B/PRKN/PLK5/TOMM7/HTT/ATG7/SREBF2/PHB2	49
GO:0009743	response to carbohydrate	92/5619	233/18866	0.000921148	0.00918735	0.0075165	CFTR/SARM1/GIPR/NR1H4/CASR/CYBA/RHOA/PDK3/EIF2B3/PRKACA/SRI/CPB2/APOB/GCKR/SMARCB1/LRP5L/PCK2/CDK16/STX4/SLC39A14/PIH1D1/NAMPT/PPP3CB/TWNK/MAP2K6/PPARGC1A/EIF2B1/GYS2/SRF/SLC29A1/SPARC/KLF7/WDR35/EIF2B2/GPAM/ENY2/EGR1/PTK2B/ACVR1C/PFKFB2/NR1D1/SMARCA4/TRPM4/SESN2/G6PC/NR0B2/MEN1/LDHA/RAB11FIP5/TRA2B/GATA4/CTSV/THBS1/KHK/NDUFA9/PDX1/IGF1R/POLG/PFKL/MPC2/ENSA/PKLR/EIF2B5/EPHA5/CLTRN/GJA1/MAPK13/APO…	92
GO:0090090	negative regulation of canonical Wnt signaling pathway	75/5619	184/18866	0.000930313	0.00926448	0.0075796	PSMB1/PSMC4/CCDC88C/WWTR1/CUL3/PSMA4/DKK3/TLE2/PSME4/LRP6/CYLD/PSMC5/PSMD8/PSMC6/PSMA3/PSMC1/PSMB5/PSMA6/PSME2/PSMA7/FERMT1/EMD/PSMD7/STK3/TLE6/PSMA2/TLE4/LZTS2/DKK1/PSMD3/PSMD11/MDK/PSMD9/WNT5B/CSNK1A1/PSMD14/APC2/TNN/EGR1/BICC1/SOX9/PSMF1/PSMB2/PSMA1/APOE/PSME3/LRP4/APC/DAB2IP/PSMB7/NKD1/IGFBP4/PSMB6/PSMA5/LIMD1/PSMD4/PSMB4/AMFR/PSMC2/FRZB/PSMD6/SHH/PSMC3/GREM1/MCC/PSMD1/PSMD2/SIAH2/RUVBL2/PRKN…	75
GO:0009135	purine nucleoside diphosphate metabolic process	58/5619	136/18866	0.000941644	0.00934856	0.00764839	AK2/NUP160/TPR/NDC1/NUP133/ENO1/NUP37/DLG1/SIRT6/GCKR/SEH1L/NUP50/AAAS/NUP188/RAE1/PGK1/NUP93/GPI/OGDH/AK1/ENO3/ALDOC/PPARGC1A/NUP98/NUP107/GAPDH/TPI1/NUP155/NUP43/PFKFB2/NUP85/NUP210/LDHA/ALDOB/NUP54/NCOR1/PFKL/PKLR/ALDOA/AK9/NUP205/SEC13/ADPGK/HK2/PRKAA2/NUP35/FBP1/NUDT9/PGAM1/NUPR1/PPARA/ENTPD5/POM121/NUDT16/NUP62/EIF6/POM121C/NUDT18	58
GO:0009179	purine ribonucleoside diphosphate metabolic process	58/5619	136/18866	0.000941644	0.00934856	0.00764839	AK2/NUP160/TPR/NDC1/NUP133/ENO1/NUP37/DLG1/SIRT6/GCKR/SEH1L/NUP50/AAAS/NUP188/RAE1/PGK1/NUP93/GPI/OGDH/AK1/ENO3/ALDOC/PPARGC1A/NUP98/NUP107/GAPDH/TPI1/NUP155/NUP43/PFKFB2/NUP85/NUP210/LDHA/ALDOB/NUP54/NCOR1/PFKL/PKLR/ALDOA/AK9/NUP205/SEC13/ADPGK/HK2/PRKAA2/NUP35/FBP1/NUDT9/PGAM1/NUPR1/PPARA/ENTPD5/POM121/NUDT16/NUP62/EIF6/POM121C/NUDT18	58
GO:0046128	purine ribonucleoside metabolic process	29/5619	58/18866	0.000955521	0.00947181	0.00774922	ENPP4/ACP3/GNAI3/RHOA/DLG1/NT5C2/PRTFDC1/MTAP/GTPBP1/AHCY/NME4/IMPDH1/RAB23/AMD1/RAN/PEMT/NT5E/ADK/GMPS/HPRT1/NME6/IMPDH2/LRRK2/PNP/OPA1/APRT/NME1/NME2/NUDT18	29
GO:0032479	regulation of type I interferon production	54/5619	125/18866	0.000967312	0.00957402	0.00783285	DHX33/POLR3B/MRE11/POLR3E/UFD1/XRCC5/CYLD/POLR2E/POLR2F/POLR3H/YY1/RIOK3/POLA1/PQBP1/RIPK2/CACTIN/DDX58/DTX4/TRIM38/POLR3G/IFIH1/TNFAIP3/IRF1/IRF3/TICAM1/POLR3F/DHX9/NLRC5/HSPD1/POLR3A/UBE2L6/POLR3K/HMGB2/TLR3/STAT6/CTNNB1/POLR3D/CD14/POLR1C/RNF26/POLR2L/PTPN11/SETD2/UBA7/DDX41/IRAK1/POLR3C/ISG15/XRCC6/PCBP2/TRAF3IP1/TRIM15/CHUK/PRKDC	54
GO:0061842	microtubule organizing center localization	18/5619	31/18866	0.000970234	0.00958829	0.00784452	SYNE2/INTS13/ASPM/NDE1/DLG1/PLXNA2/AURKA/MISP/NIN/NUBP1/DLGAP5/AKAP9/DYNC1LI2/FHOD1/MAD2L1/CEP83/BICD2/SPOUT1	18
GO:0006575	cellular modified amino acid metabolic process	77/5619	190/18866	0.000976953	0.00963939	0.00788632	CROT/GGCT/IYD/CHDH/GLRX2/TG/HAGH/MTHFD2/SLC46A1/OSBPL8/VNN3/GSTZ1/MTHFD1/AHCY/GSR/HPN/ETHE1/CPT1A/LPCAT3/SERINC1/VNN1/VNN2/ACADL/PARK7/PLA2G4A/MTHFD1L/SARDH/PLA2G12A/GLO1/BBOX1/GAMT/SLC6A8/MMACHC/SERINC3/DMGDH/BHMT2/PEMT/CNDP2/GSTM1/GSTM3/ALDH1L2/MTHFS/FPGS/SLC5A6/ATIC/DUOXA2/DUOX2/CHAC2/PLA1A/BHMT/PLOD2/CARNMT1/PTDSS1/GART/G6PD/MTHFD2L/SERINC5/SLC25A32/CKB/SERINC2/GSTM4/GSTA4/GATM/MBOAT1/SULT1B1…	77
GO:0035690	cellular response to drug	34/5619	71/18866	0.000978384	0.00963939	0.00788632	HSPA5/PDE4A/TFRC/REST/NCOA1/CAD/RBM22/HSP90AB1/PPM1F/PPP3CB/EFTUD2/UMPS/MT2A/PPAT/DDC/HTR1B/MYC/TP53/EGFR/HMGA2/QDPR/UCHL1/KCNE2/PRKAA2/TLR3/FBP1/PPP1R14A/PPM1E/ACER2/CHEK2/PDE4B/HSF1/CERS1/NME1	34
GO:2000027	regulation of animal organ morphogenesis	99/5619	254/18866	0.00100547	0.00989118	0.00809233	AP2B1/PSMB1/BTBD7/PSMC4/PSMA4/AP2S1/RHOA/PSME4/CELSR1/GPC4/CEACAM1/CPB2/BAX/PSMC5/PSMD8/PSMC6/PSMA3/DAAM1/SIX4/PSMC1/PSMB5/PSMA6/PSME2/PSMA7/PARD6A/PSMD7/HPN/PSMA2/DKK1/PSMD3/PFN1/PSMD11/FBXW7/MDK/PSMD9/VEGFA/FGF1/HES1/ACVR1/PSMD14/TNFAIP3/TBX2/RUNX2/SOX9/PSMF1/PSMB2/PSMA1/PSME3/ENAM/PSMB7/MYC/PIM1/NKD1/ARRB2/CARM1/PSMB6/PSMA5/RNF207/WNT9B/PSMD4/PSMB4/PSMC2/PSMD6/PRICKLE2/SPRY1/CITED2/SHH/TNFRSF1…	99
GO:0006890	retrograde vesicle-mediated transport, Golgi to endoplasmic reticulum	40/5619	87/18866	0.00101151	0.00992046	0.00811628	ATP9A/KIF2A/KIF22/KIF3C/TMED2/ZW10/KIF4A/ARCN1/PICK1/COPE/COPZ1/BNIP1/KIF18A/COPA/ERGIC3/KLC1/COPB1/RINT1/COG3/KDELR2/KIF23/KIF11/CENPE/KIF2C/SURF4/KIF5A/RER1/RACGAP1/PLPP3/KIF15/STX18/LMAN2/TMED10/DNAJC28/BET1L/PITPNB/COPB2/BICD2/HTT/TAPBP	40
GO:0051262	protein tetramerization	40/5619	87/18866	0.00101151	0.00992046	0.00811628	HSD17B10/ACACB/MCOLN1/UPB1/SAMHD1/CPSF6/ACOT13/THG1L/GLS/FARSB/CTH/PKD2/TRPM6/VASP/ALDH1A2/TRPM4/OSBPL2/TRPM1/APPL2/CRTC3/TP53/PFKL/AQP10/SNCA/APIP/CPSF7/ALDOA/MAT1A/OXA1L/USP16/HPRT1/NUDT21/RRM1/RRM2/SHMT1/FARSA/SHMT2/KRT10/EVL/RYR3	40
GO:0032388	positive regulation of intracellular transport	88/5619	222/18866	0.00101908	0.00997957	0.00816464	BID/RUFY3/CDH1/RIPOR1/TPR/USP36/RIOK2/CASP8/IPO5/CSNK2A2/PRKACA/GTSE1/SPAG5/MAP2/RAPGEF3/RBM22/RBM27/HSP90AB1/JAK2/MIEF1/E2F1/EMD/NUTF2/ZFAND1/PDCD5/AKT2/TGFB1/YWHAE/FBXW7/ZPR1/EHD1/CPSF6/TFDP2/PDCD10/ECT2/NCBP2/ITGB1BP1/SEC16B/CRYZL2P-SEC16B/PPP3CC/TARDBP/KHDRBS1/YWHAH/TRIM28/RAN/XPO4/CAMK1/YWHAQ/DHX9/NMT1/ANP32B/RDX/KIF20B/TP53/ERBB2/SAE1/ARF1/PIK3R1/ANK3/ZIC1/LDLRAP1/PINK1/UBE2J2/PCNT/SHH/YWHA…	88
GO:0002758	innate immune response-activating signal transduction	51/5619	117/18866	0.00103409	0.0100712	0.00823958	PSMB1/PSMC4/PSMA4/CUL1/PSME4/PRKACA/ICAM3/PAK3/PSMC5/PSMD8/PSMC6/PSMA3/PSMC1/PSMB5/PSMA6/PSME2/PSMA7/PSMD7/PSMA2/PSMD3/PSMD11/PSMD9/PSMD14/PSMF1/PSMB2/PSMA1/PSME3/MAP3K7/PSMB7/PSMB6/BCL10/PSMA5/TAB3/PSMD4/PSMB4/PSMC2/PSMD6/PSMC3/MUC15/MUC3A/MALT1/PSMD1/MUC13/HRAS/PSMD2/MUC1/PSMD13/PSMD12/PSMB8/CHUK/PSMB3	51
GO:0006067	ethanol metabolic process	14/5619	22/18866	0.00103466	0.0100712	0.00823958	SULT2A1/SULT1E1/ACSS2/ALDH1B1/ADH6/SULT1B1/ADH1A/SULT1A1/ADH1B/SULT1A2/ADH5/ADH4/ADH1C/SULT1A3	14
GO:0051291	protein heterooligomerization	14/5619	22/18866	0.00103466	0.0100712	0.00823958	SYT1/CPSF6/FARSB/PKD2/CPSF7/COL1A2/NUDT21/RRM1/MAT2A/RRM2/FARSA/KRT10/TMEM120B/TMEM120A	14
GO:0070987	error-free translesion synthesis	14/5619	22/18866	0.00103466	0.0100712	0.00823958	RFC2/POLD1/UFD1/RFC5/RPA2/RPA1/PCNA/RFC3/RPS27A/RCHY1/RFC4/VCP/POLH/UBA52	14
GO:1901607	alpha-amino acid biosynthetic process	32/5619	66/18866	0.00104754	0.0101813	0.00832964	AASS/CPS1/ATP2B4/BCAT1/OAT/CAD/SEPHS1/PHGDH/MTAP/MTHFD1/PYCR3/BCAT2/GLS/PARK7/CTH/ASL/SERINC3/BHMT2/PSAT1/ASNSD1/ENOPH1/BHMT/APIP/PLOD2/MTHFD2L/SERINC5/SHMT1/MTHFR/SHMT2/ADI1/PYCR1/GGT1	32
GO:0032465	regulation of cytokinesis	41/5619	90/18866	0.00110249	0.0106695	0.00872911	CUL3/RHOA/ZFYVE26/AURKA/CDC6/CDC25B/GIT1/KIF20A/ECT2/KIF14/TEX14/CIT/E2F8/VPS4A/KIF13A/KIF23/KIF20B/BBS4/PLK4/PKP4/PLK2/INCENP/AHCTF1/CALM3/RACGAP1/CHMP4C/ENTR1/E2F7/ZFYVE19/CENPV/PLK1/PRKCE/BCL2L1/AURKB/SETD2/PLK5/PRPF40A/CALM1/PRC1/NUP62/MYO19	41
GO:0031572	G2 DNA damage checkpoint	20/5619	36/18866	0.00110272	0.0106695	0.00872911	BRCA1/MRE11/FOXN3/CLSPN/NBN/NOP53/CDKN1A/TAOK3/RINT1/TICRR/DTL/CHEK1/HMGA2/BRSK1/ABRAXAS1/TOPBP1/PLK1/CDK1/FOXO4/BRCC3	20
GO:0032205	negative regulation of telomere maintenance	20/5619	36/18866	0.00110272	0.0106695	0.00872911	XRCC1/XRCC5/HNRNPC/ACD/NBN/XRN1/GNL3L/SLX1A/NAT10/HNRNPA1/PIF1/PARP1/TERF1/HNRNPU/TERF2IP/EXOSC10/CTC1/PINX1/TEN1/RTEL1	20
GO:0032886	regulation of microtubule-based process	94/5619	240/18866	0.00110741	0.0106989	0.00875313	FKBP4/BRCA1/TACC3/PHLDB1/PARP3/TPR/RNF4/RHOA/CFAP20/SPAG5/MAP2/XPO1/CYLD/MAPRE3/AURKA/TPX2/NSFL1C/RANBP1/NIN/RAE1/MAPRE1/MID1/NUBP1/DNAH11/KAT2A/SLAIN2/CHORDC1/TRPV4/KAT2B/APC2/CHMP3/ALMS1/ARHGEF2/STMN1/NEK2/CAMSAP2/KIF18A/STIL/BBS2/CEP250/XRCC3/AKAP9/CEP85/CHMP2A/CLIP1/PSRC1/ROCK2/APC/CKAP2/BORA/CDK5RAP2/TRIM54/KIF11/BBS4/KATNB1/TBCD/ERBB2/PLK4/SNCA/PLK2/RPS3/CHEK1/CENPJ/HNRNPU/SKA1/DRC1/CFAP298…	94
GO:0042278	purine nucleoside metabolic process	30/5619	61/18866	0.00111033	0.0107111	0.00876313	ENPP4/ACP3/GNAI3/RHOA/DLG1/NT5C2/PRTFDC1/MTAP/GTPBP1/AHCY/NME4/IMPDH1/RAB23/AMD1/OARD1/RAN/PEMT/NT5E/ADK/GMPS/HPRT1/NME6/IMPDH2/LRRK2/PNP/OPA1/APRT/NME1/NME2/NUDT18	30
GO:0045931	positive regulation of mitotic cell cycle	69/5619	168/18866	0.00114544	0.0110333	0.00902677	CDC27/CUL3/TPR/NDC80/SMARCD3/AURKA/NSFL1C/ANAPC5/CDC45/CDC6/CDC23/CDC7/RANBP1/APEX1/CDC25B/RAD51C/RPS6KB1/FBXO5/MACROH2A1/PDGFRB/HES1/EIF4G1/TTL/XRCC3/PCID2/DLGAP5/HSPA2/SLF1/CCNB1/ANXA1/CDK4/RDX/NUSAP1/KIF20B/EGF/CUL4A/AKT1/DTL/DYNC1LI1/PHIP/EGFR/CDCA5/MEPCE/EIF4E/HNRNPU/ADAMTS1/CDC25C/DBF4B/CDC25A/MAD2L1/CDT1/MECP2/CDK1/PLRG1/UBE2C/SPHK1/SH2B1/GEN1/AURKB/RCC2/PTPN11/LSM10/HSF1/EIF4EBP1/ANAPC7/T…	69
GO:0050792	regulation of viral process	86/5619	217/18866	0.00116233	0.0111794	0.00914628	POLR2J/POLR2B/TAF11/NUCKS1/PABPC1/TOP2B/LAMP3/MID2/REST/OAS1/TFAP4/SRPK1/POLR2E/SMARCB1/POLR2F/NELFCD/POLR2C/POLR2I/HPN/CAV2/TRIM14/DDX5/HSPA8/TRIM38/CHMP3/TRIM62/PROX1/TARDBP/ZNF639/SLPI/STAU1/GTF2F1/SMARCA4/ZFP36/APOBEC3F/ILF3/APOE/CHMP2A/TRIM28/SHFL/TOP2A/TRIM22/INPP5K/VPS4A/MORC2/OASL/SRPK2/DHX9/LEF1/IFITM3/POLR2D/HMGA2/LARP1/SNF8/RRP1B/PTX3/CHMP4C/MBL2/PSMC3/PPIB/FAM111A/PHB/DDB1/POLR2G/CXCL…	86
GO:0046825	regulation of protein export from nucleus	22/5619	41/18866	0.00117704	0.0112453	0.00920018	NSUN2/TPR/RIOK2/SP100/PRKACA/GTSE1/RAPGEF3/XPO1/RBM22/RANGAP1/EMD/YWHAE/PARK7/XPO5/XPO4/CAMK1/TXN/ANP32B/TP53/PTPN11/SETD2/SIRT7	22
GO:0070317	negative regulation of G0 to G1 transition	22/5619	41/18866	0.00117704	0.0112453	0.00920018	BRCA1/RAD51/PPP2R5B/EED/CDC7/E2F1/RBBP8/RBBP7/EZH2/TFDP2/APAF1/CBX3/UXT/DAB2IP/CHEK1/PCGF6/RYBP/RRM2/PHC3/FOXO4/TFDP1/EHMT2	22
GO:1901998	toxin transport	22/5619	41/18866	0.00117704	0.0112453	0.00920018	ATP6V0A1/HSPA5/LRP6/SLC7A8/NRP1/TRIP4/DNM1/COPZ1/CCT4/TCP1/SLC17A3/CCT6B/CCT7/RAB40B/CCT5/CCT8/RAB28/ANTXR2/CCT3/CCT2/BNIP3/COPB2	22
GO:0006450	regulation of translational fidelity	13/5619	20/18866	0.0011796	0.0112453	0.00920018	LARS2/RPS5/AARS1/CDK5RAP1/DTD1/EIF2S3/LARS1/RPS9/EIF2S3B/IARS1/YRDC/VARS1/AARSD1	13
GO:0032211	negative regulation of telomere maintenance via telomerase	13/5619	20/18866	0.0011796	0.0112453	0.00920018	HNRNPC/ACD/XRN1/GNL3L/NAT10/HNRNPA1/PIF1/TERF1/HNRNPU/EXOSC10/CTC1/PINX1/TEN1	13
GO:0046655	folic acid metabolic process	13/5619	20/18866	0.0011796	0.0112453	0.00920018	MTHFD2/SLC46A1/MTHFD1/MTHFD1L/ALDH1L2/MTHFS/FPGS/MTHFD2L/SLC25A32/SLC19A1/SHMT1/MTHFR/SHMT2	13
GO:0048284	organelle fusion	59/5619	140/18866	0.00121326	0.0115411	0.00944221	SYT7/BAK1/GNAI3/SYT1/TFRC/ENO1/BAX/DNM1L/SNAP23/STX1B/VTI1B/EEA1/STX4/GDAP1/STX10/AKT2/CAV2/CHCHD3/ENO3/VAT1/RAB34/STX2/BNIP1/CHMP3/MFN2/VAMP8/TMEM175/VPS4A/SYT11/ANXA1/DYSF/STX6/TGFBRAP1/SNCA/CLTRN/VTI1A/STX5/OMA1/SEPTIN8/STOML2/RAB8B/VPS39/PRRT2/RAB8A/TAP1/STX8/CDK1/SPHK1/BNIP3/CALR/PRKN/OPA1/SAMD9/VPS16/VAMP2/TAPBP/PCDHGA3/DOC2B/RCC1L	59
GO:0051091	positive regulation of DNA-binding transcription factor activity	104/5619	270/18866	0.00121927	0.0115411	0.00944221	KDM1A/DHX33/CX3CL1/MBTPS2/ARHGEF5/HIPK2/PRKCZ/PPP2R5B/LRP6/TCF3/TFRC/MAP3K13/MID2/TRAF5/ERC1/CAPN3/JAK2/SMARCB1/PSMA6/RIPK2/STK3/PRKD2/BUD31/TRIM14/DDX58/HDAC5/PPARGC1A/RWDD1/TRIM38/SRF/VEGFA/PARK7/TRIM62/ARHGEF2/CTH/TAF12/CLU/COPS5/NDP/SMARCA4/TICAM1/PPARG/TRIM22/FLOT2/IRAK2/CD36/MAP3K7/DHX9/ANXA3/CRTC3/AKT1/CARM1/BCL10/RPS27A/EPHA5/MTDH/PPRC1/RPS3/ARID5B/IL18/FER/SAV1/JMY/ADGRF1/PPARGC1B/LRP8/T…	104
GO:2000779	regulation of double-strand break repair	39/5619	85/18866	0.00121951	0.0115411	0.00944221	KDM1A/DDX11/PARP3/RAD51/SIRT6/RIF1/FUS/SMCHD1/NSD2/KMT5B/FOXM1/RAD51AP1/TIMELESS/RPA2/DEK/AUNIP/FIGNL1/SLF1/TEX15/SPIRE1/ACTR2/PARP9/WRAP53/PARP1/RADX/CHEK1/HMGA2/UBQLN4/TERF2IP/OTUB1/SETMAR/SETD2/HSF1/PARPBP/SIRT7/NUDT16/SPIRE2/PRKDC/RTEL1	39
GO:0006342	chromatin silencing	36/5619	77/18866	0.00121955	0.0115411	0.00944221	MSL3/EED/SIRT6/RIF1/CDC45/MACROH2A2/HIRA/SMCHD1/H2AZ2/EZH2/EZH1/HDAC5/MACROH2A1/MORF4L2/H1-3/HAT1/DYDC2/HMGA1/H2AZ1/MECP2/MTHFR/H2AC6/H2AW/MORF4L1/H1-2/H2AX/H1-0/HMGB1/HDAC2/H2AC13/H2AC11/H2AC7/MIER1/H2AC18/H2AJ/H2AC19	36
GO:0046785	microtubule polymerization	36/5619	77/18866	0.00121955	0.0115411	0.00944221	FKBP4/ZNF207/NDE1/MAP2/MAPRE3/TPX2/NIN/MAPRE1/SLAIN2/TRPV4/FBXO5/STMN1/CAMSAP2/TUBGCP3/AKAP9/TUBGCP6/MAP7D3/CLIP1/TUBG1/PSRC1/CDK5RAP2/TUBGCP4/TBCD/SNCA/RPS3/CENPJ/MECP2/CKAP5/INPP5J/DRG1/OCLN/TOGARAM1/DCTN1/MZT1/ARL2/TUBGCP5	36
GO:0002504	antigen processing and presentation of peptide or polysaccharide antigen via MHC class II	46/5619	104/18866	0.00123124	0.0116179	0.00950498	AP2B1/AP2S1/KIF2A/KIF22/KIF3C/DYNLL1/KIF4A/AP1B1/PIKFYVE/ACTR1B/CAPZA1/KIF18A/KLC1/CANX/AP1M2/CTSL/DYNC1LI2/CTSV/THBS1/KIF23/ACTR1A/KIF11/CENPE/OSBPL1A/KIF2C/ARF1/DYNC1LI1/SEC24D/KIF5A/SEC13/DYNC1I1/RACGAP1/CTSS/KIF15/DCTN5/RILP/SPTBN2/CTSF/SEC24C/AP2A2/CTSE/AP2A1/HLA-DMA/DCTN1/IFI30/DYNLL2	46
GO:0009116	nucleoside metabolic process	46/5619	104/18866	0.00123124	0.0116179	0.00950498	ENPP4/ACP3/GNAI3/RHOA/DLG1/NT5C2/CAD/PRTFDC1/MTAP/UPB1/GTPBP1/ERH/AHCY/CDADC1/DHODH/NME4/IMPDH1/RAB23/DNPH1/UMPS/AMD1/OARD1/PPAT/APOBEC3F/PUDP/RAN/PEMT/NT5E/ATIC/UCK2/PRPS1/ADK/DCK/GMPS/HPRT1/DTYMK/NME6/IMPDH2/UPP1/LRRK2/PNP/OPA1/APRT/NME1/NME2/NUDT18	46
GO:0021987	cerebral cortex development	51/5619	118/18866	0.00130066	0.0122385	0.0100127	KDM1A/PAX6/TACC3/SYNE2/ASPM/RHOA/LRP6/CSNK2A2/NDE1/WDR62/NCOA1/BAX/LAMB1/EFHC1/YWHAE/MDK/NR2E1/SLC2A1/KIF14/NPY/BBS2/BTBD3/SLC38A2/EMX1/TRA2B/DAB2IP/TMEM14B/TACC2/ATIC/BBS4/DMRTA2/SRD5A1/EGFR/LRP8/GART/CTNNB1/COL3A1/CEP120/ROBO1/FUT10/DAB1/FBXO45/FOXG1/BNIP3/H2AX/RELN/FAT4/FLNA/NOTCH2NLA/NOTCH2NLC/ARHGAP11B	51
GO:2001235	positive regulation of apoptotic signaling pathway	74/5619	183/18866	0.0013008	0.0122385	0.0100127	TNFRSF12A/BID/BAK1/CASP8/CYLD/BAX/DNM1L/TFAP4/JAK2/TIMP3/NFATC4/E2F1/SRPX/BMF/STK3/PDCD5/PIAS4/PPP2R1A/CASP2/PPIF/SEPTIN4/YWHAE/FBXW7/CTSC/TPD52L1/TFDP2/PARK7/SFPQ/WDR35/APAF1/PPP3CC/TNFSF10/PLAGL2/STYXL1/YWHAH/TRAF7/SERINC3/YWHAQ/CIDEB/NMT1/DAB2IP/THBS1/BMPR1B/TP53/RPL11/BCL10/RPS3/PINK1/RPL26/ZSWIM2/INHBB/GPER1/YWHAZ/MOAP1/YWHAB/SMAD3/PDIA3/FADD/ING5/BCL2L1/RPS7/PPP1CA/PTPN2/NUPR1/BNIP3/PRKRA/A…	74
GO:0006337	nucleosome disassembly	12/5619	18/18866	0.0013255	0.0124347	0.0101733	SMARCD1/SMARCE1/SMARCD3/SUPT16H/SMARCB1/GRWD1/SMARCD2/SET/SMARCA4/HMGA1/SMARCC1/H2AW	12
GO:0051782	negative regulation of cell division	12/5619	18/18866	0.0013255	0.0124347	0.0101733	ASPM/ORC6/TEX14/E2F8/VPS4A/MYC/CHMP4C/E2F7/ZFYVE19/AURKB/PTCH1/TXNIP	12
GO:0043094	cellular metabolic compound salvage	19/5619	34/18866	0.0013303	0.0124437	0.0101806	PRTFDC1/MTAP/AMPD2/PUDP/BHMT2/GMPR/UCK2/ENOPH1/BHMT/APIP/ADK/DCK/FCSK/PDXK/HPRT1/ADI1/UPP1/PNP/APRT	19
GO:0046685	response to arsenic-containing substance	19/5619	34/18866	0.0013303	0.0124437	0.0101806	ABCC2/RNF4/GSTO2/CPOX/SRRT/MKNK2/HMOX1/ZFAND1/PPIF/CDKN1A/ATF4/SLC38A2/HNRNPA1/ALAD/MAPK13/TNFRSF11B/VCP/HSF1/UROS	19
GO:0032897	negative regulation of viral transcription	16/5619	27/18866	0.00137472	0.0128406	0.0105054	NUCKS1/MID2/REST/TFAP4/TRIM14/TRIM62/TARDBP/ZNF639/ZFP36/INPP5K/IFITM3/HMGA2/PSMC3/TRIM8/TRIM31/TRIM27	16
GO:0000387	spliceosomal snRNP assembly	27/5619	54/18866	0.00141361	0.0131849	0.010787	STRAP/CLNS1A/SART3/GEMIN5/GEMIN2/SNRPD3/PRMT5/PRPF31/PRPF19/WDR77/SNRPC/SNRPD2/SNRPB/LSM4/TGS1/SNRPF/GEMIN7/SNRPG/SNRPD1/CD2BP2/SMN1/PRPF8/SART1/GEMIN4/SNRPE/LSM2/SMN2	27
GO:0046329	negative regulation of JNK cascade	21/5619	39/18866	0.00142809	0.0133007	0.0108818	CYLD/DNAJA1/FKTN/AMBP/HIPK3/GPS2/MEN1/TAOK3/MARVELD3/NCOR1/AKT1/DUSP10/PDCD4/PINK1/DUSP19/F2RL1/HDAC3/PER1/PRKN/AIDA/ZNF675	21
GO:0042398	cellular modified amino acid biosynthetic process	25/5619	49/18866	0.00145553	0.0135346	0.0110732	GGCT/CHDH/HAGH/MTHFD1/PARK7/MTHFD1L/BBOX1/GAMT/CNDP2/MTHFS/FPGS/ATIC/CHAC2/PLOD2/PTDSS1/GART/CKB/GATM/PTDSS2/SHMT1/OPLAH/TMLHE/CKMT1A/CKMT1B/GGT1	25
GO:0002831	regulation of response to biotic stimulus	150/5619	409/18866	0.00145882	0.0135346	0.0110732	CX3CL1/PSMB1/PSMC4/POLR3B/MATR3/BIRC3/HMGB3/GRN/PSMA4/CYBA/CUL1/TRAF3IP2/PSME4/UFD1/PRKACA/ICAM3/PAK3/XRCC5/CEACAM1/ARG2/ZMPSTE24/PSMC5/PPP2R3C/TYRO3/PGC/HSP90AB1/JAK2/PSMD8/TTLL12/COCH/PSMC6/PSMA3/PSMC1/PSMB5/PSMA6/PSME2/PSMA7/SAMHD1/RIOK3/PQBP1/PSMD7/RIPK2/CACTIN/RPS19/NOP53/CDC37/PSMA2/DDX58/PSMD3/C1QBP/PSMD11/HPX/PSMD9/PTPN6/TRIM38/POLR3G/SELENOK/HRG/PSMD14/SUMO1/SFPQ/TNFAIP3/ARG1/OPTN/IRF1/P…	150
GO:0006555	methionine metabolic process	11/5619	16/18866	0.00145948	0.0135346	0.0110732	MTAP/MTHFD1/SMS/BHMT2/ENOPH1/BHMT/APIP/MAT1A/MTHFD2L/MTHFR/ADI1	11
GO:0045005	DNA-dependent DNA replication maintenance of fidelity	23/5619	44/18866	0.00146475	0.0135533	0.0110884	DDX11/MRE11/RAD51/POLD1/NUCKS1/TIPIN/THOC1/EXD2/SAMHD1/TIMELESS/PCNA/DNA2/MMS22L/TONSL/WRN/RFWD3/CENPX/SETMAR/CENPS/GEN1/ALYREF/FANCM/RTEL1	23
GO:0060828	regulation of canonical Wnt signaling pathway	112/5619	295/18866	0.00146567	0.0135533	0.0110884	PSMB1/PSMC4/CCDC88C/WWTR1/CUL3/PSMA4/DKK3/CDK14/TLE2/ASPM/PSME4/LRP6/NLE1/CYLD/PSMC5/BAMBI/PSMD8/PSMC6/PSMA3/PSMC1/PSMB5/PSMA6/PSME2/PSMA7/FERMT1/EMD/PSMD7/STK3/TLE6/TGFB1/PSMA2/TLE4/LZTS2/DKK1/CCNY/PSMD3/PSMD11/MDK/PSMD9/CAPRIN2/WNT5B/CSNK1A1/PSMD14/APC2/USP34/WLS/TNN/EGR1/RECK/BICC1/SOX9/PSMF1/PSMB2/PSMA1/APOE/TRPM4/PSME3/ZBED3/ARNTL/LRP4/APC/DAB2IP/PSMB7/EGF/LGR5/NKD1/IGFBP4/PRDM15/PSMB6/PSMA5…	112
GO:0032606	type I interferon production	54/5619	127/18866	0.00150077	0.0137946	0.0112859	DHX33/POLR3B/MRE11/POLR3E/UFD1/XRCC5/CYLD/POLR2E/POLR2F/POLR3H/YY1/RIOK3/POLA1/PQBP1/RIPK2/CACTIN/DDX58/DTX4/TRIM38/POLR3G/IFIH1/TNFAIP3/IRF1/IRF3/TICAM1/POLR3F/DHX9/NLRC5/HSPD1/POLR3A/UBE2L6/POLR3K/HMGB2/TLR3/STAT6/CTNNB1/POLR3D/CD14/POLR1C/RNF26/POLR2L/PTPN11/SETD2/UBA7/DDX41/IRAK1/POLR3C/ISG15/XRCC6/PCBP2/TRAF3IP1/TRIM15/CHUK/PRKDC	54
GO:0006188	IMP biosynthetic process	8/5619	10/18866	0.00150456	0.0137946	0.0112859	AMPD2/PAICS/PPAT/ATIC/GART/HPRT1/PFAS/ADSL	8
GO:0033314	mitotic DNA replication checkpoint	8/5619	10/18866	0.00150456	0.0137946	0.0112859	ORC1/CLSPN/CDC6/HUS1/TICRR/RAD17/NAE1/TOPBP1	8
GO:0034427	nuclear-transcribed mRNA catabolic process, exonucleolytic, 3'-5'	8/5619	10/18866	0.00150456	0.0137946	0.0112859	EXOSC7/EXOSC5/EXOSC3/EXOSC8/EXOSC9/EXOSC2/DIS3L2/EXOSC4	8
GO:0034975	protein folding in endoplasmic reticulum	8/5619	10/18866	0.00150456	0.0137946	0.0112859	HSPA5/DNAJC10/ERO1B/CANX/HSP90B1/PDIA3/CALR/ERO1A	8
GO:1901838	positive regulation of transcription of nucleolar large rRNA by RNA polymerase I	8/5619	10/18866	0.00150456	0.0137946	0.0112859	DDX11/SMARCB1/PIH1D1/NCL/SMARCA4/NOL11/PWP1/MARS1	8
GO:0032386	regulation of intracellular transport	133/5619	358/18866	0.00150812	0.0138077	0.0112966	BID/RUFY3/NSUN2/CDH1/RIPOR1/TPR/USP36/RIOK2/CASP8/IPO5/SP100/REEP1/CSNK2A2/PRKACA/LMAN1/GTSE1/SPAG5/MAP2/RAPGEF3/XPO1/RBM22/SIRT4/RBM27/AAAS/HSP90AB1/JAK2/MIEF1/RANGAP1/FERMT1/E2F1/EMD/NUTF2/NDRG4/ZFAND1/BNIP3L/PDCD5/AKT2/TGFB1/YWHAE/FBXW7/ZPR1/EHD1/CPSF6/RAB23/WWC1/TFDP2/PDCD10/ECT2/NCBP2/TNNC1/REEP6/CHMP3/PARK7/ITGB1BP1/DENND10/SEC16B/CRYZL2P-SEC16B/PPP3CC/TARDBP/KHDRBS1/XPO5/MAP2K2/YWHAH/TRIM2…	133
GO:0002218	activation of innate immune response	60/5619	144/18866	0.00154206	0.0140986	0.0115345	PSMB1/PSMC4/MATR3/PSMA4/CUL1/PSME4/PRKACA/ICAM3/PAK3/XRCC5/PSMC5/PSMD8/PSMC6/PSMA3/PSMC1/PSMB5/PSMA6/PSME2/PSMA7/PQBP1/PSMD7/PSMA2/PSMD3/PSMD11/PSMD9/PSMD14/SFPQ/PSMF1/PSMB2/PSMA1/PSME3/MAP3K7/PSMB7/PSMB6/BCL10/PSMA5/NONO/TAB3/PSMD4/PSMB4/PSMC2/PSMD6/PSMC3/MUC15/MUC3A/MALT1/PSMD1/MUC13/HRAS/PSMD2/MUC1/PSMD13/HMGB1/XRCC6/PSMD12/PSMB8/CHUK/RBM14/PRKDC/PSMB3	60
GO:0016051	carbohydrate biosynthetic process	84/5619	213/18866	0.00155844	0.0141617	0.0115862	PDK2/PPP1R3F/GYG2/ENO1/AKR1B1/NANS/SORBS1/PCK2/PGK1/SLC39A14/GYS1/GPI/AKT2/TGFB1/ENO3/KAT2A/ALDOC/PPARGC1A/ST3GAL4/GAPDH/TPI1/GYS2/KAT2B/GPD2/LEPR/SLC2A1/AKR1A1/PPP1R3C/PTK2B/NLN/NR1D1/DYRK2/ATF4/MPDU1/SESN2/G6PC/INPP5K/ALDOB/SLC37A4/RBP4/NDST4/EGF/SORD/G6PC3/IMPA2/AKT1/SNCA/MDH2/SOGA1/ALDOA/HS2ST1/CHST9/B3GNT7/ST3GAL2/G6PD/B3GALT2/GYG1/TKT/GPER1/FBP1/GPT/DDB1/B3GALNT1/HAS2/FUT3/PGAM1/PPP1CA/PPP1…	84
GO:0090276	regulation of peptide hormone secretion	84/5619	213/18866	0.00155844	0.0141617	0.0115862	CFTR/ICA1/CD38/SLC25A5/TFAP2B/GIPR/SYT7/NR1H4/CASR/TM7SF3/ACSL4/SRI/RAPGEF3/REST/SLC8B1/SIRT4/RAPGEF4/ITPR3/JAK2/LRP5L/PICK1/CDK16/SYTL4/ARL2BP/STX4/TFR2/PPP3CB/CPT1A/PSMD9/GLP1R/SLC2A1/KLF7/CNR1/ENY2/SERP1/TARDBP/ITPR2/ACVR1C/PFKFB2/NR1D1/TRPM4/NR0B2/ARNTL/UQCC2/RBP4/HADH/PDX1/PFKL/MPC2/ENSA/EPHA5/EGFR/CLTRN/ITPR1/GJA1/SLC16A1/MCU/VSNL1/INHBB/NKX6-1/AIMP1/SLC9B2/NDUFAF2/GPER1/RAB8B/STXBP4/SLC25A…	84
GO:0000054	ribosomal subunit export from nucleus	10/5619	14/18866	0.00155991	0.0141617	0.0115862	RIOK2/XPO1/RPS15/RAN/LTV1/ABCE1/RRS1/NPM1/NOP9/EIF6	10
GO:0032042	mitochondrial DNA metabolic process	10/5619	14/18866	0.00155991	0.0141617	0.0115862	LIG3/PPARGC1A/MPV17/SESN2/DNA2/TP53/PARP1/TOP3A/LONP1/POLG2	10
GO:0033750	ribosome localization	10/5619	14/18866	0.00155991	0.0141617	0.0115862	RIOK2/XPO1/RPS15/RAN/LTV1/ABCE1/RRS1/NPM1/NOP9/EIF6	10
GO:0002713	negative regulation of B cell mediated immunity	9/5619	12/18866	0.00159229	0.014335	0.011728	PARP3/THOC1/PTPN6/BCL6/C4BPA/C4BPB/FOXJ1/NDFIP1/SUSD4	9
GO:0002890	negative regulation of immunoglobulin mediated immune response	9/5619	12/18866	0.00159229	0.014335	0.011728	PARP3/THOC1/PTPN6/BCL6/C4BPA/C4BPB/FOXJ1/NDFIP1/SUSD4	9
GO:0009086	methionine biosynthetic process	9/5619	12/18866	0.00159229	0.014335	0.011728	MTAP/MTHFD1/BHMT2/ENOPH1/BHMT/APIP/MTHFD2L/MTHFR/ADI1	9
GO:0070601	centromeric sister chromatid cohesion	9/5619	12/18866	0.00159229	0.014335	0.011728	NAA10/PPP2R1A/NAA50/SGO1/BOD1/BUB1B/SGO2/CTNNB1/BUB1	9
GO:1905214	regulation of RNA binding	9/5619	12/18866	0.00159229	0.014335	0.011728	NUCKS1/EIF3D/EIF3E/HNRNPL/EIF4G1/NCBP1/EIF4A3/CARM1/EIF3C	9
GO:2000105	positive regulation of DNA-dependent DNA replication	9/5619	12/18866	0.00159229	0.014335	0.011728	DBF4/WIZ/CDC7/CDK2/E2F8/DBF4B/STOML2/E2F7/CDT1	9
GO:0030178	negative regulation of Wnt signaling pathway	86/5619	219/18866	0.00160111	0.0143944	0.0117766	PSMB1/PSMC4/CCDC88C/WWTR1/CUL3/PSMA4/DKK3/TLE2/PSME4/LRP6/CYLD/NLK/PSMC5/PSMD8/HMGXB4/PSMC6/PSMA3/PSMC1/PSMB5/PSMA6/PSME2/NFATC4/PSMA7/FERMT1/EMD/PSMD7/STK3/TLE6/GRB10/PSMA2/TLE4/LZTS2/DKK1/PSMD3/PSMD11/MDK/PSMD9/WNT5B/CSNK1A1/PSMD14/APC2/TNN/EGR1/BICC1/SOX9/PSMF1/PSMB2/PSMA1/APOE/PSME3/LRP4/APC/DAB2IP/PSMB7/NKD1/IGFBP4/PSMB6/PSMA5/LIMD1/WIF1/C12orf43/PSMD4/PSMB4/AMFR/PSMC2/FRZB/PSMD6/SHH/PSMC3/G…	86
GO:0043648	dicarboxylic acid metabolic process	43/5619	97/18866	0.00165414	0.0148505	0.0121497	NR1H4/ADSS2/OAT/MTHFD2/SLC46A1/HAL/L2HGDH/DLD/FH/MTHFD1/ACOT8/OGDH/PHYH/ASPA/AADAT/NIT2/GLS/KYNU/SDHB/DLST/MTHFD1L/MRPS36/ALDH1L2/SUCLA2/MTHFS/FPGS/GRHPR/KYAT3/ATIC/MDH2/ME3/MTHFD2L/SLC25A32/GPT2/SUCLG2/SLC19A1/SHMT1/MTHFR/IDH2/SHMT2/DDO/PRODH2/GGT1	43
GO:0051348	negative regulation of transferase activity	112/5619	296/18866	0.001676	0.0150259	0.0122932	PRKAR2B/MVP/WWTR1/PARP3/IPO5/LRP6/CEACAM1/PTPRH/GCKR/DNAJA1/RTRAF/TESC/TFAP4/GADD45B/PPM1F/PIK3IP1/TRIB3/CDK5RAP1/PPP2R1A/LIMK1/CHORDC1/HIPK3/CORO1C/DUSP16/PTPN6/FBXO5/STK38/MACROH2A1/KAT2B/PRKAR2A/PARK7/GADD45A/RGS2/TNFAIP3/ITGB1BP1/DUSP1/LAX1/RPL5/CDKN1A/RPL23/PTPRB/ZFP36/CDKN1C/APOE/CEP85/SH3BP5/VPS25/PPARG/INPP5K/GPS2/MEN1/APC/TAOK3/SPRY2/DAB2IP/PTPRQ/WARS1/IGF1R/PIF1/TP53/AKT1/RPL11/DUSP10/A…	112
GO:0033209	tumor necrosis factor-mediated signaling pathway	70/5619	173/18866	0.00169406	0.0151669	0.0124086	MAP3K14/TNFRSF12A/PSMB1/NR1H4/PSMC4/BIRC3/PSMA4/CASP8/KARS1/TNFRSF1A/PSME4/TRAF4/TRAF5/CYLD/PSMC5/CDIP1/JAK2/PSMD8/PSMC6/PSMA3/PSMC1/PSMB5/PSMA6/NFKBIA/PSME2/PSMA7/PSMD7/PIAS4/PSMA2/PSMD3/PSMD11/PSMD9/KRT18/PSMD14/TNFAIP3/PTK2B/TNFRSF8/PSMF1/PSMB2/TNFRSF19/PSMA1/TXNDC17/PSME3/GPS2/EDAR/PSMB7/TP53/PSMB6/PSMA5/TNFRSF14/PSMD4/PSMB4/PSMC2/PSMD6/F2RL1/TNFRSF11B/PSMC3/ILK/PSMD1/PSMD2/PTPN2/SPHK1/PRKN/P…	70
GO:0009167	purine ribonucleoside monophosphate metabolic process	20/5619	37/18866	0.00173306	0.0154732	0.0126592	AK2/ADSS2/DLG1/NT5C2/IMPDH1/AK1/AMPD2/PAICS/PPAT/NT5E/ATIC/AK9/ADK/GART/GMPS/HPRT1/IMPDH2/PFAS/APRT/ADSL	20
GO:0033120	positive regulation of RNA splicing	20/5619	37/18866	0.00173306	0.0154732	0.0126592	U2AF2/DAZAP1/RBM22/SRSF5/RBM3/SNRNP70/ZPR1/HSPA8/PRPF19/NUP98/NCL/PRDX6/SLC38A2/TRA2B/NCBP1/SLC39A5/SF3B4/PIK3R1/RBMX/RBMXL1	20
GO:0002495	antigen processing and presentation of peptide antigen via MHC class II	45/5619	103/18866	0.00187141	0.0166854	0.013651	AP2B1/AP2S1/KIF2A/KIF22/KIF3C/DYNLL1/KIF4A/AP1B1/PIKFYVE/ACTR1B/CAPZA1/KIF18A/KLC1/CANX/AP1M2/CTSL/DYNC1LI2/CTSV/KIF23/ACTR1A/KIF11/CENPE/OSBPL1A/KIF2C/ARF1/DYNC1LI1/SEC24D/KIF5A/SEC13/DYNC1I1/RACGAP1/CTSS/KIF15/DCTN5/RILP/SPTBN2/CTSF/SEC24C/AP2A2/CTSE/AP2A1/HLA-DMA/DCTN1/IFI30/DYNLL2	45
GO:0031639	plasminogen activation	14/5619	23/18866	0.00192177	0.016994	0.0139034	ENO1/CPB2/F11/APOH/PGK1/HPN/PLGRKT/PLAU/THBS1/KLKB1/SERPINF2/FGG/FGA/FGB	14
GO:0042451	purine nucleoside biosynthetic process	14/5619	23/18866	0.00192177	0.016994	0.0139034	PRTFDC1/MTAP/NME4/IMPDH1/AMD1/NT5E/ADK/GMPS/HPRT1/NME6/IMPDH2/APRT/NME1/NME2	14
GO:0042455	ribonucleoside biosynthetic process	14/5619	23/18866	0.00192177	0.016994	0.0139034	PRTFDC1/MTAP/NME4/IMPDH1/AMD1/NT5E/ADK/GMPS/HPRT1/NME6/IMPDH2/APRT/NME1/NME2	14
GO:0046129	purine ribonucleoside biosynthetic process	14/5619	23/18866	0.00192177	0.016994	0.0139034	PRTFDC1/MTAP/NME4/IMPDH1/AMD1/NT5E/ADK/GMPS/HPRT1/NME6/IMPDH2/APRT/NME1/NME2	14
GO:0046599	regulation of centriole replication	14/5619	23/18866	0.00192177	0.016994	0.0139034	BRCA1/KAT2A/KAT2B/ALMS1/STIL/CHMP2A/CDK5RAP2/PLK4/PLK2/CENPJ/CEP120/NPM1/NUP62/RBM14	14
GO:0048026	positive regulation of mRNA splicing, via spliceosome	14/5619	23/18866	0.00192177	0.016994	0.0139034	DAZAP1/RBM3/SNRNP70/HSPA8/PRPF19/NUP98/NCL/PRDX6/TRA2B/NCBP1/SLC39A5/SF3B4/RBMX/RBMXL1	14
GO:0031109	microtubule polymerization or depolymerization	50/5619	117/18866	0.00193155	0.0170185	0.0139234	FKBP4/ZNF207/KIF2A/NDE1/MAP2/MAPRE3/TPX2/NIN/MAPRE1/MID1/SLAIN2/TRPV4/FBXO5/APC2/ARHGEF2/STMN1/CAMSAP2/KIF18A/TUBGCP3/AKAP9/TUBGCP6/MAP7D3/CLIP1/TUBG1/PSRC1/APC/CKAP2/CDK5RAP2/TUBGCP4/TRIM54/KATNB1/TBCD/KIF2C/SNCA/RPS3/CENPJ/SKA1/SKA3/NCKAP5L/MECP2/CKAP5/INPP5J/DRG1/KIF18B/OCLN/TOGARAM1/DCTN1/MZT1/ARL2/TUBGCP5	50
GO:0001844	protein insertion into mitochondrial membrane involved in apoptotic signaling pathway	17/5619	30/18866	0.00193249	0.0170185	0.0139234	BID/CASP8/BAX/E2F1/BMF/YWHAE/TFDP2/PPP3CC/YWHAH/YWHAQ/NMT1/TP53/YWHAZ/MOAP1/YWHAB/TFDP1/PPP3R1	17
GO:1902751	positive regulation of cell cycle G2/M phase transition	17/5619	30/18866	0.00193249	0.0170185	0.0139234	SMARCD3/CDC7/CDC25B/RAD51C/FBXO5/HSPA2/CCNB1/CDK4/DTL/CDC25C/DBF4B/CDC25A/MECP2/CDK1/ATAD5/RCC2/NPM1	17
GO:0018209	peptidyl-serine modification	124/5619	333/18866	0.00193506	0.0170185	0.0139234	CALCR/DCN/CLK1/BAK1/HPF1/ATP2B4/HIPK2/PRKCZ/PDK3/CSNK2A2/PRKACA/TFRC/MAP3K13/MKNK1/RAPGEF3/HSP90AA1/BAX/NLK/AURKA/MAPKAPK5/CLSPN/IL11/HSP90AB1/CDC7/MAST3/MKNK2/PPM1F/GALNT16/VRK1/SGK2/CSNK2A1/NAA10/SGK3/C8orf44-SGK3/RIPK2/AKT2/PRKD2/TGFB1/SPOCK2/DKK1/RPS6KB1/HIPK3/CAPRIN2/CREBL2/STK38/VEGFA/TTK/CSNK1A1/PDCD10/EIF4G1/GALNT3/PLCL1/PARK7/DOCK7/GADD45A/SGK1/NEK6/MAPKAP1/MASTL/CDK2/MAP2K2/DYRK2/AKAP9/…	124
GO:1901616	organic hydroxy compound catabolic process	35/5619	76/18866	0.00196005	0.017215	0.0140842	MTMR7/INPP5A/SCARF1/SYNJ2/COMT/HAO1/FAH/BPNT2/SULT2A1/SULT1E1/CYP27B1/TPI1/GPD2/AKR1D1/APOE/INPP5K/ALDH1B1/SORD/IMPA2/TKFC/LDHD/CYP4F11/SULT1B1/LRTOMT/INPP5J/CYP4F3/MAOA/AKR1C3/SULT1A1/SULT1A2/AKR1B10/ADH4/GK/SULT1A3/NUDT3	35
GO:0046164	alcohol catabolic process	27/5619	55/18866	0.00199692	0.017515	0.0143296	MTMR7/INPP5A/SCARF1/SYNJ2/HAO1/BPNT2/SULT2A1/SULT1E1/TPI1/GPD2/AKR1D1/APOE/INPP5K/ALDH1B1/SORD/IMPA2/TKFC/SULT1B1/INPP5J/AKR1C3/SULT1A1/SULT1A2/AKR1B10/ADH4/GK/SULT1A3/NUDT3	27
GO:0051653	spindle localization	25/5619	50/18866	0.00209576	0.018357	0.0150185	PAX6/SPDL1/ASPM/NDE1/NDC80/ZW10/NSFL1C/MISP/BCCIP/KPNB1/CENPA/ARHGEF2/SPIRE1/SPRY2/CDK5RAP2/NUSAP1/ACTR2/GJA1/SPRY1/MAD2L1/PLK1/SAPCD2/HTT/DCTN1/SPIRE2	25
GO:0051017	actin filament bundle assembly	64/5619	157/18866	0.00210327	0.018376	0.0150341	CX3CL1/USH1C/CUL3/ARHGEF5/LIMA1/RHOA/FSCN1/RAPGEF3/CARMIL1/ASAP3/SORBS1/NRP1/PPM1F/LIMK1/PFN1/NEDD9/SRF/ALMS1/STMN1/ITGB1BP1/TGFB3/PLS1/SORBS3/PTK2B/VIL1/MYO1B/INPP5K/SPIRE1/ROCK2/FHOD1/LCP1/RDX/TPM1/BBS4/TMEFF2/ESPNL/PIK3R1/ADD3/RHOC/WASF2/PPP1R9A/F11R/DMTN/ZYX/SHROOM1/DLC1/HSP90B1/SMAD3/SERPINF2/SYNPO/RHOD/PPM1E/BAIAP2/ACTG1/PRKN/NF2/ESPN/EVL/CD47/FLNA/S100A10/AIF1/SPIRE2/MARCKS	64
GO:0000083	regulation of transcription involved in G1/S transition of mitotic cell cycle	19/5619	35/18866	0.00210361	0.018376	0.0150341	CDK14/ORC1/CDC45/CDC6/E2F1/POLA1/CDK16/CCNE1/ZPR1/FBXO5/TFDP2/PCNA/GFI1/E2F7/CDT1/RRM2/HINFP/TYMS/TFDP1	19
GO:0030258	lipid modification	103/5619	271/18866	0.00212401	0.0185292	0.0151594	MTMR7/CROT/AGK/MTMR11/ACAA1/SPHK2/DGKA/PLPP1/INPP5A/TTC7A/IP6K2/ACADVL/ACAT1/ACACB/SYNJ2/SIRT4/ECHDC1/MTMR3/SLC25A17/HAO1/ACOT8/DGKH/DECR1/BPNT2/AKT2/ETFB/PLPPR2/GCDH/CYP3A5/PHYH/MTMR4/PPARGC1A/ST3GAL4/CPT1A/APOA5/LPCAT3/FIG4/PIKFYVE/ACADL/MECR/PLPPR5/PLPPR4/CNR1/NR4A3/ACAT2/EPHX2/ACADS/SOX9/SGPP1/ECHS1/APOE/SESN2/HACL1/PPARG/EFR3A/INPP5K/PIK3C2B/APPL2/ITPKA/HADH/PIK3C2G/ETFA/IMPA2/PLPP2/AKT1/AGT…	103
GO:0046394	carboxylic acid biosynthetic process	135/5619	367/18866	0.00214598	0.0186957	0.0152956	NDUFAB1/AASS/DCN/BRCA1/NR1H4/CPS1/VCAN/ATP2B4/BCAT1/OAT/ACSM2B/OSBPL3/ACADVL/MGLL/ACACB/CEACAM1/CAD/SEPHS1/PHGDH/ACOT7/HSD3B7/TECR/MTAP/UPB1/MTHFD1/TRIB3/ACOT8/LIPG/PYCR3/TGFB1/BCAT2/ERLIN1/ASPA/APOA5/PTGES3/PRKAB1/DSE/QKI/ABCC5/ACADL/GLS/KYNU/PARK7/MECR/PLA2G4A/CTH/AKR1A1/PROX1/ELOVL4/ALDH8A1/MTHFD1L/EPHX2/RDH10/LIAS/AKR1D1/LPGAT1/ACSL3/INSIG2/NR1D1/ASL/ALDH1A2/CDO1/GAMT/OSBPL2/ACSS2/PRKAB2/SERI…	135
GO:0051293	establishment of spindle localization	23/5619	45/18866	0.00215956	0.0187434	0.0153347	PAX6/SPDL1/NDE1/NDC80/ZW10/NSFL1C/MISP/BCCIP/KPNB1/CENPA/ARHGEF2/SPIRE1/SPRY2/CDK5RAP2/NUSAP1/GJA1/SPRY1/MAD2L1/PLK1/SAPCD2/HTT/DCTN1/SPIRE2	23
GO:0070316	regulation of G0 to G1 transition	23/5619	45/18866	0.00215956	0.0187434	0.0153347	BRCA1/RAD51/PPP2R5B/EED/CDC7/E2F1/RBBP8/RBBP7/EZH2/TFDP2/APAF1/CBX3/UXT/DAB2IP/CHEK1/PCGF6/RYBP/RHNO1/RRM2/PHC3/FOXO4/TFDP1/EHMT2	23
GO:0007249	I-kappaB kinase/NF-kappaB signaling	108/5619	286/18866	0.00216014	0.0187434	0.0153347	MAP3K14/CX3CL1/PPP5C/NR1H4/BIRC3/TRAF3IP2/SPHK2/CASP8/TNFRSF1A/RHOA/BCL3/RORA/TFRC/ALPK1/TRAF4/DDX1/MID2/TRAF5/ERC1/ZFAND6/FKBP1A/CAPN3/HMOX1/NFKBIA/RIOK3/PIM2/USP10/UBE2I/RIPK2/EEF1D/CACTIN/TRIM14/TRIM38/ECT2/TRIM62/ASH1L/WLS/CTH/TNFAIP3/NEK6/TNFSF10/PRDX4/OPTN/UNC5CL/NR1D1/IRF3/TICAM1/TNFRSF19/NDFIP1/CC2D1A/TRIM22/IRAK2/ROCK2/CD36/MAP3K7/EDAR/DAB2IP/PELI2/SECTM1/AKT1/BCL10/RPS27A/PLK2/MTDH/GJA1…	108
GO:0009126	purine nucleoside monophosphate metabolic process	21/5619	40/18866	0.00217	0.0187786	0.0153635	AK2/ADSS2/DLG1/NT5C2/IMPDH1/AK1/AMPD2/PAICS/PPAT/NT5E/ATIC/AK9/ADK/DCK/GART/GMPS/HPRT1/IMPDH2/PFAS/APRT/ADSL	21
GO:0045740	positive regulation of DNA replication	21/5619	40/18866	0.00217	0.0187786	0.0153635	DBF4/WIZ/CDC7/CACYBP/CDK2/E2F8/PCNA/DHX9/DNA2/EGF/EGFR/NPM2/DBF4B/STOML2/E2F7/CDT1/CDK1/HRAS/ATAD5/CTC1/FAF1	21
GO:0045088	regulation of innate immune response	115/5619	307/18866	0.00218693	0.0188999	0.0154627	PSMB1/PSMC4/POLR3B/MATR3/BIRC3/HMGB3/GRN/PSMA4/CUL1/PSME4/PRKACA/ICAM3/PAK3/XRCC5/CEACAM1/PSMC5/TYRO3/HSP90AB1/JAK2/PSMD8/TTLL12/COCH/PSMC6/PSMA3/PSMC1/PSMB5/PSMA6/PSME2/PSMA7/SAMHD1/RIOK3/PQBP1/PSMD7/CACTIN/RPS19/CDC37/PSMA2/PSMD3/PSMD11/HPX/PSMD9/PTPN6/POLR3G/PSMD14/SUMO1/SFPQ/TNFAIP3/ARG1/IRF1/PSMF1/PSMB2/IRF3/PSMA1/APOE/PSME3/PPARG/POLR3F/MAP3K7/DHX9/APPL2/PSMB7/PARP9/NLRC5/ARRB2/VAV1/PSMB6/B…	115
GO:0016571	histone methylation	59/5619	143/18866	0.00220756	0.0190527	0.0155877	KDM1A/PAF1/BRCA1/NR1H4/PRDM11/ARID4A/KMT2C/EED/RIF1/DNMT3B/SMARCB1/TTLL12/PRMT5/SUV39H1/SETD6/PIH1D1/FBL/EZH2/EZH1/NSD2/KMT5B/MACROH2A1/ASH1L/RBBP5/PHF19/H1-3/PRMT1/DNMT1/DYDC2/MEN1/PWP1/TET1/WDR61/CARM1/SETD7/NTMT1/SUV39H2/AUTS2/GFI1/PYGO2/WDR82/CTNNB1/TET2/MECP2/SETMAR/ZNF274/COPRS/TRMT112/MTHFR/BEND3/SETD2/SATB1/KMT5A/KPNA7/SIRT7/H1-2/WDR5/EHMT2/PAGR1	59
GO:0043470	regulation of carbohydrate catabolic process	40/5619	90/18866	0.00222443	0.0191728	0.0156859	NUP160/TPR/NDC1/NUP133/NUP37/SIRT6/GCKR/SEH1L/NUP50/AAAS/NUP188/RAE1/NUP93/PPARGC1A/NUP98/NUP107/NUP155/NUP43/PFKFB2/NUP85/NUP210/NUP54/SCARB2/NCOR1/TP53/NUP205/SEC13/PRKAA2/NUP35/FBP1/PGAM1/PPP1CA/PPP1R3B/NUPR1/PPARA/ENTPD5/POM121/NUP62/EIF6/POM121C	40
GO:0046519	sphingoid metabolic process	13/5619	21/18866	0.00225454	0.0193549	0.015835	AGK/SPHK2/PLPP1/ASAH1/KDSR/SGPP1/PLPP2/PLPP3/SPTLC3/SPHK1/ACER2/GBA/ASAH2	13
GO:0090201	negative regulation of release of cytochrome c from mitochondria	13/5619	21/18866	0.00225454	0.0193549	0.015835	PPIF/CLU/ARRB2/AKT1/FXN/PRELID1/TRIAP1/BCL2L1/PARL/HIGD1A/PRKN/OPA1/PAM16	13
GO:1903599	positive regulation of autophagy of mitochondrion	13/5619	21/18866	0.00225454	0.0193549	0.015835	VPS13D/CDC37/PARK7/MFN2/OPTN/VPS13C/PINK1/HK2/BNIP3/GBA/PRKN/TOMM7/HTT	13
GO:1903313	positive regulation of mRNA metabolic process	37/5619	82/18866	0.00231508	0.0198371	0.0162295	PAF1/PABPC1/DAZAP1/KHSRP/GTPBP1/RBM3/SNRNP70/CPEB3/HSPA8/PRPF19/NUP98/RBM24/NCBP2/NCL/PRDX6/TARDBP/CNOT1/HNRNPR/METTL16/ZFP36/CCNB1/ROCK2/TRA2B/NCBP1/PNPT1/HNRNPD/SLC39A5/SF3B4/RBMX/METTL3/NUDT21/POLR2G/MEX3D/HSF1/CNOT7/TRIM71/RBMXL1	37
GO:0006760	folic acid-containing compound metabolic process	16/5619	28/18866	0.00232603	0.0198371	0.0162295	MTHFD2/SLC46A1/MTHFD1/MTHFD1L/ALDH1L2/MTHFS/FPGS/ATIC/GART/MTHFD2L/SLC25A32/SLC19A1/TYMS/SHMT1/MTHFR/SHMT2	16
GO:0072376	protein activation cascade	16/5619	28/18866	0.00232603	0.0198371	0.0162295	TFPI/F7/F11/APOH/C1QBP/VWF/KNG1/F3/SERPINC1/SERPING1/KLKB1/FGG/FGA/FGB/A2M/F2	16
GO:0072378	blood coagulation, fibrin clot formation	16/5619	28/18866	0.00232603	0.0198371	0.0162295	TFPI/F7/F11/APOH/C1QBP/VWF/KNG1/F3/SERPINC1/SERPING1/KLKB1/FGG/FGA/FGB/A2M/F2	16
GO:0090200	positive regulation of release of cytochrome c from mitochondria	16/5619	28/18866	0.00232603	0.0198371	0.0162295	BID/BAK1/BAX/DNM1L/BMF/PDCD5/PPIF/WDR35/TNFSF10/CIDEB/TP53/PINK1/GPER1/MOAP1/BNIP3/MLLT11	16
GO:1901606	alpha-amino acid catabolic process	45/5619	104/18866	0.00235967	0.0200976	0.0164425	AASS/ATP2B4/OAT/ACAT1/ARG2/HAL/DLD/GSTZ1/AHCY/FAH/BCAT2/GCDH/OGDH/HIBADH/ASPA/BLMH/AADAT/DAO/GLS/KYNU/ALDH8A1/ARG1/DLST/SARDH/PPAT/CDO1/MCCC2/GCSH/THNSL2/HNMT/MAT1A/QDPR/CARNMT1/NOS3/GPT2/PCBD1/GPT/PHYKPL/SHMT1/SHMT2/AFMID/HIBCH/DDO/DDAH2/PRODH2	45
GO:0001701	in utero embryonic development	140/5619	383/18866	0.00236857	0.0201468	0.0164828	PSMC4/CUL3/NSUN2/C6/PRDM1/YBX3/CASP8/YBX1/MBD3/PTPN18/NLE1/GRHL2/APOB/NCOA1/RRN3/TMED2/HSD17B2/MSH2/RTCB/GINS1/SALL4/HM13/DHX35/RBBP8/NBN/STK3/ERCC2/ASF1B/APBA1/B9D1/KAT2A/ZPR1/PRPF19/AKAP3/BYSL/SRF/VEGFA/PDGFRB/HES1/SF3B6/ACVR1/EPAS1/MFN2/NEK2/PKD2/PPP4R4/TGFB3/GNA13/RDH10/RBBP6/STIL/ACVR1C/EIF2S2/PRMT1/EMG1/KLF2/E2F8/TRIM28/INPP5K/UNK/NASP/MYH10/PEMT/WDR74/MYO18B/CCNB1/PDGFRA/TBX3/EMX1/EIF4E2/R…	140
GO:0016053	organic acid biosynthetic process	135/5619	368/18866	0.00240777	0.0204534	0.0167337	NDUFAB1/AASS/DCN/BRCA1/NR1H4/CPS1/VCAN/ATP2B4/BCAT1/OAT/ACSM2B/OSBPL3/ACADVL/MGLL/ACACB/CEACAM1/CAD/SEPHS1/PHGDH/ACOT7/HSD3B7/TECR/MTAP/UPB1/MTHFD1/TRIB3/ACOT8/LIPG/PYCR3/TGFB1/BCAT2/ERLIN1/ASPA/APOA5/PTGES3/PRKAB1/DSE/QKI/ABCC5/ACADL/GLS/KYNU/PARK7/MECR/PLA2G4A/CTH/AKR1A1/PROX1/ELOVL4/ALDH8A1/MTHFD1L/EPHX2/RDH10/LIAS/AKR1D1/LPGAT1/ACSL3/INSIG2/NR1D1/ASL/ALDH1A2/CDO1/GAMT/OSBPL2/ACSS2/PRKAB2/SERI…	135
GO:0042326	negative regulation of phosphorylation	173/5619	484/18866	0.00244958	0.0207813	0.0170019	PRKAR2B/PAX6/PPP5C/MVP/WWTR1/STRAP/BAK1/IPO5/RHOA/PRKCZ/LRP6/DLG1/DNAJC10/SIRT6/CEACAM1/PTPRH/CYLD/GCKR/DNAJA1/BAX/RTRAF/DYNLL1/TESC/PEBP1/TFAP4/SEMA6A/GADD45B/PPM1F/PIK3IP1/TIMP3/TRIB3/CDK5RAP1/PARD6A/CACTIN/TGFB1/PPP2R1A/FKBP8/CADM4/FKTN/AMBP/EIF3A/DKK1/PPIF/PPARGC1A/CHORDC1/HIPK3/CORO1C/FOXM1/DUSP16/PTPN6/STK38/PPP2R5D/NNT/MACROH2A1/KAT2B/PRKAR2A/EIF4G1/PARK7/ASH1L/GADD45A/RGS2/TNFAIP3/ITGB1BP…	173
GO:0016569	covalent chromatin modification	172/5619	481/18866	0.00246608	0.0208939	0.017094	KDM1A/MSL3/PAF1/PPP5C/BRCA1/NR1H4/PRDM11/PHF20/ARID4A/USP36/KMT2C/HDAC7/SPHK2/MBD3/KDM5A/EED/SART3/SIRT6/RIF1/ZMPSTE24/REST/NCOA1/ATXN7L3/AURKA/DNMT3B/JAK2/SMARCB1/PPM1F/TTLL12/PRMT5/VRK1/MRGBP/SUV39H1/SETD6/PIH1D1/FBL/PRKD2/EZH2/KAT2A/EZH1/HDAC5/NSD2/PPARGC1A/KMT5B/ING4/RNF8/VEGFA/MACROH2A1/BCL6/KAT2B/NEK11/PARK7/ASH1L/SFPQ/KDM5B/RBBP5/SET/PHF19/HELLS/ENY2/TAF12/NAA50/CDK2/MORF4L2/TRERF1/H1-3/GT…	172
GO:0038061	NIK/NF-kappaB signaling	73/5619	184/18866	0.00252866	0.0213961	0.0175049	MAP3K14/PSMB1/PSMC4/BIRC3/PSMA4/CUL1/HDAC7/RHOA/PSME4/BCL3/TRAF4/CYLD/PSMC5/PSMD8/CARD10/PSMC6/PSMA3/PSMC1/PSMB5/PSMA6/NFKBIA/PSME2/PSMA7/NFAT5/PSMD7/PSMA2/PSMD3/PSMD11/PSMD9/PSMD14/PSMF1/PSMB2/PSMA1/PSME3/MAP3K7/EDAR/PSMB7/UACA/AKT1/PSMB6/PSMA5/EGFR/RPS3/PDCD4/IL18/PSMD4/PSMB4/PSMC2/PSMD6/TLR3/PSMC3/TRIM44/ILK/TERF2IP/GREM1/PHB/CD14/MALT1/PSMD1/TLR6/PSMD2/SPHK1/TCIM/CALR/IRAK1/PSMD13/LITAF/HMGB1…	73
GO:0061572	actin filament bundle organization	65/5619	161/18866	0.0025795	0.0217978	0.0178335	CX3CL1/USH1C/CUL3/ARHGEF5/LIMA1/RHOA/FSCN1/RAPGEF3/CARMIL1/ASAP3/SORBS1/NRP1/PPM1F/LIMK1/PFN1/NEDD9/SRF/ALMS1/STMN1/ITGB1BP1/TGFB3/PLS1/SORBS3/PTK2B/VIL1/MYO1B/INPP5K/SPIRE1/ROCK2/FHOD1/LCP1/RDX/TPM1/BBS4/TMEFF2/ESPNL/PIK3R1/ADD3/RHOC/WASF2/PPP1R9A/F11R/DMTN/ZYX/SHROOM1/DLC1/HSP90B1/SMAD3/SERPINF2/SYNPO/RHOD/PPM1E/BAIAP2/RFLNB/ACTG1/PRKN/NF2/ESPN/EVL/CD47/FLNA/S100A10/AIF1/SPIRE2/MARCKS	65
GO:1903322	positive regulation of protein modification by small protein conjugation or removal	58/5619	141/18866	0.0025949	0.0218993	0.0179166	KDM1A/BRCA1/BIRC3/CUL3/HSPA5/MAGEC2/SART3/FKBP1A/TRIB3/STUB1/UBE2I/RIPK2/PIAS4/NOP53/AIMP2/UBE2S/SEPTIN4/WFS1/FBXW7/ARRDC3/UBE3A/CDC20/MASTL/UBA2/TICAM1/NDFIP1/HSPBP1/UBQLN1/DCUN1D5/RPS2/ARRB2/SAE1/BCL10/SKP2/FBXO4/ANGPT1/PINK1/RCHY1/GNL3/VCP/PLK1/CENPX/HDAC3/MALT1/COMMD1/UBE2C/SPSB4/CENPS/SPHK1/UBE2N/MTA1/NSMCE3/PRKN/NHLRC1/FANCM/LRRK2/PDCD6/RASSF5	58
GO:1901989	positive regulation of cell cycle phase transition	47/5619	110/18866	0.00260367	0.0219447	0.0179537	CDC27/PAF1/CUL3/SMARCD3/ANAPC5/CDC45/CDC6/CDC23/CDC7/APEX1/CDC25B/FAM83D/EZH2/RAD51C/FBXO5/EIF4G1/DLGAP5/HSPA2/CCNB1/ANXA1/CDK4/RDX/CUL4A/AKT1/DTL/EGFR/CDCA5/MEPCE/ADAMTS1/CDC25C/DBF4B/CDC25A/STXBP4/CDT1/MECP2/CDK1/PLRG1/UBE2C/ATAD5/RCC2/NPM1/LSM10/ANAPC7/TFDP1/AIF1/PHB2/PAGR1	47
GO:0006670	sphingosine metabolic process	12/5619	19/18866	0.00262481	0.0220369	0.0180291	AGK/SPHK2/PLPP1/ASAH1/SGPP1/PLPP2/PLPP3/SPTLC3/SPHK1/ACER2/GBA/ASAH2	12
GO:0019054	modulation by virus of host cellular process	12/5619	19/18866	0.00262481	0.0220369	0.0180291	CASP8/PABPN1/KPNB1/KPNA1/CPSF4/BCL2L1/SCRIB/KPNA2/KPNA7/KPNA5/ATG7/PHB2	12
GO:0046653	tetrahydrofolate metabolic process	12/5619	19/18866	0.00262481	0.0220369	0.0180291	MTHFD2/MTHFD1/MTHFD1L/ALDH1L2/MTHFS/ATIC/GART/MTHFD2L/TYMS/SHMT1/MTHFR/SHMT2	12
GO:1901659	glycosyl compound biosynthetic process	22/5619	43/18866	0.00263303	0.0220772	0.0180622	CAD/PRTFDC1/MTAP/DHODH/NME4/IMPDH1/UMPS/AMD1/PUDP/NT5E/UCK2/ADK/DCK/GMPS/HPRT1/DTYMK/NME6/IMPDH2/UPP1/APRT/NME1/NME2	22
GO:1903046	meiotic cell cycle process	76/5619	193/18866	0.00264392	0.0221398	0.0181134	CYP26B1/NCAPD2/MRE11/NCAPH2/NSUN2/RAD51/NDC1/ASPM/STAG3/TRIP13/TOP2B/RAD54L/AURKA/REC8/CDC25B/CCNE1/PPP2R1A/RAD51C/FBXO5/TTK/SMC4/MSH6/CDC20/MASTL/TEX14/NCAPH/MND1/KIF18A/CKS2/KLHDC3/HSPA2/SGO1/TUBG1/PSMC3IP/TOP2A/FIGNL1/TEX15/SPIRE1/AGO4/HUS1/BRIP1/SLC2A8/ACTR2/NUF2/FANCD2/TERF1/INCENP/NCAPD3/BUB1B/CDC25C/NPM2/SGO2/CDC25A/PTTG1/RAD21/SHOC1/PLK1/TERB2/BUB1/CENPX/PDE3A/CENPS/MCMDC2/RMI1/CALR/GPR3/…	76
GO:0030111	regulation of Wnt signaling pathway	137/5619	375/18866	0.00267836	0.0223992	0.0183256	ITGA3/PSMB1/PSMC4/CCDC88C/WWTR1/ZRANB1/CUL3/PSMA4/DKK3/CDK14/TLE2/ASPM/CBFB/PSME4/LRP6/NLE1/CYLD/NLK/PSMC5/BAMBI/PSMD8/HMGXB4/PSMC6/PSMA3/PSMC1/PSMB5/PSMA6/PSME2/NFATC4/PSMA7/CSNK2A1/FERMT1/EMD/PSMD7/SALL1/STK3/TLE6/TGFB1/PPP2R1A/GRB10/PSMA2/TLE4/LZTS2/DKK1/CCNY/PSMD3/PSMD11/MDK/PSMD9/CAPRIN2/WNT5B/CSNK1A1/PSMD14/APC2/USP34/WLS/TNFAIP3/TNN/EGR1/RECK/BICC1/SOX9/PSMF1/PSMB2/SMARCA4/PSMA1/APOE/TRPM4…	137
GO:0043122	regulation of I-kappaB kinase/NF-kappaB signaling	96/5619	252/18866	0.00270976	0.0226326	0.0185166	MAP3K14/CX3CL1/PPP5C/NR1H4/BIRC3/TRAF3IP2/SPHK2/CASP8/TNFRSF1A/RHOA/RORA/TFRC/ALPK1/TRAF4/DDX1/MID2/TRAF5/ZFAND6/FKBP1A/CAPN3/HMOX1/RIOK3/PIM2/USP10/UBE2I/RIPK2/EEF1D/CACTIN/TRIM14/TRIM38/ECT2/TRIM62/ASH1L/WLS/CTH/TNFAIP3/NEK6/TNFSF10/OPTN/UNC5CL/NR1D1/IRF3/TICAM1/TNFRSF19/NDFIP1/CC2D1A/TRIM22/CD36/MAP3K7/EDAR/DAB2IP/PELI2/SECTM1/AKT1/BCL10/PLK2/MTDH/GJA1/ANGPT1/RHOC/TAB3/PINK1/F2RL1/TLR3/DDX21/T…	96
GO:0006110	regulation of glycolytic process	36/5619	80/18866	0.00278652	0.0232138	0.0189921	NUP160/TPR/NDC1/NUP133/NUP37/SIRT6/GCKR/SEH1L/NUP50/AAAS/NUP188/RAE1/NUP93/PPARGC1A/NUP98/NUP107/NUP155/NUP43/PFKFB2/NUP85/NUP210/NUP54/NCOR1/NUP205/SEC13/PRKAA2/NUP35/FBP1/PGAM1/NUPR1/PPARA/ENTPD5/POM121/NUP62/EIF6/POM121C	36
GO:0070828	heterochromatin organization	36/5619	80/18866	0.00278652	0.0232138	0.0189921	TPR/MBD3/SIRT6/SMCHD1/SUV39H1/EZH1/HELLS/ZNFX1/TRIM28/DNMT1/RRP8/H3-3B/MORC2/MBD2/PPHLN1/HMGA1/TET1/SETD7/POLE3/HMGA2/SMARCA5/H4C8/CENPV/MTHFR/BEND3/HDAC2/H4-16/H3C14/H4C14/H4C12/H3C8/H3C6/H4C9/H4C5/H3C10/H3C2	36
GO:0001843	neural tube closure	40/5619	91/18866	0.00284292	0.0236532	0.0193516	CC2D2A/LRP6/PRKACA/TEAD2/CELSR1/TULP3/LRP2/GRHL2/TMED2/MTHFD1/SALL4/TGFB1/PFN1/KAT2A/IFT57/MTHFD1L/APAF1/LIAS/STIL/VASP/KIF20B/BBS4/BCL10/LMO4/ARHGAP35/DLC1/SPINT1/SEMA4C/ZEB2/RPS7/MTHFR/DEAF1/FZD2/SCRIB/SETD2/MED12/PTCH1/PLXNB2/BRD2/TRIM71	40
GO:0031507	heterochromatin assembly	33/5619	72/18866	0.0028594	0.0237599	0.0194388	TPR/MBD3/SIRT6/SMCHD1/SUV39H1/EZH1/HELLS/ZNFX1/TRIM28/DNMT1/RRP8/H3-3B/MORC2/MBD2/PPHLN1/HMGA1/TET1/POLE3/HMGA2/SMARCA5/H4C8/CENPV/BEND3/H4-16/H3C14/H4C14/H4C12/H3C8/H3C6/H4C9/H4C5/H3C10/H3C2	33
GO:0043628	ncRNA 3'-end processing	25/5619	51/18866	0.00296094	0.0245405	0.0200775	ELAC2/HSD17B10/EXOSC7/EXOSC5/FBL/PTCD1/EXOSC3/TENT4A/ERI3/EXOSC8/EXOSC9/EXOSC2/DKC1/SSB/INTS12/PARN/POLR3K/INTS1/INTS8/EXOSC10/RPS21/TRMT10C/EXOSC4/INTS5/ERI2	25
GO:0048255	mRNA stabilization	25/5619	51/18866	0.00296094	0.0245405	0.0200775	YBX3/YBX1/ELAVL1/PABPC1/FUS/HNRNPC/E2F1/RBM24/TENT4A/TARDBP/METTL16/ZFP36/SYNCRIP/DHX9/HNRNPD/NOCT/HNRNPU/LARP1/IGF2BP1/MAPKAPK2/GDNF/HNRNPA0/RBM10/TENT5C/TAF15	25
GO:2000045	regulation of G1/S transition of mitotic cell cycle	73/5619	185/18866	0.00297716	0.0246434	0.0201617	BID/MYO16/GTSE1/RBL1/BAX/AURKA/PCBP4/CDC45/CDC6/APEX1/PSME2/E2F1/CDK6/CASP2/EZH2/PTPN6/CNOT6/TFDP2/EIF4G1/ARID3A/GADD45A/RPA2/KIF14/PKD2/ECD/CDK2/CDKN1A/CNOT1/PRMT1/E2F8/PSME3/PCNA/CCNB1/ANXA1/CDK4/APPL2/GPNMB/TMEM14B/RDX/CUL4A/TP53/AKT1/CARM1/TM4SF5/CTDSP1/CNOT9/CTDSPL/PLK2/EGFR/MEPCE/CDKN2B/TNKS1BP1/ADAMTS1/CDC25C/ZNF385A/RPL26/E2F7/CDK2AP2/RFWD3/CDK1/TRIAP1/PLRG1/CTDSP2/PIDD1/LSM10/CHEK2/RPS27…	73
GO:0034308	primary alcohol metabolic process	41/5619	94/18866	0.00301519	0.0249263	0.0203931	GDE1/PNPLA4/H6PD/DKK3/AKR7A2/REST/AKR1B1/HAO1/GDPD3/SULT2A1/CYP3A5/SULT1E1/CHKA/GPD2/PARK7/AKR1A1/TTR/RDH10/ALDH1A2/ACSS2/ALDH1B1/RBP4/RDH13/CYP3A4/CYP3A7/NAPEPLD/DHRS3/ADH6/SULT1B1/PNPLA2/ADH1A/AKR1C3/SULT1A1/ADH1B/SULT1A2/ADH5/AKR1B10/ADH4/AKR1B15/ADH1C/SULT1A3	41
GO:0016074	snoRNA metabolic process	11/5619	17/18866	0.00302373	0.0249651	0.0204248	EXOSC5/FBL/EXOSC3/TENT4A/EXOSC2/DKC1/PARN/NOLC1/EXOSC10/EXOSC4/NUDT16	11
GO:0050686	negative regulation of mRNA processing	17/5619	31/18866	0.00310094	0.0255645	0.0209152	PTBP1/SFSWAP/U2AF2/PCBP4/ZC3H14/HNRNPL/C1QBP/SRSF9/SRSF7/SRSF4/HNRNPA2B1/RBM42/RBMX/SAP18/HNRNPK/RBM10/RNPS1	17
GO:0009064	glutamine family amino acid metabolic process	34/5619	75/18866	0.00310738	0.0255645	0.0209152	NR1H4/CPS1/ATP2B4/OAT/ARG2/HAL/CAD/SIRT4/PHGDH/FAH/PYCR3/AADAT/DAO/ART4/NIT2/GLS/AGMAT/ARG1/ASL/PPAT/MTHFS/FPGS/ASNSD1/SLC39A8/SLC7A7/GMPS/NOS3/MECP2/CTPS1/PFAS/PYCR1/DDAH2/PRODH2/GGT1	34
GO:0016570	histone modification	167/5619	468/18866	0.00310818	0.0255645	0.0209152	KDM1A/MSL3/PAF1/PPP5C/BRCA1/NR1H4/PRDM11/PHF20/ARID4A/USP36/KMT2C/HDAC7/SPHK2/MBD3/KDM5A/EED/SART3/SIRT6/RIF1/ZMPSTE24/REST/NCOA1/ATXN7L3/AURKA/DNMT3B/JAK2/SMARCB1/PPM1F/TTLL12/PRMT5/VRK1/MRGBP/SUV39H1/SETD6/PIH1D1/FBL/PRKD2/EZH2/KAT2A/EZH1/HDAC5/NSD2/PPARGC1A/KMT5B/ING4/RNF8/VEGFA/MACROH2A1/BCL6/KAT2B/NEK11/PARK7/ASH1L/SFPQ/KDM5B/RBBP5/SET/PHF19/ENY2/TAF12/NAA50/CDK2/MORF4L2/TRERF1/H1-3/GTF3C4/P…	167
GO:0045023	G0 to G1 transition	23/5619	46/18866	0.00311479	0.0255863	0.0209331	BRCA1/RAD51/PPP2R5B/EED/CDC7/E2F1/RBBP8/RBBP7/EZH2/TFDP2/APAF1/CBX3/UXT/DAB2IP/CHEK1/PCGF6/RYBP/RHNO1/RRM2/PHC3/FOXO4/TFDP1/EHMT2	23
GO:0007568	aging	118/5619	319/18866	0.00316353	0.0259538	0.0212337	CX3CL1/DCN/GLRX2/SEC63/BAK1/SLC12A2/YBX1/MBD3/RBL1/ARG2/ZMPSTE24/RAD54L/MAPKAPK5/YPEL3/DLD/MSH2/APEX1/DNAJA3/ERCC2/CDK6/NAMPT/CASP2/NUDT1/DKK1/ENO3/ALDH3A1/PPARGC1A/CTSC/FOXM1/RWDD1/FBXO5/SRF/PDGFRB/BCL6/NEK4/KYNU/MSH6/CACYBP/CNR1/ARG1/RPN2/NEK6/TGFB3/IDE/SERP1/APAF1/TBX2/CDKN1A/EEF1E1/ROMO1/BCL2L12/CANX/CD68/EPO/JUND/DDC/KL/ARNTL/EIF2S1/MBD2/TBX3/EDNRB/CTSV/HMGA1/PNPT1/PDX1/POLG/TP53/AKT1/CARM1/…	118
GO:1990823	response to leukemia inhibitory factor	42/5619	97/18866	0.00318482	0.0260624	0.0213225	SLC25A5/PAX6/MPC1/TFRC/EED/XRCC5/RIF1/PMM1/GNPNAT1/MYBL2/KLF5/BCAT2/POLR1F/TLE4/SPOCK2/SRSF3/PDCD10/NCL/SRSF7/CACYBP/SRM/CTH/KDM5B/NRP2/WDR35/BSPRY/TEX14/RNF138/SPRY2/MRPL15/PARP16/SSTR1/ARID5B/SMARCA5/HNRNPU/EIF4A2/HK2/NUP35/PCOLCE2/MAT2A/UBXN2A/SHMT1	42
GO:1990830	cellular response to leukemia inhibitory factor	42/5619	97/18866	0.00318482	0.0260624	0.0213225	SLC25A5/PAX6/MPC1/TFRC/EED/XRCC5/RIF1/PMM1/GNPNAT1/MYBL2/KLF5/BCAT2/POLR1F/TLE4/SPOCK2/SRSF3/PDCD10/NCL/SRSF7/CACYBP/SRM/CTH/KDM5B/NRP2/WDR35/BSPRY/TEX14/RNF138/SPRY2/MRPL15/PARP16/SSTR1/ARID5B/SMARCA5/HNRNPU/EIF4A2/HK2/NUP35/PCOLCE2/MAT2A/UBXN2A/SHMT1	42
GO:0006458	'de novo' protein folding	21/5619	41/18866	0.00321261	0.0262566	0.0214814	HSPA5/FKBP1A/ST13/DNAJC2/HSPA8/PTGES3/HSPA9/HSPE1/HSPH1/HSPA2/UGGT1/DNAJB5/HSPD1/CHCHD4/DNAJB14/CCT2/DNAJC7/ENTPD5/HSPA14/ERO1A/HSPA1L	21
GO:0051294	establishment of spindle orientation	19/5619	36/18866	0.00322224	0.0263021	0.0215187	PAX6/SPDL1/NDE1/NDC80/ZW10/NSFL1C/MISP/BCCIP/CENPA/ARHGEF2/SPRY2/CDK5RAP2/GJA1/SPRY1/MAD2L1/PLK1/SAPCD2/HTT/DCTN1	19
GO:0046364	monosaccharide biosynthetic process	43/5619	100/18866	0.00335142	0.0273185	0.0223503	PDK2/ENO1/AKR1B1/PCK2/PGK1/SLC39A14/GPI/ENO3/KAT2A/ALDOC/PPARGC1A/GAPDH/TPI1/KAT2B/GPD2/LEPR/AKR1A1/NLN/ATF4/SESN2/G6PC/ALDOB/SLC37A4/RBP4/SORD/G6PC3/MDH2/SOGA1/ALDOA/G6PD/TKT/FBP1/GPT/DDB1/PGAM1/PTPN2/CLK2/CHST15/PPARA/SIRT7/USP7/WDR5/FAM3C	43
GO:0007095	mitotic G2 DNA damage checkpoint	14/5619	24/18866	0.0033552	0.0273185	0.0223503	MRE11/FOXN3/CLSPN/NBN/NOP53/CDKN1A/TAOK3/RINT1/TICRR/HMGA2/BRSK1/TOPBP1/CDK1/FOXO4	14
GO:0009062	fatty acid catabolic process	48/5619	114/18866	0.00336314	0.0273488	0.022375	CROT/LYPLA2/ACAA1/ACADVL/ACAT1/ACACB/ECHDC1/SLC25A17/PCK2/HAO1/ACOT8/LPIN2/DECR1/AKT2/ETFB/GCDH/PHYH/ACBD5/CPT1A/PCCB/ACADL/MECR/FAAH/CNR1/ACAT2/ACADS/ECHS1/SESN2/HACL1/LPIN3/HADH/ETFA/ABHD2/AKT1/AIG1/ACOX1/BDH2/HPGD/ECI1/ACOX2/CYP4F11/PCCA/IRS2/CYP4F3/PPARA/ECI2/CPT1B/AMACR	48
GO:0008625	extrinsic apoptotic signaling pathway via death domain receptors	39/5619	89/18866	0.00340374	0.0276442	0.0226167	BRCA1/BID/CASP8/SP100/TNFRSF1A/BAX/TIMP3/HMOX1/STX4/STK3/PARK7/ARHGEF2/CASP8AP2/TNFAIP3/TNFSF10/LGALS3/SORT1/TMBIM1/DAB2IP/THBS1/BMPR1B/PIK3R1/FAIM/DEDD/ZSWIM2/HMGB2/NOS3/MOAP1/FADD/FEM1B/BCL2L1/FGG/FGA/FGB/TNFRSF10C/PIDD1/DIABLO/FAF1/DDX47	39
GO:0006388	tRNA splicing, via endonucleolytic cleavage and ligation	10/5619	15/18866	0.00343083	0.0277251	0.0226828	CPSF1/DDX1/RTRAF/RTCB/CSTF2/TSEN2/CPSF4/FAM98B/ZBTB8OS/TSEN15	10
GO:0046606	negative regulation of centrosome cycle	10/5619	15/18866	0.00343083	0.0277251	0.0226828	BRCA1/NUBP1/KAT2A/KAT2B/NEK2/CHMP2A/CDK5RAP2/CCNF/NPM1/RBM14	10
GO:0051299	centrosome separation	10/5619	15/18866	0.00343083	0.0277251	0.0226828	NDE1/AURKA/NSFL1C/RANBP1/NEK2/CEP85/KIF11/CHEK1/CNTROB/NUP62	10
GO:0071428	rRNA-containing ribonucleoprotein complex export from nucleus	10/5619	15/18866	0.00343083	0.0277251	0.0226828	RIOK2/XPO1/RPS15/RAN/LTV1/ABCE1/RRS1/NPM1/NOP9/EIF6	10
GO:0006470	protein dephosphorylation	119/5619	323/18866	0.00355528	0.0286949	0.0234763	MTMR7/PTBP1/PPP5C/PHLPP2/PPP2R5B/PTPN21/PTPN18/DLG1/PPP2R5C/PTPRH/DUSP12/PHLPP1/FKBP1A/HSP90AB1/JAK2/PPM1F/MTMR3/CDKN3/CDC25B/CPPED1/PPP2CB/URI1/TIMM50/TGFB1/PPP2R1A/PPP3CB/MTMR4/YWHAE/PTPMT1/TNS2/PPM1H/DUSP16/PTPN6/PTP4A1/PPP2R5D/PDGFRB/PPM1G/DNAJC6/RCAN3/PPP1R8/SET/PTPA/PPP6C/PPP4R4/PPP1R3C/DUSP1/MASTL/PPP3CC/RPAP2/PTPRB/STYXL1/LGALS3/ILKAP/PTPRE/PTPRA/ROCK2/PPA2/PTPRQ/RPRD1A/TIPRL/ENSA/DUSP10/…	119
GO:0030072	peptide hormone secretion	97/5619	257/18866	0.00356498	0.0287374	0.0235111	CFTR/ICA1/CD38/SLC25A5/TFAP2B/GIPR/SYT7/NR1H4/CASR/TM7SF3/ACSL4/GAL/SRI/RAPGEF3/REST/SLC8B1/SIRT4/LTBP4/RAPGEF4/ITPR3/JAK2/LRP5L/PICK1/CDK16/SYTL4/ARL2BP/STX4/TFR2/PPP3CB/CPE/CPT1A/PSMD9/TRPV4/GLP1R/STXBP3/PARK7/SLC2A1/KLF7/CNR1/SNX19/ENY2/SERP1/TARDBP/ITPR2/ACVR1C/PFKFB2/NR1D1/TRPM4/NR0B2/ARNTL/ANXA1/RAB11FIP5/IL1RN/UQCC2/RBP4/HADH/PDX1/PFKL/MPC2/ENSA/EPHA5/EGFR/CLTRN/GPR119/ITPR1/GJA1/SLC16A1/M…	97
GO:0044272	sulfur compound biosynthetic process	75/5619	192/18866	0.00357819	0.028808	0.0235688	PDK2/GGCT/MGST1/DCN/CHPF2/VCAN/MPC1/HAGH/GSTO2/PDK3/ACSL4/ACAT1/ACACB/DLD/TECR/MTAP/GSTZ1/MTHFD1/GCDH/ST3GAL4/DSE/CTH/AKR1A1/B4GALT6/ELOVL4/LIAS/AMD1/ACSL3/CHPF/SLC35B3/ST3GAL3/PPCS/METTL16/CDO1/SLC35D2/ACSS2/PDHA1/CHSY1/BHMT2/CNDP2/GSTM1/GSTM3/NDST4/LUM/ESD/MPC2/MGST3/CHAC2/ENOPH1/BHMT/APIP/DLAT/MAT1A/PDK1/CHST9/ANGPT1/B3GNT7/ST3GAL2/MTHFD2L/ELOVL7/GSTM4/MAT2A/GSTA4/B4GAT1/MTHFR/OPLAH/CHST13/CHS…	75
GO:0060606	tube closure	40/5619	92/18866	0.00360366	0.0289594	0.0236927	CC2D2A/LRP6/PRKACA/TEAD2/CELSR1/TULP3/LRP2/GRHL2/TMED2/MTHFD1/SALL4/TGFB1/PFN1/KAT2A/IFT57/MTHFD1L/APAF1/LIAS/STIL/VASP/KIF20B/BBS4/BCL10/LMO4/ARHGAP35/DLC1/SPINT1/SEMA4C/ZEB2/RPS7/MTHFR/DEAF1/FZD2/SCRIB/SETD2/MED12/PTCH1/PLXNB2/BRD2/TRIM71	40
GO:0072659	protein localization to plasma membrane	105/5619	281/18866	0.00360594	0.0289594	0.0236927	ITGA3/ANK1/CDH1/GOPC/ATP2B4/SLC9A3R2/TNFRSF1A/PRKCZ/TTC7A/LRP6/ACTB/DLG1/RAB10/TMED2/TESC/SORBS1/PALM/PPIL2/VTI1B/ARFRP1/STX4/AKT2/TGFB1/AGR2/TSPAN14/RAB34/EHD1/KRT18/GORASP2/TMEM59/BLZF1/VAMP8/ITGB1BP1/PLS1/LYPLA1/OPTN/ACSL3/BBS2/VIL1/AFDN/CRB3/LAMA5/ARHGEF16/RAMP2/LGALS3/EFR3A/RAMP1/INPP5K/FLOT2/VPS4A/ROCK2/TMBIM1/DENND4C/KIF13A/SYTL2/RDX/PRKG2/RAB15/RAB40B/AKT1/ATP1B1/ABCA12/GRIP2/ANK2/PIK3R1/…	105
GO:2001242	regulation of intrinsic apoptotic signaling pathway	66/5619	166/18866	0.00371043	0.0297616	0.024349	KDM1A/BID/DAPK2/YBX3/ENO1/CYLD/RRN3/DNAJA1/BAX/DNM1L/BMF/URI1/PIAS4/PPIF/SEPTIN4/WFS1/FBXW7/PTPMT1/VNN1/PARK7/SFPQ/ARHGEF2/IVNS1ABP/CLU/PLAGL2/BCL2L12/TRAP1/STYXL1/EPO/FIGNL1/SERINC3/TPT1/UBQLN1/PDX1/TP53/AKT1/RPL11/PARP1/NONO/RPS3/HYOU1/PINK1/ZNF385A/RPL26/HNRNPK/DDIAS/VDAC2/TRIAP1/BCL2L1/RPS7/PARL/PTPN2/NUPR1/ATAD5/PRKRA/PRKN/MUC1/P4HB/BCAP31/TAF9B/LRRK2/NOC2L/OPA1/RACK1/NDUFS3/MIF	66
GO:0006294	nucleotide-excision repair, preincision complex assembly	16/5619	29/18866	0.00376558	0.0301666	0.0246804	MNAT1/ERCC2/GTF2H3/RPA2/RAD23B/RPA1/CDK7/CCNH/XPA/CUL4A/PARP1/RPS27A/GTF2H2/DDB1/GTF2H4/UBA52	16
GO:0010038	response to metal ion	133/5619	366/18866	0.00379368	0.0301859	0.0246962	GIPR/SYT7/PPP5C/MNAT1/CPS1/ABCC2/CASR/CDH1/HSPA5/CASP8/SLC12A2/SYT1/CPOX/FUS/MCOLN1/TF/CAPN3/ITPR3/HMOX1/NFATC4/SLC30A4/CA2/NDRG1/PPP2CB/RASA4/NUDT1/TFR2/PPIF/SOD3/PPARGC1A/SPARC/ECT2/TNNC1/SDC1/SUMO1/CACYBP/PARK7/ARG1/PKD2/DUSP1/PTK2B/MT1G/MT2A/FOSB/ATF4/JUND/SLC34A1/DLG4/PCNA/SYT11/EIF2S1/CCNB1/P2RX4/CDK4/KCNMB4/THBS1/KHK/CARF/SLC40A1/HNRNPD/PDX1/SORD/IQGAP1/CPNE2/AKT1/PKLR/PARP1/SYT2/TRPC1/EIF…	133
GO:0006576	cellular biogenic amine metabolic process	27/5619	57/18866	0.00379407	0.0301859	0.0246962	GDE1/CHDH/SMOX/SMS/GDPD3/GCDH/AADAT/CHKA/ODC1/KYNU/SRM/AGMAT/SARDH/AMD1/SAT1/DDC/DMGDH/SAT2/BHMT/HNMT/NAPEPLD/SLC29A4/MECP2/SULT1B1/OAZ2/AFMID/MAOA	27
GO:0001682	tRNA 5'-leader removal	9/5619	13/18866	0.0038053	0.0301859	0.0246962	POP1/POP4/RPP40/SSB/RPP30/RPP38/POP5/POP7/RPP21	9
GO:0009313	oligosaccharide catabolic process	9/5619	13/18866	0.0038053	0.0301859	0.0246962	MAN2B2/HEXB/MANBA/TREH/MAN2C1/NEU3/GM2A/NEU1/GBA3	9
GO:0010826	negative regulation of centrosome duplication	9/5619	13/18866	0.0038053	0.0301859	0.0246962	BRCA1/NUBP1/KAT2A/KAT2B/CHMP2A/CDK5RAP2/CCNF/NPM1/RBM14	9
GO:0016024	CDP-diacylglycerol biosynthetic process	9/5619	13/18866	0.0038053	0.0301859	0.0246962	AGPAT4/CDS2/GPAM/GPAT3/TAMM41/AGPAT5/GPAT4/AGPAT3/CDS1	9
GO:0031126	snoRNA 3'-end processing	9/5619	13/18866	0.0038053	0.0301859	0.0246962	EXOSC5/FBL/EXOSC3/TENT4A/EXOSC2/DKC1/PARN/EXOSC10/EXOSC4	9
GO:0098789	pre-mRNA cleavage required for polyadenylation	9/5619	13/18866	0.0038053	0.0301859	0.0246962	CPSF1/CSTF2/CPSF6/NCBP2/NCBP1/CPSF7/CPSF4/CPSF2/NUDT21	9
GO:0006656	phosphatidylcholine biosynthetic process	20/5619	39/18866	0.00392282	0.0310637	0.0254143	CSNK2A2/STARD7/CHKB/CSNK2A1/LPIN2/PCYT1B/CHKA/LPCAT3/ACSL3/LPIN3/PEMT/LPCAT1/GPAT4/APOA2/PCYT1A/CAPN2/CDS1/FABP5/CSNK2B/STARD10	20
GO:0006099	tricarboxylic acid cycle	18/5619	34/18866	0.00393035	0.0310637	0.0254143	CS/IDH3G/DLD/FH/OGDH/NNT/SDHB/DLST/PDHA1/SUCLA2/SDHC/MDH2/DLAT/ME3/SUCLG1/IDH3A/SUCLG2/IDH2	18
GO:0042558	pteridine-containing compound metabolic process	18/5619	34/18866	0.00393035	0.0310637	0.0254143	MTHFD2/SLC46A1/MTHFD1/MTHFD1L/ALDH1L2/MTHFS/FPGS/ATIC/QDPR/GART/MTHFD2L/SLC25A32/PCBD1/SLC19A1/TYMS/SHMT1/MTHFR/SHMT2	18
GO:0006379	mRNA cleavage	13/5619	22/18866	0.00401659	0.0317066	0.0259403	POLR1H/CPSF1/CSTF2/POLR2I/CPSF6/NCBP2/CPSF3/NCBP1/CPSF7/CPSF4/CPSF2/NUDT21/CSTF3	13
GO:0000381	regulation of alternative mRNA splicing, via spliceosome	34/5619	76/18866	0.00403616	0.0318223	0.0260349	PTBP1/SART3/REST/SRSF5/HNRNPL/DDX5/SRSF9/SRSF3/RBM24/QKI/IK/FXR1/SRSF7/SRSF4/RBM25/KHDRBS1/RBM19/RBM17/ZC3H10/HNRNPA1/SRSF1/TRA2B/MBNL2/RBMX/CELF1/SAP18/HNRNPU/SRSF2/MAGOH/SF1/RBM10/RNPS1/RBM15B/RBM8A	34
GO:0046607	positive regulation of centrosome cycle	8/5619	11/18866	0.004071	0.0320046	0.0261841	NSFL1C/RANBP1/ROCK2/PLK4/CENPJ/POC1A/CEP120/NUP62	8
GO:1901526	positive regulation of mitophagy	8/5619	11/18866	0.004071	0.0320046	0.0261841	VPS13D/CDC37/MFN2/OPTN/VPS13C/PINK1/PRKN/TOMM7	8
GO:0009060	aerobic respiration	38/5619	87/18866	0.00407412	0.0320046	0.0261841	CS/IDH3G/DLD/FH/NOP53/OGDH/NDUFS8/NNT/SDHB/DLST/IDE/COX4I1/COX7B/PDHA1/SUCLA2/UQCRC2/SDHC/MTFR2/MDH2/DLAT/ME3/OXA1L/UQCRB/SUCLG1/COX6C/FXN/VCP/IDH3A/CYCS/SUCLG2/UQCRH/BNIP3/IDH2/SHMT2/NDUFA4/ND4/ND1/ADSL	38
GO:0010823	negative regulation of mitochondrion organization	28/5619	60/18866	0.00421312	0.0330164	0.0270119	SLC25A5/TFRC/LMAN1/DNM1L/SIRT4/TMEM14A/PPIF/VAT1/PPARGC1A/CLU/ARRB2/TP53/AKT1/PINK1/OMA1/FXN/PRELID1/TRIAP1/BCL2L1/PARL/BNIP3/HIGD1A/PRKN/FZD9/LRRK2/OPA1/FNIP1/PAM16	28
GO:0018208	peptidyl-proline modification	28/5619	60/18866	0.00421312	0.0330164	0.0270119	FKBP4/P4HA2/ERO1B/FKBP1A/FKBP5/PPIL2/FKBP3/PIN4/FKBP8/FKBP14/PPIF/PPWD1/PTPA/PRDX4/FKBP11/PPIL1/PPIG/NTMT1/CWC27/PPIB/CRTAP/PPID/PPIH/FKBP2/P4HB/PPIA/ERO1A/EGLN2	28
GO:0016073	snRNA metabolic process	23/5619	47/18866	0.00440124	0.0344073	0.0281498	MTREX/EXOSC7/EXOSC5/METTL4/INTS9/INTS10/EXOSC3/EXOSC8/EXOSC9/INTS11/METTL16/EXOSC2/DKC1/INTS12/NHP2/MEPCE/INTS4/INTS1/INTS8/EXOSC10/EXOSC4/NOP10/INTS5	23
GO:0030261	chromosome condensation	23/5619	47/18866	0.00440124	0.0344073	0.0281498	NCAPD2/NCAPH2/NCAPG/TENT4A/SMC4/NCAPH/H1-3/TOP2A/H3-3B/CCNB1/ERN2/NUSAP1/CDCA5/NCAPG2/INCENP/HMGA2/NCAPD3/GPER1/DFFB/CDK1/BANF1/H1-2/H1-0	23
GO:0031398	positive regulation of protein ubiquitination	50/5619	121/18866	0.00441123	0.0344438	0.0281797	KDM1A/BRCA1/BIRC3/CUL3/HSPA5/MAGEC2/FKBP1A/TRIB3/STUB1/RIPK2/AIMP2/UBE2S/SEPTIN4/WFS1/FBXW7/ARRDC3/UBE3A/CDC20/MASTL/TICAM1/NDFIP1/HSPBP1/UBQLN1/DCUN1D5/RPS2/ARRB2/BCL10/SKP2/FBXO4/ANGPT1/PINK1/RCHY1/PLK1/CENPX/HDAC3/MALT1/COMMD1/UBE2C/SPSB4/CENPS/SPHK1/UBE2N/MTA1/NSMCE3/PRKN/NHLRC1/FANCM/LRRK2/PDCD6/RASSF5	50
GO:0001933	negative regulation of protein phosphorylation	158/5619	444/18866	0.00444035	0.0346294	0.0283315	PRKAR2B/PAX6/PPP5C/MVP/WWTR1/STRAP/BAK1/IPO5/PRKCZ/LRP6/DLG1/DNAJC10/CEACAM1/PTPRH/CYLD/DNAJA1/BAX/RTRAF/TESC/PEBP1/TFAP4/SEMA6A/GADD45B/PPM1F/TIMP3/TRIB3/CDK5RAP1/PARD6A/CACTIN/TGFB1/PPP2R1A/FKBP8/CADM4/FKTN/AMBP/EIF3A/DKK1/PPARGC1A/CHORDC1/HIPK3/CORO1C/FOXM1/DUSP16/PTPN6/STK38/PPP2R5D/NNT/MACROH2A1/KAT2B/PRKAR2A/EIF4G1/PARK7/ASH1L/GADD45A/RGS2/TNFAIP3/ITGB1BP1/DUSP1/TARDBP/LAX1/CDKN1A/PTPRB/CDK…	158
GO:0016236	macroautophagy	114/5619	310/18866	0.00454842	0.0354295	0.0289861	VTA1/DCN/RB1CC1/RRAGD/IFT88/ATP6V0A1/VPS13D/USP36/VMP1/GNAI3/ATG2B/TBC1D25/CSNK2A2/PRKACA/TP53INP2/UBA5/NSFL1C/DYNLL1/SNX5/MCOLN1/EXOC1/TOMM22/HMOX1/MTMR3/CSNK2A1/PIM2/RIPK2/BNIP3L/CDC37/ATG2A/GAPDH/PRKAB1/RAB23/ATP6V0E1/ATP6V1A/PIKFYVE/AUP1/CHMP3/QSOX1/MFN2/LGALS8/VAMP8/STBD1/OPTN/EMC6/VPS13C/TOMM40/CHMP2A/SESN2/TBC1D5/VPS25/PRKAB2/VPS4A/PIK3C2B/UBQLN1/MAP3K7/VPS36/PLAA/GABARAPL1/MAP1LC3B/TP53/R…	114
GO:0010971	positive regulation of G2/M transition of mitotic cell cycle	15/5619	27/18866	0.00457275	0.0354909	0.0290364	SMARCD3/CDC7/CDC25B/RAD51C/FBXO5/HSPA2/CCNB1/CDK4/DTL/CDC25C/DBF4B/CDC25A/MECP2/CDK1/RCC2	15
GO:1903203	regulation of oxidative stress-induced neuron death	15/5619	27/18866	0.00457275	0.0354909	0.0290364	REST/FBXW7/PARK7/NR4A3/ATF4/MEAK7/PARP1/NONO/PINK1/OXR1/CTNNB1/TLR6/PRKN/ATG7/RACK1	15
GO:1904357	negative regulation of telomere maintenance via telomere lengthening	15/5619	27/18866	0.00457275	0.0354909	0.0290364	HNRNPC/ACD/XRN1/GNL3L/SLX1A/NAT10/HNRNPA1/PIF1/PARP1/TERF1/HNRNPU/EXOSC10/CTC1/PINX1/TEN1	15
GO:0072595	maintenance of protein localization in organelle	21/5619	42/18866	0.00464286	0.0359919	0.0294462	HSPA5/SP100/BCL3/RANGAP1/ARL2BP/PARK7/INSIG2/SYNE1/KDELR2/TXN/BBS4/AKT1/GJA1/HNRNPU/RER1/PINK1/HK2/TAPT1/GPAA1/ARL2/CHCHD10	21
GO:0006525	arginine metabolic process	12/5619	20/18866	0.00479263	0.0368379	0.0301383	ATP2B4/OAT/ARG2/FAH/ART4/AGMAT/ARG1/ASL/SLC39A8/SLC7A7/NOS3/DDAH2	12
GO:0031498	chromatin disassembly	12/5619	20/18866	0.00479263	0.0368379	0.0301383	SMARCD1/SMARCE1/SMARCD3/SUPT16H/SMARCB1/GRWD1/SMARCD2/SET/SMARCA4/HMGA1/SMARCC1/H2AW	12
GO:0071243	cellular response to arsenic-containing substance	12/5619	20/18866	0.00479263	0.0368379	0.0301383	GSTO2/MKNK2/HMOX1/ZFAND1/PPIF/ATF4/SLC38A2/HNRNPA1/MAPK13/VCP/HSF1/UROS	12
GO:0007099	centriole replication	19/5619	37/18866	0.00479415	0.0368379	0.0301383	BRCA1/WDR62/CEP152/KAT2A/KAT2B/ALMS1/CDK2/STIL/CHMP2A/CDK5RAP2/PLK4/PLK2/CENPJ/SASS6/CEP120/CNTROB/NPM1/NUP62/RBM14	19
GO:0045070	positive regulation of viral genome replication	19/5619	37/18866	0.00479415	0.0368379	0.0301383	NUCKS1/PABPC1/TOP2B/SRPK1/HSPA8/TRIM38/STAU1/TOP2A/SRPK2/LARP1/PPIB/DDB1/PPID/PPIH/PDE12/TMEM39A/RAD23A/PPIA/CNOT7	19
GO:0060260	regulation of transcription initiation from RNA polymerase II promoter	19/5619	37/18866	0.00479415	0.0368379	0.0301383	MED24/PSMC4/MED17/PSMC5/PSMC6/MED13/CAND1/SRF/SUB1/THRA/MED4/XPA/TP53/PSMC2/MED30/PSMC3/CTNNBIP1/MED12/HMGB1	19
GO:0010165	response to X-ray	17/5619	32/18866	0.00479751	0.0368379	0.0301383	ERCC8/RAD51/KARS1/NUCKS1/XRCC5/MSH2/CDKN1A/ANXA1/TP53/HMGA2/XRCC4/IKBIP/XRRA1/LIG4/BRCC3/XRCC6/XRCC2	17
GO:0071353	cellular response to interleukin-4	17/5619	32/18866	0.00479751	0.0368379	0.0301383	HSPA5/MCM2/TCF7/HSP90AB1/RPL3/ARG1/TUBA1B/CDK4/LEF1/IL2RG/ALAD/ADAMTS13/STAT6/PARP14/PTPN2/IMPDH2/CD300LF	17
GO:0032024	positive regulation of insulin secretion	33/5619	74/18866	0.00485703	0.0372507	0.0304761	CFTR/CD38/GIPR/NR1H4/CASR/TM7SF3/ACSL4/SRI/JAK2/STX4/PPP3CB/PSMD9/SERP1/TARDBP/PFKFB2/TRPM4/NR0B2/RBP4/PDX1/MPC2/CLTRN/GJA1/MCU/VSNL1/NKX6-1/GPER1/NLGN2/PRKCE/UCN3/RPH3AL/ABAT/IRS2/DOC2B	33
GO:0019058	viral life cycle	124/5619	341/18866	0.00491671	0.0376637	0.030814	VTA1/NUP160/TPR/NDC1/NUP133/NUCKS1/PABPC1/TFRC/NUP37/TOP2B/LAMP3/MID2/XPO1/SEH1L/OAS1/TYRO3/NUP50/AAAS/NUP188/SRPK1/HSP90AB1/PCSK5/SMARCB1/RAE1/EEA1/NUP93/SLC1A5/CAV2/TRIM14/KPNB1/DDX5/HSPA8/NUP98/NUP107/TRIM38/HAVCR1/NUP155/KPNA1/PIKFYVE/CHMP3/TRIM62/PROX1/VAMP8/IDE/NUP43/ZNF639/SLPI/STAU1/DEK/NUP85/APOBEC3F/ILF3/APOE/CHMP2A/TRIM28/SHFL/TOP2A/NUP210/TRIM22/RAN/INPP5K/VPS4A/MORC2/ROCK2/CTSL/OASL/…	124
GO:0006631	fatty acid metabolic process	142/5619	396/18866	0.00495344	0.0379002	0.0310075	NDUFAB1/PRKAR2B/PON1/CROT/PDK2/LYPLA2/ABHD5/BRCA1/ACAA1/ACSM2B/TNFRSF1A/PDK3/ACSL4/ACADVL/MGLL/ACAT1/ACACB/CEACAM1/SIRT4/DLD/ECHDC1/ACOT7/TECR/PNPLA3/SLC25A17/GSTZ1/PCK2/TRIB3/HAO1/ACOT8/LPIN2/LIPG/DECR1/AKT2/ETFB/PLA2G4C/GCDH/PON3/TYRP1/PHYH/ERLIN1/ACBD5/PPARGC1A/CPT1A/APOA5/PTGES3/PRKAB1/QKI/PCCB/ACADL/MECR/PLA2G4A/FAAH/ELOVL4/CNR1/NR4A3/ACOT2/GPAM/ACAT2/EPHX2/LYPLA1/LIAS/ACADS/LPGAT1/ACSL3/SOX…	142
GO:0070671	response to interleukin-12	24/5619	50/18866	0.00500535	0.0382522	0.0312955	CNN2/IL12RB2/RPLP0/JAK2/MTAP/PSME2/RIPK2/HSPA9/LMNB1/CAPZA1/TCP1/HNRNPA2B1/SNRPA1/LCP1/ARF1/PDCD4/HNRNPDL/BOLA2B/CFL1/PITPNA/P4HB/PPIA/CD47/MIF	24
GO:0048511	rhythmic process	112/5619	305/18866	0.0051378	0.0392181	0.0320857	HSPA5/OPN3/F7/RORA/KDM5A/PHLPP1/NCOA1/DNM1L/GNA11/TYRO3/SRRD/PRMT5/CSNK2A1/AHCY/SUV39H1/HNRNPL/DBP/NAMPT/CASP2/EZH2/PLEKHA1/RAI1/SLC6A4/DDX5/MAP2K6/FBXW7/PPARGC1A/CPT1A/MDK/TIMELESS/UBE3A/KAT2B/SFPQ/KDM5B/ID3/PROX1/TGFB3/EGR1/TARDBP/CBX3/BHLHE41/MMP19/USP9X/HNRNPR/NR1D1/ATF4/JUND/TOP2A/NR0B2/PPARG/MYBBP1A/DDC/PCNA/ARNTL/ROCK2/PDGFRA/CDK4/DHX9/HNRNPD/BMPR1B/NDUFA9/CUL4A/ZFHX3/NCOR1/ARRB2/TP53/DTL/…	112
GO:0015718	monocarboxylic acid transport	68/5619	174/18866	0.00527223	0.0401969	0.0328865	CROT/ABCB4/NR1H4/ABCC2/CASR/MPC1/ACSL4/ACACB/CEACAM1/SLCO1A2/NCOA1/SLC25A17/AKT2/APBA1/RPS6KB1/ABCC3/SLC16A6/MAP2K6/CPT1A/SLC6A12/PLA2G4A/SLC2A1/SLC16A7/PLA2G12A/ACSL3/ABCC4/APOE/SLC6A8/SLC6A6/PRKAB2/SLC6A11/PPARG/SLCO1B1/ANXA1/P2RX4/CD36/PNPLA8/HTR1B/SLCO2B1/THBS1/SLC5A6/AKT1/MPC2/SLC10A4/PLIN2/SLC5A12/SLC22A9/SLC16A12/SLC16A1/PRKAA2/FABP5/SLC16A9/PROCA1/SLC16A5/SLC16A13/AGTR2/ABAT/IRS2/SLC51B/P…	68
GO:1905475	regulation of protein localization to membrane	75/5619	195/18866	0.00561883	0.042789	0.0350072	ITGA3/AP2B1/BID/GOPC/ATP2B4/CASP8/PRKCZ/ACTB/DLG1/GPC4/SORBS1/MIEF1/VTI1B/ZMYND8/E2F1/NECAB2/STX4/PDCD5/AKT2/TGFB1/AGR2/YWHAE/TFDP2/TMEM59/VAMP8/ITGB1BP1/PLS1/PPP3CC/LYPLA1/ACSL3/IQSEC2/VIL1/YWHAH/ARHGEF16/LGALS3/INPP5K/VPS4A/YWHAQ/LRP4/TMBIM1/NMT1/TP53/ERBB2/AKT1/PIK3R1/EGFR/LYPD1/ANK3/ZDHHC7/ZDHHC5/MMP14/RER1/LDLRAP1/DMTN/CNST/PKDCC/PRKCI/LZTFL1/GPER1/YWHAZ/YWHAB/STX8/PRKCE/BCL2L1/HRAS/PDZK1/GP…	75
GO:0019319	hexose biosynthetic process	40/5619	94/18866	0.00565515	0.0429645	0.0351508	PDK2/ENO1/AKR1B1/PCK2/PGK1/SLC39A14/GPI/ENO3/KAT2A/ALDOC/PPARGC1A/GAPDH/TPI1/KAT2B/GPD2/LEPR/NLN/ATF4/SESN2/G6PC/ALDOB/SLC37A4/RBP4/SORD/G6PC3/MDH2/SOGA1/ALDOA/FBP1/GPT/DDB1/PGAM1/PTPN2/CLK2/CHST15/PPARA/SIRT7/USP7/WDR5/FAM3C	40
GO:1901992	positive regulation of mitotic cell cycle phase transition	40/5619	94/18866	0.00565515	0.0429645	0.0351508	CDC27/CUL3/SMARCD3/ANAPC5/CDC45/CDC6/CDC23/CDC7/APEX1/CDC25B/RAD51C/FBXO5/EIF4G1/DLGAP5/HSPA2/CCNB1/ANXA1/CDK4/RDX/CUL4A/AKT1/DTL/EGFR/CDCA5/MEPCE/ADAMTS1/CDC25C/DBF4B/CDC25A/CDT1/MECP2/CDK1/PLRG1/UBE2C/RCC2/LSM10/ANAPC7/TFDP1/AIF1/PHB2	40
GO:0033194	response to hydroperoxide	11/5619	18/18866	0.00569238	0.0431967	0.0353407	CD38/MGST1/XRCC1/JAK2/CD36/OXR1/TP53INP1/ND1/AIF1/GPX3/CHUK	11
GO:0034440	lipid oxidation	46/5619	111/18866	0.00576006	0.0436591	0.035719	CROT/ACAA1/ACADVL/ACAT1/ACACB/SIRT4/ECHDC1/SLC25A17/HAO1/ACOT8/DECR1/AKT2/ETFB/GCDH/PHYH/PPARGC1A/CPT1A/ACADL/MECR/CNR1/NR4A3/ACAT2/ACADS/SOX9/ECHS1/SESN2/HACL1/PPARG/APPL2/HADH/ETFA/AKT1/CYP4V2/PLA2G7/ACOX1/BDH2/ECI1/ACOX2/ALOX15B/IRS2/PPARA/ADH5/ADH4/ECI2/CPT1B/AMACR	46
GO:0048145	regulation of fibroblast proliferation	36/5619	83/18866	0.00583183	0.044141	0.0361133	FOSL2/SIRT6/ZMPSTE24/BAX/CDC6/E2F1/EMD/CDK6/PDGFRB/CDKN1A/PPARG/CCNB1/PDGFRA/CDK4/DHX9/RNASEH2B/DAB2IP/MYC/TP53/CCNA2/EGFR/FBXO4/NDUFS4/TP53INP1/FTH1/CTNNB1/LIG4/NUPR1/SPHK1/PARP10/CTC1/AGTR2/S100A6/MIF/PRKDC/DACH1	36
GO:0009119	ribonucleoside metabolic process	32/5619	72/18866	0.00584431	0.044141	0.0361133	ENPP4/ACP3/GNAI3/RHOA/DLG1/NT5C2/PRTFDC1/MTAP/GTPBP1/AHCY/CDADC1/NME4/IMPDH1/RAB23/AMD1/APOBEC3F/RAN/PEMT/NT5E/ADK/GMPS/HPRT1/NME6/IMPDH2/UPP1/LRRK2/PNP/OPA1/APRT/NME1/NME2/NUDT18	32
GO:0032728	positive regulation of interferon-beta production	16/5619	30/18866	0.00586055	0.044141	0.0361133	POLR3B/RIOK3/RIPK2/DDX58/POLR3G/IFIH1/IRF1/IRF3/POLR3F/DHX9/POLR3A/HMGB2/TLR3/POLR3D/PTPN11/POLR3C	16
GO:0043457	regulation of cellular respiration	16/5619	30/18866	0.00586055	0.044141	0.0361133	NOA1/NOP53/PPARGC1A/PARK7/IDE/DNAJC15/TRAP1/CCNB1/PNPT1/SNCA/PINK1/VCP/PRELID1/CDK1/BNIP3/SHMT2	16
GO:0030262	apoptotic nuclear changes	18/5619	35/18866	0.00586455	0.044141	0.0361133	BAX/CECR2/DNASE2/KPNB1/KPNA1/APAF1/ACVR1C/TOP2A/ERN2/DFFA/DNASE1L3/HMGB2/GPER1/DFFB/HSF1/H1-0/HMGB1/PAM16	18
GO:0044743	protein transmembrane import into intracellular organelle	18/5619	35/18866	0.00586455	0.044141	0.0361133	TIMM21/TIMM44/TIMM50/PEX12/GRPEL1/DNAJC15/ROMO1/TOMM40/TIMM17A/HSPD1/TOMM40L/CHCHD4/GRPEL2/TOMM20/TOMM7/DNLZ/PAM16/TIMM23	18
GO:0009314	response to radiation	158/5619	447/18866	0.00590875	0.044422	0.0363432	KDM1A/BRCA1/PLEKHB1/BAK1/HSPA5/ERCC8/RAD51/CYBA/OPN3/POLD1/KARS1/NUCKS1/BCL3/RAD18/SMC1A/SLC24A1/TIPIN/MAP2K7/POLD3/GNB1/XRCC5/ZMPSTE24/MAP3K4/DDHD2/RAD54L/BAX/GNA11/DNMT3B/MAP3K20/MSH2/YY1/NFATC4/ACTR5/NDRG4/BMF/EEF1D/ERCC2/AKT2/NAMPT/PITPNM1/METAP2/RAD51AP1/RNF8/ECT2/REEP6/MSH6/GADD45A/ELOVL4/DUSP1/EGR1/CDKN1A/GRK4/CEP250/ELK1/ATF4/JUND/FIGNL1/PCNA/MEN1/EIF2S1/TRPM1/ANXA1/HUS1/NMT1/TXN/XPA/MYC/…	158
GO:0016042	lipid catabolic process	124/5619	343/18866	0.00610757	0.0458634	0.0375225	CYP26B1/CROT/GDE1/PNPLA4/LYPLA2/ABHD5/CPS1/PNPLA6/HEXB/GALC/ACAA1/ACADVL/MGLL/SCARF1/ACAT1/ACACB/APOB/DDHD2/HSD17B14/ECHDC1/PNPLA3/SLC25A17/ABHD4/PCK2/HAO1/ACOT8/LPIN2/LIPG/STS/GLA/GDPD3/DECR1/ASAH1/AKT2/ETFB/SULT2A1/PLA2G4C/GCDH/PHYH/LIPA/ACBD5/SULT1E1/CPT1A/APOA5/CYP27B1/PCCB/AADAC/PLCH1/ACADL/MECR/PLA2G4A/FAAH/PRDX6/CNR1/LDAH/ACAT2/AKR1D1/ACADS/PLA2G12A/THRA/ECHS1/YWHAH/APOE/SESN2/HACL1/LPIN3/…	124
GO:1903146	regulation of autophagy of mitochondrion	21/5619	43/18866	0.00656132	0.0491568	0.0402169	VPS13D/USP36/CSNK2A2/DNM1L/BNIP3L/CDC37/FBXW7/PARK7/MFN2/OPTN/VPS13C/TP53/PINK1/HK2/PARL/BNIP3/GBA/PRKN/TOMM7/HTT/SREBF2	21
GO:2000648	positive regulation of stem cell proliferation	21/5619	43/18866	0.00656132	0.0491568	0.0402169	KDM1A/CX3CL1/PAX6/KITLG/ASPM/PDCD2/SIRT6/DCT/SMARCD3/THPO/CCNE1/NR2E1/VEGFA/TBX3/DMRTA2/HMGA2/GJA1/HNRNPU/SHH/CTNNB1/FOXG1	21
GO:0019395	fatty acid oxidation	44/5619	106/18866	0.0065848	0.0492756	0.0403141	CROT/ACAA1/ACADVL/ACAT1/ACACB/SIRT4/ECHDC1/SLC25A17/HAO1/ACOT8/DECR1/AKT2/ETFB/GCDH/PHYH/PPARGC1A/CPT1A/ACADL/MECR/CNR1/NR4A3/ACAT2/ACADS/SOX9/ECHS1/SESN2/HACL1/PPARG/APPL2/HADH/ETFA/AKT1/CYP4V2/ACOX1/BDH2/ECI1/ACOX2/IRS2/PPARA/ADH5/ADH4/ECI2/CPT1B/AMACR	44
GO:0000288	nuclear-transcribed mRNA catabolic process, deadenylation-dependent decay	34/5619	78/18866	0.00660858	0.0493395	0.0403664	EDC4/PABPC1/EXOSC7/EXOSC5/LSM5/EXOSC3/CPEB3/DCPS/TENT4A/CNOT6/EXOSC8/EXOSC9/CNOT1/ZFP36/LSM7/LSM4/EXOSC2/TUT4/WDR61/PARN/POLR2D/CNOT9/TNKS1BP1/NOCT/LSM6/POLR2G/LSM3/EXOSC1/PDE12/EXOSC4/EDC3/CNOT7/LSM2/DCP1A	34
GO:0072332	intrinsic apoptotic signaling pathway by p53 class mediator	34/5619	78/18866	0.00660858	0.0493395	0.0403664	KDM1A/PDK2/HIPK2/BCL3/RRN3/BAX/CDIP1/MSH2/E2F1/DDX5/PERP/CDKN1A/BCL2L12/DYRK2/RRP8/MYBBP1A/TP53/RPL11/ZNF385B/JMY/ZNF385A/RPL26/HNRNPK/TRIAP1/RPS7/NUPR1/ATAD5/AEN/CHEK2/RPS27L/PRKN/MUC1/TAF9B/MIF	34
GO:0000394	RNA splicing, via endonucleolytic cleavage and ligation	10/5619	16/18866	0.00671642	0.0498027	0.0407453	CPSF1/DDX1/RTRAF/RTCB/CSTF2/TSEN2/CPSF4/FAM98B/ZBTB8OS/TSEN15	10
GO:0006103	2-oxoglutarate metabolic process	10/5619	16/18866	0.00671642	0.0498027	0.0407453	L2HGDH/DLD/OGDH/PHYH/AADAT/DLST/MRPS36/KYAT3/GPT2/IDH2	10
GO:0034310	primary alcohol catabolic process	10/5619	16/18866	0.00671642	0.0498027	0.0407453	HAO1/SULT2A1/SULT1E1/ALDH1B1/SULT1B1/AKR1C3/SULT1A1/SULT1A2/AKR1B10/SULT1A3	10
GO:0045838	positive regulation of membrane potential	10/5619	16/18866	0.00671642	0.0498027	0.0407453	BID/AKT2/NNT/SLC34A1/AKT1/ANK3/VCP/STOML2/GLRX/UCN3	10
GO:0021537	telencephalon development	96/5619	259/18866	0.00673977	0.0498027	0.0407453	KDM1A/PAX6/TACC3/PHLPP2/SYNE2/ATP2B4/ASPM/RHOA/LRP6/CSNK2A2/EIF2B3/NDE1/XRCC1/WDR62/NCOA1/BAX/XRN2/LAMB1/EFHC1/EFNA2/NIN/SALL1/HERC1/CDK6/EZH2/KAT2A/EZH1/YWHAE/MDK/CORO1C/NR2E1/SRF/HES1/SLC2A1/PROX1/KIF14/NR4A3/NPY/BBS2/ATP1B2/ZSWIM6/BTBD3/MYH10/SLC38A2/AGTPBP1/EMX1/TRA2B/DAB2IP/TMEM14B/TACC2/ATIC/SEMA7A/ANXA3/LEF1/WDR89/BBS4/DMRTA2/EIF2B5/EPHA5/SRD5A1/EGFR/NRG1/LRP8/GART/IGF2BP1/TENT2/SHH/HPRT1/…	96
GO:0000002	mitochondrial genome maintenance	13/5619	23/18866	0.00673986	0.0498027	0.0407453	LIG3/PPARGC1A/MPV17/MSTO1/SESN2/DNA2/PIF1/TP53/PARP1/TOP3A/LONP1/OPA1/POLG2	13
GO:0006541	glutamine metabolic process	13/5619	23/18866	0.00673986	0.0498027	0.0407453	NR1H4/CPS1/CAD/SIRT4/PHGDH/NIT2/GLS/PPAT/ASNSD1/GMPS/MECP2/CTPS1/PFAS	13
GO:0042026	protein refolding	13/5619	23/18866	0.00673986	0.0498027	0.0407453	HSPA5/DNAJA2/HSP90AA1/FKBP1A/ST13/SNRNP70/HSPA8/HSPA9/HSPA2/DNAJB2/HSPD1/HSPA14/HSPA1L	13
GO:1902410	mitotic cytokinetic process	13/5619	23/18866	0.00673986	0.0498027	0.0407453	RHOA/KIF20A/CHMP3/CHMP2A/VPS4A/CEP55/KIF20B/ARF1/MITD1/CHMP4C/CNTROB/NUP62/CHMP1B	13
