# Supplementary material for: Osmolar Modulation Drives Reversible Cell Cycle Exit and Human Pluripotent Cell Differentiation via NF‐κВ and WNT Signaling
Source: Adv Sci (Weinh). 2023 Dec 1;11(7):2307554. doi: 10.1002/advs.202307554 (PMC10870039; doi:10.1002/advs.202307554)
Supplement: Supplementary file 9 — Supporting Information [file ADVS-11-2307554-s012.xlsx]

## Sheet: Table 10
Table 10 - PC axes HUH7.5 OsmG vs OsmG + CHIR
ID	Description	GeneRatio	BgRatio	pvalue	p.adjust	qvalue	geneID	Count	Enrichment
GO:0051304	chromosome separation	6/72	97/21081	9.92575e-07	0.00152888	0.0012568	AURKB/NCAPH/PLK1/NCAPD3/CCNB1/CDC20	6	PC1
GO:0042254	ribosome biogenesis	9/72	343/21081	2.48677e-06	0.00152888	0.0012568	C1QBP/EXOSC8/EBNA1BP2/GEMIN4/PA2G4/MYBBP1A/DIMT1/MRTO4/FBL	9	PC1
GO:0007094	mitotic spindle assembly checkpoint	4/72	34/21081	5.36726e-06	0.00152888	0.0012568	AURKB/PLK1/CCNB1/CDC20	4	PC1
GO:0031577	spindle checkpoint	4/72	34/21081	5.36726e-06	0.00152888	0.0012568	AURKB/PLK1/CCNB1/CDC20	4	PC1
GO:0071173	spindle assembly checkpoint	4/72	34/21081	5.36726e-06	0.00152888	0.0012568	AURKB/PLK1/CCNB1/CDC20	4	PC1
GO:0071174	mitotic spindle checkpoint	4/72	34/21081	5.36726e-06	0.00152888	0.0012568	AURKB/PLK1/CCNB1/CDC20	4	PC1
GO:0045841	negative regulation of mitotic metaphase/anaphase transition	4/72	36/21081	6.78222e-06	0.00152888	0.0012568	AURKB/PLK1/CCNB1/CDC20	4	PC1
GO:1902100	negative regulation of metaphase/anaphase transition of cell cycle	4/72	37/21081	7.58472e-06	0.00152888	0.0012568	AURKB/PLK1/CCNB1/CDC20	4	PC1
GO:0035404	histone-serine phosphorylation	3/72	12/21081	8.22047e-06	0.00152888	0.0012568	AURKB/CCNB1/HMGA2	3	PC1
GO:2000816	negative regulation of mitotic sister chromatid separation	4/72	39/21081	9.39726e-06	0.00152888	0.0012568	AURKB/PLK1/CCNB1/CDC20	4	PC1
GO:1905819	negative regulation of chromosome separation	4/72	40/21081	1.04145e-05	0.00152888	0.0012568	AURKB/PLK1/CCNB1/CDC20	4	PC1
GO:0006596	polyamine biosynthetic process	3/72	13/21081	1.06604e-05	0.00152888	0.0012568	SRM/ODC1/SMOX	3	PC1
GO:0033048	negative regulation of mitotic sister chromatid segregation	4/72	43/21081	1.39551e-05	0.00178299	0.00146569	AURKB/PLK1/CCNB1/CDC20	4	PC1
GO:2001251	negative regulation of chromosome organization	6/72	157/21081	1.61478e-05	0.00178299	0.00146569	AURKB/PLK1/CCNB1/DNMT3B/CDC20/HMGA1	6	PC1
GO:0033046	negative regulation of sister chromatid segregation	4/72	45/21081	1.67616e-05	0.00178299	0.00146569	AURKB/PLK1/CCNB1/CDC20	4	PC1
GO:0051985	negative regulation of chromosome segregation	4/72	46/21081	1.83107e-05	0.00178299	0.00146569	AURKB/PLK1/CCNB1/CDC20	4	PC1
GO:0010389	regulation of G2/M transition of mitotic cell cycle	7/72	243/21081	1.93158e-05	0.00178299	0.00146569	AURKB/PLK1/CEP152/CCNB1/HMMR/CEP78/HMGA2	7	PC1
GO:0030261	chromosome condensation	4/72	47/21081	1.99625e-05	0.00178299	0.00146569	NCAPH/NCAPD3/CCNB1/HMGA2	4	PC1
GO:1902850	microtubule cytoskeleton organization involved in mitosis	6/72	163/21081	1.99718e-05	0.00178299	0.00146569	AURKB/PLK1/SAPCD2/CCNB1/CDC20/GJA1	6	PC1
GO:0006595	polyamine metabolic process	3/72	16/21081	2.07204e-05	0.00178299	0.00146569	SRM/ODC1/SMOX	3	PC1
GO:0000070	mitotic sister chromatid segregation	6/72	169/21081	2.44951e-05	0.00197147	0.00162063	AURKB/NCAPH/PLK1/NCAPD3/CCNB1/CDC20	6	PC1
GO:0006364	rRNA processing	7/72	255/21081	2.63134e-05	0.00197147	0.00162063	EXOSC8/EBNA1BP2/GEMIN4/PA2G4/DIMT1/MRTO4/FBL	7	PC1
GO:0007059	chromosome segregation	8/72	352/21081	2.63474e-05	0.00197147	0.00162063	SKA3/AURKB/NCAPH/PLK1/NCAPD3/CENPN/CCNB1/CDC20	8	PC1
GO:1902749	regulation of cell cycle G2/M phase transition	7/72	260/21081	2.97883e-05	0.00210146	0.00172749	AURKB/PLK1/CEP152/CCNB1/HMMR/CEP78/HMGA2	7	PC1
GO:0006323	DNA packaging	7/72	261/21081	3.05268e-05	0.00210146	0.00172749	CENPI/NCAPH/NCAPD3/CENPN/CCNB1/HMGA2/HMGA1	7	PC1
GO:0045839	negative regulation of mitotic nuclear division	4/72	53/21081	3.22701e-05	0.00213603	0.00175591	AURKB/PLK1/CCNB1/CDC20	4	PC1
GO:0016072	rRNA metabolic process	7/72	268/21081	3.61295e-05	0.00230292	0.0018931	EXOSC8/EBNA1BP2/GEMIN4/PA2G4/DIMT1/MRTO4/FBL	7	PC1
GO:0030071	regulation of mitotic metaphase/anaphase transition	4/72	56/21081	4.01649e-05	0.00246871	0.00202938	AURKB/PLK1/CCNB1/CDC20	4	PC1
GO:0007091	metaphase/anaphase transition of mitotic cell cycle	4/72	58/21081	4.61576e-05	0.00270278	0.0022218	AURKB/PLK1/CCNB1/CDC20	4	PC1
GO:1902099	regulation of metaphase/anaphase transition of cell cycle	4/72	59/21081	4.93872e-05	0.00270278	0.0022218	AURKB/PLK1/CCNB1/CDC20	4	PC1
GO:0071103	DNA conformation change	8/72	385/21081	4.969e-05	0.00270278	0.0022218	CENPI/NCAPH/NCAPD3/CENPN/CCNB1/HMGA2/HMGB3/HMGA1	8	PC1
GO:0071156	regulation of cell cycle arrest	5/72	117/21081	5.0255e-05	0.00270278	0.0022218	MYBBP1A/E2F7/CCNB1/HMGA2/TFAP4	5	PC1
GO:0010965	regulation of mitotic sister chromatid separation	4/72	61/21081	5.63374e-05	0.00277019	0.00227722	AURKB/PLK1/CCNB1/CDC20	4	PC1
GO:0044784	metaphase/anaphase transition of cell cycle	4/72	61/21081	5.63374e-05	0.00277019	0.00227722	AURKB/PLK1/CCNB1/CDC20	4	PC1
GO:0051784	negative regulation of nuclear division	4/72	61/21081	5.63374e-05	0.00277019	0.00227722	AURKB/PLK1/CCNB1/CDC20	4	PC1
GO:0000819	sister chromatid segregation	6/72	200/21081	6.28007e-05	0.00291721	0.00239807	AURKB/NCAPH/PLK1/NCAPD3/CCNB1/CDC20	6	PC1
GO:0007093	mitotic cell cycle checkpoint	6/72	200/21081	6.28007e-05	0.00291721	0.00239807	AURKB/PLK1/E2F7/CCNB1/CDC20/HMGA2	6	PC1
GO:0042401	cellular biogenic amine biosynthetic process	3/72	23/21081	6.44125e-05	0.00291721	0.00239807	SRM/ODC1/SMOX	3	PC1
GO:0051306	mitotic sister chromatid separation	4/72	64/21081	6.80651e-05	0.00300359	0.00246908	AURKB/PLK1/CCNB1/CDC20	4	PC1
GO:0000086	G2/M transition of mitotic cell cycle	7/72	298/21081	7.05906e-05	0.00300904	0.00247357	AURKB/PLK1/CEP152/CCNB1/HMMR/CEP78/HMGA2	7	PC1
GO:0045815	positive regulation of gene expression, epigenetic	4/72	65/21081	7.2342e-05	0.00300904	0.00247357	MYBBP1A/CDCA4/POLR1G/HMGA1	4	PC1
GO:0009309	amine biosynthetic process	3/72	24/21081	7.3434e-05	0.00300904	0.00247357	SRM/ODC1/SMOX	3	PC1
GO:1905818	regulation of chromosome separation	4/72	67/21081	8.14783e-05	0.00326103	0.00268071	AURKB/PLK1/CCNB1/CDC20	4	PC1
GO:0044839	cell cycle G2/M phase transition	7/72	317/21081	0.000103811	0.00406042	0.00333784	AURKB/PLK1/CEP152/CCNB1/HMMR/CEP78/HMGA2	7	PC1
GO:0033047	regulation of mitotic sister chromatid segregation	4/72	73/21081	0.00011393	0.00435719	0.0035818	AURKB/PLK1/CCNB1/CDC20	4	PC1
GO:0010639	negative regulation of organelle organization	8/72	449/21081	0.000144489	0.00529074	0.00434922	AURKB/PLK1/TBCD/RDX/CCNB1/DNMT3B/CDC20/HMGA1	8	PC1
GO:0034470	ncRNA processing	8/72	449/21081	0.000144489	0.00529074	0.00434922	EXOSC8/EBNA1BP2/GEMIN4/PA2G4/DIMT1/MRTO4/FBL/PUS7	8	PC1
GO:0000132	establishment of mitotic spindle orientation	3/72	32/21081	0.000176463	0.00632694	0.00520102	PLK1/SAPCD2/GJA1	3	PC1
GO:0033045	regulation of sister chromatid segregation	4/72	86/21081	0.000214975	0.00755046	0.00620681	AURKB/PLK1/CCNB1/CDC20	4	PC1
GO:0000075	cell cycle checkpoint	6/72	260/21081	0.000262737	0.00901371	0.00740966	AURKB/PLK1/E2F7/CCNB1/CDC20/HMGA2	6	PC1
GO:0071158	positive regulation of cell cycle arrest	4/72	91/21081	0.000267112	0.00901371	0.00740966	MYBBP1A/E2F7/CCNB1/HMGA2	4	PC1
GO:0040001	establishment of mitotic spindle localization	3/72	37/21081	0.000273072	0.00903763	0.00742932	PLK1/SAPCD2/GJA1	3	PC1
GO:0051294	establishment of spindle orientation	3/72	39/21081	0.000319616	0.0103785	0.00853156	PLK1/SAPCD2/GJA1	3	PC1
GO:0016572	histone phosphorylation	3/72	40/21081	0.000344687	0.0109853	0.00903039	AURKB/CCNB1/HMGA2	3	PC1
GO:0033044	regulation of chromosome organization	7/72	389/21081	0.000362685	0.0113488	0.00932917	GNL3/AURKB/PLK1/CCNB1/DNMT3B/CDC20/HMGA1	7	PC1
GO:0031145	anaphase-promoting complex-dependent catabolic process	4/72	102/21081	0.000412885	0.0126888	0.0104308	AURKB/PLK1/CCNB1/CDC20	4	PC1
GO:0098813	nuclear chromosome segregation	6/72	287/21081	0.000444643	0.0134251	0.011036	AURKB/NCAPH/PLK1/NCAPD3/CCNB1/CDC20	6	PC1
GO:1901991	negative regulation of mitotic cell cycle phase transition	6/72	290/21081	0.000469746	0.0139385	0.0114581	AURKB/PLK1/E2F7/CCNB1/CDC20/HMGA2	6	PC1
GO:0051983	regulation of chromosome segregation	4/72	110/21081	0.000549523	0.0160293	0.0131768	AURKB/PLK1/CCNB1/CDC20	4	PC1
GO:0051293	establishment of spindle localization	3/72	48/21081	0.000591721	0.0169725	0.0139522	PLK1/SAPCD2/GJA1	3	PC1
GO:0072697	protein localization to cell cortex	2/72	11/21081	0.000620208	0.017498	0.0143841	PLK1/SAPCD2	2	PC1
GO:0010948	negative regulation of cell cycle process	7/72	427/21081	0.000631691	0.0175345	0.0144141	AURKB/PLK1/E2F7/CCNB1/CDC20/HMGA2/TFAP4	7	PC1
GO:0140014	mitotic nuclear division	6/72	309/21081	0.000655507	0.017627	0.0144902	AURKB/NCAPH/PLK1/NCAPD3/CCNB1/CDC20	6	PC1
GO:1901988	negative regulation of cell cycle phase transition	6/72	309/21081	0.000655507	0.017627	0.0144902	AURKB/PLK1/E2F7/CCNB1/CDC20/HMGA2	6	PC1
GO:0045787	positive regulation of cell cycle	7/72	433/21081	0.000685808	0.0181581	0.0149267	AURKB/MYBBP1A/RDX/E2F7/CCNB1/HMGA2/TFAP4	7	PC1
GO:0051653	spindle localization	3/72	53/21081	0.000791706	0.0206443	0.0169705	PLK1/SAPCD2/GJA1	3	PC1
GO:0090068	positive regulation of cell cycle process	6/72	323/21081	0.000825522	0.0212048	0.0174313	AURKB/MYBBP1A/RDX/E2F7/CCNB1/HMGA2	6	PC1
GO:0007077	mitotic nuclear envelope disassembly	2/72	13/21081	0.000875686	0.0221626	0.0182186	PLK1/CCNB1	2	PC1
GO:0006338	chromatin remodeling	5/72	229/21081	0.00112145	0.0278525	0.022896	CENPI/CENPN/HMGA2/HMGB3/HMGA1	5	PC1
GO:0006576	cellular biogenic amine metabolic process	3/72	60/21081	0.0011369	0.0278525	0.022896	SRM/ODC1/SMOX	3	PC1
GO:0051988	regulation of attachment of spindle microtubules to kinetochore	2/72	15/21081	0.00117361	0.0278525	0.022896	AURKB/CCNB1	2	PC1
GO:1904668	positive regulation of ubiquitin protein ligase activity	2/72	15/21081	0.00117361	0.0278525	0.022896	PLK1/CDC20	2	PC1
GO:0007052	mitotic spindle organization	4/72	135/21081	0.00118142	0.0278525	0.022896	AURKB/PLK1/CCNB1/CDC20	4	PC1
GO:0040029	regulation of gene expression, epigenetic	5/72	235/21081	0.00125772	0.0292506	0.0240452	MYBBP1A/CDCA4/POLR1G/DNMT3B/HMGA1	5	PC1
GO:0007076	mitotic chromosome condensation	2/72	16/21081	0.00133831	0.029912	0.024589	NCAPH/NCAPD3	2	PC1
GO:0061450	trophoblast cell migration	2/72	16/21081	0.00133831	0.029912	0.024589	C1QBP/GJA1	2	PC1
GO:1901163	regulation of trophoblast cell migration	2/72	16/21081	0.00133831	0.029912	0.024589	C1QBP/GJA1	2	PC1
GO:0042770	signal transduction in response to DNA damage	4/72	144/21081	0.00149881	0.0325571	0.0267633	PLK1/E2F7/CCNB1/TFAP4	4	PC1
GO:0030397	membrane disassembly	2/72	17/21081	0.0015134	0.0325571	0.0267633	PLK1/CCNB1	2	PC1
GO:0051081	nuclear envelope disassembly	2/72	17/21081	0.0015134	0.0325571	0.0267633	PLK1/CCNB1	2	PC1
GO:0051782	negative regulation of cell division	2/72	18/21081	0.00169882	0.0358995	0.029511	AURKB/E2F7	2	PC1
GO:0007050	cell cycle arrest	5/72	252/21081	0.0017105	0.0358995	0.029511	MYBBP1A/E2F7/CCNB1/HMGA2/TFAP4	5	PC1
GO:0043922	negative regulation by host of viral transcription	2/72	19/21081	0.0018945	0.0388406	0.0319286	HMGA2/TFAP4	2	PC1
GO:0000956	nuclear-transcribed mRNA catabolic process	5/72	258/21081	0.00189576	0.0388406	0.0319286	EXOSC8/RPL21/MRTO4/MAGOHB/RPS23	5	PC1
GO:2000380	regulation of mesoderm development	2/72	21/21081	0.00231633	0.0468988	0.0385529	PUS7/GJA1	2	PC1
GO:0090307	mitotic spindle assembly	3/72	78/21081	0.00241902	0.0484085	0.0397939	AURKB/PLK1/CDC20	3	PC1
GO:0042445	hormone metabolic process	19/404	253/21081	4.76787e-07	0.00188474	0.00174053	CYP3A5/CYP3A7/CYP3A4/ACE2/ADH1C/HPN/PPARGC1A/AKR1B1/UGT2B7/DHRS2/DKK3/EGR1/ALDH8A1/HSD3B1/TG/DUOX2/DUOXA2/BCO2/ADH1B	19	PC1
GO:0042573	retinoic acid metabolic process	7/404	33/21081	2.50421e-06	0.00372345	0.00343854	CYP3A5/CYP3A7/CYP3A4/ADH1C/ALDH8A1/BCO2/ADH1B	7	PC1
GO:0034754	cellular hormone metabolic process	14/404	161/21081	2.82579e-06	0.00372345	0.00343854	CYP3A5/CYP3A7/CYP3A4/ADH1C/PPARGC1A/AKR1B1/UGT2B7/DHRS2/DKK3/EGR1/ALDH8A1/HSD3B1/BCO2/ADH1B	14	PC1
GO:0045652	regulation of megakaryocyte differentiation	10/404	84/21081	4.67063e-06	0.00446656	0.00412479	H3C14/H4C5/KAT2B/H3C10/THPO/H4C14/FAXDC2/H4C8/H4C15/H3C2	10	PC1
GO:0006721	terpenoid metabolic process	13/404	149/21081	6.15951e-06	0.00446656	0.00412479	CYP3A5/CYP3A7/ABCA4/CYP3A4/ADH1C/LRP2/AKR1B1/NAPEPLD/GPC4/ALDH8A1/HMGCS2/BCO2/ADH1B	13	PC1
GO:0030219	megakaryocyte differentiation	11/404	108/21081	7.29932e-06	0.00446656	0.00412479	ZNF385A/H3C14/H4C5/KAT2B/H3C10/THPO/H4C14/FAXDC2/H4C8/H4C15/H3C2	11	PC1
GO:0001523	retinoid metabolic process	12/404	131/21081	8.50111e-06	0.00446656	0.00412479	CYP3A5/CYP3A7/ABCA4/CYP3A4/ADH1C/LRP2/AKR1B1/NAPEPLD/GPC4/ALDH8A1/BCO2/ADH1B	12	PC1
GO:0030449	regulation of complement activation	12/404	132/21081	9.19208e-06	0.00446656	0.00412479	C7/CFHR1/CFHR5/CFI/C6/C1R/CFB/C2/C4A/C1S/C8G/C8B	12	PC1
GO:0008202	steroid metabolic process	21/404	369/21081	1.01692e-05	0.00446656	0.00412479	GC/CYP3A5/CYP3A7/CYP3A4/GFI1/LRP2/PPARGC1A/AKR1B1/UGT2B7/DHRS2/DKK3/INSIG2/EGR1/HSD3B1/FAXDC2/CUBN/HMGCS2/AMACR/FMO5/RORA/LIMA1	21	PC1
GO:0000183	rDNA heterochromatin assembly	7/404	41/21081	1.15485e-05	0.00456513	0.00421582	H3C14/H4C5/H3C10/H4C14/H4C8/H4C15/H3C2	7	PC1
GO:0016101	diterpenoid metabolic process	12/404	137/21081	1.34375e-05	0.00482895	0.00445945	CYP3A5/CYP3A7/ABCA4/CYP3A4/ADH1C/LRP2/AKR1B1/NAPEPLD/GPC4/ALDH8A1/BCO2/ADH1B	12	PC1
GO:0002920	regulation of humoral immune response	13/404	165/21081	1.85781e-05	0.00611995	0.00565167	C7/PGC/CFHR1/CFHR5/CFI/C6/C1R/CFB/C2/C4A/C1S/C8G/C8B	13	PC1
GO:0006720	isoprenoid metabolic process	13/404	169/21081	2.39581e-05	0.00728511	0.00672767	CYP3A5/CYP3A7/ABCA4/CYP3A4/ADH1C/LRP2/AKR1B1/NAPEPLD/GPC4/ALDH8A1/HMGCS2/BCO2/ADH1B	13	PC1
GO:0051412	response to corticosterone	5/404	20/21081	3.08339e-05	0.00870617	0.00804	FOS/CDKN1A/FOSB/HSD3B1/UCN3	5	PC1
GO:0006335	DNA replication-dependent nucleosome assembly	6/404	34/21081	4.07506e-05	0.0100679	0.00929757	H4C5/H3C10/H4C14/H4C8/H4C15/H3C2	6	PC1
GO:0034723	DNA replication-dependent nucleosome organization	6/404	34/21081	4.07506e-05	0.0100679	0.00929757	H4C5/H3C10/H4C14/H4C8/H4C15/H3C2	6	PC1
GO:0006957	complement activation, alternative pathway	5/404	24/21081	7.93574e-05	0.0174936	0.016155	C7/CFHR5/CFB/C8G/C8B	5	PC1
GO:0006334	nucleosome assembly	12/404	164/21081	7.96572e-05	0.0174936	0.016155	H2BC21/H2BC9/H2BC18/H3C14/H4C5/H3C10/H4C14/H4C8/H4C15/TSPYL2/H2BC8/H3C2	12	PC1
GO:0008207	C21-steroid hormone metabolic process	6/404	41/21081	0.000121671	0.0240483	0.0222082	PPARGC1A/AKR1B1/DHRS2/DKK3/EGR1/HSD3B1	6	PC1
GO:0019835	cytolysis	6/404	41/21081	0.000121671	0.0240483	0.0222082	C7/CFHR1/CFHR5/C6/C8G/C8B	6	PC1
GO:0007599	hemostasis	19/404	384/21081	0.000171086	0.0309563	0.0285876	CD36/ZNF385A/PLAU/H3C14/F11/DGKH/F5/TFPI2/H3C10/DOCK8/VWF/GNA14/KLKB1/COL1A2/F2RL2/ENPP4/ADRA2C/H3C2/PLCG2	19	PC1
GO:0042044	fluid transport	5/404	28/21081	0.000172284	0.0309563	0.0285876	SLC4A11/EDNRB/AQP6/AQP7/AQP10	5	PC1
GO:0031638	zymogen activation	7/404	63/21081	0.000197951	0.0340218	0.0314185	PLAU/HPN/F11/C1R/KLKB1/VSIR/CIDEB	7	PC1
GO:0042359	vitamin D metabolic process	5/404	30/21081	0.000242071	0.0398711	0.0368203	GC/CYP3A4/GFI1/LRP2/CUBN	5	PC1
GO:0006978	DNA damage response, signal transduction by p53 class mediator resulting in transcription of p21 class mediator	4/404	17/21081	0.0002595	0.0410321	0.0378924	MUC1/ZNF385A/CDKN1A/SP100	4	PC1
GO:0006956	complement activation	12/404	188/21081	0.000287243	0.042193	0.0389645	C7/CFHR1/CFHR5/CFI/C6/C1R/CFB/C2/C4A/C1S/C8G/C8B	12	PC1
GO:0034308	primary alcohol metabolic process	9/404	111/21081	0.000288189	0.042193	0.0389645	CYP3A5/CYP3A7/CYP3A4/ADH1C/AKR1B1/NAPEPLD/HAO1/DKK3/ADH1B	9	PC1
GO:0042772	DNA damage response, signal transduction resulting in transcription	4/404	18/21081	0.000328618	0.0422694	0.039035	MUC1/ZNF385A/CDKN1A/SP100	4	PC1
GO:0045653	negative regulation of megakaryocyte differentiation	4/404	18/21081	0.000328618	0.0422694	0.039035	H4C5/H4C14/H4C8/H4C15	4	PC1
GO:0032350	regulation of hormone metabolic process	5/404	32/21081	0.000331482	0.0422694	0.039035	HPN/PPARGC1A/DKK3/EGR1/DUOXA2	5	PC1
GO:0051385	response to mineralocorticoid	5/404	32/21081	0.000331482	0.0422694	0.039035	FOS/CDKN1A/FOSB/HSD3B1/UCN3	5	PC1
GO:0016051	carbohydrate biosynthetic process	13/404	222/21081	0.000375305	0.0463619	0.0428144	GYS2/FUT3/PPP1R3C/GPT/B3GNT7/PPARGC1A/AKR1B1/KAT2B/EGF/NDST4/ENO3/PPP1R3F/ALDOB	13	PC1
GO:0007596	blood coagulation	18/404	378/21081	0.000399253	0.0478257	0.0441662	CD36/PLAU/H3C14/F11/DGKH/F5/TFPI2/H3C10/DOCK8/VWF/GNA14/KLKB1/COL1A2/F2RL2/ENPP4/ADRA2C/H3C2/PLCG2	18	PC1
GO:0001894	tissue homeostasis	15/404	285/21081	0.000428441	0.0498125	0.046001	SERPINA3/ABCA4/MUC13/ABCA12/WHRN/USH2A/TJP3/PIGR/LRRK1/AKR1B1/GPR137B/PDGFRB/TP53INP2/CUBN/TNFAIP3	15	PC1
GO:0035282	segmentation	7/80	104/21081	1.37085e-07	0.000284863	0.000223666	SEMA3C/DKK1/HES7/SEMA3F/LEF1/AXIN2/NKD1	7	PC2
GO:0001756	somitogenesis	6/80	73/21081	3.4319e-07	0.000356575	0.000279971	SEMA3C/DKK1/HES7/LEF1/AXIN2/NKD1	6	PC2
GO:0048608	reproductive structure development	11/80	457/21081	1.20205e-06	0.000459005	0.000360396	PHLDA2/PTX3/TTPA/TCF7/LRP2/KITLG/STC2/LEF1/PTGS2/BIK/ADAMTS1	11	PC2
GO:0061458	reproductive system development	11/80	461/21081	1.30842e-06	0.000459005	0.000360396	PHLDA2/PTX3/TTPA/TCF7/LRP2/KITLG/STC2/LEF1/PTGS2/BIK/ADAMTS1	11	PC2
GO:0061053	somite development	6/80	92/21081	1.35769e-06	0.000459005	0.000360396	SEMA3C/DKK1/HES7/LEF1/AXIN2/NKD1	6	PC2
GO:1903409	reactive oxygen species biosynthetic process	7/80	150/21081	1.65079e-06	0.000459005	0.000360396	PTX3/CD36/CLEC7A/CYP1A1/NOS2/PTGS2/CYP1B1	7	PC2
GO:0006809	nitric oxide biosynthetic process	6/80	96/21081	1.744e-06	0.000459005	0.000360396	PTX3/CD36/CLEC7A/NOS2/PTGS2/CYP1B1	6	PC2
GO:0003002	regionalization	10/80	381/21081	1.7671e-06	0.000459005	0.000360396	LRP2/SEMA3C/OTX1/RELN/DKK1/HES7/SEMA3F/LEF1/AXIN2/NKD1	10	PC2
GO:0007389	pattern specification process	11/80	482/21081	2.01451e-06	0.000465128	0.000365204	LRP2/SEMA3C/OTX1/RELN/DKK1/BBS5/HES7/SEMA3F/LEF1/AXIN2/NKD1	11	PC2
GO:0046209	nitric oxide metabolic process	6/80	101/21081	2.34858e-06	0.000488036	0.00038319	PTX3/CD36/CLEC7A/NOS2/PTGS2/CYP1B1	6	PC2
GO:2001057	reactive nitrogen species metabolic process	6/80	104/21081	2.7867e-06	0.000526432	0.000413338	PTX3/CD36/CLEC7A/NOS2/PTGS2/CYP1B1	6	PC2
GO:0048568	embryonic organ development	10/80	495/21081	1.75928e-05	0.00304649	0.002392	PHLDA2/TTPA/TCF7/KITLG/OTX1/MMP16/TUBB2B/CXCL8/BBS5/LEF1	10	PC2
GO:0051180	vitamin transport	4/80	45/21081	2.54495e-05	0.004068	0.00319406	TTPA/LRP2/C2orf83/AFM	4	PC2
GO:0061351	neural precursor cell proliferation	6/80	157/21081	2.95736e-05	0.00419688	0.00329526	CIP2A/LRP2/LEF1/DCT/ZNF503/SLC6A4	6	PC2
GO:0009952	anterior/posterior pattern specification	7/80	234/21081	3.02951e-05	0.00419688	0.00329526	SEMA3C/OTX1/DKK1/HES7/LEF1/AXIN2/NKD1	7	PC2
GO:0003128	heart field specification	3/80	17/21081	3.44384e-05	0.00447269	0.00351181	LRP2/DKK1/AXIN2	3	PC2
GO:0048762	mesenchymal cell differentiation	7/80	245/21081	4.05825e-05	0.00496061	0.00389491	SEMA3C/KITLG/SEMA3F/LEF1/RANBP3L/AXIN2/ZNF703	7	PC2
GO:0003007	heart morphogenesis	7/80	261/21081	6.0526e-05	0.00698738	0.00548627	LRP2/SEMA3C/DKK1/BBS5/SOS1/ADAMTS1/AXIN2	7	PC2
GO:0060070	canonical Wnt signaling pathway	8/80	372/21081	8.3583e-05	0.00872846	0.00685331	TCF7/LRRK1/DKK1/LEF1/LGR5/AXIN2/ZNF703/NKD1	8	PC2
GO:0042572	retinol metabolic process	4/80	62/21081	9.0736e-05	0.00872846	0.00685331	CYP3A5/AKR1B1/CYP1A1/CYP1B1	4	PC2
GO:0045429	positive regulation of nitric oxide biosynthetic process	4/80	62/21081	9.0736e-05	0.00872846	0.00685331	PTX3/CD36/CLEC7A/PTGS2	4	PC2
GO:0048640	negative regulation of developmental growth	5/80	120/21081	9.39743e-05	0.00872846	0.00685331	SEMA3C/STC2/SEMA3F/SLC6A4/NKD1	5	PC2
GO:1904407	positive regulation of nitric oxide metabolic process	4/80	63/21081	9.66095e-05	0.00872846	0.00685331	PTX3/CD36/CLEC7A/PTGS2	4	PC2
GO:0019748	secondary metabolic process	4/80	65/21081	0.000109178	0.009453	0.00742219	AKR1B1/DCT/CYP1A1/CYP1B1	4	PC2
GO:0001676	long-chain fatty acid metabolic process	5/80	126/21081	0.000118312	0.00983406	0.00772139	ACSL6/CYP1A1/PTGS2/ACSL5/CYP1B1	5	PC2
GO:0001523	retinoid metabolic process	5/80	131/21081	0.000142059	0.0113538	0.00891461	CYP3A5/LRP2/AKR1B1/CYP1A1/CYP1B1	5	PC2
GO:0060485	mesenchyme development	7/80	308/21081	0.000169416	0.0130016	0.0102084	SEMA3C/KITLG/SEMA3F/LEF1/RANBP3L/AXIN2/ZNF703	7	PC2
GO:0016101	diterpenoid metabolic process	5/80	137/21081	0.00017519	0.0130016	0.0102084	CYP3A5/LRP2/AKR1B1/CYP1A1/CYP1B1	5	PC2
GO:0072593	reactive oxygen species metabolic process	7/80	321/21081	0.000218159	0.0143896	0.0112982	PTX3/CD36/CLEC7A/CYP1A1/NOS2/PTGS2/CYP1B1	7	PC2
GO:0060914	heart formation	3/80	31/21081	0.000219095	0.0143896	0.0112982	LRP2/DKK1/AXIN2	3	PC2
GO:1904837	beta-catenin-TCF complex assembly	3/80	31/21081	0.000219095	0.0143896	0.0112982	TCF7/LEF1/AXIN2	3	PC2
GO:1903428	positive regulation of reactive oxygen species biosynthetic process	4/80	78/21081	0.000221591	0.0143896	0.0112982	PTX3/CD36/CLEC7A/PTGS2	4	PC2
GO:0006721	terpenoid metabolic process	5/80	149/21081	0.000258864	0.0163006	0.0127987	CYP3A5/LRP2/AKR1B1/CYP1A1/CYP1B1	5	PC2
GO:0051966	regulation of synaptic transmission, glutamatergic	4/80	83/21081	0.000281402	0.0171986	0.0135038	RELN/DKK1/PTGS2/HTR1B	4	PC2
GO:0007292	female gamete generation	5/80	153/21081	0.000292586	0.0173142	0.0135945	PTX3/SOS1/PTGS2/ADAMTS1/LGR5	5	PC2
GO:0045428	regulation of nitric oxide biosynthetic process	4/80	85/21081	0.000308289	0.0173142	0.0135945	PTX3/CD36/CLEC7A/PTGS2	4	PC2
GO:0051057	positive regulation of small GTPase mediated signal transduction	4/80	85/21081	0.000308289	0.0173142	0.0135945	CSF1/KITLG/RELN/SOS1	4	PC2
GO:0010092	specification of animal organ identity	3/80	36/21081	0.000343297	0.0187729	0.0147399	LRP2/DKK1/AXIN2	3	PC2
GO:0001890	placenta development	5/80	160/21081	0.000359502	0.0188829	0.0148263	PHLDA2/TTPA/STC2/LEF1/PTGS2	5	PC2
GO:0045742	positive regulation of epidermal growth factor receptor signaling pathway	3/80	37/21081	0.00037257	0.0188829	0.0148263	DGKD/EPGN/SOS1	3	PC2
GO:0048854	brain morphogenesis	3/80	37/21081	0.00037257	0.0188829	0.0148263	OTX1/SOS1/SLC6A4	3	PC2
GO:0006898	receptor-mediated endocytosis	7/80	358/21081	0.000421512	0.0205829	0.016161	LRP2/CD36/DGKD/CXCL8/DKK1/HTR1B/COLEC12	7	PC2
GO:2000177	regulation of neural precursor cell proliferation	4/80	93/21081	0.000434468	0.0205829	0.016161	CIP2A/LRP2/DCT/SLC6A4	4	PC2
GO:1901186	positive regulation of ERBB signaling pathway	3/80	39/21081	0.000435827	0.0205829	0.016161	DGKD/EPGN/SOS1	3	PC2
GO:0006720	isoprenoid metabolic process	5/80	169/21081	0.000461839	0.0213267	0.016745	CYP3A5/LRP2/AKR1B1/CYP1A1/CYP1B1	5	PC2
GO:0048638	regulation of developmental growth	7/80	377/21081	0.0005733	0.0257379	0.0202086	PHLDA2/CSF1/SEMA3C/STC2/SEMA3F/SLC6A4/NKD1	7	PC2
GO:0008210	estrogen metabolic process	3/80	43/21081	0.000582138	0.0257379	0.0202086	CYP3A5/CYP1A1/CYP1B1	3	PC2
GO:0045586	regulation of gamma-delta T cell differentiation	2/80	10/21081	0.000627472	0.0266099	0.0208933	TCF7/LEF1	2	PC2
GO:0120252	hydrocarbon metabolic process	2/80	10/21081	0.000627472	0.0266099	0.0208933	AKR1B1/CYP1A1	2	PC2
GO:0009636	response to toxic substance	6/80	277/21081	0.000649367	0.0269877	0.0211899	TTPA/CD36/CYP1A1/SLC6A4/PTGS2/CYP1B1	6	PC2
GO:0015718	monocarboxylic acid transport	5/80	187/21081	0.000730746	0.0289328	0.0227171	CD36/SLC6A12/NOS2/HTR1B/ACSL5	5	PC2
GO:0035249	synaptic transmission, glutamatergic	4/80	107/21081	0.000737725	0.0289328	0.0227171	RELN/DKK1/PTGS2/HTR1B	4	PC2
GO:0003139	secondary heart field specification	2/80	11/21081	0.000765023	0.0289328	0.0227171	LRP2/AXIN2	2	PC2
GO:0051712	positive regulation of killing of cells of other organism	2/80	11/21081	0.000765023	0.0289328	0.0227171	CLEC7A/NOS2	2	PC2
GO:0032496	response to lipopolysaccharide	7/80	396/21081	0.000765785	0.0289328	0.0227171	CD36/CXCL8/CXCL5/CYP1A1/NOS2/PTGS2/PTGER2	7	PC2
GO:0007548	sex differentiation	6/80	288/21081	0.000795407	0.0293408	0.0230374	PTX3/TCF7/LRP2/KITLG/BIK/ADAMTS1	6	PC2
GO:1902667	regulation of axon guidance	3/80	48/21081	0.000804824	0.0293408	0.0230374	SEMA3C/TUBB2B/SEMA3F	3	PC2
GO:0007584	response to nutrient	5/80	192/21081	0.000822792	0.0294787	0.0231457	TTPA/STC2/CYP1A1/SLC6A4/PTGS2	5	PC2
GO:0034308	primary alcohol metabolic process	4/80	111/21081	0.000846399	0.0298105	0.0234062	CYP3A5/AKR1B1/CYP1A1/CYP1B1	4	PC2
GO:0014062	regulation of serotonin secretion	2/80	12/21081	0.000915768	0.0312073	0.0245029	SLC6A4/HTR1B	2	PC2
GO:0030111	regulation of Wnt signaling pathway	7/80	409/21081	0.000924688	0.0312073	0.0245029	LRRK1/DKK1/LEF1/LGR5/AXIN2/ZNF703/NKD1	7	PC2
GO:0007411	axon guidance	6/80	297/21081	0.000932785	0.0312073	0.0245029	SEMA3C/BOC/TUBB2B/RELN/SEMA3F/SOS1	6	PC2
GO:0097485	neuron projection guidance	6/80	298/21081	0.00094911	0.0312073	0.0245029	SEMA3C/BOC/TUBB2B/RELN/SEMA3F/SOS1	6	PC2
GO:0010718	positive regulation of epithelial to mesenchymal transition	3/80	51/21081	0.000961148	0.0312073	0.0245029	LEF1/AXIN2/ZNF703	3	PC2
GO:0003018	vascular process in circulatory system	5/80	200/21081	0.000987722	0.0315767	0.024793	CD36/C2CD4A/SLC6A4/PTGS2/HTR1B	5	PC2
GO:0006775	fat-soluble vitamin metabolic process	3/80	53/21081	0.00107532	0.0329916	0.0259039	TTPA/LRP2/CYP1A1	3	PC2
GO:0042492	gamma-delta T cell differentiation	2/80	13/21081	0.00107961	0.0329916	0.0259039	TCF7/LEF1	2	PC2
GO:2000052	positive regulation of non-canonical Wnt signaling pathway	2/80	13/21081	0.00107961	0.0329916	0.0259039	DKK1/NKD1	2	PC2
GO:0002237	response to molecule of bacterial origin	7/80	424/21081	0.00113926	0.0336739	0.0264396	CD36/CXCL8/CXCL5/CYP1A1/NOS2/PTGS2/PTGER2	7	PC2
GO:0030177	positive regulation of Wnt signaling pathway	5/80	207/21081	0.00115118	0.0336739	0.0264396	LRRK1/DKK1/LGR5/AXIN2/NKD1	5	PC2
GO:0042303	molting cycle	4/80	121/21081	0.00116676	0.0336739	0.0264396	DKK1/SOS1/PTGS2/LGR5	4	PC2
GO:0042633	hair cycle	4/80	121/21081	0.00116676	0.0336739	0.0264396	DKK1/SOS1/PTGS2/LGR5	4	PC2
GO:2000179	positive regulation of neural precursor cell proliferation	3/80	55/21081	0.00119772	0.034094	0.0267695	CIP2A/LRP2/DCT	3	PC2
GO:0046660	female sex differentiation	4/80	123/21081	0.00123974	0.0341496	0.0268132	PTX3/LRP2/KITLG/ADAMTS1	4	PC2
GO:0051709	regulation of killing of cells of other organism	2/80	14/21081	0.00125645	0.0341496	0.0268132	CLEC7A/NOS2	2	PC2
GO:1901568	fatty acid derivative metabolic process	5/80	213/21081	0.00130657	0.0341496	0.0268132	ACSL6/CYP1A1/PTGS2/ACSL5/CYP1B1	5	PC2
GO:0001755	neural crest cell migration	3/80	57/21081	0.00132857	0.0341496	0.0268132	SEMA3C/KITLG/SEMA3F	3	PC2
GO:0050731	positive regulation of peptidyl-tyrosine phosphorylation	5/80	215/21081	0.00136166	0.0341496	0.0268132	KITLG/CD36/RELN/LRRK1/EPGN	5	PC2
GO:0048661	positive regulation of smooth muscle cell proliferation	4/80	127/21081	0.00139521	0.0341496	0.0268132	AKR1B1/PTGS2/HTR1B/ADAMTS1	4	PC2
GO:2000379	positive regulation of reactive oxygen species metabolic process	4/80	127/21081	0.00139521	0.0341496	0.0268132	PTX3/CD36/CLEC7A/PTGS2	4	PC2
GO:0060828	regulation of canonical Wnt signaling pathway	6/80	322/21081	0.00141144	0.0341496	0.0268132	LRRK1/DKK1/LGR5/AXIN2/ZNF703/NKD1	6	PC2
GO:0001820	serotonin secretion	2/80	15/21081	0.00144618	0.0341496	0.0268132	SLC6A4/HTR1B	2	PC2
GO:0006000	fructose metabolic process	2/80	15/21081	0.00144618	0.0341496	0.0268132	AKR1B1/ALDOB	2	PC2
GO:0009404	toxin metabolic process	2/80	15/21081	0.00144618	0.0341496	0.0268132	CYP1A1/CYP1B1	2	PC2
GO:0009756	carbohydrate mediated signaling	2/80	15/21081	0.00144618	0.0341496	0.0268132	CLEC7A/COLEC12	2	PC2
GO:0033151	V(D)J recombination	2/80	15/21081	0.00144618	0.0341496	0.0268132	TCF7/LEF1	2	PC2
GO:0055057	neuroblast division	2/80	15/21081	0.00144618	0.0341496	0.0268132	LEF1/DCT	2	PC2
GO:2000095	regulation of Wnt signaling pathway, planar cell polarity pathway	2/80	15/21081	0.00144618	0.0341496	0.0268132	DKK1/NKD1	2	PC2
GO:1903426	regulation of reactive oxygen species biosynthetic process	4/80	129/21081	0.00147784	0.034505	0.0270922	PTX3/CD36/CLEC7A/PTGS2	4	PC2
GO:0001503	ossification	7/80	448/21081	0.00156215	0.0359311	0.028212	CSF1/MMP16/DKK1/LEF1/RANBP3L/PTGS2/AXIN2	7	PC2
GO:0060348	bone development	5/80	223/21081	0.0015993	0.0359311	0.028212	MMP16/LRRK1/RANBP3L/SP5/AXIN2	5	PC2
GO:0003206	cardiac chamber morphogenesis	4/80	132/21081	0.00160808	0.0359311	0.028212	LRP2/SEMA3C/SOS1/ADAMTS1	4	PC2
GO:0007613	memory	4/80	132/21081	0.00160808	0.0359311	0.028212	RELN/SGK1/SLC6A4/PTGS2	4	PC2
GO:0046643	regulation of gamma-delta T cell activation	2/80	16/21081	0.00164872	0.0364471	0.0286171	TCF7/LEF1	2	PC2
GO:0031623	receptor internalization	4/80	134/21081	0.00169922	0.0370387	0.0290816	CD36/CXCL8/DKK1/HTR1B	4	PC2
GO:0008406	gonad development	5/80	227/21081	0.00172895	0.0370387	0.0290816	PTX3/LRP2/KITLG/BIK/ADAMTS1	5	PC2
GO:2000377	regulation of reactive oxygen species metabolic process	5/80	227/21081	0.00172895	0.0370387	0.0290816	PTX3/CD36/CLEC7A/PTGS2/CYP1B1	5	PC2
GO:0015812	gamma-aminobutyric acid transport	2/80	17/21081	0.00186395	0.0387329	0.0304119	SLC6A12/HTR1B	2	PC2
GO:0044539	long-chain fatty acid import into cell	2/80	17/21081	0.00186395	0.0387329	0.0304119	CD36/ACSL5	2	PC2
GO:0140354	lipid import into cell	2/80	17/21081	0.00186395	0.0387329	0.0304119	CD36/ACSL5	2	PC2
GO:0045137	development of primary sexual characteristics	5/80	233/21081	0.00193769	0.0391517	0.0307407	PTX3/LRP2/KITLG/BIK/ADAMTS1	5	PC2
GO:0048645	animal organ formation	3/80	65/21081	0.00194063	0.0391517	0.0307407	LRP2/DKK1/AXIN2	3	PC2
GO:0060135	maternal process involved in female pregnancy	3/80	65/21081	0.00194063	0.0391517	0.0307407	STC2/AKR1B1/PTGS2	3	PC2
GO:0035461	vitamin transmembrane transport	2/80	18/21081	0.00209179	0.0417957	0.0328166	LRP2/C2orf83	2	PC2
GO:0044706	multi-multicellular organism process	5/80	240/21081	0.0022039	0.0436162	0.034246	STC2/AKR1B1/CYP1A1/SLC6A4/PTGS2	5	PC2
GO:0019369	arachidonic acid metabolic process	3/80	69/21081	0.00230261	0.0451399	0.0354424	CYP1A1/PTGS2/CYP1B1	3	PC2
GO:0035338	long-chain fatty-acyl-CoA biosynthetic process	2/80	19/21081	0.00233215	0.0452916	0.0355615	ACSL6/ACSL5	2	PC2
GO:0002763	positive regulation of myeloid leukocyte differentiation	3/80	70/21081	0.00239919	0.0461621	0.036245	CSF1/KITLG/LEF1	3	PC2
GO:0010744	positive regulation of macrophage derived foam cell differentiation	2/80	20/21081	0.00258491	0.0483914	0.0379954	CSF1/CD36	2	PC2
GO:0019373	epoxygenase P450 pathway	2/80	20/21081	0.00258491	0.0483914	0.0379954	CYP1A1/CYP1B1	2	PC2
GO:0036342	post-anal tail morphogenesis	2/80	20/21081	0.00258491	0.0483914	0.0379954	HES7/SP5	2	PC2
GO:0030198	extracellular matrix organization	14/90	442/21081	5.47434e-09	4.25628e-06	3.91396e-06	CCN2/MMP14/TTR/COL4A1/SERPINF2/VTN/HSPG2/SPINT1/FBLN5/MATN3/TGFBI/IHH/LAMA4/LTBP3	14	PC2
GO:0043062	extracellular structure organization	14/90	443/21081	5.63373e-09	4.25628e-06	3.91396e-06	CCN2/MMP14/TTR/COL4A1/SERPINF2/VTN/HSPG2/SPINT1/FBLN5/MATN3/TGFBI/IHH/LAMA4/LTBP3	14	PC2
GO:0010714	positive regulation of collagen metabolic process	4/90	28/21081	5.87999e-06	0.00296156	0.00272336	CCN2/SERPINF2/VSIR/IHH	4	PC2
GO:0031100	animal organ regeneration	5/90	82/21081	2.66982e-05	0.00929275	0.00854535	VTN/ANXA3/F7/PTPRU/IHH	5	PC2
GO:0051216	cartilage development	7/90	208/21081	3.07503e-05	0.00929275	0.00854535	CCN2/MATN3/TGFBI/IHH/BMP8A/SCIN/LTBP3	7	PC2
GO:0010712	regulation of collagen metabolic process	4/90	50/21081	6.15623e-05	0.0149788	0.0137741	CCN2/SERPINF2/VSIR/IHH	4	PC2
GO:0035988	chondrocyte proliferation	3/90	19/21081	6.93922e-05	0.0149788	0.0137741	CCN2/MMP14/IHH	3	PC2
GO:0016485	protein processing	7/90	246/21081	8.87375e-05	0.0158919	0.0146137	MMP14/SERPINF2/MYRF/PCSK9/F7/VSIR/IHH	7	PC2
GO:0016540	protein autoprocessing	3/90	21/21081	9.46571e-05	0.0158919	0.0146137	MYRF/PCSK9/IHH	3	PC2
GO:0002062	chondrocyte differentiation	5/90	111/21081	0.000113802	0.0171955	0.0158125	CCN2/TGFBI/IHH/SCIN/LTBP3	5	PC2
GO:0090303	positive regulation of wound healing	4/90	64/21081	0.000162284	0.0217755	0.0200241	SERPINF2/VTN/F7/MYLK	4	PC2
GO:0061448	connective tissue development	7/90	274/21081	0.000172936	0.0217755	0.0200241	CCN2/MATN3/TGFBI/IHH/BMP8A/SCIN/LTBP3	7	PC2
GO:0032967	positive regulation of collagen biosynthetic process	3/90	27/21081	0.000204351	0.0230949	0.0212375	CCN2/SERPINF2/IHH	3	PC2
GO:0032963	collagen metabolic process	5/90	127/21081	0.000213983	0.0230949	0.0212375	CCN2/MMP14/SERPINF2/VSIR/IHH	5	PC2
GO:0031099	regeneration	6/90	210/21081	0.000282523	0.0284595	0.0261705	ULK1/VTN/ANXA3/F7/PTPRU/IHH	6	PC2
GO:1903036	positive regulation of response to wounding	4/90	78/21081	0.000348136	0.0328771	0.0302329	SERPINF2/VTN/F7/MYLK	4	PC2
GO:0051604	protein maturation	7/90	317/21081	0.000418329	0.037182	0.0341916	MMP14/SERPINF2/MYRF/PCSK9/F7/VSIR/IHH	7	PC2
GO:0030193	regulation of blood coagulation	4/90	84/21081	0.00046184	0.0384174	0.0353276	KNG1/SERPINF2/VTN/F7	4	PC2
GO:1900046	regulation of hemostasis	4/90	85/21081	0.000483078	0.0384174	0.0353276	KNG1/SERPINF2/VTN/F7	4	PC2
GO:0050818	regulation of coagulation	4/90	90/21081	0.000599822	0.0453165	0.0416718	KNG1/SERPINF2/VTN/F7	4	PC2
