# Supplementary material for: Osmolar Modulation Drives Reversible Cell Cycle Exit and Human Pluripotent Cell Differentiation via NF‐κВ and WNT Signaling
Source: Adv Sci (Weinh). 2023 Dec 1;11(7):2307554. doi: 10.1002/advs.202307554 (PMC10870039; doi:10.1002/advs.202307554)
Supplement: Supplementary file 10 — Supporting Information [file ADVS-11-2307554-s005.xlsx]

## Sheet: Table 11
Table 11 - TTRUST enrichment HUH7.5 OsmG 36h
GO	Description	Count	%	Log10(P)	Log10(q)
TRR00466	HDAC1	11	1.8	-6.2	-3.1
TRR00863	NFAT5	4	0.66	-6.1	-3.1
TRR01256	SP1	29	4.8	-6	-3
TRR00875	NFKB1	21	3.5	-5.2	-2.6
TRR00348	FOXA3	3	0.49	-5.1	-2.5
TRR01158	RELA	20	3.3	-4.8	-2.3
TRR01062	PPARG	9	1.5	-4.6	-2.2
TRR01037	PIAS3	3	0.49	-4.1	-1.9
TRR01282	STAT6	6	0.99	-3.9	-1.8
TRR01036	PIAS2	3	0.49	-3.8	-1.7
TRR01259	SP3	10	1.6	-3.6	-1.6
TRR00110	CEBPB	7	1.2	-3.4	-1.5
TRR01557	ZEB1	4	0.66	-3.4	-1.5
TRR00075	BRCA1	6	0.99	-2.9	-1.2
TRR00645	JUN	10	1.6	-2.6	-1
TRR01519	VDR	5	0.82	-2.6	-0.99
TRR01236	SMAD4	4	0.66	-2.4	-0.91
TRR00253	EGR1	7	1.2	-2.4	-0.9
TRR00230	E2F1	4	3	-2.4	-0.9
TRR01277	STAT3	5	3.7	-3.1	-1.3
