# Supplementary material for: Osmolar Modulation Drives Reversible Cell Cycle Exit and Human Pluripotent Cell Differentiation via NF‐κВ and WNT Signaling
Source: Adv Sci (Weinh). 2023 Dec 1;11(7):2307554. doi: 10.1002/advs.202307554 (PMC10870039; doi:10.1002/advs.202307554)
Supplement: Supplementary file 11 — Supporting Information [file ADVS-11-2307554-s013.xlsx]

## Sheet: Table 12
Table 12 - DEGs HUH7.5 OsmG vs OsmG + TPCA36h
HUH7.5 OsmG + TPCA upregulated DEGs	HUH7.5 OsmG + TPCA upregulated DEGs	HUH7.5 OsmG + TPCA downregulated DEGs	HUH7.5 OsmG + TPCA downregulated DEGs
ENSEMBL_GENE_ID	HGNC_SYMBOL	ENSEMBL_GENE_ID	HGNC_SYMBOL
ENSG00000001084	GCLC	ENSG00000000971	CFH
ENSG00000004799	PDK4	ENSG00000001626	CFTR
ENSG00000007372	PAX6	ENSG00000002933	TMEM176A
ENSG00000008283	CYB561	ENSG00000003436	TFPI
ENSG00000013619	MAMLD1	ENSG00000004399	PLXND1
ENSG00000023892	DEF6	ENSG00000006210	CX3CL1
ENSG00000025423	HSD17B6	ENSG00000006327	TNFRSF12A
ENSG00000026652	AGPAT4	ENSG00000006576	PHTF2
ENSG00000026950	BTN3A1	ENSG00000008517	IL32
ENSG00000044574	HSPA5	ENSG00000013588	GPRC5A
ENSG00000047662	FAM184B	ENSG00000021300	PLEKHB1
ENSG00000049246	PER3	ENSG00000023445	BIRC3
ENSG00000049449	RCN1	ENSG00000034510	TMSB10
ENSG00000051108	HERPUD1	ENSG00000034677	RNF19A
ENSG00000054277	OPN3	ENSG00000039139	DNAH5
ENSG00000055163	CYFIP2	ENSG00000043591	ADRB1
ENSG00000066739	ATG2B	ENSG00000047457	CP
ENSG00000069667	RORA	ENSG00000048052	HDAC9
ENSG00000070081	NUCB2	ENSG00000049130	KITLG
ENSG00000070669	ASNS	ENSG00000049249	TNFRSF9
ENSG00000073150	PANX2	ENSG00000050344	NFE2L3
ENSG00000074706	IPCEF1	ENSG00000058085	LAMC2
ENSG00000075826	SEC31B	ENSG00000059728	MXD1
ENSG00000078081	LAMP3	ENSG00000064787	BCAS1
ENSG00000078399	HOXA9	ENSG00000064989	CALCRL
ENSG00000078487	ZCWPW1	ENSG00000067113	PLPP1
ENSG00000078687	TNRC6C	ENSG00000067225	PKM
ENSG00000079156	OSBPL6	ENSG00000068079	IFI35
ENSG00000079557	AFM	ENSG00000071282	LMCD1
ENSG00000080503	SMARCA2	ENSG00000073711	PPP2R3A
ENSG00000083750	RRAGB	ENSG00000074219	TEAD2
ENSG00000086619	ERO1B	ENSG00000074410	CA12
ENSG00000086730	LAT2	ENSG00000074527	NTN4
ENSG00000087266	SH3BP2	ENSG00000075275	CELSR1
ENSG00000089091	DZANK1	ENSG00000076356	PLXNA2
ENSG00000089847	ANKRD24	ENSG00000077150	NFKB2
ENSG00000090447	TFAP4	ENSG00000077238	IL4R
ENSG00000090861	AARS	ENSG00000078401	EDN1
ENSG00000092621	PHGDH	ENSG00000079215	SLC1A3
ENSG00000099999	RNF215	ENSG00000079385	CEACAM1
ENSG00000100461	RBM23	ENSG00000080493	SLC4A4
ENSG00000100889	PCK2	ENSG00000081041	CXCL2
ENSG00000101004	NINL	ENSG00000081059	TCF7
ENSG00000101255	TRIB3	ENSG00000081870	HSPB11
ENSG00000104081	BMF	ENSG00000084207	GSTP1
ENSG00000105327	BBC3	ENSG00000085662	AKR1B1
ENSG00000105559	PLEKHA4	ENSG00000086159	AQP6
ENSG00000105784	RUNDC3B	ENSG00000088367	EPB41L1
ENSG00000105808	RASA4	ENSG00000088386	SLC15A1
ENSG00000106070	GRB10	ENSG00000088992	TESC
ENSG00000106479	ZNF862	ENSG00000089127	OAS1
ENSG00000106541	AGR2	ENSG00000089692	LAG3
ENSG00000106686	SPATA6L	ENSG00000090339	ICAM1
ENSG00000107611	CUBN	ENSG00000090382	LYZ
ENSG00000107731	UNC5B	ENSG00000090530	P3H2
ENSG00000107864	CPEB3	ENSG00000090539	CHRD
ENSG00000108381	ASPA	ENSG00000090975	PITPNM2
ENSG00000109265	KIAA1211	ENSG00000091656	ZFHX4
ENSG00000109819	PPARGC1A	ENSG00000092200	RPGRIP1
ENSG00000110031	LPXN	ENSG00000092607	TBX15
ENSG00000110619	CARS	ENSG00000092841	MYL6
ENSG00000110944	IL23A	ENSG00000092853	CLSPN
ENSG00000111886	GABRR2	ENSG00000092929	UNC13D
ENSG00000111981	ULBP1	ENSG00000092969	TGFB2
ENSG00000112337	SLC17A2	ENSG00000095397	WHRN
ENSG00000112494	UNC93A	ENSG00000096088	PGC
ENSG00000112964	GHR	ENSG00000099139	PCSK5
ENSG00000113108	APBB3	ENSG00000099260	PALMD
ENSG00000113739	STC2	ENSG00000099377	HSD3B7
ENSG00000114120	SLC25A36	ENSG00000100092	SH3BP1
ENSG00000114796	KLHL24	ENSG00000100473	COCH
ENSG00000114853	ZBTB47	ENSG00000100479	POLE2
ENSG00000115902	SLC1A4	ENSG00000100490	CDKL1
ENSG00000116299	KIAA1324	ENSG00000100906	NFKBIA
ENSG00000119508	NR4A3	ENSG00000101049	SGK2
ENSG00000119729	RHOQ	ENSG00000101230	ISM1
ENSG00000119950	MXI1	ENSG00000101335	MYL9
ENSG00000119979	DENND10	ENSG00000101670	LIPG
ENSG00000120256	LRP11	ENSG00000102174	PHEX
ENSG00000121858	TNFSF10	ENSG00000102359	SRPX2
ENSG00000123095	BHLHE41	ENSG00000102781	KATNAL1
ENSG00000123407	HOXC12	ENSG00000102879	CORO1A
ENSG00000123689	G0S2	ENSG00000102886	GDPD3
ENSG00000124549	BTN2A3P	ENSG00000103642	LACTB
ENSG00000125388	GRK4	ENSG00000103876	FAH
ENSG00000125459	MSTO1	ENSG00000104413	ESRP1
ENSG00000125846	ZNF133	ENSG00000104450	SPAG1
ENSG00000126368	NR1D1	ENSG00000104866	PPP1R37
ENSG00000128165	ADM2	ENSG00000105088	OLFM2
ENSG00000128228	SDF2L1	ENSG00000105173	CCNE1
ENSG00000128590	DNAJB9	ENSG00000105329	TGFB1
ENSG00000130487	KLHDC7B	ENSG00000105339	DENND3
ENSG00000130707	ASS1	ENSG00000105355	PLIN3
ENSG00000130758	MAP3K10	ENSG00000105792	CFAP69
ENSG00000131187	F12	ENSG00000105825	TFPI2
ENSG00000131471	AOC3	ENSG00000105855	ITGB8
ENSG00000131873	CHSY1	ENSG00000106003	LFNG
ENSG00000134109	EDEM1	ENSG00000106034	CPED1
ENSG00000135111	TBX3	ENSG00000106258	CYP3A5
ENSG00000135406	PRPH	ENSG00000106302	HYAL4
ENSG00000135473	PAN2	ENSG00000106366	SERPINE1
ENSG00000135842	NIBAN1	ENSG00000106565	TMEM176B
ENSG00000136010	ALDH1L2	ENSG00000107099	DOCK8
ENSG00000136152	COG3	ENSG00000107338	SHB
ENSG00000136840	ST6GALNAC4	ENSG00000107551	RASSF4
ENSG00000137193	PIM1	ENSG00000107742	SPOCK2
ENSG00000137558	PI15	ENSG00000108244	KRT23
ENSG00000137745	MMP13	ENSG00000108854	SMURF2
ENSG00000137766	UNC13C	ENSG00000109099	PMP22
ENSG00000138400	MDH1B	ENSG00000109321	AREG
ENSG00000138646	HERC5	ENSG00000109805	NCAPG
ENSG00000139263	LRIG3	ENSG00000109971	HSPA8
ENSG00000139269	INHBE	ENSG00000110042	DTX4
ENSG00000139514	SLC7A1	ENSG00000111057	KRT18
ENSG00000139800	ZIC5	ENSG00000111181	SLC6A12
ENSG00000139970	RTN1	ENSG00000111199	TRPV4
ENSG00000140044	JDP2	ENSG00000111331	OAS3
ENSG00000140406	TLNRD1	ENSG00000112096	SOD2
ENSG00000141540	TTYH2	ENSG00000112149	CD83
ENSG00000141569	TRIM65	ENSG00000112208	BAG2
ENSG00000141664	ZCCHC2	ENSG00000112297	CRYBG1
ENSG00000142149	HUNK	ENSG00000112303	VNN2
ENSG00000142765	SYTL1	ENSG00000112378	PERP
ENSG00000143013	LMO4	ENSG00000112486	CCR6
ENSG00000143110	C1orf162	ENSG00000112769	LAMA4
ENSG00000143126	CELSR2	ENSG00000113070	HBEGF
ENSG00000143578	CREB3L4	ENSG00000113249	HAVCR1
ENSG00000143590	EFNA3	ENSG00000113262	GRM6
ENSG00000144591	GMPPA	ENSG00000114021	NIT2
ENSG00000144747	TMF1	ENSG00000114113	RBP2
ENSG00000145050	MANF	ENSG00000114346	ECT2
ENSG00000145147	SLIT2	ENSG00000114805	PLCH1
ENSG00000145198	VWA5B2	ENSG00000114923	SLC4A3
ENSG00000145321	GC	ENSG00000115009	CCL20
ENSG00000145416	2023-03-01	ENSG00000115363	EVA1A
ENSG00000145794	MEGF10	ENSG00000115419	GLS
ENSG00000147649	MTDH	ENSG00000115590	IL1R2
ENSG00000147894	C9orf72	ENSG00000115594	IL1R1
ENSG00000148408	CACNA1B	ENSG00000115604	IL18R1
ENSG00000148842	CNNM2	ENSG00000115828	QPCT
ENSG00000149150	SLC43A1	ENSG00000115919	KYNU
ENSG00000149260	CAPN5	ENSG00000116701	NCF2
ENSG00000149428	HYOU1	ENSG00000116741	RGS2
ENSG00000149599	DUSP15	ENSG00000116774	OLFML3
ENSG00000150961	SEC24D	ENSG00000116990	MYCL
ENSG00000151012	SLC7A11	ENSG00000117228	GBP1
ENSG00000151623	NR3C2	ENSG00000117266	CDK18
ENSG00000153879	CEBPG	ENSG00000117472	TSPAN1
ENSG00000154153	RETREG1	ENSG00000117676	RPS6KA1
ENSG00000154359	LONRF1	ENSG00000118276	B4GALT6
ENSG00000154803	FLCN	ENSG00000118503	TNFAIP3
ENSG00000155304	HSPA13	ENSG00000118523	CCN2
ENSG00000155846	PPARGC1B	ENSG00000118785	SPP1
ENSG00000155961	RAB39B	ENSG00000119125	GDA
ENSG00000155966	AFF2	ENSG00000119698	PPP4R4
ENSG00000156475	PPP2R2B	ENSG00000119699	TGFB3
ENSG00000156500	FAM122C	ENSG00000120053	GOT1
ENSG00000157514	TSC22D3	ENSG00000120738	EGR1
ENSG00000157693	TMEM268	ENSG00000120756	PLS1
ENSG00000159842	ABR	ENSG00000120875	DUSP4
ENSG00000160062	ZBTB8A	ENSG00000120913	PDLIM2
ENSG00000161180	CCDC116	ENSG00000121211	MND1
ENSG00000161267	BDH1	ENSG00000121797	CCRL2
ENSG00000161860	SYCE2	ENSG00000121900	TMEM54
ENSG00000162298	SYVN1	ENSG00000122035	RASL11A
ENSG00000162989	KCNJ3	ENSG00000122435	TRMT13
ENSG00000163516	ANKZF1	ENSG00000122574	WIPF3
ENSG00000163606	CD200R1	ENSG00000122694	GLIPR2
ENSG00000163701	IL17RE	ENSG00000122970	IFT81
ENSG00000163818	LZTFL1	ENSG00000123342	MMP19
ENSG00000163827	LRRC2	ENSG00000123358	NR4A1
ENSG00000163884	KLF15	ENSG00000123405	NFE2
ENSG00000163938	GNL3	ENSG00000123572	NRK
ENSG00000164463	CREBRF	ENSG00000123983	ACSL3
ENSG00000164758	MED30	ENSG00000124102	PI3
ENSG00000164849	GPR146	ENSG00000124107	SLPI
ENSG00000164946	FREM1	ENSG00000124145	SDC4
ENSG00000165164	CFAP47	ENSG00000124557	BTN1A1
ENSG00000165185	KIAA1958	ENSG00000124762	CDKN1A
ENSG00000165312	OTUD1	ENSG00000124875	CXCL6
ENSG00000165874	SHLD2P1	ENSG00000125730	C3
ENSG00000165879	FRAT1	ENSG00000125850	OVOL2
ENSG00000166123	GPT2	ENSG00000125966	MMP24
ENSG00000166126	AMN	ENSG00000126458	RRAS
ENSG00000166147	FBN1	ENSG00000126561	STAT5A
ENSG00000166199	ALKBH3	ENSG00000126803	HSPA2
ENSG00000166436	TRIM66	ENSG00000127191	TRAF2
ENSG00000167004	PDIA3	ENSG00000127329	PTPRB
ENSG00000167785	ZNF558	ENSG00000127920	GNG11
ENSG00000167797	CDK2AP2	ENSG00000127954	STEAP4
ENSG00000168264	IRF2BP2	ENSG00000128271	ADORA2A
ENSG00000168280	KIF5C	ENSG00000128298	BAIAP2L2
ENSG00000168675	LDLRAD4	ENSG00000128408	RIBC2
ENSG00000168743	NPNT	ENSG00000128591	FLNC
ENSG00000168772	CXXC4	ENSG00000128886	ELL3
ENSG00000168994	PXDC1	ENSG00000129173	E2F8
ENSG00000169856	ONECUT1	ENSG00000130032	PRRG3
ENSG00000169862	CTNND2	ENSG00000130164	LDLR
ENSG00000169903	TM4SF4	ENSG00000130876	SLC7A10
ENSG00000170448	NFXL1	ENSG00000131016	AKAP12
ENSG00000170558	CDH2	ENSG00000131236	CAP1
ENSG00000171056	SOX7	ENSG00000131979	GCH1
ENSG00000171084	FAM86JP	ENSG00000131981	LGALS3
ENSG00000171121	KCNMB3	ENSG00000132031	MATN3
ENSG00000171700	RGS19	ENSG00000132170	PPARG
ENSG00000171867	PRNP	ENSG00000132613	MTSS2
ENSG00000172006	ZNF554	ENSG00000132669	RIN2
ENSG00000172803	SNX32	ENSG00000132688	NES
ENSG00000172817	CYP7B1	ENSG00000132855	ANGPTL3
ENSG00000172992	DCAKD	ENSG00000133454	MYO18B
ENSG00000173011	TADA2B	ENSG00000133636	NTS
ENSG00000173213	TUBB8P12	ENSG00000133816	MICAL2
ENSG00000173320	STOX2	ENSG00000133816	MICAL2
ENSG00000173531	MST1	ENSG00000134222	PSRC1
ENSG00000173567	ADGRF3	ENSG00000134333	LDHA
ENSG00000174015	SPERT	ENSG00000134539	KLRD1
ENSG00000174080	CTSF	ENSG00000134955	SLC37A2
ENSG00000174136	RGMB	ENSG00000135046	ANXA1
ENSG00000174738	NR1D2	ENSG00000135374	ELF5
ENSG00000174951	FUT1	ENSG00000136305	CIDEB
ENSG00000175155	YPEL2	ENSG00000136383	ALPK3
ENSG00000175175	PPM1E	ENSG00000136490	LIMD2
ENSG00000175197	DDIT3	ENSG00000136492	BRIP1
ENSG00000175764	TTLL11	ENSG00000136542	GALNT5
ENSG00000176046	NUPR1	ENSG00000136848	DAB2IP
ENSG00000176473	WDR25	ENSG00000136856	SLC2A8
ENSG00000176945	MUC20	ENSG00000137331	IER3
ENSG00000176978	DPP7	ENSG00000137474	MYO7A
ENSG00000177169	ULK1	ENSG00000137486	ARRB1
ENSG00000177380	PPFIA3	ENSG00000137713	PPP2R1B
ENSG00000178093	TSSK6	ENSG00000137801	THBS1
ENSG00000178338	ZNF354B	ENSG00000137869	CYP19A1
ENSG00000178607	ERN1	ENSG00000138119	MYOF
ENSG00000178977	LINC00324	ENSG00000138134	STAMBPL1
ENSG00000179111	HES7	ENSG00000138152	BTBD16
ENSG00000179532	DNHD1	ENSG00000138193	PLCE1
ENSG00000179562	GCC1	ENSG00000138376	BARD1
ENSG00000179715	PCED1B	ENSG00000138448	ITGAV
ENSG00000179886	TIGD5	ENSG00000138623	SEMA7A
ENSG00000180044	C3orf80	ENSG00000138639	ARHGAP24
ENSG00000180061	TMEM150B	ENSG00000138653	NDST4
ENSG00000180535	BHLHA15	ENSG00000138772	ANXA3
ENSG00000181418	DDN	ENSG00000138778	CENPE
ENSG00000181798	LINC00471	ENSG00000139044	B4GALNT3
ENSG00000182199	SHMT2	ENSG00000139131	YARS2
ENSG00000182379	NXPH4	ENSG00000139289	PHLDA1
ENSG00000182584	ACTL10	ENSG00000139304	PTPRQ
ENSG00000182685	BRICD5	ENSG00000139318	DUSP6
ENSG00000182912	TSPEAR-AS2	ENSG00000139329	LUM
ENSG00000183111	ARHGEF37	ENSG00000139531	SUOX
ENSG00000184205	TSPYL2	ENSG00000139679	LPAR6
ENSG00000184575	XPOT	ENSG00000140323	DISP2
ENSG00000184611	KCNH7	ENSG00000140451	PIF1
ENSG00000184999	SLC22A10	ENSG00000140465	CYP1A1
ENSG00000185070	FLRT2	ENSG00000140548	ZNF710
ENSG00000185633	NDUFA4L2	ENSG00000140853	NLRC5
ENSG00000185634	SHC4	ENSG00000140931	CMTM3
ENSG00000185950	IRS2	ENSG00000141391	PRELID3A
ENSG00000186111	PIP5K1C	ENSG00000141524	TMC6
ENSG00000186231	KLHL32	ENSG00000142102	PGGHG
ENSG00000186301	MST1P2	ENSG00000142552	RCN3
ENSG00000186470	BTN3A2	ENSG00000142677	IL22RA1
ENSG00000186529	CYP4F3	ENSG00000142733	MAP3K6
ENSG00000186715	MST1L	ENSG00000142871	CCN1
ENSG00000187792	ZNF70	ENSG00000142910	TINAGL1
ENSG00000187840	EIF4EBP1	ENSG00000142949	PTPRF
ENSG00000188001	TPRG1	ENSG00000143079	CTTNBP2NL
ENSG00000188033	ZNF490	ENSG00000143382	ADAMTSL4
ENSG00000188185	LINC00265	ENSG00000143429	LSP1P4
ENSG00000188580	NKAIN2	ENSG00000143878	RHOB
ENSG00000188599	NPIPP1	ENSG00000143942	CHAC2
ENSG00000188760	TMEM198	ENSG00000144035	NAT8
ENSG00000188761	BCL2L15	ENSG00000144366	GULP1
ENSG00000189136	UBE2Q2P1	ENSG00000144452	ABCA12
ENSG00000189157	FAM47E	ENSG00000144744	UBA3
ENSG00000196110	ZNF699	ENSG00000144791	LIMD1
ENSG00000196159	FAT4	ENSG00000144852	NR1I2
ENSG00000196323	ZBTB44	ENSG00000144962	SPATA16
ENSG00000196352	CD55	ENSG00000145287	PLAC8
ENSG00000196517	SLC6A9	ENSG00000145569	OTULINL
ENSG00000196544	BORCS6	ENSG00000145623	OSMR
ENSG00000196616	ADH1B	ENSG00000145779	TNFAIP8
ENSG00000196689	TRPV1	ENSG00000146038	DCDC2
ENSG00000197355	UAP1L1	ENSG00000146070	PLA2G7
ENSG00000197608	ZNF841	ENSG00000146122	DAAM2
ENSG00000197872	FAM49A	ENSG00000146166	LGSN
ENSG00000197976	AKAP17A	ENSG00000146232	NFKBIE
ENSG00000198046	ZNF667	ENSG00000146904	EPHA1
ENSG00000198342	ZNF442	ENSG00000146966	DENND2A
ENSG00000198453	ZNF568	ENSG00000147168	IL2RG
ENSG00000198670	LPA	ENSG00000147408	CSGALNACT1
ENSG00000198740	ZNF652	ENSG00000147509	RGS20
ENSG00000198855	FICD	ENSG00000147526	TACC1
ENSG00000198908	BHLHB9	ENSG00000147804	SLC39A4
ENSG00000198948	MFAP3L	ENSG00000147883	CDKN2B
ENSG00000204179	PTPN20	ENSG00000148677	ANKRD1
ENSG00000204186	ZDBF2	ENSG00000148690	FRA10AC1
ENSG00000204442	FAM155A	ENSG00000148965	SAA4
ENSG00000204524	ZNF805	ENSG00000149257	SERPINH1
ENSG00000204685	STARD7-AS1	ENSG00000150764	DIXDC1
ENSG00000204789	ZNF204P	ENSG00000150782	IL18
ENSG00000204946	ZNF783	ENSG00000150787	PTS
ENSG00000205084	TMEM231	ENSG00000151689	INPP1
ENSG00000205771	CATSPER2P1	ENSG00000152127	MGAT5
ENSG00000206559	ZCWPW2	ENSG00000152229	PSTPIP2
ENSG00000209082	MT-TL1	ENSG00000152253	SPC25
ENSG00000210082	MT-RNR2	ENSG00000152527	PLEKHH2
ENSG00000212123	PRR22	ENSG00000152556	PFKM
ENSG00000212643	ZRSR2P1	ENSG00000152661	GJA1
ENSG00000213096	ZNF254	ENSG00000153012	LGI2
ENSG00000213362	FTH1P12	ENSG00000153283	CD96
ENSG00000214198	TTC41P	ENSG00000153558	FBXL2
ENSG00000214212	C19orf38	ENSG00000153904	DDAH1
ENSG00000214274	ANG	ENSG00000154263	ABCA10
ENSG00000214455	RCN1P2	ENSG00000154864	PIEZO2
ENSG00000214719		ENSG00000155970	MICU3
ENSG00000214765	SEPTIN7P2	ENSG00000156103	MMP16
ENSG00000214770		ENSG00000156219	ART3
ENSG00000214837	LINC01347	ENSG00000156239	N6AMT1
ENSG00000219891	ZSCAN12P1	ENSG00000156381	ANKRD9
ENSG00000220804	LINC01881	ENSG00000156384	SFR1
ENSG00000223764	LINC02593	ENSG00000156966	B3GNT7
ENSG00000223891	OSER1-DT	ENSG00000157110	RBPMS
ENSG00000224023	EDRF1-DT	ENSG00000157150	TIMP4
ENSG00000224032	EPB41L4A-AS1	ENSG00000157214	STEAP2
ENSG00000224462	C4BPAP1	ENSG00000157654	PALM2-AKAP2
ENSG00000225377	NRSN2-AS1	ENSG00000158270	COLEC12
ENSG00000225793		ENSG00000158710	TAGLN2
ENSG00000226686	LINC01535	ENSG00000158715	SLC45A3
ENSG00000227060	LINC00629	ENSG00000158869	FCER1G
ENSG00000227192		ENSG00000158985	CDC42SE2
ENSG00000227210		ENSG00000158987	RAPGEF6
ENSG00000228463		ENSG00000159166	LAD1
ENSG00000229017	LINC01277	ENSG00000159314	ARHGAP27
ENSG00000230212		ENSG00000159840	ZYX
ENSG00000230409	TCEA1P2	ENSG00000160181	TFF2
ENSG00000230534		ENSG00000160182	TFF1
ENSG00000230583	GTF2IRD1P1	ENSG00000160326	SLC2A6
ENSG00000231528	FAM225A	ENSG00000160789	LMNA
ENSG00000231551		ENSG00000161642	ZNF385A
ENSG00000231584	FAHD2CP	ENSG00000162391	FAM151A
ENSG00000231703		ENSG00000162512	SDC3
ENSG00000232104	RFX3-AS1	ENSG00000162614	NEXN
ENSG00000232294		ENSG00000162645	GBP2
ENSG00000233232	NPIPB7	ENSG00000162654	GBP4
ENSG00000233242		ENSG00000162909	CAPN2
ENSG00000233515	LINC01518	ENSG00000162998	FRZB
ENSG00000233912		ENSG00000163131	CTSS
ENSG00000234432		ENSG00000163220	S100A9
ENSG00000235092	ID2-AS1	ENSG00000163412	EIF4E3
ENSG00000235106	BRD3OS	ENSG00000163521	GLB1L
ENSG00000235194	PPP1R3E	ENSG00000163545	NUAK2
ENSG00000236204	LINC01376	ENSG00000163586	FABP1
ENSG00000236404	VLDLR-AS1	ENSG00000163661	PTX3
ENSG00000236609	ZNF853	ENSG00000163734	CXCL3
ENSG00000236833		ENSG00000163735	CXCL5
ENSG00000237505	PKN2-AS1	ENSG00000163739	CXCL1
ENSG00000237596		ENSG00000163823	CCR1
ENSG00000239435	KCNMB3P1	ENSG00000164045	CDC25A
ENSG00000239704	CDRT4	ENSG00000164056	SPRY1
ENSG00000239945		ENSG00000164089	ETNPPL
ENSG00000240063		ENSG00000164099	PRSS12
ENSG00000240990	HOXA11-AS	ENSG00000164136	IL15
ENSG00000243279	PRAF2	ENSG00000164171	ITGA2
ENSG00000243289	AGAP13P	ENSG00000164188	RANBP3L
ENSG00000244055		ENSG00000164236	ANKRD33B
ENSG00000244165	P2RY11	ENSG00000164379	FOXQ1
ENSG00000244270	RPL32P29	ENSG00000164398	ACSL6
ENSG00000244560		ENSG00000164616	FBXL21P
ENSG00000244625	MIATNB	ENSG00000164663	USP49
ENSG00000245025		ENSG00000164941	INTS8
ENSG00000245317		ENSG00000164949	GEM
ENSG00000245498		ENSG00000165269	AQP7
ENSG00000247400	DNAJC3-DT	ENSG00000165269	AQP7
ENSG00000248015		ENSG00000165471	MBL2
ENSG00000248121	SMURF2P1	ENSG00000165474	GJB2
ENSG00000248498	ASNSP1	ENSG00000165507	DEPP1
ENSG00000248975		ENSG00000165795	NDRG2
ENSG00000249201		ENSG00000165821	SALL2
ENSG00000249678		ENSG00000165891	E2F7
ENSG00000250326		ENSG00000165905	LARGE2
ENSG00000250673	REELD1	ENSG00000165923	AGBL2
ENSG00000251201	TMED7-TICAM2	ENSG00000165929	TC2N
ENSG00000251369	ZNF550	ENSG00000165959	CLMN
ENSG00000251493	FOXD1	ENSG00000166224	SGPL1
ENSG00000251867		ENSG00000166263	STXBP4
ENSG00000253553		ENSG00000166341	DCHS1
ENSG00000253680		ENSG00000166405	RIC3
ENSG00000253716	MINCR	ENSG00000166589	CDH16
ENSG00000254101	LINC02055	ENSG00000166741	NNMT
ENSG00000254585	MAGEL2	ENSG00000166840	GLYATL1
ENSG00000256751	PLBD1-AS1	ENSG00000167323	STIM1
ENSG00000256806	C17orf100	ENSG00000167460	TPM4
ENSG00000257052		ENSG00000167552	TUBA1A
ENSG00000257176		ENSG00000167676	PLIN4
ENSG00000258320		ENSG00000168016	TRANK1
ENSG00000258727		ENSG00000168497	CAVIN2
ENSG00000258818	RNASE4	ENSG00000168509	HJV
ENSG00000259171		ENSG00000168899	VAMP5
ENSG00000259343	TMC3-AS1	ENSG00000169213	RAB3B
ENSG00000259970		ENSG00000169245	CXCL10
ENSG00000260236		ENSG00000169302	STK32A
ENSG00000260404		ENSG00000169429	CXCL8
ENSG00000260735		ENSG00000169435	RASSF6
ENSG00000260876	LINC01229	ENSG00000169715	MT1E
ENSG00000260918		ENSG00000169851	PCDH7
ENSG00000260923	LINC02193	ENSG00000169991	IFFO2
ENSG00000262172		ENSG00000170006	TMEM154
ENSG00000263956	NBPF11	ENSG00000170075	GPR37L1
ENSG00000264424	MYH4	ENSG00000170312	CDK1
ENSG00000265018	AGAP12P	ENSG00000170381	SEMA3E
ENSG00000265366	GLUD1P2	ENSG00000170421	KRT8
ENSG00000265688	MAFG-DT	ENSG00000170485	NPAS2
ENSG00000266405		ENSG00000170542	SERPINB9
ENSG00000266931		ENSG00000170571	EMB
ENSG00000267317		ENSG00000170921	TANC2
ENSG00000267368	UPK3BL1	ENSG00000170961	HAS2
ENSG00000267368	UPK3BL1	ENSG00000171103	TRMT61B
ENSG00000267757	EML2-AS1	ENSG00000171124	FUT3
ENSG00000269028	MTRNR2L12	ENSG00000171223	JUNB
ENSG00000269761		ENSG00000171236	LRG1
ENSG00000269929		ENSG00000171262	FAM98B
ENSG00000271947		ENSG00000171346	KRT15
ENSG00000272068		ENSG00000171431	KRT20
ENSG00000272086		ENSG00000171848	RRM2
ENSG00000272150	NBPF25P	ENSG00000171992	SYNPO
ENSG00000272173		ENSG00000172123	SLFN12
ENSG00000272405		ENSG00000172175	MALT1
ENSG00000272498		ENSG00000172243	CLEC7A
ENSG00000272556	GTF2IP13	ENSG00000172482	AGXT
ENSG00000273007		ENSG00000172771	EFCAB12
ENSG00000274104		ENSG00000172794	RAB37
ENSG00000274211	SOCS7	ENSG00000172901	LVRN
ENSG00000274231		ENSG00000172927	MYEOV
ENSG00000274253		ENSG00000172955	ADH6
ENSG00000275719		ENSG00000173080	RXFP4
ENSG00000276644	DACH1	ENSG00000173193	PARP14
ENSG00000276832		ENSG00000173334	TRIB1
ENSG00000277399	GPR179	ENSG00000173702	MUC13
ENSG00000277449	CEBPB-AS1	ENSG00000173846	PLK3
ENSG00000277967		ENSG00000174371	EXO1
ENSG00000279233		ENSG00000174808	BTC
ENSG00000279692		ENSG00000174842	GLMN
ENSG00000280330		ENSG00000175063	UBE2C
ENSG00000280670	CCDC163	ENSG00000175567	UCP2
ENSG00000281706		ENSG00000175793	SFN
ENSG00000283491		ENSG00000175832	ETV4
ENSG00000283526	PRRT1B	ENSG00000176092	CRYBG2
ENSG00000283698	VINAC1P	ENSG00000176153	GPX2
ENSG00000284707		ENSG00000176623	RMDN1
ENSG00000284713	SMIM38	ENSG00000176749	CDK5R1
ENSG00000285051	SLC7A14-AS1	ENSG00000176771	NCKAP5
ENSG00000285283		ENSG00000176907	TCIM
ENSG00000285793		ENSG00000177191	B3GNT8
ENSG00000286024		ENSG00000177469	CAVIN1
ENSG00000286214		ENSG00000177855	CACYBPP2
ENSG00000286585		ENSG00000178585	CTNNBIP1
ENSG00000286656		ENSG00000178662	CSRNP3
ENSG00000286863		ENSG00000178826	TMEM139
ENSG00000286905		ENSG00000178919	FOXE1
ENSG00000286980		ENSG00000178922	HYI
ENSG00000286996		ENSG00000179403	VWA1
ENSG00000287401		ENSG00000179841	AKAP5
ENSG00000287694		ENSG00000180263	FGD6
ENSG00000288009		ENSG00000180448	ARHGAP45
		ENSG00000180861	LINC01559
		ENSG00000181061	HIGD1A
		ENSG00000181359	HSP90AA6P
		ENSG00000181541	MAB21L2
		ENSG00000181649	PHLDA2
		ENSG00000181773	GPR3
		ENSG00000182326	C1S
		ENSG00000182782	HCAR2
		ENSG00000182795	C1orf116
		ENSG00000182890	GLUD2
		ENSG00000183833	MAATS1
		ENSG00000184009	ACTG1
		ENSG00000184368	MAP7D2
		ENSG00000184371	CSF1
		ENSG00000184557	SOCS3
		ENSG00000184697	CLDN6
		ENSG00000185022	MAFF
		ENSG00000185215	TNFAIP2
		ENSG00000185338	SOCS1
		ENSG00000185499	MUC1
		ENSG00000186074	CD300LF
		ENSG00000186188	FFAR4
		ENSG00000186198	SLC51B
		ENSG00000187288	CIDEC
		ENSG00000187372	PCDHB13
		ENSG00000187498	COL4A1
		ENSG00000187546	AGMO
		ENSG00000187678	SPRY4
		ENSG00000187994	RINL
		ENSG00000188015	S100A3
		ENSG00000188107	EYS
		ENSG00000188229	TUBB4B
		ENSG00000188290	HES4
		ENSG00000188549	CCDC9B
		ENSG00000188620	HMX3
		ENSG00000188643	S100A16
		ENSG00000188786	MTF1
		ENSG00000188985	DHFRP1
		ENSG00000188993	LRRC66
		ENSG00000189057	FAM111B
		ENSG00000189143	CLDN4
		ENSG00000189171	S100A13
		ENSG00000196136	SERPINA3
		ENSG00000196154	S100A4
		ENSG00000196381	ZNF781
		ENSG00000196743	GM2A
		ENSG00000196917	HCAR1
		ENSG00000197580	BCO2
		ENSG00000197653	DNAH10
		ENSG00000197696	NMB
		ENSG00000197879	MYO1C
		ENSG00000197956	S100A6
		ENSG00000198417	MT1F
		ENSG00000198624	CCDC69
		ENSG00000198682	PAPSS2
		ENSG00000198797	BRINP2
		ENSG00000198825	INPP5F
		ENSG00000198898	CAPZA2
		ENSG00000198933	TBKBP1
		ENSG00000198959	TGM2
		ENSG00000203326	ZNF525
		ENSG00000203697	CAPN8
		ENSG00000203760	CENPW
		ENSG00000203811	HIST2H3C
		ENSG00000203857	HSD3B1
		ENSG00000203965	EFCAB7
		ENSG00000204282	TNRC6C-AS1
		ENSG00000204389	HSPA1A
		ENSG00000204390	HSPA1L
		ENSG00000204396	VWA7
		ENSG00000204610	TRIM15
		ENSG00000204614	TRIM40
		ENSG00000204616	TRIM31
		ENSG00000205277	MUC12
		ENSG00000205639	MFSD2B
		ENSG00000205809	KLRC2
		ENSG00000205810	KLRC3
		ENSG00000213144
		ENSG00000213190	MLLT11
		ENSG00000213215	OR2F1
		ENSG00000213445	SIPA1
		ENSG00000213809	KLRK1
		ENSG00000213809	KLRK1
		ENSG00000213886	UBD
		ENSG00000213928	IRF9
		ENSG00000214049	UCA1
		ENSG00000214182	PTMAP5
		ENSG00000214353	VAC14-AS1
		ENSG00000214456	PLIN5
		ENSG00000214900	LINC01588
		ENSG00000216895
		ENSG00000221813	OR6B1
		ENSG00000221869	CEBPD
		ENSG00000223572	CKMT1A
		ENSG00000223657	KRT8P51
		ENSG00000224520	KRT8P45
		ENSG00000224543	SNRPGP15
		ENSG00000224908	TIMM8BP2
		ENSG00000225439	BOLA3-AS1
		ENSG00000225680
		ENSG00000226510	UPK1A-AS1
		ENSG00000227502	LINC01268
		ENSG00000227507	LTB
		ENSG00000227533	SLC2A1-AS1
		ENSG00000228499	TMSB10P1
		ENSG00000228791	THRB-AS1
		ENSG00000229132	EIF4A1P10
		ENSG00000229153	EPHA1-AS1
		ENSG00000229167
		ENSG00000230131	LINC02641
		ENSG00000230392
		ENSG00000231185	SPRY4-AS1
		ENSG00000231298	MANCR
		ENSG00000231312	MAP4K3-DT
		ENSG00000231427	LINC01445
		ENSG00000231574	LINC02015
		ENSG00000231607	DLEU2
		ENSG00000232316	LINC02518
		ENSG00000232759
		ENSG00000232810	TNF
		ENSG00000232995
		ENSG00000233041	PHGR1
		ENSG00000234350
		ENSG00000234467	SLC25A1P2
		ENSG00000234518	PTGES3P1
		ENSG00000234678	ELF3-AS1
		ENSG00000235288
		ENSG00000235718	MFRP
		ENSG00000235742
		ENSG00000236152	MRPS36P1
		ENSG00000236345	SCAT8
		ENSG00000237070
		ENSG00000237523	LINC00857
		ENSG00000237988	OR2I1P
		ENSG00000240498	CDKN2B-AS1
		ENSG00000240668	KRT8P36
		ENSG00000241506	PSMC1P1
		ENSG00000241852	C8orf58
		ENSG00000242419	PCDHGC4
		ENSG00000243749	TMEM35B
		ENSG00000244062
		ENSG00000245532	NEAT1
		ENSG00000245648
		ENSG00000246363	LINC02458
		ENSG00000247095	MIR210HG
		ENSG00000248461	LINC02119
		ENSG00000249242	TMEM150C
		ENSG00000250508	LINC02701
		ENSG00000251191	LINC00589
		ENSG00000253522	MIR3142HG
		ENSG00000253549	CA3-AS1
		ENSG00000253616
		ENSG00000253669	GASAL1
		ENSG00000254122	PCDHGB7
		ENSG00000254290
		ENSG00000255277	ABCC6P2
		ENSG00000255398	HCAR3
		ENSG00000255641
		ENSG00000256663
		ENSG00000256870	SLC5A8
		ENSG00000256966
		ENSG00000257167	TMPO-AS1
		ENSG00000257335	MGAM
		ENSG00000257337
		ENSG00000257743	MGAM2
		ENSG00000258311
		ENSG00000258645	HSPE1P2
		ENSG00000258655	ARHGAP5-AS1
		ENSG00000258659	TRIM34
		ENSG00000258790
		ENSG00000259120	SMIM6
		ENSG00000259728	LINC00933
		ENSG00000259820
		ENSG00000260007
		ENSG00000260265	LINC02562
		ENSG00000260302
		ENSG00000261305
		ENSG00000261335
		ENSG00000261338
		ENSG00000261468
		ENSG00000262655	SPON1
		ENSG00000263155	MYZAP
		ENSG00000263528	IKBKE
		ENSG00000263934	SNORD3A
		ENSG00000264350	SNRPGP2
		ENSG00000265763	ZNF488
		ENSG00000265992	ESRG
		ENSG00000266094	RASSF5
		ENSG00000266256	LINC00683
		ENSG00000267060	PTGES3L
		ENSG00000267374	MIR924HG
		ENSG00000267697	LUZP6
		ENSG00000267745
		ENSG00000267809	NDUFV2P1
		ENSG00000267892
		ENSG00000268104	SLC6A14
		ENSG00000268869	ESPNP
		ENSG00000269951
		ENSG00000270362	HMGN3-AS1
		ENSG00000271862
		ENSG00000272108
		ENSG00000273306
		ENSG00000274615
		ENSG00000274849
		ENSG00000275097
		ENSG00000275216
		ENSG00000276043	UHRF1
		ENSG00000276107
		ENSG00000276168	RN7SL1
		ENSG00000276980
		ENSG00000277159
		ENSG00000277199	LINC01632
		ENSG00000277232	GTSE1-DT
		ENSG00000277702
		ENSG00000277991
		ENSG00000278771	RN7SL3
		ENSG00000279041
		ENSG00000279348
		ENSG00000279453
		ENSG00000279472
		ENSG00000279673
		ENSG00000281453	TGFB2-OT1
		ENSG00000282024
		ENSG00000284378	MIR1244-1
		ENSG00000284969
		ENSG00000285294	LINC00842
		ENSG00000285399
		ENSG00000285508
		ENSG00000285565
		ENSG00000285625
		ENSG00000285934
		ENSG00000286112
		ENSG00000286342
		ENSG00000286966
		ENSG00000287091
		ENSG00000287300
		ENSG00000287862
		ENSG00000288105
		ENSG00000288321
