# Supplementary material for: Osmolar Modulation Drives Reversible Cell Cycle Exit and Human Pluripotent Cell Differentiation via NF‐κВ and WNT Signaling
Source: Adv Sci (Weinh). 2023 Dec 1;11(7):2307554. doi: 10.1002/advs.202307554 (PMC10870039; doi:10.1002/advs.202307554)
Supplement: Supplementary file 12 — Supporting Information [file ADVS-11-2307554-s009.xlsx]

## Sheet: Table 13
Table 13 - DEGs HLC OsmG vs OsmG + TPCA 72h
HLC OsmG + TPCA upregulated DEGs	HLC OsmG + TPCA upregulated DEGs	HLC OsmG + TPCA downregulated DEGs	HLC OsmG + TPCA downregulated DEGs
ENSEMBL_GENE_ID	HGNC_SYMBOL	ENSEMBL_GENE_ID	HGNC_SYMBOL
ENSG00000000460	C1orf112	ENSG00000000003	TSPAN6
ENSG00000001084	GCLC	ENSG00000000971	CFH
ENSG00000001561	ENPP4	ENSG00000001626	CFTR
ENSG00000001629	ANKIB1	ENSG00000002330	BAD
ENSG00000001631	KRIT1	ENSG00000002587	HS3ST1
ENSG00000003249	DBNDD1	ENSG00000002933	TMEM176A
ENSG00000003393	ALS2	ENSG00000003096	KLHL13
ENSG00000003987	MTMR7	ENSG00000004139	SARM1
ENSG00000004777	ARHGAP33	ENSG00000004399	PLXND1
ENSG00000004897	CDC27	ENSG00000004776	HSPB6
ENSG00000005059	MCUB	ENSG00000004799	PDK4
ENSG00000005175	RPAP3	ENSG00000004948	CALCR
ENSG00000005249	PRKAR2B	ENSG00000005001	PRSS22
ENSG00000005436	GCFC2	ENSG00000005108	THSD7A
ENSG00000005810	MYCBP2	ENSG00000005189	REXO5
ENSG00000006128	TAC1	ENSG00000005206	SPPL2B
ENSG00000006451	RALA	ENSG00000005379	TSPOAP1
ENSG00000006459	KDM7A	ENSG00000005421	PON1
ENSG00000006530	AGK	ENSG00000005486	RHBDD2
ENSG00000006607	FARP2	ENSG00000005882	PDK2
ENSG00000006634	DBF4	ENSG00000005884	ITGA3
ENSG00000006652	IFRD1	ENSG00000005981	ASB4
ENSG00000006715	VPS41	ENSG00000006042	TMEM98
ENSG00000006757	PNPLA4	ENSG00000006210	CX3CL1
ENSG00000007062	PROM1	ENSG00000006282	SPATA20
ENSG00000007350	TKTL1	ENSG00000006534	ALDH3B1
ENSG00000007372	PAX6	ENSG00000006555	TTC22
ENSG00000007402	CACNA2D2	ENSG00000006606	CCL26
ENSG00000007516	BAIAP3	ENSG00000006704	GTF2IRD1
ENSG00000008196	TFAP2B	ENSG00000006747	SCIN
ENSG00000008256	CYTH3	ENSG00000007237	GAS7
ENSG00000008277	ADAM22	ENSG00000007384	RHBDF1
ENSG00000008311	AASS	ENSG00000008056	SYN1
ENSG00000009694	TENM1	ENSG00000008130	NADK
ENSG00000010292	NCAPD2	ENSG00000008283	CYB561
ENSG00000010379	SLC6A13	ENSG00000008323	PLEKHG6
ENSG00000010404	IDS	ENSG00000008394	MGST1
ENSG00000010810	FYN	ENSG00000008853	RHOBTB2
ENSG00000010932	FMO1	ENSG00000009765	IYD
ENSG00000011201	ANOS1	ENSG00000009950	MLXIPL
ENSG00000011258	MBTD1	ENSG00000010310	GIPR
ENSG00000011295	TTC19	ENSG00000010319	SEMA3G
ENSG00000011332	DPF1	ENSG00000010361	FUZ
ENSG00000011376	LARS2	ENSG00000010438	PRSS3
ENSG00000011426	ANLN	ENSG00000010704	HFE
ENSG00000012048	BRCA1	ENSG00000010803	SCMH1
ENSG00000012174	MBTPS2	ENSG00000011021	CLCN6
ENSG00000012232	EXTL3	ENSG00000011028	MRC2
ENSG00000012660	ELOVL5	ENSG00000011132	APBA3
ENSG00000013503	POLR3B	ENSG00000011198	ABHD5
ENSG00000013810	TACC3	ENSG00000011347	SYT7
ENSG00000014123	UFL1	ENSG00000011451	WIZ
ENSG00000015568	RGPD5	ENSG00000011465	DCN
ENSG00000016082	ISL1	ENSG00000011478	QPCTL
ENSG00000017797	RALBP1	ENSG00000011638	TMEM159
ENSG00000018510	AGPS	ENSG00000012171	SEMA3B
ENSG00000018610	CXorf56	ENSG00000012211	PRICKLE3
ENSG00000018699	TTC27	ENSG00000012223	LTF
ENSG00000020426	MNAT1	ENSG00000012504	NR1H4
ENSG00000020577	SAMD4A	ENSG00000013306	SLC25A39
ENSG00000020922	MRE11	ENSG00000013364	MVP
ENSG00000021645	NRXN3	ENSG00000013563	DNASE1L1
ENSG00000021762	OSBPL5	ENSG00000013588	GPRC5A
ENSG00000021776	AQR	ENSG00000013619	MAMLD1
ENSG00000022567	SLC45A4	ENSG00000014216	CAPN1
ENSG00000023287	RB1CC1	ENSG00000014257	ACPP
ENSG00000023318	ERP44	ENSG00000015475	BID
ENSG00000023608	SNAPC1	ENSG00000015520	NPC1L1
ENSG00000023734	STRAP	ENSG00000015532	XYLT2
ENSG00000023902	PLEKHO1	ENSG00000016391	CHDH
ENSG00000024048	UBR2	ENSG00000016402	IL20RA
ENSG00000024526	DEPDC1	ENSG00000018625	ATP1A2
ENSG00000024862	CCDC28A	ENSG00000019102	VSIG2
ENSG00000025156	HSF2	ENSG00000019485	PRDM11
ENSG00000025293	PHF20	ENSG00000019549	SNAI2
ENSG00000026025	VIM	ENSG00000020129	NCDN
ENSG00000026508	CD44	ENSG00000020181	ADGRA2
ENSG00000026652	AGPAT4	ENSG00000021300	PLEKHB1
ENSG00000028116	VRK2	ENSG00000021461	CYP3A43
ENSG00000028203	VEZT	ENSG00000021826	CPS1
ENSG00000028310	BRD9	ENSG00000021852	C8B
ENSG00000028839	TBPL1	ENSG00000022267	FHL1
ENSG00000029153	ARNTL2	ENSG00000023171	GRAMD1B
ENSG00000029639	TFB1M	ENSG00000023191	RNH1
ENSG00000029725	RABEP1	ENSG00000023445	BIRC3
ENSG00000029993	HMGB3	ENSG00000023839	ABCC2
ENSG00000030066	NUP160	ENSG00000023892	DEF6
ENSG00000031003	FAM13B	ENSG00000025434	NR1H3
ENSG00000032219	ARID4A	ENSG00000025708	TYMP
ENSG00000032742	IFT88	ENSG00000026297	RNASET2
ENSG00000033867	SLC4A7	ENSG00000026950	BTN3A1
ENSG00000034510	TMSB10	ENSG00000027075	PRKCH
ENSG00000035499	DEPDC1B	ENSG00000027697	IFNGR1
ENSG00000036530	CYP46A1	ENSG00000027847	B4GALT7
ENSG00000038219	BOD1L1	ENSG00000028137	TNFRSF1B
ENSG00000038295	TLL1	ENSG00000029534	ANK1
ENSG00000038427	VCAN	ENSG00000030582	GRN
ENSG00000039123	MTREX	ENSG00000031081	ARHGAP31
ENSG00000039319	ZFYVE16	ENSG00000032444	PNPLA6
ENSG00000040199	PHLPP2	ENSG00000033011	ALG1
ENSG00000040275	SPDL1	ENSG00000033100	CHPF2
ENSG00000040341	STAU2	ENSG00000034533	ASTE1
ENSG00000040933	INPP4A	ENSG00000037965	HOXC8
ENSG00000041357	PSMA4	ENSG00000038358	EDC4
ENSG00000041982	TNC	ENSG00000039139	DNAH5
ENSG00000042317	SPATA7	ENSG00000039537	C6
ENSG00000043093	DCUN1D1	ENSG00000039650	PNKP
ENSG00000043514	TRIT1	ENSG00000040487	SLC66A1
ENSG00000046651	OFD1	ENSG00000040531	CTNS
ENSG00000046653	GPM6B	ENSG00000040608	RTN4R
ENSG00000047365	ARAP2	ENSG00000041353	RAB27B
ENSG00000047410	TPR	ENSG00000041880	PARP3
ENSG00000047597	XK	ENSG00000042062	RIPOR3
ENSG00000047849	MAP4	ENSG00000042286	AIFM2
ENSG00000048392	RRM2B	ENSG00000042445	RETSAT
ENSG00000048405	ZNF800	ENSG00000042493	CAPG
ENSG00000048740	CELF2	ENSG00000042781	USH2A
ENSG00000048991	R3HDM1	ENSG00000042832	TG
ENSG00000049130	KITLG	ENSG00000043143	JADE2
ENSG00000049167	ERCC8	ENSG00000044090	CUL7
ENSG00000049249	TNFRSF9	ENSG00000047648	ARHGAP6
ENSG00000049323	LTBP1	ENSG00000048342	CC2D2A
ENSG00000049860	HEXB	ENSG00000049089	COL9A2
ENSG00000049883	PTCD2	ENSG00000049239	H6PD
ENSG00000050344	NFE2L3	ENSG00000049283	EPN3
ENSG00000050393	MCUR1	ENSG00000049769	PPP1R3F
ENSG00000050730	TNIP3	ENSG00000050555	LAMC3
ENSG00000050748	MAPK9	ENSG00000050820	BCAR1
ENSG00000051180	RAD51	ENSG00000051523	CYBA
ENSG00000051341	POLQ	ENSG00000052344	PRSS8
ENSG00000051596	THOC3	ENSG00000052802	MSMO1
ENSG00000051620	HEBP2	ENSG00000053438	NNAT
ENSG00000051825	MPHOSPH9	ENSG00000053501	USE1
ENSG00000052749	RRP12	ENSG00000054219	LY75
ENSG00000053524	MCF2L2	ENSG00000054690	PLEKHH1
ENSG00000054267	ARID4B	ENSG00000055955	ITIH4
ENSG00000054277	OPN3	ENSG00000055957	ITIH1
ENSG00000054356	PTPRN	ENSG00000056736	IL17RB
ENSG00000054392	HHAT	ENSG00000056972	TRAF3IP2
ENSG00000054523	KIF1B	ENSG00000057468	MSH4
ENSG00000054598	FOXC1	ENSG00000057593	F7
ENSG00000055044	NOP58	ENSG00000058866	DGKG
ENSG00000055211	GINM1	ENSG00000059122	FLYWCH1
ENSG00000055332	EIF2AK2	ENSG00000059573	ALDH18A1
ENSG00000055732	MCOLN3	ENSG00000059915	PSD
ENSG00000056050	HPF1	ENSG00000060140	STYK1
ENSG00000057019	DCBLD2	ENSG00000060566	CREB3L3
ENSG00000057704	TMCC3	ENSG00000060642	PIGV
ENSG00000058056	USP13	ENSG00000060656	PTPRU
ENSG00000058063	ATP11B	ENSG00000060718	COL11A1
ENSG00000058085	LAMC2	ENSG00000061273	HDAC7
ENSG00000058272	PPP1R12A	ENSG00000061455	PRDM6
ENSG00000058335	RASGRF1	ENSG00000061656	SPAG4
ENSG00000058804	NDC1	ENSG00000062282	DGAT2
ENSG00000059588	TARBP1	ENSG00000062524	LTK
ENSG00000059804	SLC2A3	ENSG00000063169	BICRA
ENSG00000060138	YBX3	ENSG00000063176	SPHK2
ENSG00000060709	RIMBP2	ENSG00000063180	CA11
ENSG00000061794	MRPS35	ENSG00000063244	U2AF2
ENSG00000061918	GUCY1B1	ENSG00000063245	EPN1
ENSG00000061987	MON2	ENSG00000064042	LIMCH1
ENSG00000062038	CDH3	ENSG00000064225	ST3GAL6
ENSG00000062650	WAPL	ENSG00000064545	TMEM161A
ENSG00000064012	CASP8	ENSG00000064601	CTSA
ENSG00000064102	INTS13	ENSG00000064607	SUGP2
ENSG00000064199	SPA17	ENSG00000064687	ABCA7
ENSG00000064309	CDON	ENSG00000064692	SNCAIP
ENSG00000064651	SLC12A2	ENSG00000064932	SBNO2
ENSG00000064652	SNX24	ENSG00000064989	CALCRL
ENSG00000065154	OAT	ENSG00000065054	SLC9A3R2
ENSG00000065243	PKN2	ENSG00000065057	NTHL1
ENSG00000065328	MCM10	ENSG00000065268	WDR18
ENSG00000065357	DGKA	ENSG00000065325	GLP2R
ENSG00000065534	MYLK	ENSG00000065361	ERBB3
ENSG00000065548	ZC3H15	ENSG00000065485	PDIA5
ENSG00000065559	MAP2K4	ENSG00000065621	GSTO2
ENSG00000065613	SLK	ENSG00000066056	TIE1
ENSG00000065675	PRKCQ	ENSG00000066813	ACSM2B
ENSG00000066248	NGEF	ENSG00000066827	ZFAT
ENSG00000066279	ASPM	ENSG00000067167	TRAM1
ENSG00000066382	MPPED2	ENSG00000067221	STOML1
ENSG00000066557	LRRC40	ENSG00000067365	METTL22
ENSG00000066583	ISOC1	ENSG00000068028	RASSF1
ENSG00000066926	FECH	ENSG00000068078	FGFR3
ENSG00000066933	MYO9A	ENSG00000068079	IFI35
ENSG00000067057	PFKP	ENSG00000068120	COASY
ENSG00000067141	NEO1	ENSG00000068137	PLEKHH3
ENSG00000067177	PHKA1	ENSG00000068354	TBC1D25
ENSG00000067248	DHX29	ENSG00000068366	ACSL4
ENSG00000067445	TRO	ENSG00000068615	REEP1
ENSG00000067533	RRP15	ENSG00000068903	SIRT2
ENSG00000067900	ROCK1	ENSG00000068971	PPP2R5B
ENSG00000067992	PDK3	ENSG00000069011	PITX1
ENSG00000068383	INPP5A	ENSG00000069122	ADGRF5
ENSG00000068489	PRR11	ENSG00000069399	BCL3
ENSG00000068796	KIF2A	ENSG00000069667	RORA
ENSG00000068878	PSME4	ENSG00000069702	TGFBR3
ENSG00000069248	NUP133	ENSG00000070061	ELP1
ENSG00000069275	NUCKS1	ENSG00000070269	TMEM260
ENSG00000069482	GAL	ENSG00000070404	FSTL3
ENSG00000070081	NUCB2	ENSG00000070423	RNF126
ENSG00000070087	PFN2	ENSG00000070444	MNT
ENSG00000070371	CLTCL1	ENSG00000070495	JMJD6
ENSG00000070501	POLB	ENSG00000070526	ST6GALNAC1
ENSG00000070540	WIPI1	ENSG00000070731	ST6GALNAC2
ENSG00000070756	PABPC1	ENSG00000070882	OSBPL3
ENSG00000070770	CSNK2A2	ENSG00000071282	LMCD1
ENSG00000070950	RAD18	ENSG00000071553	ATP6AP1
ENSG00000070961	ATP2B1	ENSG00000071575	TRIB2
ENSG00000071054	MAP4K4	ENSG00000071894	CPSF1
ENSG00000071243	ING3	ENSG00000072071	ADGRL1
ENSG00000071246	VASH1	ENSG00000072163	LIMS2
ENSG00000071539	TRIP13	ENSG00000072201	LNX1
ENSG00000071794	HLTF	ENSG00000072274	TFRC
ENSG00000072401	UBE2D1	ENSG00000072310	SREBF1
ENSG00000072571	HMMR	ENSG00000072954	TMEM38A
ENSG00000072840	EVC	ENSG00000072958	AP1M1
ENSG00000072858	SIDT1	ENSG00000073008	PVR
ENSG00000073417	PDE8A	ENSG00000073060	SCARB1
ENSG00000073605	GSDMB	ENSG00000073331	ALPK1
ENSG00000073670	ADAM11	ENSG00000073350	LLGL2
ENSG00000073712	FERMT2	ENSG00000073711	PPP2R3A
ENSG00000074181	NOTCH3	ENSG00000073734	ABCB11
ENSG00000074201	CLNS1A	ENSG00000073737	DHRS9
ENSG00000074211	PPP2R2C	ENSG00000073756	PTGS2
ENSG00000074266	EED	ENSG00000073849	ST6GAL1
ENSG00000074527	NTN4	ENSG00000074276	CDHR2
ENSG00000074706	IPCEF1	ENSG00000074416	MGLL
ENSG00000074935	TUBE1	ENSG00000074842	MYDGF
ENSG00000075131	TIPIN	ENSG00000075240	GRAMD4
ENSG00000075188	NUP37	ENSG00000075399	VPS9D1
ENSG00000075218	GTSE1	ENSG00000075420	FNDC3B
ENSG00000075223	SEMA3C	ENSG00000075426	FOSL2
ENSG00000075239	ACAT1	ENSG00000075643	MOCOS
ENSG00000075275	CELSR1	ENSG00000075673	ATP12A
ENSG00000075292	ZNF638	ENSG00000075886	TUBA3D
ENSG00000075303	SLC25A40	ENSG00000076201	PTPN23
ENSG00000075336	TIMM21	ENSG00000076258	FMO4
ENSG00000075413	MARK3	ENSG00000076351	SLC46A1
ENSG00000075461	CACNG4	ENSG00000076356	PLXNA2
ENSG00000075539	FRYL	ENSG00000076513	ANKRD13A
ENSG00000075702	WDR62	ENSG00000076555	ACACB
ENSG00000075826	SEC31B	ENSG00000076604	TRAF4
ENSG00000075884	ARHGAP15	ENSG00000076641	PAG1
ENSG00000075945	KIFAP3	ENSG00000076770	MBNL3
ENSG00000076382	SPAG5	ENSG00000076826	CAMSAP3
ENSG00000077044	DGKD	ENSG00000076864	RAP1GAP
ENSG00000077063	CTTNBP2	ENSG00000076924	XAB2
ENSG00000077097	TOP2B	ENSG00000076928	ARHGEF1
ENSG00000077152	UBE2T	ENSG00000076944	STXBP2
ENSG00000077232	DNAJC10	ENSG00000076984	MAP2K7
ENSG00000077264	PAK3	ENSG00000077238	IL4R
ENSG00000077274	CAPN6	ENSG00000077454	LRCH4
ENSG00000077279	DCX	ENSG00000077463	SIRT6
ENSG00000077380	DYNC1I2	ENSG00000077585	GPR137B
ENSG00000077514	POLD3	ENSG00000077713	SLC25A43
ENSG00000077616	NAALAD2	ENSG00000077942	FBLN1
ENSG00000077721	UBE2A	ENSG00000077943	ITGA8
ENSG00000078018	MAP2	ENSG00000078061	ARAF
ENSG00000078053	AMPH	ENSG00000078596	ITM2A
ENSG00000078114	NEBL	ENSG00000078808	SDF4
ENSG00000078142	PIK3C3	ENSG00000078902	TOLLIP
ENSG00000078177	N4BP2	ENSG00000079308	TNS1
ENSG00000078246	TULP3	ENSG00000079337	RAPGEF3
ENSG00000078668	VDAC3	ENSG00000079385	CEACAM1
ENSG00000078674	PCM1	ENSG00000079393	DUSP13
ENSG00000078725	BRINP1	ENSG00000079432	CIC
ENSG00000079101	CLUL1	ENSG00000079462	PAFAH1B3
ENSG00000079102	RUNX1T1	ENSG00000079557	AFM
ENSG00000079134	THOC1	ENSG00000079805	DNM2
ENSG00000079156	OSBPL6	ENSG00000079999	KEAP1
ENSG00000079257	LXN	ENSG00000080189	SLC35C2
ENSG00000079335	CDC14A	ENSG00000080618	CPB2
ENSG00000079689	SCGN	ENSG00000081041	CXCL2
ENSG00000079691	CARMIL1	ENSG00000081051	AFP
ENSG00000079819	EPB41L2	ENSG00000081052	COL4A4
ENSG00000079931	MOXD1	ENSG00000081148	IMPG2
ENSG00000080345	RIF1	ENSG00000081181	ARG2
ENSG00000080371	RAB21	ENSG00000081923	ATP8B1
ENSG00000080493	SLC4A4	ENSG00000082175	PGR
ENSG00000080644	CHRNA3	ENSG00000082438	COBLL1
ENSG00000080824	HSP90AA1	ENSG00000083444	PLOD1
ENSG00000080986	NDC80	ENSG00000083845	RPS5
ENSG00000081138	CDH7	ENSG00000084110	HAL
ENSG00000081479	LRP2	ENSG00000084674	APOB
ENSG00000081842	PCDHA6	ENSG00000085117	CD82
ENSG00000082068	WDR70	ENSG00000085185	BCORL1
ENSG00000082213	C5orf22	ENSG00000085662	AKR1B1
ENSG00000082293	COL19A1	ENSG00000085831	TTC39A
ENSG00000082397	EPB41L3	ENSG00000086504	MRPL28
ENSG00000082458	DLG3	ENSG00000086544	ITPKC
ENSG00000082497	SERTAD4	ENSG00000086696	HSD17B2
ENSG00000082512	TRAF5	ENSG00000087076	HSD17B14
ENSG00000082515	MRPL22	ENSG00000087077	TRIP6
ENSG00000082556	OPRK1	ENSG00000087088	BAX
ENSG00000082805	ERC1	ENSG00000087116	ADAMTS2
ENSG00000082898	XPO1	ENSG00000087157	PGS1
ENSG00000083123	BCKDHB	ENSG00000087266	SH3BP2
ENSG00000083535	PIBF1	ENSG00000087303	NID2
ENSG00000083635	NUFIP1	ENSG00000088256	GNA11
ENSG00000083720	OXCT1	ENSG00000088543	C3orf18
ENSG00000083750	RRAGB	ENSG00000088812	ATRN
ENSG00000083857	FAT1	ENSG00000088881	EBF4
ENSG00000084444	FAM234B	ENSG00000088899	LZTS3
ENSG00000084710	EFR3B	ENSG00000088926	F11
ENSG00000084774	CAD	ENSG00000089154	GCN1
ENSG00000085377	PREP	ENSG00000089157	RPLP0
ENSG00000085382	HACE1	ENSG00000089159	PXN
ENSG00000085491	SLC25A24	ENSG00000089220	PEBP1
ENSG00000085563	ABCB1	ENSG00000089248	ERP29
ENSG00000085719	CPNE3	ENSG00000089351	GRAMD1A
ENSG00000085721	RRN3	ENSG00000089356	FXYD3
ENSG00000085840	ORC1	ENSG00000089472	HEPH
ENSG00000086061	DNAJA1	ENSG00000089486	CDIP1
ENSG00000086200	IPO11	ENSG00000089639	GMIP
ENSG00000086300	SNX10	ENSG00000089820	ARHGAP4
ENSG00000086548	CEACAM6	ENSG00000090013	BLVRB
ENSG00000086570	FAT2	ENSG00000090238	YPEL3
ENSG00000086712	TXLNG	ENSG00000090316	MAEA
ENSG00000086827	ZW10	ENSG00000090339	ICAM1
ENSG00000086991	NOX4	ENSG00000090382	LYZ
ENSG00000087245	MMP2	ENSG00000090432	MUL1
ENSG00000087253	LPCAT2	ENSG00000090512	FETUB
ENSG00000087301	TXNDC16	ENSG00000090534	THPO
ENSG00000087502	ERGIC2	ENSG00000090539	CHRD
ENSG00000087586	AURKA	ENSG00000090565	RAB11FIP3
ENSG00000087903	RFX2	ENSG00000090581	GNPTG
ENSG00000088179	PTPN4	ENSG00000090615	GOLGA3
ENSG00000088305	DNMT3B	ENSG00000090674	MCOLN1
ENSG00000088325	TPX2	ENSG00000090924	PLEKHG2
ENSG00000088340	FER1L4	ENSG00000090975	PITPNM2
ENSG00000088387	DOCK9	ENSG00000091073	DTX2
ENSG00000088538	DOCK3	ENSG00000091262	ABCC6
ENSG00000088882	CPXM1	ENSG00000091513	TF
ENSG00000088986	DYNLL1	ENSG00000091583	APOH
ENSG00000089048	ESF1	ENSG00000091879	ANGPT2
ENSG00000089177	KIF16B	ENSG00000091947	TMEM101
ENSG00000089199	CHGB	ENSG00000091986	CCDC80
ENSG00000089335	ZNF302	ENSG00000092036	HAUS4
ENSG00000089685	BIRC5	ENSG00000092068	SLC7A8
ENSG00000090104	RGS1	ENSG00000092098	RNF31
ENSG00000090612	ZNF268	ENSG00000092445	TYRO3
ENSG00000090621	PABPC4	ENSG00000092529	CAPN3
ENSG00000090889	KIF4A	ENSG00000092607	TBX15
ENSG00000091127	PUS7	ENSG00000092871	RFFL
ENSG00000091128	LAMB4	ENSG00000092964	DPYSL2
ENSG00000091136	LAMB1	ENSG00000093010	COMT
ENSG00000091137	SLC26A4	ENSG00000093134	VNN3
ENSG00000091164	TXNL1	ENSG00000093217	XYLB
ENSG00000091428	RAPGEF4	ENSG00000094631	HDAC6
ENSG00000091436	MAP3K20	ENSG00000094963	FMO2
ENSG00000091483	FH	ENSG00000095066	HOOK2
ENSG00000091651	ORC6	ENSG00000095203	EPB41L4B
ENSG00000091656	ZFHX4	ENSG00000095303	PTGS1
ENSG00000091732	ZC3HC1	ENSG00000095321	CRAT
ENSG00000091844	RGS17	ENSG00000095370	SH2D3C
ENSG00000092020	PPP2R3C	ENSG00000095383	TBC1D2
ENSG00000092094	OSGEP	ENSG00000095585	BLNK
ENSG00000092140	G2E3	ENSG00000095739	BAMBI
ENSG00000092201	SUPT16H	ENSG00000095777	MYO3A
ENSG00000092208	GEMIN2	ENSG00000096088	PGC
ENSG00000092421	SEMA6A	ENSG00000096433	ITPR3
ENSG00000092470	WDR76	ENSG00000099139	PCSK5
ENSG00000092853	CLSPN	ENSG00000099194	SCD
ENSG00000092931	MFSD11	ENSG00000099203	TMED1
ENSG00000093009	CDC45	ENSG00000099250	NRP1
ENSG00000094755	GABRP	ENSG00000099260	PALMD
ENSG00000094804	CDC6	ENSG00000099308	MAST3
ENSG00000095002	MSH2	ENSG00000099330	OCEL1
ENSG00000095319	NUP188	ENSG00000099337	KCNK6
ENSG00000095587	TLL2	ENSG00000099364	FBXL19
ENSG00000095752	IL11	ENSG00000099377	HSD3B7
ENSG00000096401	CDC5L	ENSG00000099617	EFNA2
ENSG00000096654	ZNF184	ENSG00000099624	ATP5F1D
ENSG00000096717	SIRT1	ENSG00000099785	2023-03-02
ENSG00000096872	IFT74	ENSG00000099795	NDUFB7
ENSG00000097096	SYDE2	ENSG00000099821	POLRMT
ENSG00000099783	HNRNPM	ENSG00000099849	RASSF7
ENSG00000099889	ARVCF	ENSG00000099869	IGF2-AS
ENSG00000100027	YPEL1	ENSG00000099899	TRMT2A
ENSG00000100142	POLR2F	ENSG00000099904	ZDHHC8
ENSG00000100181	TPTEP1	ENSG00000099949	LZTR1
ENSG00000100285	NEFH	ENSG00000099958	DERL3
ENSG00000100442	FKBP3	ENSG00000099960	SLC7A4
ENSG00000100503	NIN	ENSG00000099977	DDT
ENSG00000100505	TRIM9	ENSG00000099977	DDT
ENSG00000100522	GNPNAT1	ENSG00000099992	TBC1D10A
ENSG00000100523	DDHD1	ENSG00000099998	GGT5
ENSG00000100526	CDKN3	ENSG00000099999	RNF215
ENSG00000100567	PSMA3	ENSG00000100003	SEC14L2
ENSG00000100578	KIAA0586	ENSG00000100024	UPB1
ENSG00000100592	DAAM1	ENSG00000100031	GGT1
ENSG00000100600	LGMN	ENSG00000100033	PRODH
ENSG00000100604	CHGA	ENSG00000100058	CRYBB2P1
ENSG00000100625	SIX4	ENSG00000100065	CARD10
ENSG00000100629	CEP128	ENSG00000100079	LGALS2
ENSG00000100664	EIF5	ENSG00000100097	LGALS1
ENSG00000100749	VRK1	ENSG00000100139	MICALL1
ENSG00000100784	RPS6KA5	ENSG00000100196	KDELR3
ENSG00000100865	CINP	ENSG00000100219	XBP1
ENSG00000100867	DHRS2	ENSG00000100234	TIMP3
ENSG00000100888	CHD8	ENSG00000100242	SUN2
ENSG00000100916	BRMS1L	ENSG00000100243	CYB5R3
ENSG00000101003	GINS1	ENSG00000100258	LMF2
ENSG00000101052	IFT52	ENSG00000100266	PACSIN2
ENSG00000101057	MYBL2	ENSG00000100284	TOM1
ENSG00000101132	PFDN4	ENSG00000100292	HMOX1
ENSG00000101190	TCFL5	ENSG00000100299	ARSA
ENSG00000101210	EEF1A2	ENSG00000100319	ZMAT5
ENSG00000101236	RNF24	ENSG00000100321	SYNGR1
ENSG00000101265	RASSF2	ENSG00000100325	ASCC2
ENSG00000101298	SNPH	ENSG00000100342	APOL1
ENSG00000101333	PLCB4	ENSG00000100344	PNPLA3
ENSG00000101343	CRNKL1	ENSG00000100347	SAMM50
ENSG00000101349	PAK5	ENSG00000100364	KIAA0930
ENSG00000101350	KIF3B	ENSG00000100373	UPK3A
ENSG00000101361	NOP56	ENSG00000100413	POLR3H
ENSG00000101407	TTI1	ENSG00000100427	MLC1
ENSG00000101412	E2F1	ENSG00000100429	HDAC10
ENSG00000101447	FAM83D	ENSG00000100439	ABHD4
ENSG00000101544	ADNP2	ENSG00000100445	SDR39U1
ENSG00000101574	METTL4	ENSG00000100490	CDKL1
ENSG00000101596	SMCHD1	ENSG00000100564	PIGH
ENSG00000101624	CEP76	ENSG00000100593	ISM2
ENSG00000101695	RNF125	ENSG00000100605	ITPK1
ENSG00000101745	ANKRD12	ENSG00000100612	DHRS7
ENSG00000101752	MIB1	ENSG00000100644	HIF1A
ENSG00000101811	CSTF2	ENSG00000100647	SUSD6
ENSG00000101871	MID1	ENSG00000100665	SERPINA4
ENSG00000101882	NKAP	ENSG00000100726	TELO2
ENSG00000101958	GLRA2	ENSG00000100804	PSMB5
ENSG00000101974	ATP11C	ENSG00000100889	PCK2
ENSG00000101977	MCF2	ENSG00000100906	NFKBIA
ENSG00000102081	FMR1	ENSG00000100949	RABGGTA
ENSG00000102098	SCML2	ENSG00000100968	NFATC4
ENSG00000102181	CD99L2	ENSG00000100979	PLTP
ENSG00000102195	GPR50	ENSG00000100982	PCIF1
ENSG00000102218	RP2	ENSG00000100997	ABHD12
ENSG00000102230	PCYT1B	ENSG00000101040	ZMYND8
ENSG00000102241	HTATSF1	ENSG00000101049	SGK2
ENSG00000102309	PIN4	ENSG00000101076	HNF4A
ENSG00000102384	CENPI	ENSG00000101181	MTG2
ENSG00000102393	GLA	ENSG00000101187	SLCO4A1
ENSG00000102409	BEX4	ENSG00000101194	SLC17A9
ENSG00000102445	RUBCNL	ENSG00000101216	GMEB2
ENSG00000102543	CDADC1	ENSG00000101246	ARFRP1
ENSG00000102595	UGGT2	ENSG00000101255	TRIB3
ENSG00000102738	MRPS31	ENSG00000101294	HM13
ENSG00000102900	NUP93	ENSG00000101417	PXMP4
ENSG00000103021	CCDC113	ENSG00000101439	CST3
ENSG00000103034	NDRG4	ENSG00000101463	SYNDIG1
ENSG00000103035	PSMD7	ENSG00000101473	ACOT8
ENSG00000103089	FA2H	ENSG00000101489	CELF4
ENSG00000103187	COTL1	ENSG00000101670	LIPG
ENSG00000103194	USP10	ENSG00000101842	VSIG1
ENSG00000103540	CCP110	ENSG00000101849	TBL1X
ENSG00000103550	KNOP1	ENSG00000101928	MOSPD1
ENSG00000103642	LACTB	ENSG00000101940	WDR13
ENSG00000103995	CEP152	ENSG00000101955	SRPX
ENSG00000104064	GABPB1	ENSG00000101981	F9
ENSG00000104067	TJP1	ENSG00000102007	PLP2
ENSG00000104112	SCG3	ENSG00000102032	RENBP
ENSG00000104131	EIF3J	ENSG00000102100	SLC35A2
ENSG00000104147	OIP5	ENSG00000102109	PCSK1N
ENSG00000104154	SLC30A4	ENSG00000102178	UBL4A
ENSG00000104177	MYEF2	ENSG00000102243	VGLL1
ENSG00000104219	ZDHHC2	ENSG00000102265	TIMP1
ENSG00000104267	CA2	ENSG00000102287	GABRE
ENSG00000104312	RIPK2	ENSG00000102312	PORCN
ENSG00000104313	EYA1	ENSG00000102349	KLF8
ENSG00000104320	NBN	ENSG00000102359	SRPX2
ENSG00000104369	JPH1	ENSG00000102547	CAB39L
ENSG00000104375	STK3	ENSG00000102575	ACP5
ENSG00000104408	EIF3E	ENSG00000102743	SLC25A15
ENSG00000104427	ZC2HC1A	ENSG00000102755	FLT1
ENSG00000104490	NCALD	ENSG00000102760	RGCC
ENSG00000104537	ANXA13	ENSG00000102780	DGKH
ENSG00000104613	INTS10	ENSG00000102871	TRADD
ENSG00000104643	MTMR9	ENSG00000102882	MAPK3
ENSG00000104714	ERICH1	ENSG00000102890	ELMO3
ENSG00000104723	TUSC3	ENSG00000102934	PLLP
ENSG00000104731	KLHDC4	ENSG00000102935	ZNF423
ENSG00000104738	MCM4	ENSG00000102967	DHODH
ENSG00000105011	ASF1B	ENSG00000103064	SLC7A6
ENSG00000105245	NUMBL	ENSG00000103067	ESRP2
ENSG00000105290	APLP1	ENSG00000103126	AXIN1
ENSG00000105486	LIG1	ENSG00000103145	HCFC1R1
ENSG00000105499	PLA2G4C	ENSG00000103148	NPRL3
ENSG00000105641	SLC5A5	ENSG00000103152	MPG
ENSG00000105708	ZNF14	ENSG00000103174	NAGPA
ENSG00000105784	RUNDC3B	ENSG00000103196	CRISPLD2
ENSG00000105810	CDK6	ENSG00000103199	ZNF500
ENSG00000105819	PMPCB	ENSG00000103202	NME4
ENSG00000105849	TWISTNB	ENSG00000103241	FOXF1
ENSG00000105866	SP4	ENSG00000103249	CLCN7
ENSG00000105894	PTN	ENSG00000103254	ANTKMT
ENSG00000105948	TTC26	ENSG00000103326	CAPN15
ENSG00000105968	H2AFV	ENSG00000103335	PIEZO1
ENSG00000105971	CAV2	ENSG00000103449	SALL1
ENSG00000105991	HOXA1	ENSG00000103485	QPRT
ENSG00000106025	TSPAN12	ENSG00000103495	MAZ
ENSG00000106028	SSBP1	ENSG00000103502	CDIPT
ENSG00000106066	CPVL	ENSG00000103507	BCKDK
ENSG00000106086	PLEKHA8	ENSG00000103510	KAT8
ENSG00000106100	NOD1	ENSG00000103528	SYT17
ENSG00000106236	NPTX2	ENSG00000103653	CSK
ENSG00000106366	SERPINE1	ENSG00000103811	CTSH
ENSG00000106443	PHF14	ENSG00000103888	CEMIP
ENSG00000106462	EZH2	ENSG00000103932	RPAP1
ENSG00000106588	PSMA2	ENSG00000103942	HOMER2
ENSG00000106692	FKTN	ENSG00000104043	ATP8B4
ENSG00000106701	FSD1L	ENSG00000104044	OCA2
ENSG00000106772	PRUNE2	ENSG00000104129	DNAJC17
ENSG00000106829	TLE4	ENSG00000104228	TRIM35
ENSG00000107105	ELAVL2	ENSG00000104327	CALB1
ENSG00000107130	NCS1	ENSG00000104368	PLAT
ENSG00000107186	MPDZ	ENSG00000104415	CCN4
ENSG00000107290	SETX	ENSG00000104419	NDRG1
ENSG00000107295	SH3GL2	ENSG00000104518	GSDMD
ENSG00000107362	ABHD17B	ENSG00000104522	TSTA3
ENSG00000107372	ZFAND5	ENSG00000104635	SLC39A14
ENSG00000107611	CUBN	ENSG00000104689	TNFRSF10A
ENSG00000107614	TRDMT1	ENSG00000104722	NEFM
ENSG00000107643	MAPK8	ENSG00000104760	FGL1
ENSG00000107758	PPP3CB	ENSG00000104805	NUCB1
ENSG00000107779	BMPR1A	ENSG00000104823	ECH1
ENSG00000107789	MINPP1	ENSG00000104825	NFKBIB
ENSG00000107854	TNKS2	ENSG00000104835	SARS2
ENSG00000107890	ANKRD26	ENSG00000104853	CLPTM1
ENSG00000107938	EDRF1	ENSG00000104866	PPP1R37
ENSG00000107959	PITRM1	ENSG00000104870	FCGRT
ENSG00000108010	GLRX3	ENSG00000104880	ARHGEF18
ENSG00000108021	TASOR2	ENSG00000104886	PLEKHJ1
ENSG00000108055	SMC3	ENSG00000104897	SF3A2
ENSG00000108231	LGI1	ENSG00000104915	STX10
ENSG00000108239	TBC1D12	ENSG00000104946	TBC1D17
ENSG00000108370	RGS9	ENSG00000104960	PTOV1
ENSG00000108406	DHX40	ENSG00000104964	TLE5
ENSG00000108443	RPS6KB1	ENSG00000104973	MED25
ENSG00000108468	CBX1	ENSG00000105088	OLFM2
ENSG00000108561	C1QBP	ENSG00000105131	EPHX3
ENSG00000108578	BLMH	ENSG00000105135	ILVBL
ENSG00000108651	UTP6	ENSG00000105137	SYDE1
ENSG00000108666	C17orf75	ENSG00000105221	AKT2
ENSG00000108848	LUC7L3	ENSG00000105223	PLD3
ENSG00000108854	SMURF2	ENSG00000105246	EBI3
ENSG00000108932	SLC16A6	ENSG00000105281	SLC1A5
ENSG00000108984	MAP2K6	ENSG00000105287	PRKD2
ENSG00000109046	WSB1	ENSG00000105289	TJP3
ENSG00000109255	NMU	ENSG00000105321	CCDC9
ENSG00000109339	MAPK10	ENSG00000105329	TGFB1
ENSG00000109390	NDUFC1	ENSG00000105355	PLIN3
ENSG00000109536	FRG1	ENSG00000105372	RPS19
ENSG00000109586	GALNT7	ENSG00000105373	NOP53
ENSG00000109606	DHX15	ENSG00000105398	SULT2A1
ENSG00000109674	NEIL3	ENSG00000105402	NAPA
ENSG00000109685	NSD2	ENSG00000105404	RABAC1
ENSG00000109689	STIM2	ENSG00000105429	MEGF8
ENSG00000109743	BST1	ENSG00000105438	KDELR1
ENSG00000109794	FAM149A	ENSG00000105464	GRIN2D
ENSG00000109805	NCAPG	ENSG00000105518	TMEM205
ENSG00000109881	CCDC34	ENSG00000105520	PLPPR2
ENSG00000109911	ELP4	ENSG00000105523	FAM83E
ENSG00000109927	TECTA	ENSG00000105556	MIER2
ENSG00000110148	CCKBR	ENSG00000105559	PLEKHA4
ENSG00000110200	ANAPC15	ENSG00000105576	TNPO2
ENSG00000110274	CEP164	ENSG00000105583	WDR83OS
ENSG00000110318	CEP126	ENSG00000105612	DNASE2
ENSG00000110321	EIF4G2	ENSG00000105643	ARRDC2
ENSG00000110429	FBXO3	ENSG00000105655	ISYNA1
ENSG00000110675	ELMOD1	ENSG00000105669	COPE
ENSG00000110721	CHKA	ENSG00000105676	ARMC6
ENSG00000110723	EXPH5	ENSG00000105677	TMEM147
ENSG00000110841	PPFIBP1	ENSG00000105698	USF2
ENSG00000110958	PTGES3	ENSG00000105699	LSR
ENSG00000111142	METAP2	ENSG00000105701	FKBP8
ENSG00000111144	LTA4H	ENSG00000105707	HPN
ENSG00000111196	MAGOHB	ENSG00000105722	ERF
ENSG00000111199	TRPV4	ENSG00000105726	ATP13A1
ENSG00000111206	FOXM1	ENSG00000105732	ZNF574
ENSG00000111224	PARP11	ENSG00000105738	SIPA1L3
ENSG00000111231	GPN3	ENSG00000105771	SMG9
ENSG00000111247	RAD51AP1	ENSG00000105792	CFAP69
ENSG00000111249	CUX2	ENSG00000105808	RASA4
ENSG00000111348	ARHGDIB	ENSG00000105835	NAMPT
ENSG00000111358	GTF2H3	ENSG00000105851	PIK3CG
ENSG00000111445	RFC5	ENSG00000105855	ITGB8
ENSG00000111450	STX2	ENSG00000105877	DNAH11
ENSG00000111554	MDM1	ENSG00000105889	STEAP1B
ENSG00000111581	NUP107	ENSG00000105967	TFEC
ENSG00000111639	MRPL51	ENSG00000106018	VIPR2
ENSG00000111653	ING4	ENSG00000106034	CPED1
ENSG00000111665	CDCA3	ENSG00000106077	ABHD11
ENSG00000111670	GNPTAB	ENSG00000106125	MINDY4
ENSG00000111696	NT5DC3	ENSG00000106246	PTCD1
ENSG00000111700	SLCO1B3	ENSG00000106258	CYP3A5
ENSG00000111785	RIC8B	ENSG00000106266	SNX8
ENSG00000111845	PAK1IP1	ENSG00000106327	TFR2
ENSG00000111860	CEP85L	ENSG00000106333	PCOLCE
ENSG00000111877	MCM9	ENSG00000106348	IMPDH1
ENSG00000111879	FAM184A	ENSG00000106351	AGFG2
ENSG00000111880	RNGTT	ENSG00000106384	MOGAT3
ENSG00000111911	HINT3	ENSG00000106397	PLOD3
ENSG00000111912	NCOA7	ENSG00000106404	CLDN15
ENSG00000111913	RIPOR2	ENSG00000106484	MEST
ENSG00000111981	ULBP1	ENSG00000106526	ACTR3C
ENSG00000112029	FBXO5	ENSG00000106538	RARRES2
ENSG00000112081	SRSF3	ENSG00000106565	TMEM176B
ENSG00000112186	CAP2	ENSG00000106610	STAG3L4
ENSG00000112208	BAG2	ENSG00000106624	AEBP1
ENSG00000112210	RAB23	ENSG00000106635	BCL7B
ENSG00000112237	CCNC	ENSG00000106665	CLIP2
ENSG00000112280	COL9A1	ENSG00000106823	ECM2
ENSG00000112308	C6orf62	ENSG00000106853	PTGR1
ENSG00000112312	GMNN	ENSG00000106927	AMBP
ENSG00000112319	EYA4	ENSG00000106991	ENG
ENSG00000112365	ZBTB24	ENSG00000106992	AK1
ENSG00000112367	FIG4	ENSG00000107077	KDM4C
ENSG00000112379	ARFGEF3	ENSG00000107164	FUBP3
ENSG00000112394	SLC16A10	ENSG00000107165	TYRP1
ENSG00000112541	PDE10A	ENSG00000107249	GLIS3
ENSG00000112541	PDE10A	ENSG00000107317	PTGDS
ENSG00000112619	PRPH2	ENSG00000107331	ABCA2
ENSG00000112685	EXOC2	ENSG00000107404	DVL1
ENSG00000112742	TTK	ENSG00000107551	RASSF4
ENSG00000112851	ERBIN	ENSG00000107738	VSIR
ENSG00000112983	BRD8	ENSG00000107798	LIPA
ENSG00000112984	KIF20A	ENSG00000107816	LZTS2
ENSG00000113070	HBEGF	ENSG00000107821	KAZALD1
ENSG00000113141	IK	ENSG00000107829	FBXW4
ENSG00000113300	CNOT6	ENSG00000107872	FBXL15
ENSG00000113312	TTC1	ENSG00000107874	CUEDC2
ENSG00000113318	MSH3	ENSG00000107984	DKK1
ENSG00000113319	RASGRF2	ENSG00000108001	EBF3
ENSG00000113328	CCNG1	ENSG00000108018	SORCS1
ENSG00000113356	POLR3G	ENSG00000108175	ZMIZ1
ENSG00000113368	LMNB1	ENSG00000108219	TSPAN14
ENSG00000113369	ARRDC3	ENSG00000108242	CYP2C18
ENSG00000113387	SUB1	ENSG00000108389	MTMR4
ENSG00000113391	FAM172A	ENSG00000108433	GOSR2
ENSG00000113396	SLC27A6	ENSG00000108439	PNPO
ENSG00000113460	BRIX1	ENSG00000108469	RECQL5
ENSG00000113558	SKP1	ENSG00000108479	GALK1
ENSG00000113569	NUP155	ENSG00000108509	CAMTA2
ENSG00000113593	PPWD1	ENSG00000108511	HOXB6
ENSG00000113643	RARS	ENSG00000108515	ENO3
ENSG00000113758	DBN1	ENSG00000108523	RNF167
ENSG00000113810	SMC4	ENSG00000108528	SLC25A11
ENSG00000113812	ACTR8	ENSG00000108556	CHRNE
ENSG00000113851	CRBN	ENSG00000108639	SYNGR2
ENSG00000113966	ARL6	ENSG00000108679	LGALS3BP
ENSG00000114107	CEP70	ENSG00000108691	CCL2
ENSG00000114113	RBP2	ENSG00000108774	RAB5C
ENSG00000114115	RBP1	ENSG00000108784	NAGLU
ENSG00000114120	SLC25A36	ENSG00000108797	CNTNAP1
ENSG00000114346	ECT2	ENSG00000108821	COL1A1
ENSG00000114405	C3orf14	ENSG00000108825	PTGES3L-AARSD1
ENSG00000114416	FXR1	ENSG00000108830	RND2
ENSG00000114439	BBX	ENSG00000108846	ABCC3
ENSG00000114446	IFT57	ENSG00000108924	HLF
ENSG00000114450	GNB4	ENSG00000108960	MMD
ENSG00000114541	FRMD4B	ENSG00000109062	SLC9A3R1
ENSG00000114631	PODXL2	ENSG00000109063	MYH3
ENSG00000114646	CSPG5	ENSG00000109065	NAT9
ENSG00000114739	ACVR2B	ENSG00000109066	TMEM104
ENSG00000114742	WDR48	ENSG00000109072	VTN
ENSG00000114744	COMMD2	ENSG00000109084	TMEM97
ENSG00000114757	PEX5L	ENSG00000109089	CDR2L
ENSG00000114770	ABCC5	ENSG00000109107	ALDOC
ENSG00000114857	NKTR	ENSG00000109113	RAB34
ENSG00000114948	ADAM23	ENSG00000109118	PHF12
ENSG00000114999	TTL	ENSG00000109133	TMEM33
ENSG00000115053	NCL	ENSG00000109181	UGT2B10
ENSG00000115109	EPB41L5	ENSG00000109193	SULT1E1
ENSG00000115163	CENPA	ENSG00000109205	ODAM
ENSG00000115183	TANC1	ENSG00000109381	ELF2
ENSG00000115216	NRBP1	ENSG00000109436	TBC1D9
ENSG00000115233	PSMD14	ENSG00000109452	INPP4B
ENSG00000115239	ASB3	ENSG00000109472	CPE
ENSG00000115239	ASB3	ENSG00000109610	SOD3
ENSG00000115271	GCA	ENSG00000109667	SLC2A9
ENSG00000115290	GRB14	ENSG00000109736	MFSD10
ENSG00000115355	CCDC88A	ENSG00000109814	UGDH
ENSG00000115368	WDR75	ENSG00000109819	PPARGC1A
ENSG00000115392	FANCL	ENSG00000109846	CRYAB
ENSG00000115419	GLS	ENSG00000109906	ZBTB16
ENSG00000115421	PAPOLG	ENSG00000110011	DNAJC4
ENSG00000115484	CCT4	ENSG00000110042	DTX4
ENSG00000115540	MOB4	ENSG00000110057	UNC93B1
ENSG00000115548	KDM3A	ENSG00000110090	CPT1A
ENSG00000115596	WNT6	ENSG00000110092	CCND1
ENSG00000115616	SLC9A2	ENSG00000110107	PRPF19
ENSG00000115657	ABCB6	ENSG00000110169	HPX
ENSG00000115758	ODC1	ENSG00000110171	TRIM3
ENSG00000115760	BIRC6	ENSG00000110237	ARHGEF17
ENSG00000115761	NOL10	ENSG00000110244	APOA4
ENSG00000115816	CEBPZ	ENSG00000110245	APOC3
ENSG00000115840	SLC25A12	ENSG00000110400	NECTIN1
ENSG00000115844	DLX2	ENSG00000110422	HIPK3
ENSG00000115875	SRSF7	ENSG00000110446	SLC15A3
ENSG00000115896	PLCL1	ENSG00000110514	MADD
ENSG00000115904	SOS1	ENSG00000110628	SLC22A18
ENSG00000115942	ORC2	ENSG00000110651	CD81
ENSG00000115947	ORC4	ENSG00000110693	SOX6
ENSG00000116030	SUMO1	ENSG00000110697	PITPNM1
ENSG00000116183	PAPPA2	ENSG00000110711	AIP
ENSG00000116191	RALGPS2	ENSG00000110717	NDUFS8
ENSG00000116198	CEP104	ENSG00000110719	TCIRG1
ENSG00000116199	FAM20B	ENSG00000110811	P3H3
ENSG00000116237	ICMT	ENSG00000110844	PRPF40B
ENSG00000116353	MECR	ENSG00000110921	MVK
ENSG00000116544	DLGAP3	ENSG00000111012	CYP27B1
ENSG00000116560	SFPQ	ENSG00000111052	LIN7A
ENSG00000116667	C1orf21	ENSG00000111058	ACSS3
ENSG00000116675	DNAJC6	ENSG00000111077	TNS2
ENSG00000116701	NCF2	ENSG00000111087	GLI1
ENSG00000116717	GADD45A	ENSG00000111181	SLC6A12
ENSG00000116741	RGS2	ENSG00000111203	ITFG2
ENSG00000116750	UCHL5	ENSG00000111252	SH2B3
ENSG00000116815	CD58	ENSG00000111305	GSG1
ENSG00000116830	TTF2	ENSG00000111319	SCNN1A
ENSG00000116852	KIF21B	ENSG00000111321	LTBR
ENSG00000116885	OSCP1	ENSG00000111325	OGFOD2
ENSG00000116918	TSNAX	ENSG00000111331	OAS3
ENSG00000117000	RLF	ENSG00000111339	ART4
ENSG00000117020	AKT3	ENSG00000111341	MGP
ENSG00000117155	SSX2IP	ENSG00000111664	GNB3
ENSG00000117318	ID3	ENSG00000111671	SPSB2
ENSG00000117395	EBNA1BP2	ENSG00000111676	ATN1
ENSG00000117399	CDC20	ENSG00000111678	C12orf57
ENSG00000117419	ERI3	ENSG00000111684	LPCAT3
ENSG00000117477	CCDC181	ENSG00000111711	GOLT1B
ENSG00000117586	TNFSF4	ENSG00000111801	BTN3A3
ENSG00000117616	RSRP1	ENSG00000111859	NEDD9
ENSG00000117632	STMN1	ENSG00000111907	TPD52L1
ENSG00000117650	NEK2	ENSG00000112096	SOD2
ENSG00000117707	PROX1	ENSG00000112245	PTP4A1
ENSG00000117724	CENPF	ENSG00000112246	SIM1
ENSG00000117877	CD3EAP	ENSG00000112297	CRYBG1
ENSG00000117906	RCN2	ENSG00000112299	VNN1
ENSG00000118096	IFT46	ENSG00000112303	VNN2
ENSG00000118193	KIF14	ENSG00000112304	ACOT13
ENSG00000118197	DDX59	ENSG00000112337	SLC17A2
ENSG00000118200	CAMSAP2	ENSG00000112343	TRIM38
ENSG00000118263	KLF7	ENSG00000112473	SLC39A7
ENSG00000118402	ELOVL4	ENSG00000112494	UNC93A
ENSG00000118412	CASP8AP2	ENSG00000112511	PHF1
ENSG00000118482	PHF3	ENSG00000112561	TFEB
ENSG00000118495	PLAGL1	ENSG00000112562	SMOC2
ENSG00000118496	FBXO30	ENSG00000112576	CCND3
ENSG00000118523	CCN2	ENSG00000112651	MRPL2
ENSG00000118564	FBXL5	ENSG00000112715	VEGFA
ENSG00000118762	PKD2	ENSG00000112773	TENT5A
ENSG00000118965	WDR35	ENSG00000112782	CLIC5
ENSG00000119041	GTF3C3	ENSG00000112787	FBRSL1
ENSG00000119139	TJP2	ENSG00000112818	MEP1A
ENSG00000119203	CPSF3	ENSG00000112837	TBX18
ENSG00000119283	TRIM67	ENSG00000112936	C7
ENSG00000119285	HEATR1	ENSG00000112964	GHR
ENSG00000119392	GLE1	ENSG00000112977	DAP
ENSG00000119397	CNTRL	ENSG00000113231	PDE8B
ENSG00000119403	PHF19	ENSG00000113240	CLK4
ENSG00000119596	YLPM1	ENSG00000113249	HAVCR1
ENSG00000119640	ACYP1	ENSG00000113303	BTNL8
ENSG00000119711	ALDH6A1	ENSG00000113448	PDE4D
ENSG00000119720	NRDE2	ENSG00000113492	AGXT2
ENSG00000119737	GPR75	ENSG00000113494	PRLR
ENSG00000119771	KLHL29	ENSG00000113555	PCDH12
ENSG00000119778	ATAD2B	ENSG00000113578	FGF1
ENSG00000119787	ATL2	ENSG00000113580	NR3C1
ENSG00000119878	CRIPT	ENSG00000113615	SEC24A
ENSG00000119906	SLF2	ENSG00000113645	WWC1
ENSG00000119953	SMNDC1	ENSG00000113648	H2AFY
ENSG00000119969	HELLS	ENSG00000113719	ERGIC1
ENSG00000120054	CPN1	ENSG00000113739	STC2
ENSG00000120278	PLEKHG1	ENSG00000113805	CNTN3
ENSG00000120324	PCDHB10	ENSG00000113889	KNG1
ENSG00000120332	TNN	ENSG00000113905	HRG
ENSG00000120458	MSANTD2	ENSG00000113916	BCL6
ENSG00000120533	ENY2	ENSG00000113924	HGD
ENSG00000120539	MASTL	ENSG00000113946	CLDN16
ENSG00000120549	KIAA1217	ENSG00000114026	OGG1
ENSG00000120647	CCDC77	ENSG00000114251	WNT5A
ENSG00000120658	ENOX1	ENSG00000114378	HYAL1
ENSG00000120662	MTRF1	ENSG00000114395	CYB561D2
ENSG00000120693	SMAD9	ENSG00000114544	SLC41A3
ENSG00000120727	PAIP2	ENSG00000114554	PLXNA1
ENSG00000120800	UTP20	ENSG00000114650	SCAP
ENSG00000120802	TMPO	ENSG00000114698	PLSCR4
ENSG00000120837	NFYB	ENSG00000114745	GORASP1
ENSG00000120937	NPPB	ENSG00000114771	AADAC
ENSG00000121152	NCAPH	ENSG00000114779	ABHD14B
ENSG00000121207	LRAT	ENSG00000114786	ABHD14A-ACY1
ENSG00000121211	MND1	ENSG00000114790	ARHGEF26
ENSG00000121236	TRIM6	ENSG00000114853	ZBTB47
ENSG00000121351	IAPP	ENSG00000114854	TNNC1
ENSG00000121380	BCL2L14	ENSG00000115009	CCL20
ENSG00000121621	KIF18A	ENSG00000115073	ACTR1B
ENSG00000121653	MAPK8IP1	ENSG00000115107	STEAP3
ENSG00000121741	ZMYM2	ENSG00000115221	ITGB6
ENSG00000121743	GJA3	ENSG00000115226	FNDC4
ENSG00000121774	KHDRBS1	ENSG00000115232	ITGA4
ENSG00000121851	POLR3GL	ENSG00000115234	SNX17
ENSG00000121904	CSMD2	ENSG00000115252	PDE1A
ENSG00000121957	GPSM2	ENSG00000115255	REEP6
ENSG00000121964	GTDC1	ENSG00000115257	PCSK4
ENSG00000121988	ZRANB3	ENSG00000115266	APC2
ENSG00000122025	FLT3	ENSG00000115268	RPS15
ENSG00000122068	FYTTD1	ENSG00000115275	MOGS
ENSG00000122417	ODF2L	ENSG00000115286	NDUFS7
ENSG00000122435	TRMT13	ENSG00000115289	PCGF1
ENSG00000122481	RWDD3	ENSG00000115295	CLIP4
ENSG00000122483	CCDC18	ENSG00000115339	GALNT3
ENSG00000122484	RPAP2	ENSG00000115361	ACADL
ENSG00000122507	BBS9	ENSG00000115425	PECR
ENSG00000122550	KLHL7	ENSG00000115461	IGFBP5
ENSG00000122566	HNRNPA2B1	ENSG00000115486	GGCX
ENSG00000122674	CCZ1	ENSG00000115594	IL1R1
ENSG00000122694	GLIPR2	ENSG00000115604	IL18R1
ENSG00000122707	RECK	ENSG00000115641	FHL2
ENSG00000122741	DCAF10	ENSG00000115661	STK16
ENSG00000122778	KIAA1549	ENSG00000115718	PROC
ENSG00000122824	NUDT10	ENSG00000115756	HPCAL1
ENSG00000122870	BICC1	ENSG00000115828	QPCT
ENSG00000122952	ZWINT	ENSG00000115850	LCT
ENSG00000122958	VPS26A	ENSG00000115884	SDC1
ENSG00000122966	CIT	ENSG00000115902	SLC1A4
ENSG00000122970	IFT81	ENSG00000115919	KYNU
ENSG00000123080	CDKN2C	ENSG00000115963	RND3
ENSG00000123200	ZC3H13	ENSG00000116016	EPAS1
ENSG00000123213	NLN	ENSG00000116017	ARID3A
ENSG00000123219	CENPK	ENSG00000116157	GPX7
ENSG00000123243	ITIH5	ENSG00000116194	ANGPTL1
ENSG00000123352	SPATS2	ENSG00000116212	LRRC42
ENSG00000123360	PDE1B	ENSG00000116337	AMPD2
ENSG00000123416	TUBA1B	ENSG00000116396	KCNC4
ENSG00000123485	HJURP	ENSG00000116455	WDR77
ENSG00000123552	USP45	ENSG00000116521	SCAMP3
ENSG00000123572	NRK	ENSG00000116574	RHOU
ENSG00000123607	TTC21B	ENSG00000116584	ARHGEF2
ENSG00000123610	TNFAIP6	ENSG00000116604	MEF2D
ENSG00000123737	EXOSC9	ENSG00000116649	SRM
ENSG00000123892	RAB38	ENSG00000116661	FBXO2
ENSG00000123975	CKS2	ENSG00000116663	FBXO6
ENSG00000124098	FAM210B	ENSG00000116690	PRG4
ENSG00000124207	CSE1L	ENSG00000116698	SMG7
ENSG00000124214	STAU1	ENSG00000116711	PLA2G4A
ENSG00000124225	PMEPA1	ENSG00000116729	WLS
ENSG00000124374	PAIP2B	ENSG00000116771	AGMAT
ENSG00000124406	ATP8A1	ENSG00000116774	OLFML3
ENSG00000124557	BTN1A1	ENSG00000116785	CFHR3
ENSG00000124564	SLC17A3	ENSG00000116809	ZBTB17
ENSG00000124568	SLC17A1	ENSG00000116833	NR5A2
ENSG00000124713	GNMT	ENSG00000116882	HAO2
ENSG00000124713	GNMT	ENSG00000116977	LGALS8
ENSG00000124749	COL21A1	ENSG00000116985	BMP8B
ENSG00000124767	GLO1	ENSG00000116990	MYCL
ENSG00000124787	RPP40	ENSG00000117226	GBP3
ENSG00000124795	DEK	ENSG00000117280	RAB29
ENSG00000125144	MT1G	ENSG00000117308	GALE
ENSG00000125246	CLYBL	ENSG00000117410	ATP6V0B
ENSG00000125247	TMTC4	ENSG00000117411	B4GALT2
ENSG00000125266	EFNB2	ENSG00000117448	AKR1A1
ENSG00000125482	TTF1	ENSG00000117472	TSPAN1
ENSG00000125484	GTF3C4	ENSG00000117480	FAAH
ENSG00000125633	CCDC93	ENSG00000117525	F3
ENSG00000125821	DTD1	ENSG00000117601	SERPINC1
ENSG00000125827	TMX4	ENSG00000117643	MAN1C1
ENSG00000125834	STK35	ENSG00000117758	STX12
ENSG00000125872	LRRN4	ENSG00000117791	2023-03-02
ENSG00000125885	MCM8	ENSG00000117834	SLC5A9
ENSG00000125944	HNRNPR	ENSG00000117984	CTSD
ENSG00000125968	ID1	ENSG00000118004	COLEC11
ENSG00000126016	AMOT	ENSG00000118094	TREH
ENSG00000126091	ST3GAL3	ENSG00000118137	APOA1
ENSG00000126214	KLC1	ENSG00000118162	KPTN
ENSG00000126259	KIRREL2	ENSG00000118271	TTR
ENSG00000126562	WNK4	ENSG00000118276	B4GALT6
ENSG00000126777	KTN1	ENSG00000118369	USP35
ENSG00000126787	DLGAP5	ENSG00000118407	FILIP1
ENSG00000126821	SGPP1	ENSG00000118432	CNR1
ENSG00000126878	AIF1L	ENSG00000118503	TNFAIP3
ENSG00000126950	TMEM35A	ENSG00000118514	ALDH8A1
ENSG00000127252	PLAAT1	ENSG00000118515	SGK1
ENSG00000127328	RAB3IP	ENSG00000118520	ARG1
ENSG00000127412	TRPV5	ENSG00000118785	SPP1
ENSG00000127418	FGFRL1	ENSG00000118804	STBD1
ENSG00000127423	AUNIP	ENSG00000118849	RARRES1
ENSG00000127603	MACF1	ENSG00000118898	PPL
ENSG00000127603	MACF1	ENSG00000119125	GDA
ENSG00000127720	METTL25	ENSG00000119333	WDR34
ENSG00000127863	TNFRSF19	ENSG00000119408	NEK6
ENSG00000127922	SEM1	ENSG00000119431	HDHD3
ENSG00000127951	FGL2	ENSG00000119535	CSF3R
ENSG00000127980	PEX1	ENSG00000119547	ONECUT2
ENSG00000127993	RBM48	ENSG00000119559	C19orf25
ENSG00000128050	PAICS	ENSG00000119574	ZBTB45
ENSG00000128059	PPAT	ENSG00000119630	PGF
ENSG00000128203	ASPHD2	ENSG00000119632	IFI27L2
ENSG00000128266	GNAZ	ENSG00000119655	NPC2
ENSG00000128274	A4GALT	ENSG00000119669	IRF2BPL
ENSG00000128422	KRT17	ENSG00000119673	ACOT2
ENSG00000128510	CPA4	ENSG00000119681	LTBP2
ENSG00000128534	LSM8	ENSG00000119777	TMEM214
ENSG00000128591	FLNC	ENSG00000119812	FAM98A
ENSG00000128641	MYO1B	ENSG00000119862	LGALSL
ENSG00000128655	PDE11A	ENSG00000119899	SLC17A5
ENSG00000128656	CHN1	ENSG00000119938	PPP1R3C
ENSG00000128692	EIF2S2P4	ENSG00000119946	CNNM1
ENSG00000128694	OSGEPL1	ENSG00000119986	AVPI1
ENSG00000128708	HAT1	ENSG00000120055	C10orf95
ENSG00000128791	TWSG1	ENSG00000120057	SFRP5
ENSG00000128829	EIF2AK4	ENSG00000120068	HOXB8
ENSG00000128881	TTBK2	ENSG00000120075	HOXB5
ENSG00000128915	ICE2	ENSG00000120129	DUSP1
ENSG00000128944	KNSTRN	ENSG00000120156	TEK
ENSG00000129038	LOXL1	ENSG00000120158	RCL1
ENSG00000129173	E2F8	ENSG00000120162	MOB3B
ENSG00000129195	PIMREG	ENSG00000120279	MYCT1
ENSG00000129292	PHF20L1	ENSG00000120314	WDR55
ENSG00000129317	PUS7L	ENSG00000120341	SEC16B
ENSG00000129347	KRI1	ENSG00000120341	SEC16B
ENSG00000129422	MTUS1	ENSG00000120659	TNFSF11
ENSG00000129518	EAPP	ENSG00000120875	DUSP4
ENSG00000129596	CDO1	ENSG00000120885	CLU
ENSG00000129646	QRICH2	ENSG00000120896	SORBS3
ENSG00000129667	RHBDF2	ENSG00000120899	PTK2B
ENSG00000129675	ARHGEF6	ENSG00000120913	PDLIM2
ENSG00000129680	MAP7D3	ENSG00000120925	RNF170
ENSG00000129682	FGF13	ENSG00000121057	AKAP1
ENSG00000129810	SGO1	ENSG00000121064	SCPEP1
ENSG00000130024	PHF10	ENSG00000121073	SLC35B1
ENSG00000130035	GALNT8	ENSG00000121104	FAM117A
ENSG00000130035	GALNT8	ENSG00000121310	ECHDC2
ENSG00000130054	FAM155B	ENSG00000121316	PLBD1
ENSG00000130150	MOSPD2	ENSG00000121410	A1BG
ENSG00000130176	CNN1	ENSG00000121413	ZSCAN18
ENSG00000130177	CDC16	ENSG00000121680	PEX16
ENSG00000130224	LRCH2	ENSG00000121769	FABP3
ENSG00000130294	KIF1A	ENSG00000121797	CCRL2
ENSG00000130363	RSPH3	ENSG00000121858	TNFSF10
ENSG00000130413	STK33	ENSG00000121898	CPXM2
ENSG00000130449	ZSWIM6	ENSG00000122121	XPNPEP2
ENSG00000130589	HELZ2	ENSG00000122176	FMOD
ENSG00000130638	ATXN10	ENSG00000122194	PLG
ENSG00000130695	CEP85	ENSG00000122378	PRXL2A
ENSG00000130818	ZNF426	ENSG00000122386	ZNF205
ENSG00000130830	MPP1	ENSG00000122490	SLC66A2
ENSG00000130956	HABP4	ENSG00000122644	ARL4A
ENSG00000131013	PPIL4	ENSG00000122678	POLM
ENSG00000131016	AKAP12	ENSG00000122783	CYREN
ENSG00000131019	ULBP3	ENSG00000122862	SRGN
ENSG00000131153	GINS2	ENSG00000122863	CHST3
ENSG00000131238	PPT1	ENSG00000122971	ACADS
ENSG00000131269	ABCB7	ENSG00000123119	NECAB1
ENSG00000131373	HACL1	ENSG00000123143	PKN1
ENSG00000131374	TBC1D5	ENSG00000123178	SPRYD7
ENSG00000131398	KCNC3	ENSG00000123353	ORMDL2
ENSG00000131437	KIF3A	ENSG00000123384	LRP1
ENSG00000131467	PSME3	ENSG00000123395	ATG101
ENSG00000131650	KREMEN2	ENSG00000123415	SMUG1
ENSG00000131711	MAP1B	ENSG00000123444	KBTBD4
ENSG00000131730	CKMT2	ENSG00000123453	SARDH
ENSG00000131747	TOP2A	ENSG00000123560	PLP1
ENSG00000131831	RAI2	ENSG00000123561	SERPINA7
ENSG00000131873	CHSY1	ENSG00000123728	RAP2C
ENSG00000131876	SNRPA1	ENSG00000123815	COQ8B
ENSG00000131914	LIN28A	ENSG00000123836	PFKFB2
ENSG00000132122	SPATA6	ENSG00000123838	C4BPA
ENSG00000132182	NUP210	ENSG00000123843	C4BPB
ENSG00000132321	IQCA1	ENSG00000123908	AGO2
ENSG00000132323	ILKAP	ENSG00000123989	CHPF
ENSG00000132341	RAN	ENSG00000124006	OBSL1
ENSG00000132359	RAP1GAP2	ENSG00000124074	ENKD1
ENSG00000132383	RPA1	ENSG00000124102	PI3
ENSG00000132423	COQ3	ENSG00000124107	SLPI
ENSG00000132424	PNISR	ENSG00000124143	ARHGAP40
ENSG00000132429	POPDC3	ENSG00000124205	EDN3
ENSG00000132434	LANCL2	ENSG00000124212	PTGIS
ENSG00000132464	ENAM	ENSG00000124253	PCK1
ENSG00000132467	UTP3	ENSG00000124257	NEURL2
ENSG00000132485	ZRANB2	ENSG00000124299	PEPD
ENSG00000132549	VPS13B	ENSG00000124370	MCEE
ENSG00000132561	MATN2	ENSG00000124440	HIF3A
ENSG00000132640	BTBD3	ENSG00000124444	ZNF576
ENSG00000132646	PCNA	ENSG00000124574	ABCC10
ENSG00000132664	POLR3F	ENSG00000124575	HIST1H1D
ENSG00000132670	PTPRA	ENSG00000124596	OARD1
ENSG00000132688	NES	ENSG00000124602	UNC5CL
ENSG00000132780	NASP	ENSG00000124701	APOBEC2
ENSG00000132842	AP3B1	ENSG00000124762	CDKN1A
ENSG00000132849	PATJ	ENSG00000124782	RREB1
ENSG00000132854	KANK4	ENSG00000124785	NRN1
ENSG00000132932	ATP8A2	ENSG00000124839	RAB17
ENSG00000132950	ZMYM5	ENSG00000124875	CXCL6
ENSG00000132953	XPO4	ENSG00000125089	SH3TC1
ENSG00000132964	CDK8	ENSG00000125170	DOK4
ENSG00000132967	HMGB1P5	ENSG00000125354	SEPTIN6
ENSG00000132970	WASF3	ENSG00000125384	PTGER2
ENSG00000133020	MYH8	ENSG00000125398	SOX9
ENSG00000133026	MYH10	ENSG00000125434	SLC25A35
ENSG00000133106	EPSTI1	ENSG00000125449	ARMC7
ENSG00000133111	RFXAP	ENSG00000125458	NT5C
ENSG00000133119	RFC3	ENSG00000125503	PPP1R12C
ENSG00000133134	BEX2	ENSG00000125505	MBOAT7
ENSG00000133169	BEX1	ENSG00000125534	PPDPF
ENSG00000133216	EPHB2	ENSG00000125551	PLGLB2
ENSG00000133302	SLF1	ENSG00000125618	PAX8
ENSG00000133318	RTN3	ENSG00000125629	INSIG2
ENSG00000133393	FOPNL	ENSG00000125637	PSD4
ENSG00000133401	PDZD2	ENSG00000125656	CLPP
ENSG00000133640	LRRIQ1	ENSG00000125730	C3
ENSG00000133703	KRAS	ENSG00000125733	TRIP10
ENSG00000133731	IMPA1	ENSG00000125734	GPR108
ENSG00000133818	RRAS2	ENSG00000125741	OPA3
ENSG00000133858	ZFC3H1	ENSG00000125746	EML2
ENSG00000134042	MRO	ENSG00000125755	SYMPK
ENSG00000134049	IER3IP1	ENSG00000125775	SDCBP2
ENSG00000134057	CCNB1	ENSG00000125810	CD93
ENSG00000134115	CNTN6	ENSG00000125843	AP5S1
ENSG00000134121	CHL1	ENSG00000125844	RRBP1
ENSG00000134146	DPH6	ENSG00000125848	FLRT3
ENSG00000134152	KATNBL1	ENSG00000125895	TMEM74B
ENSG00000134215	VAV3	ENSG00000125912	NCLN
ENSG00000134222	PSRC1	ENSG00000126012	KDM5C
ENSG00000134258	VTCN1	ENSG00000126106	TMEM53
ENSG00000134291	TMEM106C	ENSG00000126231	PROZ
ENSG00000134318	ROCK2	ENSG00000126243	LRFN3
ENSG00000134326	CMPK2	ENSG00000126351	THRA
ENSG00000134444	RELCH	ENSG00000126368	NR1D1
ENSG00000134504	KCTD1	ENSG00000126391	FRMD8
ENSG00000134690	CDCA8	ENSG00000126432	PRDX5
ENSG00000134744	TUT4	ENSG00000126456	IRF3
ENSG00000134748	PRPF38A	ENSG00000126460	PRRG2
ENSG00000134775	FHOD3	ENSG00000126464	PRR12
ENSG00000134873	CLDN10	ENSG00000126522	ASL
ENSG00000134874	DZIP1	ENSG00000126561	STAT5A
ENSG00000134900	TPP2	ENSG00000126603	GLIS2
ENSG00000134901	POGLUT2	ENSG00000126709	IFI6
ENSG00000134986	NREP	ENSG00000126768	TIMM17B
ENSG00000134987	WDR36	ENSG00000126785	RHOJ
ENSG00000135045	C9orf40	ENSG00000126803	HSPA2
ENSG00000135046	ANXA1	ENSG00000126838	PZP
ENSG00000135049	AGTPBP1	ENSG00000126903	SLC10A3
ENSG00000135070	ISCA1	ENSG00000126934	MAP2K2
ENSG00000135074	ADAM19	ENSG00000127054	INTS11
ENSG00000135100	HNF1A	ENSG00000127084	FGD3
ENSG00000135111	TBX3	ENSG00000127220	ABHD8
ENSG00000135148	TRAFD1	ENSG00000127241	MASP1
ENSG00000135248	FAM71F1	ENSG00000127329	PTPRB
ENSG00000135250	SRPK2	ENSG00000127399	LRRC61
ENSG00000135272	MDFIC	ENSG00000127415	IDUA
ENSG00000135315	CEP162	ENSG00000127472	PLA2G5
ENSG00000135317	SNX14	ENSG00000127554	GFER
ENSG00000135318	NT5E	ENSG00000127580	WDR24
ENSG00000135336	ORC3	ENSG00000127663	KDM4B
ENSG00000135341	MAP3K7	ENSG00000127666	TICAM1
ENSG00000135423	GLS2	ENSG00000127824	TUBA4A
ENSG00000135443	KRT85	ENSG00000127831	VIL1
ENSG00000135451	TROAP	ENSG00000127838	PNKD
ENSG00000135454	B4GALNT1	ENSG00000127920	GNG11
ENSG00000135541	AHI1	ENSG00000127948	POR
ENSG00000135597	REPS1	ENSG00000128016	ZFP36
ENSG00000135697	BCO1	ENSG00000128052	KDR
ENSG00000135698	MPHOSPH6	ENSG00000128165	ADM2
ENSG00000135749	PCNX2	ENSG00000128185	DGCR6L
ENSG00000135829	DHX9	ENSG00000128228	SDF2L1
ENSG00000135968	GCC2	ENSG00000128268	MGAT3
ENSG00000135972	MRPS9	ENSG00000128272	ATF4
ENSG00000136014	USP44	ENSG00000128283	CDC42EP1
ENSG00000136051	WASHC4	ENSG00000128298	BAIAP2L2
ENSG00000136098	NEK3	ENSG00000128309	MPST
ENSG00000136100	VPS36	ENSG00000128335	APOL2
ENSG00000136104	RNASEH2B	ENSG00000128536	CDHR3
ENSG00000136108	CKAP2	ENSG00000128573	FOXP2
ENSG00000136122	BORA	ENSG00000128590	DNAJB9
ENSG00000136161	RCBTB2	ENSG00000128604	IRF5
ENSG00000136167	LCP1	ENSG00000128626	MRPS12
ENSG00000136231	IGF2BP3	ENSG00000128918	ALDH1A2
ENSG00000136273	HUS1	ENSG00000128965	CHAC1
ENSG00000136274	NACAD	ENSG00000128973	CLN6
ENSG00000136367	ZFHX2	ENSG00000129009	ISLR
ENSG00000136450	SRSF1	ENSG00000129048	ACKR4
ENSG00000136492	BRIP1	ENSG00000129103	SUMF2
ENSG00000136518	ACTL6A	ENSG00000129151	BBOX1
ENSG00000136527	TRA2B	ENSG00000129226	CD68
ENSG00000136541	ERMN	ENSG00000129244	ATP1B2
ENSG00000136546	SCN7A	ENSG00000129250	KIF1C
ENSG00000136603	SKIL	ENSG00000129255	MPDU1
ENSG00000136631	VPS45	ENSG00000129467	ADCY4
ENSG00000136643	RPS6KC1	ENSG00000129473	BCL2L2
ENSG00000136682	CBWD2	ENSG00000129514	FOXA1
ENSG00000136731	UGGT1	ENSG00000129521	EGLN3
ENSG00000136738	STAM	ENSG00000129625	REEP5
ENSG00000136754	ABI1	ENSG00000129757	CDKN1C
ENSG00000136770	DNAJC1	ENSG00000129911	KLF16
ENSG00000136783	NIPSNAP3A	ENSG00000129925	TMEM8A
ENSG00000136811	ODF2	ENSG00000129932	DOHH
ENSG00000136824	SMC2	ENSG00000129946	SHC2
ENSG00000136854	STXBP1	ENSG00000129951	PLPPR3
ENSG00000136891	TEX10	ENSG00000129968	ABHD17A
ENSG00000136936	XPA	ENSG00000129988	LBP
ENSG00000136938	ANP32B	ENSG00000130005	GAMT
ENSG00000136943	CTSV	ENSG00000130066	SAT1
ENSG00000136982	DSCC1	ENSG00000130158	DOCK6
ENSG00000137054	POLR1E	ENSG00000130159	ECSIT
ENSG00000137073	UBAP2	ENSG00000130164	LDLR
ENSG00000137142	IGFBPL1	ENSG00000130175	PRKCSH
ENSG00000137185	ZSCAN9	ENSG00000130193	THEM6
ENSG00000137210	TMEM14B	ENSG00000130202	NECTIN2
ENSG00000137261	KIAA0319	ENSG00000130203	APOE
ENSG00000137285	TUBB2B	ENSG00000130208	APOC1
ENSG00000137310	TCF19	ENSG00000130222	GADD45G
ENSG00000137338	PGBD1	ENSG00000130234	ACE2
ENSG00000137343	ATAT1	ENSG00000130244	FAM98C
ENSG00000137364	TPMT	ENSG00000130300	PLVAP
ENSG00000137460	FHDC1	ENSG00000130303	BST2
ENSG00000137478	FCHSD2	ENSG00000130305	NSUN5
ENSG00000137513	NARS2	ENSG00000130309	COLGALT1
ENSG00000137558	PI15	ENSG00000130312	MRPL34
ENSG00000137571	SLCO5A1	ENSG00000130382	MLLT1
ENSG00000137601	NEK1	ENSG00000130429	ARPC1B
ENSG00000137642	SORL1	ENSG00000130479	MAP1S
ENSG00000137673	MMP7	ENSG00000130487	KLHDC7B
ENSG00000137692	DCUN1D5	ENSG00000130511	SSBP4
ENSG00000137710	RDX	ENSG00000130513	GDF15
ENSG00000137760	ALKBH8	ENSG00000130517	PGPEP1
ENSG00000137764	MAP2K5	ENSG00000130522	JUND
ENSG00000137770	CTDSPL2	ENSG00000130584	ZBTB46
ENSG00000137804	NUSAP1	ENSG00000130592	LSP1
ENSG00000137807	KIF23	ENSG00000130700	GATA5
ENSG00000137812	KNL1	ENSG00000130733	YIPF2
ENSG00000137814	HAUS2	ENSG00000130748	TMEM160
ENSG00000137821	LRRC49	ENSG00000130751	NPAS1
ENSG00000137871	ZNF280D	ENSG00000130758	MAP3K10
ENSG00000137944	KYAT3	ENSG00000130762	ARHGEF16
ENSG00000137955	RABGGTB	ENSG00000130768	SMPDL3B
ENSG00000137992	DBT	ENSG00000130812	ANGPTL6
ENSG00000138018	SELENOI	ENSG00000130813	SHFL
ENSG00000138028	CGREF1	ENSG00000130827	PLXNA3
ENSG00000138036	DYNC2LI1	ENSG00000130829	DUSP9
ENSG00000138078	PREPL	ENSG00000130876	SLC7A10
ENSG00000138079	SLC3A1	ENSG00000130881	LRP3
ENSG00000138081	FBXO11	ENSG00000130940	CASZ1
ENSG00000138101	DTNB	ENSG00000131018	SYNE1
ENSG00000138119	MYOF	ENSG00000131037	EPS8L1
ENSG00000138160	KIF11	ENSG00000131067	GGT7
ENSG00000138175	ARL3	ENSG00000131069	ACSS2
ENSG00000138180	CEP55	ENSG00000131187	F12
ENSG00000138182	KIF20B	ENSG00000131378	RFTN1
ENSG00000138190	EXOC6	ENSG00000131400	NAPSA
ENSG00000138346	DNA2	ENSG00000131435	PDLIM4
ENSG00000138381	ASNSD1	ENSG00000131473	ACLY
ENSG00000138385	SSB	ENSG00000131477	RAMP2
ENSG00000138398	PPIG	ENSG00000131482	G6PC
ENSG00000138399	FASTKD1	ENSG00000131584	ACAP3
ENSG00000138430	OLA1	ENSG00000131634	TMEM204
ENSG00000138433	CIR1	ENSG00000131652	THOC6
ENSG00000138439	FAM117B	ENSG00000131653	TRAF7
ENSG00000138442	WDR12	ENSG00000131669	NINJ1
ENSG00000138443	ABI2	ENSG00000131748	STARD3
ENSG00000138622	HCN4	ENSG00000131759	RARA
ENSG00000138646	HERC5	ENSG00000131771	PPP1R1B
ENSG00000138658	ZGRF1	ENSG00000131791	PRKAB2
ENSG00000138660	AP1AR	ENSG00000131899	LLGL1
ENSG00000138668	HNRNPD	ENSG00000131943	C19orf12
ENSG00000138688	KIAA1109	ENSG00000131944	FAAP24
ENSG00000138698	RAP1GDS1	ENSG00000131969	ABHD12B
ENSG00000138709	LARP1B	ENSG00000132005	RFX1
ENSG00000138735	PDE5A	ENSG00000132016	C19orf57
ENSG00000138759	FRAS1	ENSG00000132024	CC2D1A
ENSG00000138764	CCNG2	ENSG00000132128	LRRC41
ENSG00000138768	USO1	ENSG00000132141	CCT6B
ENSG00000138769	CDKL2	ENSG00000132196	HSD17B7
ENSG00000138772	ANXA3	ENSG00000132207	SLX1A
ENSG00000138777	PPA2	ENSG00000132254	ARFIP2
ENSG00000138778	CENPE	ENSG00000132286	TIMM10B
ENSG00000138792	ENPEP	ENSG00000132297	HHLA1
ENSG00000138829	FBN2	ENSG00000132326	PER2
ENSG00000139044	B4GALNT3	ENSG00000132329	RAMP1
ENSG00000139116	KIF21A	ENSG00000132334	PTPRE
ENSG00000139131	YARS2	ENSG00000132361	CLUH
ENSG00000139163	ETNK1	ENSG00000132386	SERPINF1
ENSG00000139168	ZCRB1	ENSG00000132478	UNK
ENSG00000139174	PRICKLE1	ENSG00000132510	KDM6B
ENSG00000139219	COL2A1	ENSG00000132518	GUCY2D
ENSG00000139278	GLIPR1	ENSG00000132535	DLG4
ENSG00000139292	LGR5	ENSG00000132589	FLOT2
ENSG00000139324	TMTC3	ENSG00000132635	PCED1A
ENSG00000139343	SNRPF	ENSG00000132661	NXT1
ENSG00000139354	GAS2L3	ENSG00000132677	RHBG
ENSG00000139364	TMEM132B	ENSG00000132681	ATP1A4
ENSG00000139438	FAM222A	ENSG00000132698	RAB25
ENSG00000139505	MTMR6	ENSG00000132703	APCS
ENSG00000139645	ANKRD52	ENSG00000132740	IGHMBP2
ENSG00000139679	LPAR6	ENSG00000132746	ALDH3B2
ENSG00000139726	DENR	ENSG00000132768	DPH2
ENSG00000139734	DIAPH3	ENSG00000132781	MUTYH
ENSG00000139737	SLAIN1	ENSG00000132793	LPIN3
ENSG00000139746	RBM26	ENSG00000132821	VSTM2L
ENSG00000139800	ZIC5	ENSG00000132855	ANGPTL3
ENSG00000139910	NOVA1	ENSG00000132872	SYT4
ENSG00000139926	FRMD6	ENSG00000132879	FBXO44
ENSG00000139970	RTN1	ENSG00000132881	CPLANE2
ENSG00000139971	ARMH4	ENSG00000132915	PDE6A
ENSG00000139974	SLC38A6	ENSG00000133027	PEMT
ENSG00000139977	NAA30	ENSG00000133030	MPRIP
ENSG00000139988	RDH12	ENSG00000133048	CHI3L1
ENSG00000140022	STON2	ENSG00000133056	PIK3C2B
ENSG00000140025	EFCAB11	ENSG00000133104	SPART
ENSG00000140199	SLC12A6	ENSG00000133110	POSTN
ENSG00000140374	ETFA	ENSG00000133136	GNG5P2
ENSG00000140416	TPM1	ENSG00000133243	BTBD2
ENSG00000140450	ARRDC4	ENSG00000133250	ZNF414
ENSG00000140451	PIF1	ENSG00000133265	HSPBP1
ENSG00000140511	HAPLN3	ENSG00000133275	CSNK1G2
ENSG00000140525	FANCI	ENSG00000133321	PLAAT4
ENSG00000140534	TICRR	ENSG00000133561	GIMAP6
ENSG00000140538	NTRK3	ENSG00000133619	KRBA1
ENSG00000140598	EFL1	ENSG00000133636	NTS
ENSG00000140600	SH3GL3	ENSG00000133639	BTG1
ENSG00000140694	PARN	ENSG00000133794	ARNTL
ENSG00000140873	ADAMTS18	ENSG00000133800	LYVE1
ENSG00000140905	GCSH	ENSG00000133980	VRTN
ENSG00000140948	ZCCHC14	ENSG00000134030	CTIF
ENSG00000141030	COPS3	ENSG00000134070	IRAK2
ENSG00000141034	GID4	ENSG00000134107	BHLHE40
ENSG00000141040	ZNF287	ENSG00000134109	EDEM1
ENSG00000141293	SKAP1	ENSG00000134184	GSTM1
ENSG00000141367	CLTC	ENSG00000134201	GSTM5
ENSG00000141376	BCAS3	ENSG00000134202	GSTM3
ENSG00000141384	TAF4B	ENSG00000134240	HMGCS2
ENSG00000141431	ASXL3	ENSG00000134324	LPIN1
ENSG00000141448	GATA6	ENSG00000134333	LDHA
ENSG00000141510	TP53	ENSG00000134339	SAA2
ENSG00000141556	TBCD	ENSG00000134352	IL6ST
ENSG00000141577	CEP131	ENSG00000134470	IL15RA
ENSG00000141622	RNF165	ENSG00000134508	CABLES1
ENSG00000141642	ELAC1	ENSG00000134531	EMP1
ENSG00000141655	TNFRSF11A	ENSG00000134533	RERG
ENSG00000141682	PMAIP1	ENSG00000134571	MYBPC3
ENSG00000142168	SOD1	ENSG00000134575	ACP2
ENSG00000142197	DOP1B	ENSG00000134757	DSG3
ENSG00000142230	SAE1	ENSG00000134762	DSC3
ENSG00000142449	FBN3	ENSG00000134780	DAGLA
ENSG00000142731	PLK4	ENSG00000134815	DHX34
ENSG00000142856	ITGB3BP	ENSG00000134824	FADS2
ENSG00000142864	SERBP1	ENSG00000134853	PDGFRA
ENSG00000142871	CCN1	ENSG00000134905	CARS2
ENSG00000142875	PRKACB	ENSG00000134910	STT3A
ENSG00000142937	RPS8	ENSG00000134962	KLB
ENSG00000142945	KIF2C	ENSG00000135124	P2RX4
ENSG00000143036	SLC44A3	ENSG00000135185	TMEM243
ENSG00000143067	ZNF697	ENSG00000135211	TMEM60
ENSG00000143079	CTTNBP2NL	ENSG00000135218	CD36
ENSG00000143126	CELSR2	ENSG00000135220	UGT2A3
ENSG00000143147	GPR161	ENSG00000135226	UGT2B28
ENSG00000143156	NME7	ENSG00000135346	CGA
ENSG00000143162	CREG1	ENSG00000135404	CD63
ENSG00000143179	UCK2	ENSG00000135437	RDH5
ENSG00000143190	POU2F1	ENSG00000135446	CDK4
ENSG00000143228	NUF2	ENSG00000135447	PPP1R1A
ENSG00000143256	PFDN2	ENSG00000135480	KRT7
ENSG00000143297	FCRL5	ENSG00000135540	NHSL1
ENSG00000143322	ABL2	ENSG00000135631	RAB11FIP5
ENSG00000143353	LYPLAL1	ENSG00000135678	CPM
ENSG00000143401	ANP32E	ENSG00000135744	AGT
ENSG00000143469	SYT14	ENSG00000135750	KCNK1
ENSG00000143476	DTL	ENSG00000135821	GLUL
ENSG00000143479	DYRK3	ENSG00000135845	PIGC
ENSG00000143494	VASH2	ENSG00000135914	HTR2B
ENSG00000143632	ACTA1	ENSG00000135916	ITM2C
ENSG00000143633	C1orf131	ENSG00000135917	SLC19A3
ENSG00000143643	TTC13	ENSG00000135919	SERPINE2
ENSG00000143674	MAP3K21	ENSG00000135926	TMBIM1
ENSG00000143702	CEP170	ENSG00000135929	CYP27A1
ENSG00000143702	CEP170	ENSG00000135956	TMEM127
ENSG00000143748	NVL	ENSG00000136002	ARHGEF4
ENSG00000143753	DEGS1	ENSG00000136040	PLXNC1
ENSG00000143768	LEFTY2	ENSG00000136044	APPL2
ENSG00000143776	CDC42BPA	ENSG00000136048	DRAM1
ENSG00000143797	MBOAT2	ENSG00000136059	VILL
ENSG00000143801	PSEN2	ENSG00000136152	COG3
ENSG00000143816	WNT9A	ENSG00000136160	EDNRB
ENSG00000143882	ATP6V1C2	ENSG00000136205	TNS3
ENSG00000143924	EML4	ENSG00000136213	CHST12
ENSG00000143933	CALM2	ENSG00000136235	GPNMB
ENSG00000143942	CHAC2	ENSG00000136240	KDELR2
ENSG00000143971	ETAA1	ENSG00000136244	IL6
ENSG00000143977	SNRPG	ENSG00000136279	DBNL
ENSG00000144034	TPRKB	ENSG00000136295	TTYH3
ENSG00000144057	ST6GAL2	ENSG00000136305	CIDEB
ENSG00000144061	NPHP1	ENSG00000136383	ALPK3
ENSG00000144130	NT5DC4	ENSG00000136425	CIB2
ENSG00000144134	RABL2A	ENSG00000136531	SCN2A
ENSG00000144199	FAHD2B	ENSG00000136574	GATA4
ENSG00000144229	THSD7B	ENSG00000136630	HLX
ENSG00000144231	POLR2D	ENSG00000136689	IL1RN
ENSG00000144354	CDCA7	ENSG00000136717	BIN1
ENSG00000144357	UBR3	ENSG00000136718	IMP4
ENSG00000144369	FAM171B	ENSG00000136807	CDK9
ENSG00000144381	HSPD1	ENSG00000136830	NIBAN2
ENSG00000144395	CCDC150	ENSG00000136840	ST6GALNAC4
ENSG00000144451	SPAG16	ENSG00000136848	DAB2IP
ENSG00000144535	DIS3L2	ENSG00000136861	CDK5RAP2
ENSG00000144554	FANCD2	ENSG00000136867	SLC31A2
ENSG00000144559	TAMM41	ENSG00000136869	TLR4
ENSG00000144644	GADL1	ENSG00000136872	ALDOB
ENSG00000144668	ITGA9	ENSG00000136877	FPGS
ENSG00000144681	STAC	ENSG00000136881	BAAT
ENSG00000144712	CAND2	ENSG00000136883	KIF12
ENSG00000144730	IL17RD	ENSG00000136908	DPM2
ENSG00000144741	SLC25A26	ENSG00000136940	PDCL
ENSG00000144744	UBA3	ENSG00000136997	MYC
ENSG00000144847	IGSF11	ENSG00000137076	TLN1
ENSG00000145087	STXBP5L	ENSG00000137161	CNPY3
ENSG00000145103	ILDR1	ENSG00000137166	FOXP4
ENSG00000145147	SLIT2	ENSG00000137171	KLC4
ENSG00000145198	VWA5B2	ENSG00000137193	PIM1
ENSG00000145217	SLC26A1	ENSG00000137198	GMPR
ENSG00000145220	LYAR	ENSG00000137207	YIPF3
ENSG00000145241	CENPC	ENSG00000137266	SLC22A23
ENSG00000145246	ATP10D	ENSG00000137409	MTCH1
ENSG00000145284	SCD5	ENSG00000137411	VARS2
ENSG00000145335	SNCA	ENSG00000137449	CPEB2
ENSG00000145348	TBCK	ENSG00000137462	TLR2
ENSG00000145375	SPATA5	ENSG00000137474	MYO7A
ENSG00000145386	CCNA2	ENSG00000137486	ARRB1
ENSG00000145390	USP53	ENSG00000137491	SLCO2B1
ENSG00000145414	NAF1	ENSG00000137497	NUMA1
ENSG00000145491	ROPN1L	ENSG00000137507	LRRC32
ENSG00000145536	ADAMTS16	ENSG00000137634	NXPE4
ENSG00000145545	SRD5A1	ENSG00000137700	SLC37A4
ENSG00000145692	BHMT	ENSG00000137731	FXYD2
ENSG00000145715	RASA1	ENSG00000137747	TMPRSS13
ENSG00000145734	BDP1	ENSG00000137767	SQOR
ENSG00000145736	GTF2H2	ENSG00000137809	ITGA11
ENSG00000145736	GTF2H2	ENSG00000137825	ITPKA
ENSG00000145743	FBXL17	ENSG00000137843	PAK6
ENSG00000145779	TNFAIP8	ENSG00000137843	PAK6
ENSG00000145781	COMMD10	ENSG00000137857	DUOX1
ENSG00000145882	PCYOX1L	ENSG00000137877	SPTBN5
ENSG00000145979	TBC1D7	ENSG00000137878	GCOM1
ENSG00000145979	TBC1D7	ENSG00000137880	GCHFR
ENSG00000145996	CDKAL1	ENSG00000137936	BCAR3
ENSG00000146006	LRRTM2	ENSG00000137936	BCAR3
ENSG00000146070	PLA2G7	ENSG00000137960	GIPC2
ENSG00000146151	HMGCLL1	ENSG00000138061	CYP1B1
ENSG00000146197	SCUBE3	ENSG00000138073	PREB
ENSG00000146247	PHIP	ENSG00000138075	ABCG5
ENSG00000146250	PRSS35	ENSG00000138080	EMILIN1
ENSG00000146263	MMS22L	ENSG00000138085	ATRAID
ENSG00000146267	FAXC	ENSG00000138109	CYP2C9
ENSG00000146281	PM20D2	ENSG00000138111	MFSD13A
ENSG00000146350	TBC1D32	ENSG00000138131	LOXL4
ENSG00000146411	SLC2A12	ENSG00000138162	TACC2
ENSG00000146414	SHPRH	ENSG00000138166	DUSP5
ENSG00000146426	TIAM2	ENSG00000138185	ENTPD1
ENSG00000146530	VWDE	ENSG00000138207	RBP4
ENSG00000146555	SDK1	ENSG00000138271	GPR87
ENSG00000146587	RBAK	ENSG00000138380	CARF
ENSG00000146592	CREB5	ENSG00000138449	SLC40A1
ENSG00000146670	CDCA5	ENSG00000138496	PARP9
ENSG00000146674	IGFBP3	ENSG00000138613	APH1B
ENSG00000146729	NIPSNAP2	ENSG00000138615	CILP
ENSG00000146757	ZNF92	ENSG00000138621	PPCDC
ENSG00000146809	ASB15	ENSG00000138623	SEMA7A
ENSG00000146909	NOM1	ENSG00000138629	UBL7
ENSG00000146918	NCAPG2	ENSG00000138640	FAM13A
ENSG00000146938	NLGN4X	ENSG00000138641	HERC3
ENSG00000146966	DENND2A	ENSG00000138650	PCDH10
ENSG00000147010	SH3KBP1	ENSG00000138670	RASGEF1B
ENSG00000147027	TMEM47	ENSG00000138678	GPAT3
ENSG00000147050	KDM6A	ENSG00000138685	FGF2
ENSG00000147065	MSN	ENSG00000138696	BMPR1B
ENSG00000147100	SLC16A2	ENSG00000138771	SHROOM3
ENSG00000147133	TAF1	ENSG00000138798	EGF
ENSG00000147202	DIAPH2	ENSG00000138834	MAPK8IP3
ENSG00000147224	PRPS1	ENSG00000138835	RGS3
ENSG00000147231	RADX	ENSG00000138867	GUCD1
ENSG00000147251	DOCK11	ENSG00000139055	ERP27
ENSG00000147394	ZNF185	ENSG00000139178	C1RL
ENSG00000147408	CSGALNACT1	ENSG00000139194	RBP5
ENSG00000147421	HMBOX1	ENSG00000139209	SLC38A4
ENSG00000147536	GINS4	ENSG00000139211	AMIGO2
ENSG00000147570	DNAJC5B	ENSG00000139266	2023-03-09
ENSG00000147573	TRIM55	ENSG00000139269	INHBE
ENSG00000147601	TERF1	ENSG00000139318	DUSP6
ENSG00000147604	RPL7	ENSG00000139329	LUM
ENSG00000147647	DPYS	ENSG00000139344	AMDHD1
ENSG00000147679	UTP23	ENSG00000139370	SLC15A4
ENSG00000147687	TATDN1	ENSG00000139405	RITA1
ENSG00000147852	VLDLR	ENSG00000139515	PDX1
ENSG00000147874	HAUS6	ENSG00000139540	SLC39A5
ENSG00000147894	C9orf72	ENSG00000139546	TARBP2
ENSG00000147912	FBXO10	ENSG00000139579	NABP2
ENSG00000148019	CEP78	ENSG00000139637	C12orf10
ENSG00000148090	AUH	ENSG00000139668	WDFY2
ENSG00000148200	NR6A1	ENSG00000139725	RHOF
ENSG00000148408	CACNA1B	ENSG00000139835	GRTP1
ENSG00000148483	TMEM236	ENSG00000139899	CBLN3
ENSG00000148498	PARD3	ENSG00000140043	PTGR2
ENSG00000148655	LRMDA	ENSG00000140092	FBLN5
ENSG00000148688	RPP30	ENSG00000140093	SERPINA10
ENSG00000148700	ADD3	ENSG00000140105	WARS
ENSG00000148773	MKI67	ENSG00000140254	DUOXA1
ENSG00000148798	INA	ENSG00000140263	SORD
ENSG00000148842	CNNM2	ENSG00000140264	SERF2
ENSG00000148935	GAS2	ENSG00000140274	DUOXA2
ENSG00000148950	IMMP1L	ENSG00000140279	DUOX2
ENSG00000149100	EIF3M	ENSG00000140320	BAHD1
ENSG00000149136	SSRP1	ENSG00000140365	COMMD4
ENSG00000149212	SESN3	ENSG00000140379	BCL2A1
ENSG00000149218	ENDOD1	ENSG00000140398	NEIL1
ENSG00000149231	CCDC82	ENSG00000140459	CYP11A1
ENSG00000149256	TENM4	ENSG00000140464	PML
ENSG00000149294	NCAM1	ENSG00000140465	CYP1A1
ENSG00000149313	AASDHPPT	ENSG00000140474	ULK3
ENSG00000149548	CCDC15	ENSG00000140479	PCSK6
ENSG00000149554	CHEK1	ENSG00000140497	SCAMP2
ENSG00000149557	FEZ1	ENSG00000140526	ABHD2
ENSG00000149591	TAGLN	ENSG00000140543	DET1
ENSG00000149639	SOGA1	ENSG00000140545	MFGE8
ENSG00000149927	DOC2A	ENSG00000140548	ZNF710
ENSG00000149948	HMGA2	ENSG00000140563	MCTP2
ENSG00000150316	CWC15	ENSG00000140564	FURIN
ENSG00000150403	TMCO3	ENSG00000140675	SLC5A2
ENSG00000150471	ADGRL3	ENSG00000140682	TGFB1I1
ENSG00000150556	LYPD6B	ENSG00000140688	C16orf58
ENSG00000150687	PRSS23	ENSG00000140832	MARVELD3
ENSG00000150867	PIP4K2A	ENSG00000140853	NLRC5
ENSG00000150893	FREM2	ENSG00000140859	KIFC3
ENSG00000151092	NGLY1	ENSG00000140937	CDH11
ENSG00000151131	C12orf45	ENSG00000140939	NOL3
ENSG00000151136	BTBD11	ENSG00000140983	RHOT2
ENSG00000151150	ANK3	ENSG00000140993	TIGD7
ENSG00000151229	SLC2A13	ENSG00000140995	DEF8
ENSG00000151233	GXYLT1	ENSG00000141052	MYOCD
ENSG00000151292	CSNK1G3	ENSG00000141068	KSR1
ENSG00000151304	SRFBP1	ENSG00000141401	IMPA2
ENSG00000151327	FAM177A1	ENSG00000141480	ARRB2
ENSG00000151338	MIPOL1	ENSG00000141485	SLC13A5
ENSG00000151348	EXT2	ENSG00000141497	ZMYND15
ENSG00000151366	NDUFC2	ENSG00000141503	MINK1
ENSG00000151422	FER	ENSG00000141504	SAT2
ENSG00000151466	SCLT1	ENSG00000141505	ASGR1
ENSG00000151500	THYN1	ENSG00000141524	TMC6
ENSG00000151572	ANO4	ENSG00000141526	SLC16A3
ENSG00000151575	TEX9	ENSG00000141568	FOXK2
ENSG00000151611	MMAA	ENSG00000141569	TRIM65
ENSG00000151657	KIN	ENSG00000141574	SECTM1
ENSG00000151718	WWC2	ENSG00000141576	RNF157
ENSG00000151725	CENPU	ENSG00000141582	CBX4
ENSG00000151746	BICD1	ENSG00000141668	CBLN2
ENSG00000151835	SACS	ENSG00000141696	P3H4
ENSG00000151849	CENPJ	ENSG00000141736	ERBB2
ENSG00000151883	PARP8	ENSG00000141738	GRB7
ENSG00000151914	DST	ENSG00000141744	PNMT
ENSG00000151917	BEND6	ENSG00000141753	IGFBP4
ENSG00000152192	POU4F1	ENSG00000141756	FKBP10
ENSG00000152229	PSTPIP2	ENSG00000141854	MISP3
ENSG00000152240	HAUS1	ENSG00000141858	SAMD1
ENSG00000152253	SPC25	ENSG00000141905	NFIC
ENSG00000152348	ATG10	ENSG00000141971	MVB12A
ENSG00000152359	POC5	ENSG00000142002	DPP9
ENSG00000152377	SPOCK1	ENSG00000142039	CCDC97
ENSG00000152404	CWF19L2	ENSG00000142046	TMEM91
ENSG00000152409	JMY	ENSG00000142089	IFITM3
ENSG00000152413	HOMER1	ENSG00000142156	COL6A1
ENSG00000152455	SUV39H2	ENSG00000142173	COL6A2
ENSG00000152465	NMT2	ENSG00000142178	SIK1
ENSG00000152484	USP12	ENSG00000142186	SCYL1
ENSG00000152495	CAMK4	ENSG00000142227	EMP3
ENSG00000152503	TRIM36	ENSG00000142273	CBLC
ENSG00000152527	PLEKHH2	ENSG00000142327	RNPEPL1
ENSG00000152582	SPEF2	ENSG00000142409	ZNF787
ENSG00000152642	GPD1L	ENSG00000142453	CARM1
ENSG00000152779	SLC16A12	ENSG00000142484	TM4SF5
ENSG00000152926	ZNF117	ENSG00000142494	SLC47A1
ENSG00000152926	ZNF117	ENSG00000142552	RCN3
ENSG00000152944	MED21	ENSG00000142583	SLC2A5
ENSG00000152953	STK32B	ENSG00000142611	PRDM16
ENSG00000152990	ADGRA3	ENSG00000142627	EPHA2
ENSG00000153012	LGI2	ENSG00000142632	ARHGEF19
ENSG00000153015	CWC27	ENSG00000142657	PGD
ENSG00000153044	CENPH	ENSG00000142677	IL22RA1
ENSG00000153093	ACOXL	ENSG00000142694	EVA1B
ENSG00000153107	ANAPC1	ENSG00000142733	MAP3K6
ENSG00000153130	SCOC	ENSG00000142765	SYTL1
ENSG00000153140	CETN3	ENSG00000142961	MOB3C
ENSG00000153147	SMARCA5	ENSG00000143028	SYPL2
ENSG00000153207	AHCTF1	ENSG00000143153	ATP1B1
ENSG00000153237	CCDC148	ENSG00000143158	MPC2
ENSG00000153253	SCN3A	ENSG00000143195	ILDR2
ENSG00000153395	LPCAT1	ENSG00000143199	ADCY10
ENSG00000153404	PLEKHG4B	ENSG00000143278	F13B
ENSG00000153560	UBP1	ENSG00000143303	RRNAD1
ENSG00000153774	CFDP1	ENSG00000143321	HDGF
ENSG00000153898	MCOLN2	ENSG00000143333	RGS16
ENSG00000153922	CHD1	ENSG00000143373	ZNF687
ENSG00000153933	DGKE	ENSG00000143382	ADAMTSL4
ENSG00000153956	CACNA2D1	ENSG00000143387	CTSK
ENSG00000154027	AK5	ENSG00000143409	MINDY1
ENSG00000154040	CABYR	ENSG00000143412	ANXA9
ENSG00000154079	SDHAF4	ENSG00000143416	SELENBP1
ENSG00000154217	PITPNC1	ENSG00000143418	CERS2
ENSG00000154240	CEP112	ENSG00000143429	LSP1P4
ENSG00000154277	UCHL1	ENSG00000143434	SEMA6C
ENSG00000154359	LONRF1	ENSG00000143543	JTB
ENSG00000154380	ENAH	ENSG00000143554	SLC27A3
ENSG00000154429	CCSAP	ENSG00000143570	SLC39A1
ENSG00000154511	DIPK1A	ENSG00000143595	AQP10
ENSG00000154553	PDLIM3	ENSG00000143627	PKLR
ENSG00000154608	CEP170P1	ENSG00000143630	HCN3
ENSG00000154642	C21orf91	ENSG00000143774	GUK1
ENSG00000154654	NCAM2	ENSG00000143811	PYCR2
ENSG00000154719	MRPL39	ENSG00000143842	SOX13
ENSG00000154727	GABPA	ENSG00000143845	ETNK2
ENSG00000154743	TSEN2	ENSG00000143867	OSR1
ENSG00000154767	XPC	ENSG00000143869	GDF7
ENSG00000154839	SKA1	ENSG00000143921	ABCG8
ENSG00000154920	EME1	ENSG00000144040	SFXN5
ENSG00000154928	EPHB1	ENSG00000144063	MALL
ENSG00000154945	ANKRD40	ENSG00000144115	THNSL2
ENSG00000155016	CYP2U1	ENSG00000144136	SLC20A1
ENSG00000155085	AK9	ENSG00000144218	AFF3
ENSG00000155100	OTUD6B	ENSG00000144227	NXPH2
ENSG00000155158	TTC39B	ENSG00000144228	SPOPL
ENSG00000155393	HEATR3	ENSG00000144331	ZNF385B
ENSG00000155428	TRIM74	ENSG00000144504	ANKMY1
ENSG00000155438	NIFK	ENSG00000144579	CTDSP1
ENSG00000155636	RBM45	ENSG00000144589	STK11IP
ENSG00000155755	TMEM237	ENSG00000144591	GMPPA
ENSG00000155816	FMN2	ENSG00000144596	GRIP2
ENSG00000155903	RASA2	ENSG00000144648	ACKR2
ENSG00000155961	RAB39B	ENSG00000144659	SLC25A38
ENSG00000156017	CARNMT1	ENSG00000144677	CTDSPL
ENSG00000156110	ADK	ENSG00000144785
ENSG00000156136	DCK	ENSG00000144791	LIMD1
ENSG00000156140	ADAMTS3	ENSG00000144802	NFKBIZ
ENSG00000156172	C8orf37	ENSG00000144810	COL8A1
ENSG00000156256	USP16	ENSG00000144821	MYH15
ENSG00000156261	CCT8	ENSG00000144837	PLA1A
ENSG00000156466	GDF6	ENSG00000144867	SRPRB
ENSG00000156467	UQCRB	ENSG00000144962	SPATA16
ENSG00000156531	PHF6	ENSG00000145020	AMT
ENSG00000156535	CD109	ENSG00000145022	TCTA
ENSG00000156687	UNC5D	ENSG00000145029	NICN1
ENSG00000156697	UTP14A	ENSG00000145192	AHSG
ENSG00000156787	TBC1D31	ENSG00000145214	DGKQ
ENSG00000156831	NSMCE2	ENSG00000145321	GC
ENSG00000156876	SASS6	ENSG00000145365	TIFA
ENSG00000156931	VPS8	ENSG00000145623	OSMR
ENSG00000156968	MPV17L	ENSG00000145626	UGT3A1
ENSG00000156970	BUB1B	ENSG00000145681	HAPLN1
ENSG00000156973	PDE6D	ENSG00000145685	LHFPL2
ENSG00000157064	NMNAT2	ENSG00000145687	SSBP2
ENSG00000157106	SMG1	ENSG00000145703	IQGAP2
ENSG00000157152	SYN2	ENSG00000145708	CRHBP
ENSG00000157184	CPT2	ENSG00000145721	LIX1
ENSG00000157193	LRP8	ENSG00000145832	SLC25A48
ENSG00000157315	TMED6	ENSG00000145907	G3BP1
ENSG00000157379	DHRS1	ENSG00000145945	FAM50B
ENSG00000157404	KIT	ENSG00000145990	GFOD1
ENSG00000157426	AASDH	ENSG00000146013	GFRA3
ENSG00000157445	CACNA2D3	ENSG00000146039	SLC17A4
ENSG00000157456	CCNB2	ENSG00000146067	FAM193B
ENSG00000157542	KCNJ6	ENSG00000146094	DOK3
ENSG00000157551	KCNJ15	ENSG00000146112	PPP1R18
ENSG00000157741	UBN2	ENSG00000146112	PPP1R18
ENSG00000157927	RADIL	ENSG00000146166	LGSN
ENSG00000158008	EXTL1	ENSG00000146205	ANO7
ENSG00000158164	TMSB15A	ENSG00000146373	RNF217
ENSG00000158258	CLSTN2	ENSG00000146374	RSPO3
ENSG00000158402	CDC25C	ENSG00000146409	SLC18B1
ENSG00000158470	B4GALT5	ENSG00000146416	AIG1
ENSG00000158560	DYNC1I1	ENSG00000146477	SLC22A3
ENSG00000158623	COPG2	ENSG00000146521	LINC01558
ENSG00000158669	GPAT4	ENSG00000146556	WASH2P
ENSG00000158710	TAGLN2	ENSG00000146755	TRIM50
ENSG00000158966	CACHD1	ENSG00000146828	SLC12A9
ENSG00000159023	EPB41	ENSG00000146830	GIGYF1
ENSG00000159055	MIS18A	ENSG00000146833	TRIM4
ENSG00000159086	PAXBP1	ENSG00000146859	TMEM140
ENSG00000159147	DONSON	ENSG00000146904	EPHA1
ENSG00000159164	SV2A	ENSG00000147041	SYTL5
ENSG00000159251	ACTC1	ENSG00000147113	DIPK2B
ENSG00000159259	CHAF1B	ENSG00000147130	ZMYM3
ENSG00000159335	PTMS	ENSG00000147144	CCDC120
ENSG00000159388	BTG2	ENSG00000147155	EBP
ENSG00000159433	STARD9	ENSG00000147162	OGT
ENSG00000159593	NAE1	ENSG00000147164	SNX12
ENSG00000160062	ZBTB8A	ENSG00000147168	IL2RG
ENSG00000160201	U2AF1	ENSG00000147255	IGSF1
ENSG00000160208	RRP1B	ENSG00000147262	GPR119
ENSG00000160298	C21orf58	ENSG00000147526	TACC1
ENSG00000160299	PCNT	ENSG00000147642	SYBU
ENSG00000160352	ZNF714	ENSG00000147655	RSPO2
ENSG00000160469	BRSK1	ENSG00000147676	MAL2
ENSG00000161040	FBXL13	ENSG00000147813	NAPRT
ENSG00000161513	FDXR	ENSG00000147872	PLIN2
ENSG00000161547	SRSF2	ENSG00000147955	SIGMAR1
ENSG00000161649	CD300LG	ENSG00000148120	AOPEP
ENSG00000161692	DBF4B	ENSG00000148175	STOM
ENSG00000161800	RACGAP1	ENSG00000148180	GSN
ENSG00000161835	GRASP	ENSG00000148248	SURF4
ENSG00000161888	SPC24	ENSG00000148288	GBGT1
ENSG00000161981	SNRNP25	ENSG00000148291	SURF2
ENSG00000162063	CCNF	ENSG00000148297	MED22
ENSG00000162073	PAQR4	ENSG00000148334	PTGES2
ENSG00000162378	ZYG11B	ENSG00000148339	SLC25A25
ENSG00000162391	FAM151A	ENSG00000148343	MIGA2
ENSG00000162408	NOL9	ENSG00000148344	PTGES
ENSG00000162409	PRKAA2	ENSG00000148426	PROSER2
ENSG00000162415	ZSWIM5	ENSG00000148541	FAM13C
ENSG00000162437	RAVER2	ENSG00000148672	GLUD1
ENSG00000162591	MEGF6	ENSG00000148803	FUOM
ENSG00000162607	USP1	ENSG00000148840	PPRC1
ENSG00000162613	FUBP1	ENSG00000148841	ITPRIP
ENSG00000162614	NEXN	ENSG00000148965	SAA4
ENSG00000162616	DNAJB4	ENSG00000149043	SYT8
ENSG00000162620	LRRIQ3	ENSG00000149124	GLYAT
ENSG00000162631	NTNG1	ENSG00000149131	SERPING1
ENSG00000162636	FAM102B	ENSG00000149150	SLC43A1
ENSG00000162643	WDR63	ENSG00000149260	CAPN5
ENSG00000162654	GBP4	ENSG00000149476	TKFC
ENSG00000162722	TRIM58	ENSG00000149485	FADS1
ENSG00000162772	ATF3	ENSG00000149489	ROM1
ENSG00000162814	SPATA17	ENSG00000149499	EML3
ENSG00000162825	NBPF20	ENSG00000149564	ESAM
ENSG00000162923	WDR26	ENSG00000149573	MPZL2
ENSG00000162959	MEMO1	ENSG00000149575	SCN2B
ENSG00000162961	DPY30	ENSG00000149582	TMEM25
ENSG00000162976	SLC66A3	ENSG00000149596	JPH2
ENSG00000162980	ARL5A	ENSG00000149742	SLC22A9
ENSG00000163001	CFAP36	ENSG00000149743	TRPT1
ENSG00000163006	CCDC138	ENSG00000149761	NUDT22
ENSG00000163029	SMC6	ENSG00000149792	MRPL49
ENSG00000163041	H3F3A	ENSG00000149798	CDC42EP2
ENSG00000163092	XIRP2	ENSG00000149823	VPS51
ENSG00000163093	BBS5	ENSG00000149922	TBX6
ENSG00000163104	SMARCAD1	ENSG00000149923	PPP4C
ENSG00000163138	PACRGL	ENSG00000149925	ALDOA
ENSG00000163214	DHX57	ENSG00000149932	TMEM219
ENSG00000163312	HELQ	ENSG00000149970	CNKSR2
ENSG00000163319	MRPS18C	ENSG00000150281	CTF1
ENSG00000163328	GPR155	ENSG00000150593	PDCD4
ENSG00000163376	KBTBD8	ENSG00000150782	IL18
ENSG00000163378	EOGT	ENSG00000150907	FOXO1
ENSG00000163428	LRRC58	ENSG00000150961	SEC24D
ENSG00000163430	FSTL1	ENSG00000151012	SLC7A11
ENSG00000163507	CIP2A	ENSG00000151090	THRB
ENSG00000163512	AZI2	ENSG00000151224	MAT1A
ENSG00000163535	SGO2	ENSG00000151320	AKAP6
ENSG00000163536	SERPINI1	ENSG00000151491	EPS8
ENSG00000163539	CLASP2	ENSG00000151617	EDNRA
ENSG00000163545	NUAK2	ENSG00000151623	NR3C2
ENSG00000163558	PRKCI	ENSG00000151632	AKR1C2
ENSG00000163608	NEPRO	ENSG00000151655	ITIH2
ENSG00000163611	SPICE1	ENSG00000151689	INPP1
ENSG00000163618	CADPS	ENSG00000151715	TMEM45B
ENSG00000163634	THOC7	ENSG00000151778	SERP2
ENSG00000163636	PSMD6	ENSG00000151790	TDO2
ENSG00000163704	PRRT3	ENSG00000151834	GABRA2
ENSG00000163710	PCOLCE2	ENSG00000151881	TMEM267
ENSG00000163714	U2SURP	ENSG00000151882	CCL28
ENSG00000163728	TTC14	ENSG00000151892	GFRA1
ENSG00000163807	KIAA1143	ENSG00000152082	MZT2B
ENSG00000163808	KIF15	ENSG00000152117
ENSG00000163817	SLC6A20	ENSG00000152127	MGAT5
ENSG00000163888	CAMK2N2	ENSG00000152137	HSPB8
ENSG00000163904	SENP2	ENSG00000152154	TMEM178A
ENSG00000163946	TASOR	ENSG00000152208	GRID2
ENSG00000163964	PIGX	ENSG00000152217	SETBP1
ENSG00000164024	METAP1	ENSG00000152292	SH2D6
ENSG00000164045	CDC25A	ENSG00000152457	DCLRE1C
ENSG00000164061	BSN	ENSG00000152518	ZFP36L2
ENSG00000164066	INTU	ENSG00000152580	IGSF10
ENSG00000164070	HSPA4L	ENSG00000152601	MBNL1
ENSG00000164073	MFSD8	ENSG00000152620	NADK2
ENSG00000164074	ABHD18	ENSG00000152763	WDR78
ENSG00000164089	ETNPPL	ENSG00000152939	MARVELD2
ENSG00000164100	NDST3	ENSG00000153029	MR1
ENSG00000164104	HMGB2	ENSG00000153048	CARHSP1
ENSG00000164105	SAP30	ENSG00000153066	TXNDC11
ENSG00000164109	MAD2L1	ENSG00000153094	BCL2L11
ENSG00000164122	ASB5	ENSG00000153162	BMP6
ENSG00000164134	NAA15	ENSG00000153294	ADGRF4
ENSG00000164142	FAM160A1	ENSG00000153391	INO80C
ENSG00000164151	ICE1	ENSG00000153406	NMRAL1
ENSG00000164163	ABCE1	ENSG00000153443	UBALD1
ENSG00000164169	PRMT9	ENSG00000153551	CMTM7
ENSG00000164171	ITGA2	ENSG00000153714	LURAP1L
ENSG00000164172	MOCS2	ENSG00000153815	CMIP
ENSG00000164181	ELOVL7	ENSG00000153820	SPHKAP
ENSG00000164182	NDUFAF2	ENSG00000153823	PID1
ENSG00000164190	NIPBL	ENSG00000153902	LGI4
ENSG00000164221	CCDC112	ENSG00000153930	ANKFN1
ENSG00000164252	AGGF1	ENSG00000153993	SEMA3D
ENSG00000164291	ARSK	ENSG00000154025	SLC5A10
ENSG00000164327	RICTOR	ENSG00000154122	ANKH
ENSG00000164331	ANKRA2	ENSG00000154133	ROBO4
ENSG00000164332	UBLCP1	ENSG00000154144	TBRG1
ENSG00000164338	UTP15	ENSG00000154153	RETREG1
ENSG00000164346	NSA2	ENSG00000154175	ABI3BP
ENSG00000164414	SLC35A1	ENSG00000154188	ANGPT1
ENSG00000164488	DACT2	ENSG00000154237	LRRK1
ENSG00000164506	STXBP5	ENSG00000154258	ABCA9
ENSG00000164509	IL31RA	ENSG00000154262	ABCA6
ENSG00000164542	KIAA0895	ENSG00000154545	MAGED4
ENSG00000164543	STK17A	ENSG00000154556	SORBS2
ENSG00000164548	TRA2A	ENSG00000154639	CXADR
ENSG00000164603	BMT2	ENSG00000154655	L3MBTL4
ENSG00000164609	SLU7	ENSG00000154734	ADAMTS1
ENSG00000164611	PTTG1	ENSG00000154803	FLCN
ENSG00000164616	FBXL21P	ENSG00000154856	APCDD1
ENSG00000164649	CDCA7L	ENSG00000154864	PIEZO2
ENSG00000164663	USP49	ENSG00000154930	ACSS1
ENSG00000164687	FABP5	ENSG00000155011	DKK2
ENSG00000164694	FNDC1	ENSG00000155066	PROM2
ENSG00000164756	SLC30A8	ENSG00000155366	RHOC
ENSG00000164794	KCNV1	ENSG00000155465	SLC7A7
ENSG00000164815	ORC5	ENSG00000155629	PIK3AP1
ENSG00000164841	TMEM74	ENSG00000155760	FZD7
ENSG00000164904	ALDH7A1	ENSG00000155792	DEPTOR
ENSG00000164941	INTS8	ENSG00000155849	ELMO1
ENSG00000164953	TMEM67	ENSG00000155850	SLC26A2
ENSG00000164961	WASHC5	ENSG00000155897	ADCY8
ENSG00000164983	TMEM65	ENSG00000155957	TMBIM4
ENSG00000164985	PSIP1	ENSG00000155966	AFF2
ENSG00000164989	CCDC171	ENSG00000156049	GNA14
ENSG00000165168	CYBB	ENSG00000156096	UGT2B4
ENSG00000165194	PCDH19	ENSG00000156219	ART3
ENSG00000165209	STRBP	ENSG00000156298	TSPAN7
ENSG00000165244	ZNF367	ENSG00000156381	ANKRD9
ENSG00000165259	HDX	ENSG00000156453	PCDH1
ENSG00000165280	VCP	ENSG00000156463	SH3RF2
ENSG00000165304	MELK	ENSG00000156510	HKDC1
ENSG00000165370	GPR101	ENSG00000156587	UBE2L6
ENSG00000165376	CLDN2	ENSG00000156711	MAPK13
ENSG00000165389	SPTSSA	ENSG00000156795	WDYHV1
ENSG00000165392	WRN	ENSG00000156860	FBRS
ENSG00000165410	CFL2	ENSG00000156869	FRRS1
ENSG00000165416	SUGT1	ENSG00000156966	B3GNT7
ENSG00000165434	PGM2L1	ENSG00000157020	SEC13
ENSG00000165449	SLC16A9	ENSG00000157131	C8A
ENSG00000165480	SKA3	ENSG00000157150	TIMP4
ENSG00000165490	DDIAS	ENSG00000157214	STEAP2
ENSG00000165521	EML5	ENSG00000157303	SUSD3
ENSG00000165525	NEMF	ENSG00000157350	ST3GAL2
ENSG00000165533	TTC8	ENSG00000157388	CACNA1D
ENSG00000165588	OTX2	ENSG00000157399	ARSE
ENSG00000165591	FAAH2	ENSG00000157483	MYO1E
ENSG00000165617	DACT1	ENSG00000157502	PWWP3B
ENSG00000165626	BEND7	ENSG00000157514	TSC22D3
ENSG00000165629	ATP5F1C	ENSG00000157554	ERG
ENSG00000165630	PRPF18	ENSG00000157557	ETS2
ENSG00000165646	SLC18A2	ENSG00000157570	TSPAN18
ENSG00000165675	ENOX2	ENSG00000157600	TMEM164
ENSG00000165695	AK8	ENSG00000157613	CREB3L1
ENSG00000165699	TSC1	ENSG00000157653	C9orf43
ENSG00000165704	HPRT1	ENSG00000157654	PALM2-AKAP2
ENSG00000165730	STOX1	ENSG00000157734	SNX22
ENSG00000165819	METTL3	ENSG00000157765	SLC34A2
ENSG00000165868	HSPA12A	ENSG00000157870	PRXL2B
ENSG00000165891	E2F7	ENSG00000157933	SKI
ENSG00000165916	PSMC3	ENSG00000158023	WDR66
ENSG00000165983	PTER	ENSG00000158104	HPD
ENSG00000166012	TAF1D	ENSG00000158113	LRRC43
ENSG00000166068	SPRED1	ENSG00000158156	XKR8
ENSG00000166073	GPR176	ENSG00000158246	TENT5B
ENSG00000166086	JAM3	ENSG00000158286	RNF207
ENSG00000166130	IKBIP	ENSG00000158321	AUTS2
ENSG00000166164	BRD7	ENSG00000158406	HIST1H4H
ENSG00000166167	BTRC	ENSG00000158423	RIBC1
ENSG00000166171	DPCD	ENSG00000158480	SPATA2
ENSG00000166206	GABRB3	ENSG00000158516	CPA2
ENSG00000166224	SGPL1	ENSG00000158552	ZFAND2B
ENSG00000166226	CCT2	ENSG00000158604	TMED4
ENSG00000166228	PCBD1	ENSG00000158715	SLC45A3
ENSG00000166257	SCN3B	ENSG00000158747	NBL1
ENSG00000166266	CUL5	ENSG00000158747	NBL1
ENSG00000166268	MYRFL	ENSG00000158793	NIT1
ENSG00000166321	NUDT13	ENSG00000158796	DEDD
ENSG00000166323	C11orf65	ENSG00000158806	NPM2
ENSG00000166352	C11orf74	ENSG00000158825	CDA
ENSG00000166402	TUB	ENSG00000158856	DMTN
ENSG00000166415	WDR72	ENSG00000158863	FAM160B2
ENSG00000166432	ZMAT1	ENSG00000158874	APOA2
ENSG00000166448	TMEM130	ENSG00000158882	TOMM40L
ENSG00000166450	PRTG	ENSG00000158941	CCAR2
ENSG00000166477	LEO1	ENSG00000159069	FBXW5
ENSG00000166483	WEE1	ENSG00000159166	LAD1
ENSG00000166503	HDGFL3	ENSG00000159167	STC1
ENSG00000166532	RIMKLB	ENSG00000159197	KCNE2
ENSG00000166562	SEC11C	ENSG00000159200	RCAN1
ENSG00000166598	HSP90B1	ENSG00000159208	CIART
ENSG00000166669	ATF7IP2	ENSG00000159212	CLIC6
ENSG00000166670	MMP10	ENSG00000159216	RUNX1
ENSG00000166676	TVP23A	ENSG00000159314	ARHGAP27
ENSG00000166780	BMERB1	ENSG00000159348	CYB5R1
ENSG00000166803	PCLAF	ENSG00000159399	HK2
ENSG00000166813	KIF7	ENSG00000159403	C1R
ENSG00000166840	GLYATL1	ENSG00000159479	MED8
ENSG00000166845	C18orf54	ENSG00000159674	SPON2
ENSG00000166851	PLK1	ENSG00000159692	CTBP1
ENSG00000166881	NEMP1	ENSG00000159720	ATP6V0D1
ENSG00000166900	STX3	ENSG00000159733	ZFYVE28
ENSG00000166912	MTMR10	ENSG00000159761	C16orf86
ENSG00000166922	SCG5	ENSG00000159840	ZYX
ENSG00000166923	GREM1	ENSG00000159884	CCDC107
ENSG00000166938	DIS3L	ENSG00000160055	TMEM234
ENSG00000166963	MAP1A	ENSG00000160097	FNDC5
ENSG00000166974	MAPRE2	ENSG00000160113	NR2F6
ENSG00000167077	MEI1	ENSG00000160145	KALRN
ENSG00000167081	PBX3	ENSG00000160179	ABCG1
ENSG00000167165	UGT1A6	ENSG00000160181	TFF2
ENSG00000167232	ZNF91	ENSG00000160182	TFF1
ENSG00000167311	ART5	ENSG00000160190	SLC37A1
ENSG00000167325	RRM1	ENSG00000160191	PDE9A
ENSG00000167332	OR51E2	ENSG00000160200	CBS
ENSG00000167371	PRRT2	ENSG00000160226	CFAP410
ENSG00000167524	RSKR	ENSG00000160229	ZNF66
ENSG00000167552	TUBA1A	ENSG00000160285	LSS
ENSG00000167600	CYP2S1	ENSG00000160325	CACFD1
ENSG00000167601	AXL	ENSG00000160392	C19orf47
ENSG00000167632	TRAPPC9	ENSG00000160408	ST6GALNAC6
ENSG00000167670	CHAF1A	ENSG00000160410	SHKBP1
ENSG00000167703	SLC43A2	ENSG00000160447	PKN3
ENSG00000167755	KLK6	ENSG00000160570	DEDD2
ENSG00000167880	EVPL	ENSG00000160588	MPZL3
ENSG00000167910	CYP7A1	ENSG00000160593	JAML
ENSG00000167972	ABCA3	ENSG00000160654	CD3G
ENSG00000168016	TRANK1	ENSG00000160678	S100A1
ENSG00000168032	ENTPD3	ENSG00000160691	SHC1
ENSG00000168078	PBK	ENSG00000160703	NLRX1
ENSG00000168116	KIAA1586	ENSG00000160712	IL6R
ENSG00000168243	GNG4	ENSG00000160741	CRTC2
ENSG00000168246	UBTD2	ENSG00000160766	GBAP1
ENSG00000168280	KIF5C	ENSG00000160767	FAM189B
ENSG00000168291	PDHB	ENSG00000160789	LMNA
ENSG00000168438	CDC40	ENSG00000160796	NBEAL2
ENSG00000168496	FEN1	ENSG00000160799	CCDC12
ENSG00000168497	CAVIN2	ENSG00000160803	UBQLN4
ENSG00000168522	FNTA	ENSG00000160862	AZGP1
ENSG00000168538	TRAPPC11	ENSG00000160867	FGFR4
ENSG00000168566	SNRNP48	ENSG00000160868	CYP3A4
ENSG00000168615	ADAM9	ENSG00000160870	CYP3A7
ENSG00000168653	NDUFS5	ENSG00000160932	LY6E
ENSG00000168672	LRATD2	ENSG00000160959	LRRC14
ENSG00000168769	TET2	ENSG00000160972	PPP1R16A
ENSG00000168772	CXXC4	ENSG00000161179	YDJC
ENSG00000168824	NSG1	ENSG00000161202	DVL3
ENSG00000168843	FSTL5	ENSG00000161243	FBXO27
ENSG00000168959	GRM5	ENSG00000161265	U2AF1L4
ENSG00000169019	COMMD8	ENSG00000161267	BDH1
ENSG00000169064	ZBBX	ENSG00000161277	THAP8
ENSG00000169118	CSNK1G1	ENSG00000161281	COX7A1
ENSG00000169122	FAM110B	ENSG00000161395	PGAP3
ENSG00000169126	ARMC4	ENSG00000161533	ACOX1
ENSG00000169129	AFAP1L2	ENSG00000161544	CYGB
ENSG00000169139	UBE2V2	ENSG00000161618	ALDH16A1
ENSG00000169258	GPRIN1	ENSG00000161640	SIGLEC11
ENSG00000169288	MRPL1	ENSG00000161642	ZNF385A
ENSG00000169302	STK32A	ENSG00000161643	SIGLEC16
ENSG00000169432	SCN9A	ENSG00000161647	MPP3
ENSG00000169436	COL22A1	ENSG00000161671	EMC10
ENSG00000169519	METTL15	ENSG00000161677	JOSD2
ENSG00000169594	BNC1	ENSG00000161714	PLCD3
ENSG00000169607	CKAP2L	ENSG00000161847	RAVER1
ENSG00000169621	APLF	ENSG00000161896	IP6K3
ENSG00000169629	RGPD8	ENSG00000161921	CXCL16
ENSG00000169641	LUZP1	ENSG00000161940	BCL6B
ENSG00000169679	BUB1	ENSG00000161944	ASGR2
ENSG00000169684	CHRNA5	ENSG00000161955	TNFSF13
ENSG00000169715	MT1E	ENSG00000161999	JMJD8
ENSG00000169756	LIMS1	ENSG00000162066	AMDHD2
ENSG00000169826	CSGALNACT2	ENSG00000162105	SHANK2
ENSG00000169855	ROBO1	ENSG00000162144	CYB561A3
ENSG00000169857	AVEN	ENSG00000162174	ASRGL1
ENSG00000169860	P2RY1	ENSG00000162241	SLC25A45
ENSG00000170153	RNF150	ENSG00000162298	SYVN1
ENSG00000170264	FAM161A	ENSG00000162300	ZFPL1
ENSG00000170310	STX8	ENSG00000162302	RPS6KA4
ENSG00000170312	CDK1	ENSG00000162341	TPCN2
ENSG00000170385	SLC30A1	ENSG00000162366	PDZK1IP1
ENSG00000170390	DCLK2	ENSG00000162390	ACOT11
ENSG00000170445	HARS	ENSG00000162407	PLPP3
ENSG00000170500	LONRF2	ENSG00000162413	KLHL21
ENSG00000170537	TMC7	ENSG00000162458	FBLIM1
ENSG00000170561	IRX2	ENSG00000162460	TMEM82
ENSG00000170571	EMB	ENSG00000162493	PDPN
ENSG00000170579	DLGAP1	ENSG00000162496	DHRS3
ENSG00000170606	HSPA4	ENSG00000162511	LAPTM5
ENSG00000170608	FOXA3	ENSG00000162517	PEF1
ENSG00000170632	ARMC10	ENSG00000162522	KIAA1522
ENSG00000170633	RNF34	ENSG00000162542	TMCO4
ENSG00000170634	ACYP2	ENSG00000162545	CAMK2N1
ENSG00000170734	POLH	ENSG00000162552	WNT4
ENSG00000170743	SYT9	ENSG00000162585	FAAP20
ENSG00000170775	GPR37	ENSG00000162599	NFIA
ENSG00000170776	AKAP13	ENSG00000162624	LHX8
ENSG00000170779	CDCA4	ENSG00000162687	KCNT2
ENSG00000170791	CHCHD7	ENSG00000162692	VCAM1
ENSG00000170819	BFSP2	ENSG00000162729	IGSF8
ENSG00000170837	GPR27	ENSG00000162733	DDR2
ENSG00000170860	LSM3	ENSG00000162738	VANGL2
ENSG00000170946	DNAJC24	ENSG00000162753	SLC9C2
ENSG00000170962	PDGFD	ENSG00000162777	DENND2D
ENSG00000171033	PKIA	ENSG00000162804	SNED1
ENSG00000171055	FEZ2	ENSG00000162817	C1orf115
ENSG00000171103	TRMT61B	ENSG00000162836	ACP6
ENSG00000171109	MFN1	ENSG00000162878	PKDCC
ENSG00000171130	ATP6V0E2	ENSG00000162881	OXER1
ENSG00000171241	SHCBP1	ENSG00000162882	HAAO
ENSG00000171243	SOSTDC1	ENSG00000162910	MRPL55
ENSG00000171262	FAM98B	ENSG00000162944	RFTN2
ENSG00000171295	ZNF440	ENSG00000163050	COQ8A
ENSG00000171316	CHD7	ENSG00000163083	INHBB
ENSG00000171320	ESCO2	ENSG00000163110	PDLIM5
ENSG00000171368	TPPP	ENSG00000163131	CTSS
ENSG00000171444	MCC	ENSG00000163171	CDC42EP3
ENSG00000171453	POLR1C	ENSG00000163220	S100A9
ENSG00000171467	ZNF318	ENSG00000163235	TGFA
ENSG00000171488	LRRC8C	ENSG00000163283	ALPP
ENSG00000171490	RSL1D1	ENSG00000163286	ALPG
ENSG00000171517	LPAR3	ENSG00000163288	GABRB1
ENSG00000171532	NEUROD2	ENSG00000163295	ALPI
ENSG00000171533	MAP6	ENSG00000163344	PMVK
ENSG00000171551	ECEL1	ENSG00000163347	CLDN1
ENSG00000171566	PLRG1	ENSG00000163348	PYGO2
ENSG00000171603	CLSTN1	ENSG00000163362	INAVA
ENSG00000171634	BPTF	ENSG00000163399	ATP1A1
ENSG00000171681	ATF7IP	ENSG00000163406	SLC15A2
ENSG00000171714	ANO5	ENSG00000163435	ELF3
ENSG00000171723	GPHN	ENSG00000163501	IHH
ENSG00000171791	BCL2	ENSG00000163513	TGFBR2
ENSG00000171811	CFAP46	ENSG00000163520	FBLN2
ENSG00000171817	ZNF540	ENSG00000163565	IFI16
ENSG00000171843	MLLT3	ENSG00000163581	SLC2A2
ENSG00000171848	RRM2	ENSG00000163590	PPM1L
ENSG00000171862	PTEN	ENSG00000163631	ALB
ENSG00000171877	FRMD5	ENSG00000163637	PRICKLE2
ENSG00000171914	TLN2	ENSG00000163661	PTX3
ENSG00000171956	FOXB1	ENSG00000163686	ABHD6
ENSG00000171988	JMJD1C	ENSG00000163701	IL17RE
ENSG00000172006	ZNF554	ENSG00000163702	IL17RC
ENSG00000172007	RAB33B	ENSG00000163735	CXCL5
ENSG00000172086	KRCC1	ENSG00000163738	MTHFD2L
ENSG00000172115	CYCS	ENSG00000163739	CXCL1
ENSG00000172123	SLFN12	ENSG00000163803	PLB1
ENSG00000172197	MBOAT1	ENSG00000163820	FYCO1
ENSG00000172239	PAIP1	ENSG00000163840	DTX3L
ENSG00000172244	C5orf34	ENSG00000163870	TPRA1
ENSG00000172260	NEGR1	ENSG00000163874	ZC3H12A
ENSG00000172264	MACROD2	ENSG00000163879	DNALI1
ENSG00000172301	COPRS	ENSG00000163884	KLF15
ENSG00000172331	BPGM	ENSG00000163898	LIPH
ENSG00000172345	STARD5	ENSG00000163975	MELTF
ENSG00000172348	RCAN2	ENSG00000163993	S100P
ENSG00000172379	ARNT2	ENSG00000164010	ERMAP
ENSG00000172428	COPS9	ENSG00000164035	EMCN
ENSG00000172469	MANEA	ENSG00000164038	SLC9B2
ENSG00000172671	ZFAND4	ENSG00000164039	BDH2
ENSG00000172687	ZNF738	ENSG00000164048	ZNF589
ENSG00000172733	PURG	ENSG00000164050	PLXNB1
ENSG00000172785	CBWD1	ENSG00000164051	CCDC51
ENSG00000172824	CES4A	ENSG00000164054	SHISA5
ENSG00000172915	NBEA	ENSG00000164056	SPRY1
ENSG00000172939	OXSR1	ENSG00000164068	RNF123
ENSG00000172954	LCLAT1	ENSG00000164077	MON1A
ENSG00000173041	ZNF680	ENSG00000164081	TEX264
ENSG00000173145	NOC3L	ENSG00000164088	PPM1M
ENSG00000173207	CKS1B	ENSG00000164093	PITX2
ENSG00000173208	ABCD2	ENSG00000164107	HAND2
ENSG00000173209	AHSA2P	ENSG00000164120	HPGD
ENSG00000173320	STOX2	ENSG00000164125	GASK1B
ENSG00000173473	SMARCC1	ENSG00000164161	HHIP
ENSG00000173517	PEAK1	ENSG00000164188	RANBP3L
ENSG00000173542	MOB1B	ENSG00000164199	ADGRV1
ENSG00000173575	CHD2	ENSG00000164211	STARD4
ENSG00000173588	CEP83	ENSG00000164266	SPINK1
ENSG00000173611	SCAI	ENSG00000164283	ESM1
ENSG00000173614	NMNAT1	ENSG00000164307	ERAP1
ENSG00000173626	TRAPPC3L	ENSG00000164318	EGFLAM
ENSG00000173674	EIF1AX	ENSG00000164344	KLKB1
ENSG00000173698	ADGRG2	ENSG00000164393	ADGRF2
ENSG00000173705	SUSD5	ENSG00000164403	SHROOM1
ENSG00000173805	HAP1	ENSG00000164404	GDF9
ENSG00000173809	TDRD12	ENSG00000164406	LEAP2
ENSG00000173812	EIF1	ENSG00000164434	FABP7
ENSG00000173852	DPY19L1	ENSG00000164438	TLX3
ENSG00000173950	XXYLT1	ENSG00000164532	TBX20
ENSG00000173960	UBXN2A	ENSG00000164620	RELL2
ENSG00000174013	FBXO45	ENSG00000164626	KCNK5
ENSG00000174136	RGMB	ENSG00000164638	SLC29A4
ENSG00000174371	EXO1	ENSG00000164647	STEAP1
[truncated: 1,669 more rows]
