# Supplementary material for: Osmolar Modulation Drives Reversible Cell Cycle Exit and Human Pluripotent Cell Differentiation via NF‐κВ and WNT Signaling
Source: Adv Sci (Weinh). 2023 Dec 1;11(7):2307554. doi: 10.1002/advs.202307554 (PMC10870039; doi:10.1002/advs.202307554)
Supplement: Supplementary file 13 — Supporting Information [file ADVS-11-2307554-s003.xlsx]

## Sheet: Table 14
Table 14 - GO terms HUH7.5 OsmG vs OsmG + TPCA 36h
ID	Description	GeneRatio	BgRatio	pvalue	p.adjust	qvalue	geneID	Count
GO:0035966	response to topologically incorrect protein	21/275	205/18866	2.77e-12	6.84e-09	6.45984e-09	HSPA5/HERPUD1/ASNS/AGR2/STC2/SDF2L1/DNAJB9/F12/EDEM1/CREB3L4/MANF/HYOU1/HSPA13/SYVN1/ANKZF1/CREBRF/DDIT3/ERN1/BHLHA15/TSPYL2/FICD	21
GO:0035967	cellular response to topologically incorrect protein	19/275	166/18866	4.35392e-12	6.84e-09	6.45984e-09	HSPA5/HERPUD1/ASNS/AGR2/STC2/SDF2L1/DNAJB9/EDEM1/CREB3L4/HYOU1/HSPA13/SYVN1/ANKZF1/CREBRF/DDIT3/ERN1/BHLHA15/TSPYL2/FICD	19
GO:0034976	response to endoplasmic reticulum stress	24/275	294/18866	9.97192e-12	1.04439e-08	9.86345e-09	HSPA5/HERPUD1/ASNS/TRIB3/BBC3/AGR2/STC2/SDF2L1/DNAJB9/EDEM1/NIBAN1/CREB3L4/MANF/HYOU1/SYVN1/ANKZF1/CREBRF/PDIA3/DDIT3/NUPR1/ERN1/BHLHA15/TSPYL2/FICD	24
GO:0030968	endoplasmic reticulum unfolded protein response	16/275	125/18866	4.04051e-11	2.86538e-08	2.70612e-08	HSPA5/HERPUD1/ASNS/AGR2/STC2/DNAJB9/EDEM1/CREB3L4/HYOU1/SYVN1/CREBRF/DDIT3/ERN1/BHLHA15/TSPYL2/FICD	16
GO:0034620	cellular response to unfolded protein	17/275	146/18866	4.5598e-11	2.86538e-08	2.70612e-08	HSPA5/HERPUD1/ASNS/AGR2/STC2/DNAJB9/EDEM1/CREB3L4/HYOU1/HSPA13/SYVN1/CREBRF/DDIT3/ERN1/BHLHA15/TSPYL2/FICD	17
GO:0006986	response to unfolded protein	18/275	183/18866	2.05265e-10	1.07491e-07	1.01516e-07	HSPA5/HERPUD1/ASNS/AGR2/STC2/DNAJB9/EDEM1/CREB3L4/MANF/HYOU1/HSPA13/SYVN1/CREBRF/DDIT3/ERN1/BHLHA15/TSPYL2/FICD	18
GO:1905897	regulation of response to endoplasmic reticulum stress	12/275	92/18866	9.3249e-09	4.18555e-06	3.95292e-06	HSPA5/HERPUD1/AGR2/DNAJB9/EDEM1/MANF/HYOU1/SYVN1/DDIT3/NUPR1/ERN1/FICD	12
GO:0036498	IRE1-mediated unfolded protein response	9/275	67/18866	5.324e-07	0.0002091	0.000197479	HSPA5/AGR2/DNAJB9/EDEM1/HYOU1/SYVN1/ERN1/TSPYL2/FICD	9
GO:0036499	PERK-mediated unfolded protein response	5/275	21/18866	1.06649e-05	0.00310575	0.00293313	HSPA5/HERPUD1/ASNS/AGR2/DDIT3	5
GO:0140467	integrated stress response signaling	5/275	21/18866	1.06649e-05	0.00310575	0.00293313	HSPA5/HERPUD1/ASNS/AGR2/DDIT3	5
GO:0042594	response to starvation	13/275	206/18866	1.08731e-05	0.00310575	0.00293313	PDK4/HSPA5/ASNS/RRAGB/PCK2/PPARGC1A/ELAPOR1/LRP11/FLCN/DDIT3/ULK1/BHLHA15/EIF4EBP1	13
GO:0031667	response to nutrient levels	20/275	473/18866	2.20932e-05	0.00578473	0.00546322	GCLC/PDK4/HSPA5/NUCB2/ASNS/RRAGB/PCK2/PPARGC1A/STC2/ELAPOR1/LRP11/ASS1/CHSY1/PIM1/FLCN/DDIT3/ULK1/BHLHA15/EIF4EBP1/TRPV1	20
GO:0070059	intrinsic apoptotic signaling pathway in response to endoplasmic reticulum stress	7/275	63/18866	3.56959e-05	0.00862741	0.0081479	HERPUD1/TRIB3/BBC3/HYOU1/SYVN1/DDIT3/ERN1	7
GO:1903894	regulation of IRE1-mediated unfolded protein response	4/275	14/18866	3.94059e-05	0.00884382	0.00835228	HSPA5/AGR2/DNAJB9/FICD	4
GO:1900101	regulation of endoplasmic reticulum unfolded protein response	5/275	28/18866	4.73816e-05	0.00992487	0.00937325	HSPA5/AGR2/DNAJB9/ERN1/FICD	5
GO:0010506	regulation of autophagy	16/275	347/18866	5.37541e-05	0.010556	0.00996926	LAMP3/RRAGB/TRIB3/BMF/ELAPOR1/TRIM65/MTDH/C9orf72/FLCN/RAB39B/SNX32/DDIT3/NUPR1/ULK1/ERN1/TMEM150B	16
GO:0043648	dicarboxylic acid metabolic process	8/275	97/18866	8.67546e-05	0.0160343	0.0151431	GCLC/ASPA/ASS1/ALDH1L2/MDH1B/SLC7A11/GPT2/SHMT2	8
GO:0098739	import across plasma membrane	10/275	157/18866	0.000105	0.0183284	0.0173097	SLC1A4/SLC7A1/SLC43A1/SLC7A11/KCNJ3/PRNP/IRS2/SLC6A9/TRPV1/FAM155A	10
GO:1905898	positive regulation of response to endoplasmic reticulum stress	5/275	38/18866	0.000214846	0.0355288	0.0335541	HERPUD1/AGR2/EDEM1/DDIT3/ERN1	5
GO:0071383	cellular response to steroid hormone stimulus	11/275	206/18866	0.00022841	0.0358832	0.0338889	TFAP4/PCK2/NR4A3/NR1D1/ASS1/TMF1/NR3C2/PPARGC1B/CREBRF/CYP7B1/EIF4EBP1	11
GO:0051402	neuron apoptotic process	12/275	245/18866	0.00026623	0.0398248	0.0376114	GCLC/HSPA5/AARS1/UNC5B/PPARGC1A/NR4A3/HYOU1/RETREG1/PRNP/DDIT3/NUPR1/BHLHB9	12
GO:1902475	L-alpha-amino acid transmembrane transport	6/275	62/18866	0.000281708	0.0398248	0.0376114	SLC1A4/SLC7A1/SLC43A1/SLC7A11/SLC6A9/PRAF2	6
GO:0089718	amino acid import across plasma membrane	5/275	41/18866	0.000309542	0.0398248	0.0376114	SLC1A4/SLC7A1/SLC43A1/SLC7A11/SLC6A9	5
GO:0000002	mitochondrial genome maintenance	4/275	23/18866	0.000314352	0.0398248	0.0376114	PPARGC1A/SLC25A36/MSTO1/FLCN	4
GO:0043523	regulation of neuron apoptotic process	11/275	214/18866	0.000316875	0.0398248	0.0376114	GCLC/AARS1/UNC5B/PPARGC1A/NR4A3/HYOU1/RETREG1/PRNP/DDIT3/NUPR1/BHLHB9	11
GO:0034975	protein folding in endoplasmic reticulum	3/275	10/18866	0.000340776	0.0411814	0.0388926	HSPA5/ERO1B/PDIA3	3
